# Supplementary material for: Unraveling the electronegativity-dominated intermediate adsorption on high-entropy alloy electrocatalysts
Source: Nat Commun. 2022 May 13;13:2662. doi: 10.1038/s41467-022-30379-4 (PMC9106752; doi:10.1038/s41467-022-30379-4)
Supplement: Supplementary file 3 — Source Data [file 41467_2022_30379_MOESM3_ESM.zip]

Archive with 13 entries (11 files):
- Source Data/
- Source Data/Figure 2/
- Source Data/Figure 2/1000íμ-3 h.cif
- Source Data/Figure 2/Figure 2.xlsx
- Source Data/Figure 2/PDF#18-0407-Mn3Co7.txt
- Source Data/Figure 2/PDF#47-1417-(Fe,Ni).txt
- Source Data/Figure 3.xlsx
- Source Data/Figure 4.xlsx
- Source Data/Figure 5.xlsx
- Source Data/Figure 6.xlsx
- Source Data/Figure 7.xlsx
- Source Data/S13 800íμ-3 h.cif
- Source Data/Supplementary information.xlsx
