# Supplementary material for: Unraveling the electronegativity-dominated intermediate adsorption on high-entropy alloy electrocatalysts
Source: Nat Commun. 2022 May 13;13:2662. doi: 10.1038/s41467-022-30379-4 (PMC9106752; doi:10.1038/s41467-022-30379-4)
Supplement: Supplementary file 3 — Source Data [file 41467_2022_30379_MOESM3_ESM.zip › Source Data/Figure 2/1000íμ-3 h.cif]

data_
_chemical_name_mineral ?high-s structure?
_cell_length_a  3.63188(12)
_cell_length_b  3.63188(12)
_cell_length_c  3.63188(12)
_cell_angle_alpha 90
_cell_angle_beta  90
_cell_angle_gamma 90
_cell_volume 47.9066(46)
loop_
_symmetry_equiv_pos_as_xyz
	'-x, -y, -z'
	'-x, -y, z'
	'-x, -z, -y'
	'-x, -z, y'
	'-x, z, -y'
	'-x, z, y'
	'-x, y, -z'
	'-x, y, z'
	'-y, -x, -z'
	'-y, -x, z'
	'-y, -z, -x'
	'-y, -z, x'
	'-y, z, -x'
	'-y, z, x'
	'-y, x, -z'
	'-y, x, z'
	'-z, -x, -y'
	'-z, -x, y'
	'-z, -y, -x'
	'-z, -y, x'
	'-z, y, -x'
	'-z, y, x'
	'-z, x, -y'
	'-z, x, y'
	'z, -x, -y'
	'z, -x, y'
	'z, -y, -x'
	'z, -y, x'
	'z, y, -x'
	'z, y, x'
	'z, x, -y'
	'z, x, y'
	'y, -x, -z'
	'y, -x, z'
	'y, -z, -x'
	'y, -z, x'
	'y, z, -x'
	'y, z, x'
	'y, x, -z'
	'y, x, z'
	'x, -y, -z'
	'x, -y, z'
	'x, -z, -y'
	'x, -z, y'
	'x, z, -y'
	'x, z, y'
	'x, y, -z'
	'x, y, z'
	'-x+1/2, -y+1/2, -z'
	'-x+1/2, -y+1/2, z'
	'-x+1/2, -z+1/2, -y'
	'-x+1/2, -z+1/2, y'
	'-x+1/2, z+1/2, -y'
	'-x+1/2, z+1/2, y'
	'-x+1/2, y+1/2, -z'
	'-x+1/2, y+1/2, z'
	'-y+1/2, -x+1/2, -z'
	'-y+1/2, -x+1/2, z'
	'-y+1/2, -z+1/2, -x'
	'-y+1/2, -z+1/2, x'
	'-y+1/2, z+1/2, -x'
	'-y+1/2, z+1/2, x'
	'-y+1/2, x+1/2, -z'
	'-y+1/2, x+1/2, z'
	'-z+1/2, -x+1/2, -y'
	'-z+1/2, -x+1/2, y'
	'-z+1/2, -y+1/2, -x'
	'-z+1/2, -y+1/2, x'
	'-z+1/2, y+1/2, -x'
	'-z+1/2, y+1/2, x'
	'-z+1/2, x+1/2, -y'
	'-z+1/2, x+1/2, y'
	'z+1/2, -x+1/2, -y'
	'z+1/2, -x+1/2, y'
	'z+1/2, -y+1/2, -x'
	'z+1/2, -y+1/2, x'
	'z+1/2, y+1/2, -x'
	'z+1/2, y+1/2, x'
	'z+1/2, x+1/2, -y'
	'z+1/2, x+1/2, y'
	'y+1/2, -x+1/2, -z'
	'y+1/2, -x+1/2, z'
	'y+1/2, -z+1/2, -x'
	'y+1/2, -z+1/2, x'
	'y+1/2, z+1/2, -x'
	'y+1/2, z+1/2, x'
	'y+1/2, x+1/2, -z'
	'y+1/2, x+1/2, z'
	'x+1/2, -y+1/2, -z'
	'x+1/2, -y+1/2, z'
	'x+1/2, -z+1/2, -y'
	'x+1/2, -z+1/2, y'
	'x+1/2, z+1/2, -y'
	'x+1/2, z+1/2, y'
	'x+1/2, y+1/2, -z'
	'x+1/2, y+1/2, z'
	'-x+1/2, -y, -z+1/2'
	'-x+1/2, -y, z+1/2'
	'-x+1/2, -z, -y+1/2'
	'-x+1/2, -z, y+1/2'
	'-x+1/2, z, -y+1/2'
	'-x+1/2, z, y+1/2'
	'-x+1/2, y, -z+1/2'
	'-x+1/2, y, z+1/2'
	'-y+1/2, -x, -z+1/2'
	'-y+1/2, -x, z+1/2'
	'-y+1/2, -z, -x+1/2'
	'-y+1/2, -z, x+1/2'
	'-y+1/2, z, -x+1/2'
	'-y+1/2, z, x+1/2'
	'-y+1/2, x, -z+1/2'
	'-y+1/2, x, z+1/2'
	'-z+1/2, -x, -y+1/2'
	'-z+1/2, -x, y+1/2'
	'-z+1/2, -y, -x+1/2'
	'-z+1/2, -y, x+1/2'
	'-z+1/2, y, -x+1/2'
	'-z+1/2, y, x+1/2'
	'-z+1/2, x, -y+1/2'
	'-z+1/2, x, y+1/2'
	'z+1/2, -x, -y+1/2'
	'z+1/2, -x, y+1/2'
	'z+1/2, -y, -x+1/2'
	'z+1/2, -y, x+1/2'
	'z+1/2, y, -x+1/2'
	'z+1/2, y, x+1/2'
	'z+1/2, x, -y+1/2'
	'z+1/2, x, y+1/2'
	'y+1/2, -x, -z+1/2'
	'y+1/2, -x, z+1/2'
	'y+1/2, -z, -x+1/2'
	'y+1/2, -z, x+1/2'
	'y+1/2, z, -x+1/2'
	'y+1/2, z, x+1/2'
	'y+1/2, x, -z+1/2'
	'y+1/2, x, z+1/2'
	'x+1/2, -y, -z+1/2'
	'x+1/2, -y, z+1/2'
	'x+1/2, -z, -y+1/2'
	'x+1/2, -z, y+1/2'
	'x+1/2, z, -y+1/2'
	'x+1/2, z, y+1/2'
	'x+1/2, y, -z+1/2'
	'x+1/2, y, z+1/2'
	'-x, -y+1/2, -z+1/2'
	'-x, -y+1/2, z+1/2'
	'-x, -z+1/2, -y+1/2'
	'-x, -z+1/2, y+1/2'
	'-x, z+1/2, -y+1/2'
	'-x, z+1/2, y+1/2'
	'-x, y+1/2, -z+1/2'
	'-x, y+1/2, z+1/2'
	'-y, -x+1/2, -z+1/2'
	'-y, -x+1/2, z+1/2'
	'-y, -z+1/2, -x+1/2'
	'-y, -z+1/2, x+1/2'
	'-y, z+1/2, -x+1/2'
	'-y, z+1/2, x+1/2'
	'-y, x+1/2, -z+1/2'
	'-y, x+1/2, z+1/2'
	'-z, -x+1/2, -y+1/2'
	'-z, -x+1/2, y+1/2'
	'-z, -y+1/2, -x+1/2'
	'-z, -y+1/2, x+1/2'
	'-z, y+1/2, -x+1/2'
	'-z, y+1/2, x+1/2'
	'-z, x+1/2, -y+1/2'
	'-z, x+1/2, y+1/2'
	'z, -x+1/2, -y+1/2'
	'z, -x+1/2, y+1/2'
	'z, -y+1/2, -x+1/2'
	'z, -y+1/2, x+1/2'
	'z, y+1/2, -x+1/2'
	'z, y+1/2, x+1/2'
	'z, x+1/2, -y+1/2'
	'z, x+1/2, y+1/2'
	'y, -x+1/2, -z+1/2'
	'y, -x+1/2, z+1/2'
	'y, -z+1/2, -x+1/2'
	'y, -z+1/2, x+1/2'
	'y, z+1/2, -x+1/2'
	'y, z+1/2, x+1/2'
	'y, x+1/2, -z+1/2'
	'y, x+1/2, z+1/2'
	'x, -y+1/2, -z+1/2'
	'x, -y+1/2, z+1/2'
	'x, -z+1/2, -y+1/2'
	'x, -z+1/2, y+1/2'
	'x, z+1/2, -y+1/2'
	'x, z+1/2, y+1/2'
	'x, y+1/2, -z+1/2'
	'x, y+1/2, z+1/2'
loop_
_atom_site_label
_atom_site_type_symbol
_atom_site_symmetry_multiplicity
_atom_site_fract_x
_atom_site_fract_y
_atom_site_fract_z
_atom_site_occupancy
_atom_site_B_iso_or_equiv
Co1 Co   4 0 0 0 0.22 1.50(14)
Fe1 Fe   4 0 0 0 0.23 1.50(14)
Mn1 Mn   4 0 0 0 0.14 1.50(14)
Ni1 Ni   4 0 0 0 0.22 1.50(14)
Ru1 Ru   4 0 0 0 0.19 1.50(14)
