# Supplementary material for: Unraveling the electronegativity-dominated intermediate adsorption on high-entropy alloy electrocatalysts
Source: Nat Commun. 2022 May 13;13:2662. doi: 10.1038/s41467-022-30379-4 (PMC9106752; doi:10.1038/s41467-022-30379-4)
Supplement: Supplementary file 3 — Source Data [file 41467_2022_30379_MOESM3_ESM.zip › Source Data/Figure 2/Figure 2.xlsx]

## Sheet: f
2 Theta	Yobs	Ycalc	Diff	2 Theta	Bragg_HighS		a (Å)	3.63188(12)
6.01018	4163	4142.57	-2979.57	43.1055	-900		b(Å)	3.63188(12)
6.0308	4059	4096.66	-3037.66	50.1985	-900		c(Å)	3.63188(12)
6.05141	3925	4052.74	-3127.74	73.7243	-900		α(°)	90
6.07203	3992	4010.61	-3018.61	89.4066	-900		β(°)	90
6.09265	4053	3970.09	-2917.09	55.268	-900		γ(°)	90
6.11326	4065	3931.02	-2866.02	62.8377	-900		Volume(Å3)	47.9066(46)
6.13388	3866	3893.23	-3027.23
6.1545	3943	3856.57	-2913.57				Rp= 3.572%
6.17511	3906	3820.94	-2914.94				Rwp=5.042%
6.19573	3753	3786.19	-3033.19				GOF= 1.701
6.21634	3620	3752.23	-3132.23				X2=GOF^2
6.23696	3762	3718.96	-2956.96
6.25758	3666	3686.3	-3020.3
6.27819	3587	3654.17	-3067.17
6.29881	3616	3622.5	-3006.5
6.31942	3626	3591.24	-2965.24
6.34004	3577	3560.34	-2983.34
6.36065	3543	3529.76	-2986.76
6.38127	3436	3499.45	-3063.45
6.40189	3406	3469.39	-3063.39
6.4225	3486	3439.56	-2953.56
6.44312	3393	3409.93	-3016.93
6.46374	3410	3380.5	-2970.5
6.48435	3380	3351.23	-2971.23
6.50497	3350	3322.14	-2972.14
6.52558	3374	3293.22	-2919.22
6.5462	3219	3264.46	-3045.46
6.56681	3179	3235.86	-3056.86
6.58743	3241	3207.43	-2966.43
6.60805	3129	3179.16	-3050.16
6.62866	3041	3151.06	-3110.06
6.64928	3157	3123.14	-2966.14
6.6699	3148	3095.41	-2947.41
6.69051	3029	3067.87	-3038.87
6.71113	3060	3040.52	-2980.52
6.73174	3099	3013.38	-2914.38
6.75236	3001	2986.45	-2985.45
6.77297	2977	2959.74	-2982.74
6.79359	2909	2933.26	-3024.26
6.81421	2915	2907.01	-2992.01
6.83482	2912	2881	-2969
6.85544	2703	2855.24	-3152.24
6.87605	2849	2829.73	-2980.73
6.89667	2827	2804.48	-2977.48
6.91729	2819	2779.49	-2960.49
6.9379	2742	2754.76	-3012.76
6.95852	2752	2730.3	-2978.3
6.97914	2663	2706.12	-3043.12
6.99975	2686	2682.21	-2996.21
7.02037	2688	2658.58	-2970.58
7.04098	2680	2635.22	-2955.22
7.0616	2653	2612.14	-2959.14
7.08221	2618	2589.34	-2971.34
7.10283	2547	2566.82	-3019.82
7.12345	2536	2544.57	-3008.57
7.14406	2604	2522.6	-2918.6
7.16468	2478	2500.9	-3022.9
7.1853	2475	2479.48	-3004.48
7.20591	2370	2458.32	-3088.32
7.22653	2472	2437.44	-2965.44
7.24714	2385	2416.82	-3031.82
7.26776	2388	2396.46	-3008.46
7.28837	2397	2376.36	-2979.36
7.30899	2351	2356.53	-3005.53
7.32961	2254	2336.94	-3082.94
7.35022	2298	2317.6	-3019.6
7.37084	2322	2298.51	-2976.51
7.39146	2296	2279.67	-2983.67
7.41207	2320	2261.07	-2941.07
7.43269	2195	2242.71	-3047.71
7.4533	2287	2224.58	-2937.58
7.47392	2275	2206.68	-2931.68
7.49453	2168	2189.01	-3021.01
7.51515	2189	2171.56	-2982.56
7.53577	2266	2154.34	-2888.34
7.55638	2077	2137.34	-3060.34
7.577	2111	2120.56	-3009.56
7.59761	2133	2104	-2971
7.61823	2018	2087.65	-3069.65
7.63885	2012	2071.5	-3059.5
7.65946	2006	2055.57	-3049.57
7.68008	2023	2039.85	-3016.85
7.7007	1949	2024.34	-3075.34
7.72131	1979	2009.03	-3030.03
7.74193	2081	1993.92	-2912.92
7.76254	1974	1979.02	-3005.02
7.78316	2026	1964.32	-2938.32
7.80377	1915	1949.82	-3034.82
7.82439	1929	1935.53	-3006.53
7.84501	1900	1921.43	-3021.43
7.86562	1915	1907.53	-2992.53
7.88624	1915	1893.83	-2978.83
7.90686	1869	1880.33	-3011.33
7.92747	1834	1867.03	-3033.03
7.94809	1865	1853.93	-2988.93
7.9687	1817	1841.03	-3024.03
7.98932	1849	1828.32	-2979.32
8.00994	1856	1815.81	-2959.81
8.03055	1788	1803.5	-3015.5
8.05117	1740	1791.39	-3051.39
8.07178	1860	1779.48	-2919.48
8.0924	1794	1767.76	-2973.76
8.11302	1804	1756.24	-2952.24
8.13363	1733	1744.92	-3011.92
8.15425	1696	1733.8	-3037.8
8.17486	1680	1722.87	-3042.87
8.19548	1745	1712.14	-2967.14
8.21609	1689	1701.61	-3012.61
8.23671	1700	1691.27	-2991.27
8.25733	1659	1681.13	-3022.13
8.27794	1779	1671.18	-2892.18
8.29856	1707	1661.43	-2954.43
8.31917	1643	1651.87	-3008.87
8.33979	1658	1642.5	-2984.5
8.36041	1660	1633.32	-2973.32
8.38102	1607	1624.34	-3017.34
8.40164	1658	1615.54	-2957.54
8.42225	1609	1606.93	-2997.93
8.44287	1576	1598.5	-3022.5
8.46349	1557	1590.26	-3033.26
8.4841	1536	1582.2	-3046.2
8.50472	1613	1574.32	-2961.32
8.52533	1522	1566.62	-3044.62
8.54595	1559	1559.1	-3000.1
8.56657	1639	1551.75	-2912.75
8.58718	1550	1544.57	-2994.57
8.6078	1524	1537.55	-3013.55
8.62842	1524	1530.71	-3006.71
8.64903	1502	1524.03	-3022.03
8.66965	1504	1517.51	-3013.51
8.69026	1439	1511.14	-3072.14
8.71088	1521	1504.93	-2983.93
8.73149	1493	1498.87	-3005.87
8.75211	1501	1492.96	-2991.96
8.77273	1491	1487.2	-2996.2
8.79334	1410	1481.57	-3071.57
8.81396	1422	1476.09	-3054.09
8.83457	1427	1470.73	-3043.73
8.85519	1452	1465.51	-3013.51
8.87581	1445	1460.42	-3015.42
8.89642	1480	1455.45	-2975.45
8.91704	1460	1450.59	-2990.59
8.93765	1423	1445.86	-3022.86
8.95827	1525	1441.24	-2916.24
8.97889	1460	1436.72	-2976.72
8.9995	1363	1432.31	-3069.31
9.02012	1405	1428	-3023
9.04073	1452	1423.79	-2971.79
9.06135	1458	1419.68	-2961.68
9.08197	1433	1415.65	-2982.65
9.10258	1382	1411.7	-3029.7
9.1232	1469	1407.84	-2938.84
9.14382	1474	1404.06	-2930.06
9.16443	1436	1400.36	-2964.36
9.18505	1411	1396.72	-2985.72
9.20566	1378	1393.15	-3015.15
9.22628	1419	1389.65	-2970.65
9.24689	1451	1386.21	-2935.21
9.26751	1386	1382.83	-2996.83
9.28813	1332	1379.5	-3047.5
9.30874	1414	1376.22	-2962.22
9.32936	1347	1372.99	-3025.99
9.34997	1363	1369.8	-3006.8
9.37059	1380	1366.66	-2986.66
9.39121	1361	1363.56	-3002.56
9.41182	1364	1360.49	-2996.49
9.43244	1353	1357.45	-3004.45
9.45305	1396	1354.45	-2958.45
9.47367	1346	1351.48	-3005.48
9.49429	1354	1348.53	-2994.53
9.5149	1367	1345.61	-2978.61
9.53552	1331	1342.71	-3011.71
9.55613	1337	1339.83	-3002.83
9.57675	1306	1336.97	-3030.97
9.59737	1298	1334.12	-3036.12
9.61798	1315	1331.29	-3016.29
9.6386	1321	1328.47	-3007.47
9.65921	1346	1325.66	-2979.66
9.67983	1329	1322.86	-2993.86
9.70045	1317	1320.07	-3003.07
9.72106	1300	1317.29	-3017.29
9.74168	1344	1314.51	-2970.51
9.76229	1320	1311.74	-2991.74
9.78291	1319	1308.97	-2989.97
9.80353	1266	1306.2	-3040.2
9.82414	1261	1303.44	-3042.44
9.84476	1346	1300.68	-2954.68
9.86537	1256	1297.92	-3041.92
9.88599	1340	1295.16	-2955.16
9.90661	1247	1292.4	-3045.4
9.92722	1266	1289.64	-3023.64
9.94784	1238	1286.88	-3048.88
9.96845	1305	1284.12	-2979.12
9.98907	1253	1281.36	-3028.36
10.0097	1270	1278.6	-3008.6
10.0303	1280	1275.84	-2995.84
10.0509	1281	1273.08	-2992.08
10.0715	1280	1270.32	-2990.32
10.0922	1264	1267.55	-3003.55
10.1128	1296	1264.79	-2968.79
10.1334	1251	1262.03	-3011.03
10.154	1279	1259.27	-2980.27
10.1746	1269	1256.51	-2987.51
10.1952	1225	1253.76	-3028.76
10.2158	1230	1251	-3021
10.2365	1225	1248.25	-3023.25
10.2571	1214	1245.5	-3031.5
10.2777	1247	1242.76	-2995.76
10.2983	1256	1240.02	-2984.02
10.3189	1254	1237.29	-2983.29
10.3395	1259	1234.56	-2975.56
10.3602	1254	1231.84	-2977.84
10.3808	1185	1229.12	-3044.12
10.4014	1297	1226.42	-2929.42
10.422	1205	1223.72	-3018.72
10.4426	1234	1221.03	-2987.03
10.4632	1218	1218.35	-3000.35
10.4839	1260	1215.69	-2955.69
10.5045	1213	1213.03	-3000.03
10.5251	1193	1210.39	-3017.39
10.5457	1187	1207.76	-3020.76
10.5663	1202	1205.14	-3003.14
10.5869	1197	1202.54	-3005.54
10.6075	1202	1199.95	-2997.95
10.6282	1195	1197.38	-3002.38
10.6488	1230	1194.82	-2964.82
10.6694	1131	1192.28	-3061.28
10.69	1208	1189.75	-2981.75
10.7106	1249	1187.25	-2938.25
10.7312	1215	1184.76	-2969.76
10.7519	1171	1182.29	-3011.29
10.7725	1172	1179.84	-3007.84
10.7931	1161	1177.41	-3016.41
10.8137	1139	1175	-3036
10.8343	1181	1172.61	-2991.61
10.8549	1196	1170.24	-2974.24
10.8756	1152	1167.89	-3015.89
10.8962	1080	1165.56	-3085.56
10.9168	1158	1163.26	-3005.26
10.9374	1209	1160.97	-2951.97
10.958	1136	1158.71	-3022.71
10.9786	1154	1156.47	-3002.47
10.9992	1140	1154.25	-3014.25
11.0199	1217	1152.05	-2935.05
11.0405	1078	1149.88	-3071.88
11.0611	1142	1147.72	-3005.72
11.0817	1120	1145.59	-3025.59
11.1023	1167	1143.48	-2976.48
11.1229	1160	1141.39	-2981.39
11.1436	1182	1139.33	-2957.33
11.1642	1105	1137.29	-3032.29
11.1848	1167	1135.26	-2968.26
11.2054	1140	1133.26	-2993.26
11.226	1141	1131.28	-2990.28
11.2466	1198	1129.33	-2931.33
11.2673	1068	1127.39	-3059.39
11.2879	1054	1125.47	-3071.47
11.3085	1196	1123.57	-2927.57
11.3291	1110	1121.69	-3011.69
11.3497	1177	1119.84	-2942.84
11.3703	1112	1118	-3006
11.391	1154	1116.17	-2962.17
11.4116	1138	1114.37	-2976.37
11.4322	1133	1112.59	-2979.59
11.4528	1095	1110.82	-3015.82
11.4734	1126	1109.07	-2983.07
11.494	1111	1107.33	-2996.33
11.5146	1208	1105.61	-2897.61
11.5353	1154	1103.91	-2949.91
11.5559	1105	1102.22	-2997.22
11.5765	1072	1100.55	-3028.55
11.5971	1145	1098.89	-2953.89
11.6177	1115	1097.24	-2982.24
11.6384	1090	1095.6	-3005.6
11.659	1074	1093.98	-3019.98
11.6796	1055	1092.37	-3037.37
11.7002	1093	1090.78	-2997.78
11.7208	1035	1089.19	-3054.19
11.7414	1137	1087.61	-2950.61
11.762	1115	1086.04	-2971.04
11.7827	1052	1084.49	-3032.49
11.8033	1028	1082.94	-3054.94
11.8239	1009	1081.4	-3072.4
11.8445	1140	1079.87	-2939.87
11.8651	1077	1078.34	-3001.34
11.8857	1108	1076.82	-2968.82
11.9063	1046	1075.31	-3029.31
11.927	1071	1073.81	-3002.81
11.9476	995	1072.31	-3077.31
11.9682	1067	1070.82	-3003.82
11.9888	1035	1069.33	-3034.33
12.0094	1083	1067.85	-2984.85
12.03	1067	1066.37	-2999.37
12.0507	1074	1064.89	-2990.89
12.0713	1094	1063.42	-2969.42
12.0919	1104	1061.95	-2957.95
12.1125	1136	1060.49	-2924.49
12.1331	1110	1059.02	-2949.02
12.1537	989	1057.56	-3068.56
12.1744	1037	1056.11	-3019.11
12.195	1080	1054.65	-2974.65
12.2156	1070	1053.2	-2983.2
12.2362	1068	1051.75	-2983.75
12.2568	1026	1050.3	-3024.3
12.2774	1005	1048.85	-3043.85
12.2981	1039	1047.4	-3008.4
12.3187	1044	1045.96	-3001.96
12.3393	1060	1044.51	-2984.51
12.3599	1082	1043.07	-2961.07
12.3805	1001	1041.62	-3040.62
12.4011	1012	1040.18	-3028.18
12.4217	1069	1038.74	-2969.74
12.4424	1089	1037.3	-2948.3
12.463	973	1035.86	-3062.86
12.4836	1032	1034.42	-3002.42
12.5042	1036	1032.99	-2996.99
12.5248	1022	1031.55	-3009.55
12.5455	955	1030.12	-3075.12
12.5661	1006	1028.68	-3022.68
12.5867	1047	1027.25	-2980.25
12.6073	1031	1025.82	-2994.82
12.6279	1026	1024.4	-2998.4
12.6485	994	1022.97	-3028.97
12.6691	1059	1021.55	-2962.55
12.6898	1023	1020.12	-2997.12
12.7104	959	1018.7	-3059.7
12.731	1015	1017.29	-3002.29
12.7516	1018	1015.87	-2997.87
12.7722	1017	1014.46	-2997.46
12.7928	1024	1013.06	-2989.06
12.8135	1053	1011.65	-2958.65
12.8341	985	1010.25	-3025.25
12.8547	998	1008.86	-3010.86
12.8753	985	1007.47	-3022.47
12.8959	967	1006.08	-3039.08
12.9165	1030	1004.7	-2974.7
12.9372	994	1003.32	-3009.32
12.9578	973	1001.95	-3028.95
12.9784	990	1000.59	-3010.59
12.999	979	999.227	-3020.23
13.0196	970	997.874	-3027.87
13.0402	1026	996.528	-2970.53
13.0609	1024	995.189	-2971.19
13.0815	1017	993.856	-2976.86
13.1021	1013	992.532	-2979.53
13.1227	1006	991.214	-2985.21
13.1433	1006	989.906	-2983.91
13.1639	948	988.604	-3040.6
13.1845	985	987.312	-3002.31
13.2052	1002	986.028	-2984.03
13.2258	979	984.753	-3005.75
13.2464	979	983.488	-3004.49
13.267	967	982.232	-3015.23
13.2876	929	980.986	-3051.99
13.3082	944	979.749	-3035.75
13.3289	982	978.523	-2996.52
13.3495	1013	977.307	-2964.31
13.3701	952	976.102	-3024.1
13.3907	1007	974.907	-2967.91
13.4113	991	973.723	-2982.72
13.4319	998	972.55	-2974.55
13.4526	1021	971.389	-2950.39
13.4732	1009	970.239	-2961.24
13.4938	932	969.101	-3037.1
13.5144	998	967.974	-2969.97
13.535	941	966.859	-3025.86
13.5556	1013	965.755	-2952.76
13.5762	964	964.664	-3000.66
13.5969	942	963.584	-3021.58
13.6175	972	962.517	-2990.52
13.6381	1013	961.462	-2948.46
13.6587	965	960.419	-2995.42
13.6793	1003	959.388	-2956.39
13.6999	928	958.369	-3030.37
13.7206	990	957.362	-2967.36
13.7412	955	956.368	-3001.37
13.7618	918	955.386	-3037.39
13.7824	952	954.415	-3002.42
13.803	973	953.457	-2980.46
13.8236	997	952.511	-2955.51
13.8443	969	951.576	-2982.58
13.8649	989	950.654	-2961.65
13.8855	956	949.743	-2993.74
13.9061	962	948.844	-2986.84
13.9267	878	947.955	-3069.96
13.9473	978	947.079	-2969.08
13.968	953	946.213	-2993.21
13.9886	897	945.359	-3048.36
14.0092	956	944.515	-2988.52
14.0298	928	943.682	-3015.68
14.0504	943	942.859	-2999.86
14.071	970	942.047	-2972.05
14.0916	940	941.244	-3001.24
14.1123	966	940.452	-2974.45
14.1329	959	939.669	-2980.67
14.1535	917	938.896	-3021.9
14.1741	927	938.131	-3011.13
14.1947	952	937.375	-2985.38
14.2153	941	936.628	-2995.63
14.236	977	935.89	-2958.89
14.2566	930	935.159	-3005.16
14.2772	953	934.436	-2981.44
14.2978	906	933.72	-3027.72
14.3184	912	933.013	-3021.01
14.339	941	932.311	-2991.31
14.3597	893	931.617	-3038.62
14.3803	909	930.929	-3021.93
14.4009	959	930.247	-2971.25
14.4215	930	929.57	-2999.57
14.4421	974	928.899	-2954.9
14.4627	922	928.233	-3006.23
14.4833	923	927.573	-3004.57
14.504	902	926.916	-3024.92
14.5246	922	926.265	-3004.26
14.5452	950	925.616	-2975.62
14.5658	851	924.972	-3073.97
14.5864	948	924.331	-2976.33
14.607	924	923.693	-2999.69
14.6277	915	923.058	-3008.06
14.6483	933	922.425	-2989.42
14.6689	938	921.794	-2983.79
14.6895	956	921.166	-2965.17
14.7101	988	920.539	-2932.54
14.7307	880	919.914	-3039.91
14.7514	888	919.289	-3031.29
14.772	923	918.665	-2995.67
14.7926	931	918.043	-2987.04
14.8132	945	917.42	-2972.42
14.8338	936	916.798	-2980.8
14.8544	961	916.175	-2955.18
14.8751	881	915.552	-3034.55
14.8957	1002	914.929	-2912.93
14.9163	892	914.305	-3022.3
14.9369	893	913.68	-3020.68
14.9575	909	913.054	-3004.05
14.9781	917	912.427	-2995.43
14.9987	901	911.798	-3010.8
15.0194	906	911.168	-3005.17
15.04	944	910.536	-2966.54
15.0606	903	909.902	-3006.9
15.0812	920	909.266	-2989.27
15.1018	896	908.628	-3012.63
15.1225	928	907.987	-2979.99
15.1431	882	907.344	-3025.34
15.1637	924	906.7	-2982.7
15.1843	899	906.051	-3007.05
15.2049	910	905.402	-2995.4
15.2255	878	904.749	-3026.75
15.2461	889	904.094	-3015.09
15.2668	902	903.436	-3001.44
15.2874	887	902.775	-3015.78
15.308	863	902.112	-3039.11
15.3286	921	901.446	-2980.45
15.3492	905	900.778	-2995.78
15.3698	859	900.107	-3041.11
15.3905	855	899.433	-3044.43
15.4111	903	898.757	-2995.76
15.4317	902	898.078	-2996.08
15.4523	989	897.397	-2908.4
15.4729	906	896.714	-2990.71
15.4935	880	896.029	-3016.03
15.5142	869	895.342	-3026.34
15.5348	869	894.653	-3025.65
15.5554	887	893.962	-3006.96
15.576	866	893.269	-3027.27
15.5966	913	892.576	-2979.58
15.6172	925	891.88	-2966.88
15.6379	856	891.184	-3035.18
15.6585	838	890.487	-3052.49
15.6791	883	889.789	-3006.79
15.6997	887	889.09	-3002.09
15.7203	927	888.391	-2961.39
15.7409	883	887.692	-3004.69
15.7615	855	886.994	-3031.99
15.7822	866	886.295	-3020.29
15.8028	882	885.597	-3003.6
15.8234	899	884.9	-2985.9
15.844	850	884.204	-3034.2
15.8646	842	883.51	-3041.51
15.8852	842	882.817	-3040.82
15.9059	849	882.126	-3033.13
15.9265	869	881.438	-3012.44
15.9471	851	880.751	-3029.75
15.9677	893	880.068	-2987.07
15.9883	850	879.387	-3029.39
16.0089	854	878.711	-3024.71
16.0296	870	878.037	-3008.04
16.0502	897	877.368	-2980.37
16.0708	854	876.703	-3022.7
16.0914	917	876.043	-2959.04
16.112	898	875.387	-2977.39
16.1326	865	874.737	-3009.74
16.1532	862	874.093	-3012.09
16.1739	847	873.454	-3026.45
16.1945	895	872.822	-2977.82
16.2151	877	872.196	-2995.2
16.2357	901	871.577	-2970.58
16.2563	882	870.965	-2988.96
16.2769	853	870.36	-3017.36
16.2976	882	869.763	-2987.76
16.3182	858	869.175	-3011.17
16.3388	867	868.594	-3001.59
16.3594	837	868.022	-3031.02
16.38	871	867.46	-2996.46
16.4006	849	866.907	-3017.91
16.4213	889	866.363	-2977.36
16.4419	887	865.829	-2978.83
16.4625	918	865.305	-2947.31
16.4831	863	864.793	-3001.79
16.5037	841	864.29	-3023.29
16.5243	893	863.798	-2970.8
16.545	923	863.319	-2940.32
16.5656	865	862.849	-2997.85
16.5862	843	862.393	-3019.39
16.6068	886	861.948	-2975.95
16.6274	844	861.515	-3017.51
16.648	874	861.095	-2987.09
16.6686	848	860.687	-3012.69
16.6893	825	860.293	-3035.29
16.7099	862	859.911	-2997.91
16.7305	859	859.543	-3000.54
16.7511	878	859.189	-2981.19
16.7717	819	858.848	-3039.85
16.7923	846	858.521	-3012.52
16.813	873	858.207	-2985.21
16.8336	896	857.909	-2961.91
16.8542	918	857.624	-2939.62
16.8748	853	857.354	-3004.35
16.8954	923	857.099	-2934.1
16.916	822	856.858	-3034.86
16.9367	872	856.632	-2984.63
16.9573	856	856.421	-3000.42
16.9779	834	856.224	-3022.22
16.9985	866	856.043	-2990.04
17.0191	797	855.877	-3058.88
17.0397	895	855.726	-2960.73
17.0603	856	855.59	-2999.59
17.081	895	855.47	-2960.47
17.1016	857	855.365	-2998.36
17.1222	898	855.274	-2957.27
17.1428	905	855.2	-2950.2
17.1634	887	855.14	-2968.14
17.184	891	855.096	-2964.1
17.2047	812	855.066	-3043.07
17.2253	799	855.052	-3056.05
17.2459	899	855.053	-2956.05
17.2665	878	855.069	-2977.07
17.2871	889	855.1	-2966.1
17.3077	865	855.145	-2990.15
17.3284	913	855.206	-2942.21
17.349	884	855.281	-2971.28
17.3696	872	855.37	-2983.37
17.3902	873	855.474	-2982.47
17.4108	891	855.592	-2964.59
17.4314	788	855.724	-3067.72
17.4521	861	855.87	-2994.87
17.4727	873	856.03	-2983.03
17.4933	823	856.203	-3033.2
17.5139	863	856.39	-2993.39
17.5345	868	856.59	-2988.59
17.5551	870	856.804	-2986.8
17.5757	874	857.029	-2983.03
17.5964	867	857.268	-2990.27
17.617	850	857.519	-3007.52
17.6376	905	857.781	-2952.78
17.6582	913	858.056	-2945.06
17.6788	841	858.343	-3017.34
17.6994	837	858.64	-3021.64
17.7201	877	858.949	-2981.95
17.7407	869	859.269	-2990.27
17.7613	867	859.6	-2992.6
17.7819	880	859.94	-2979.94
17.8025	811	860.291	-3049.29
17.8231	820	860.652	-3040.65
17.8438	850	861.022	-3011.02
17.8644	865	861.401	-2996.4
17.885	930	861.789	-2931.79
17.9056	900	862.186	-2962.19
17.9262	833	862.59	-3029.59
17.9468	853	863.003	-3010
17.9674	899	863.424	-2964.42
17.9881	934	863.851	-2929.85
18.0087	870	864.286	-2994.29
18.0293	826	864.728	-3038.73
18.0499	940	865.176	-2925.18
18.0705	831	865.629	-3034.63
18.0911	825	866.089	-3041.09
18.1118	914	866.554	-2952.55
18.1324	794	867.024	-3073.02
18.153	873	867.499	-2994.5
18.1736	871	867.979	-2996.98
18.1942	884	868.461	-2984.46
18.2148	845	868.949	-3023.95
18.2355	839	869.439	-3030.44
18.2561	854	869.934	-3015.93
18.2767	843	870.43	-3027.43
18.2973	874	870.929	-2996.93
18.3179	858	871.431	-3013.43
18.3385	850	871.934	-3021.93
18.3592	846	872.44	-3026.44
18.3798	834	872.946	-3038.95
18.4004	929	873.454	-2944.45
18.421	893	873.961	-2980.96
18.4416	833	874.47	-3041.47
18.4622	882	874.979	-2992.98
18.4828	879	875.487	-2996.49
18.5035	859	875.996	-3017
18.5241	899	876.504	-2977.5
18.5447	874	877.011	-3003.01
18.5653	876	877.517	-3001.52
18.5859	848	878.021	-3030.02
18.6065	806	878.524	-3072.52
18.6272	894	879.025	-2985.03
18.6478	887	879.524	-2992.52
18.6684	869	880.021	-3011.02
18.689	903	880.515	-2977.51
18.7096	915	881.006	-2966.01
18.7303	864	881.495	-3017.49
18.7509	867	881.981	-3014.98
18.7715	843	882.463	-3039.46
18.7921	850	882.942	-3032.94
18.8127	939	883.417	-2944.42
18.8333	900	883.889	-2983.89
18.8539	886	884.357	-2998.36
18.8746	810	884.821	-3074.82
18.8952	894	885.281	-2991.28
18.9158	882	885.737	-3003.74
18.9364	895	886.189	-2991.19
18.957	891	886.635	-2995.64
18.9776	864	887.078	-3023.08
18.9982	884	887.516	-3003.52
19.0189	883	887.95	-3004.95
19.0395	864	888.379	-3024.38
19.0601	824	888.803	-3064.8
19.0807	891	889.223	-2998.22
19.1013	905	889.638	-2984.64
19.1219	862	890.048	-3028.05
19.1426	920	890.454	-2970.45
19.1632	910	890.854	-2980.85
19.1838	873	891.25	-3018.25
19.2044	887	891.642	-3004.64
19.225	853	892.029	-3039.03
19.2457	881	892.412	-3011.41
19.2663	878	892.789	-3014.79
19.2869	904	893.163	-2989.16
19.3075	935	893.532	-2958.53
19.3281	869	893.897	-3024.9
19.3487	897	894.258	-2997.26
19.3693	887	894.615	-3007.62
19.39	866	894.968	-3028.97
19.4106	900	895.318	-2995.32
19.4312	895	895.664	-3000.66
19.4518	869	896.007	-3027.01
19.4724	915	896.346	-2981.35
19.493	873	896.683	-3023.68
19.5136	929	897.017	-2968.02
19.5343	925	897.348	-2972.35
19.5549	896	897.676	-3001.68
19.5755	862	898.003	-3036
19.5961	939	898.328	-2959.33
19.6167	914	898.65	-2984.65
19.6374	905	898.972	-2993.97
19.658	877	899.292	-3022.29
19.6786	859	899.611	-3040.61
19.6992	856	899.929	-3043.93
19.7198	864	900.247	-3036.25
19.7404	872	900.565	-3028.57
19.7611	924	900.884	-2976.88
19.7817	884	901.203	-3017.2
19.8023	947	901.523	-2954.52
19.8229	885	901.843	-3016.84
19.8435	906	902.166	-2996.17
19.8641	896	902.49	-3006.49
19.8847	883	902.817	-3019.82
19.9054	879	903.146	-3024.15
19.926	904	903.477	-2999.48
19.9466	961	903.812	-2942.81
19.9672	956	904.151	-2948.15
19.9878	877	904.494	-3027.49
20.0084	897	904.841	-3007.84
20.0291	866	905.193	-3039.19
20.0497	936	905.55	-2969.55
20.0703	902	905.913	-3003.91
20.0909	887	906.282	-3019.28
20.1115	872	906.657	-3034.66
20.1321	911	907.039	-2996.04
20.1528	872	907.428	-3035.43
20.1734	929	907.825	-2978.83
20.194	907	908.23	-3001.23
20.2146	922	908.643	-2986.64
20.2352	920	909.065	-2989.07
20.2558	839	909.497	-3070.5
20.2765	863	909.939	-3046.94
20.2971	908	910.39	-3002.39
20.3177	903	910.852	-3007.85
20.3383	978	911.326	-2933.33
20.3589	924	911.811	-2987.81
20.3795	918	912.308	-2994.31
20.4001	903	912.817	-3009.82
20.4208	926	913.339	-2987.34
20.4414	935	913.875	-2978.87
20.462	968	914.424	-2946.42
20.4826	946	914.988	-2968.99
20.5032	895	915.566	-3020.57
20.5238	933	916.159	-2983.16
20.5445	892	916.768	-3024.77
20.5651	922	917.392	-2995.39
20.5857	915	918.034	-3003.03
20.6063	927	918.692	-2991.69
20.6269	941	919.368	-2978.37
20.6475	934	920.06	-2986.06
20.6682	912	920.772	-3008.77
20.6888	955	921.502	-2966.5
20.7094	1003	922.25	-2919.25
20.73	1030	923.018	-2893.02
20.7506	971	923.807	-2952.81
20.7712	983	924.615	-2941.62
20.7919	929	925.445	-2996.44
20.8125	954	926.295	-2972.29
20.8331	987	927.167	-2940.17
20.8537	950	928.06	-2978.06
20.8743	978	928.976	-2950.98
20.8949	900	929.915	-3029.91
20.9155	982	930.877	-2948.88
20.9362	963	931.862	-2968.86
20.9568	1029	932.871	-2903.87
20.9774	928	933.904	-3005.9
20.998	956	934.962	-2978.96
21.0186	924	936.045	-3012.04
21.0392	955	937.154	-2982.15
21.0599	924	938.287	-3014.29
21.0805	984	939.447	-2955.45
21.1011	955	940.633	-2985.63
21.1217	1002	941.846	-2939.85
21.1423	921	943.085	-3022.09
21.1629	926	944.352	-3018.35
21.1836	938	945.648	-3007.65
21.2042	953	946.97	-2993.97
21.2248	954	948.321	-2994.32
21.2454	918	949.7	-3031.7
21.266	923	951.107	-3028.11
21.2866	950	952.545	-3002.54
21.3072	933	954.011	-3021.01
21.3279	945	955.507	-3010.51
21.3485	940	957.033	-3017.03
21.3691	944	958.588	-3014.59
21.3897	956	960.175	-3004.17
21.4103	988	961.791	-2973.79
21.4309	964	963.438	-2999.44
21.4516	980	965.117	-2985.12
21.4722	963	966.826	-3003.83
21.4928	966	968.567	-3002.57
21.5134	931	970.34	-3039.34
21.534	984	972.143	-2988.14
21.5546	1014	973.98	-2959.98
21.5753	964	975.847	-3011.85
21.5959	1005	977.747	-2972.75
21.6165	954	979.68	-3025.68
21.6371	1039	981.644	-2942.64
21.6577	970	983.642	-3013.64
21.6783	967	985.672	-3018.67
21.6989	1036	987.736	-2951.74
21.7196	976	989.832	-3013.83
21.7402	1056	991.96	-2935.96
21.7608	979	994.122	-3015.12
21.7814	985	996.317	-3011.32
21.802	1007	998.547	-2991.55
21.8226	1028	1000.81	-2972.81
21.8433	992	1003.1	-3011.1
21.8639	971	1005.43	-3034.43
21.8845	1001	1007.79	-3006.79
21.9051	1019	1010.19	-2991.19
21.9257	1067	1012.62	-2945.62
21.9463	1025	1015.08	-2990.08
21.967	983	1017.58	-3034.58
21.9876	1075	1020.11	-2945.11
22.0082	1039	1022.67	-2983.67
22.0288	1061	1025.27	-2964.27
22.0494	1064	1027.9	-2963.9
22.07	1037	1030.57	-2993.57
22.0907	1002	1033.27	-3031.27
22.1113	1006	1036	-3030
22.1319	1044	1038.76	-2994.76
22.1525	1013	1041.56	-3028.56
22.1731	1068	1044.39	-2976.39
22.1937	1060	1047.26	-2987.26
22.2143	988	1050.16	-3062.16
22.235	1087	1053.09	-2966.09
22.2556	1069	1056.06	-2987.06
22.2762	1016	1059.06	-3043.06
22.2968	1071	1062.09	-2991.09
22.3174	1062	1065.15	-3003.15
22.338	1049	1068.25	-3019.25
22.3587	1133	1071.38	-2938.38
22.3793	1135	1074.55	-2939.55
22.3999	1048	1077.74	-3029.74
22.4205	1058	1080.97	-3022.97
22.4411	1038	1084.23	-3046.23
22.4617	1093	1087.53	-2994.53
22.4824	1067	1090.85	-3023.85
22.503	1062	1094.21	-3032.21
22.5236	1065	1097.6	-3032.6
22.5442	1120	1101.03	-2981.03
22.5648	1061	1104.48	-3043.48
22.5854	1130	1107.97	-2977.97
22.606	1060	1111.49	-3051.49
22.6267	1068	1115.05	-3047.05
22.6473	1099	1118.63	-3019.63
22.6679	1064	1122.25	-3058.25
22.6885	1136	1125.89	-2989.89
22.7091	1089	1129.57	-3040.57
22.7297	1123	1133.29	-3010.29
22.7504	1143	1137.03	-2994.03
22.771	1125	1140.8	-3015.8
22.7916	1137	1144.61	-3007.61
22.8122	1045	1148.45	-3103.45
22.8328	1194	1152.32	-2958.32
22.8534	1121	1156.23	-3035.23
22.8741	1123	1160.16	-3037.16
22.8947	1156	1164.13	-3008.13
22.9153	1128	1168.13	-3040.13
22.9359	1164	1172.16	-3008.16
22.9565	1157	1176.23	-3019.23
22.9771	1145	1180.32	-3035.32
22.9978	1134	1184.45	-3050.45
23.0184	1144	1188.61	-3044.61
23.039	1149	1192.81	-3043.81
23.0596	1172	1197.04	-3025.04
23.0802	1139	1201.3	-3062.3
23.1008	1168	1205.6	-3037.6
23.1214	1167	1209.93	-3042.93
23.1421	1227	1214.3	-2987.3
23.1627	1157	1218.69	-3061.69
23.1833	1308	1223.13	-2915.13
23.2039	1238	1227.6	-2989.6
23.2245	1231	1232.11	-3001.11
23.2451	1153	1236.66	-3083.66
23.2658	1236	1241.24	-3005.24
23.2864	1265	1245.86	-2980.86
23.307	1226	1250.52	-3024.52
23.3276	1204	1255.22	-3051.22
23.3482	1247	1259.96	-3012.96
23.3688	1287	1264.74	-2977.74
23.3895	1240	1269.56	-3029.56
23.4101	1191	1274.43	-3083.43
23.4307	1207	1279.34	-3072.34
23.4513	1304	1284.29	-2980.29
23.4719	1307	1289.3	-2982.3
23.4925	1255	1294.34	-3039.34
23.5132	1301	1299.44	-2998.44
23.5338	1296	1304.59	-3008.59
23.5544	1230	1309.79	-3079.79
23.575	1288	1315.05	-3027.05
23.5956	1311	1320.36	-3009.36
23.6162	1307	1325.73	-3018.73
23.6368	1356	1331.15	-2975.15
23.6575	1346	1336.64	-2990.64
23.6781	1305	1342.19	-3037.19
23.6987	1341	1347.81	-3006.81
23.7193	1299	1353.49	-3054.49
23.7399	1362	1359.25	-2997.25
23.7605	1323	1365.08	-3042.08
23.7812	1355	1370.99	-3015.99
23.8018	1455	1376.98	-2921.98
23.8224	1405	1383.05	-2978.05
23.843	1373	1389.21	-3016.21
23.8636	1377	1395.46	-3018.46
23.8842	1370	1401.8	-3031.8
23.9049	1348	1408.25	-3060.25
23.9255	1419	1414.8	-2995.8
23.9461	1436	1421.45	-2985.45
23.9667	1437	1428.22	-2991.22
23.9873	1435	1435.11	-3000.11
24.0079	1435	1442.13	-3007.13
24.0286	1519	1449.27	-2930.27
24.0492	1420	1456.56	-3036.56
24.0698	1531	1463.98	-2932.98
24.0904	1463	1471.57	-3008.57
24.111	1536	1479.31	-2943.31
24.1316	1611	1487.22	-2876.22
24.1522	1446	1495.3	-3049.3
24.1729	1508	1503.58	-2995.58
24.1935	1511	1512.05	-3001.05
24.2141	1505	1520.73	-3015.73
24.2347	1605	1529.62	-2924.62
24.2553	1573	1538.74	-2965.74
24.276	1666	1548.11	-2882.11
24.2966	1600	1557.73	-2957.73
24.3172	1629	1567.61	-2938.61
24.3378	1606	1577.78	-2971.78
24.3584	1674	1588.25	-2914.25
24.379	1578	1599.04	-3021.04
24.3996	1667	1610.15	-2943.15
24.4203	1746	1621.62	-2875.62
24.4409	1683	1633.47	-2950.47
24.4615	1709	1645.7	-2936.7
24.4821	1706	1658.35	-2952.35
24.5027	1721	1671.43	-2950.43
24.5233	1735	1684.97	-2949.97
24.544	1801	1698.99	-2897.99
24.5646	1749	1713.52	-2964.52
24.5852	1842	1728.58	-2886.58
24.6058	1827	1744.21	-2917.21
24.6264	1766	1760.41	-2994.41
24.647	1824	1777.25	-2953.25
24.6676	1909	1794.72	-2885.72
24.6883	1896	1812.88	-2916.88
24.7089	1852	1831.73	-2979.73
24.7295	1856	1851.33	-2995.33
24.7501	1938	1871.71	-2933.71
24.7707	1938	1892.88	-2954.88
24.7914	1977	1914.9	-2937.9
24.812	2030	1937.78	-2907.78
24.8326	2016	1961.55	-2945.55
24.8532	2092	1986.24	-2894.24
24.8738	2123	2011.87	-2888.87
24.8944	2059	2038.48	-2979.48
24.915	2124	2066.08	-2942.08
24.9357	2165	2094.72	-2929.72
24.9563	2136	2124.41	-2988.41
24.9769	2226	2155.15	-2929.15
24.9975	2231	2186.99	-2955.99
25.0181	2207	2219.92	-3012.92
25.0387	2301	2253.98	-2952.98
25.0594	2379	2289.19	-2910.19
25.08	2356	2325.52	-2969.52
25.1006	2333	2363.05	-3030.05
25.1212	2433	2401.77	-2968.77
25.1418	2520	2441.65	-2921.65
25.1624	2455	2482.74	-3027.74
25.1831	2520	2525.01	-3005.01
25.2037	2487	2568.51	-3081.51
25.2243	2545	2613.19	-3068.19
25.2449	2579	2659.1	-3080.1
25.2655	2684	2706.22	-3022.22
25.2861	2707	2754.52	-3047.52
25.3068	2792	2804.02	-3012.02
25.3274	2841	2854.71	-3013.71
25.348	2883	2906.54	-3023.54
25.3686	2974	2959.53	-2985.53
25.3892	2889	3013.59	-3124.59
25.4098	3089	3068.75	-2979.75
25.4304	3121	3124.92	-3003.92
25.4511	3170	3182.07	-3012.07
25.4717	3120	3240.13	-3120.13
25.4923	3361	3298.98	-2937.98
25.5129	3341	3358.57	-3017.57
25.5335	3355	3418.74	-3063.74
25.5541	3399	3479.41	-3080.41
25.5748	3507	3540.41	-3033.41
25.5954	3622	3601.53	-2979.53
25.616	3665	3662.63	-2997.63
25.6366	3703	3723.43	-3020.43
25.6572	3657	3783.73	-3126.73
25.6778	3792	3843.21	-3051.21
25.6985	3875	3901.54	-3026.54
25.7191	4033	3958.41	-2925.41
25.7397	3909	4013.38	-3104.38
25.7603	4024	4066.08	-3042.08
25.7809	3995	4115.99	-3120.99
25.8015	4165	4162.65	-2997.65
25.8222	4243	4205.59	-2962.59
25.8428	4185	4244.26	-3059.26
25.8634	4273	4278.13	-3005.13
25.884	4264	4306.69	-3042.69
25.9046	4341	4329.4	-2988.4
25.9252	4299	4345.8	-3046.8
25.9458	4314	4355.43	-3041.43
25.9665	4406	4357.93	-2951.93
25.9871	4406	4352.98	-2946.98
26.0077	4448	4340.39	-2892.39
26.0283	4397	4320.03	-2923.03
26.0489	4331	4291.94	-2960.94
26.0695	4120	4256.21	-3136.21
26.0902	4203	4213.12	-3010.12
26.1108	4140	4162.97	-3022.97
26.1314	4130	4106.28	-2976.28
26.152	4196	4043.69	-2847.69
26.1726	3925	3975.78	-3050.78
26.1932	3988	3903.31	-2915.31
26.2139	3898	3827.02	-2929.02
26.2345	3752	3747.61	-2995.61
26.2551	3621	3665.9	-3044.9
26.2757	3669	3582.52	-2913.52
26.2963	3489	3498.19	-3009.19
26.3169	3539	3413.59	-2874.59
26.3376	3382	3329.19	-2947.19
26.3582	3297	3245.53	-2948.53
26.3788	3169	3163.09	-2994.09
26.3994	3167	3082.14	-2915.14
26.42	2967	3003.08	-3036.08
26.4406	3050	2926.08	-2876.08
26.4612	2867	2851.39	-2984.39
26.4819	2788	2779.07	-2991.07
26.5025	2779	2709.24	-2930.24
26.5231	2690	2641.97	-2951.97
26.5437	2531	2577.24	-3046.24
26.5643	2508	2515.1	-3007.1
26.5849	2524	2455.45	-2931.45
26.6056	2421	2398.28	-2977.28
26.6262	2321	2343.56	-3022.56
26.6468	2261	2291.16	-3030.16
26.6674	2365	2241.07	-2876.07
26.688	2144	2193.14	-3049.14
26.7086	2085	2147.32	-3062.32
26.7293	2007	2103.53	-3096.53
26.7499	2056	2061.65	-3005.65
26.7705	1974	2021.65	-3047.65
26.7911	1936	1983.39	-3047.39
26.8117	1921	1946.79	-3025.79
26.8323	1897	1911.78	-3014.78
26.8529	1926	1878.27	-2952.27
26.8736	1834	1846.19	-3012.19
26.8942	1784	1815.44	-3031.44
26.9148	1824	1785.97	-2961.97
26.9354	1671	1757.73	-3086.73
26.956	1632	1730.62	-3098.62
26.9766	1710	1704.6	-2994.6
26.9973	1675	1679.6	-3004.6
27.0179	1625	1655.56	-3030.56
27.0385	1613	1632.45	-3019.45
27.0591	1623	1610.2	-2987.2
27.0797	1526	1588.78	-3062.78
27.1003	1448	1568.13	-3120.13
27.121	1544	1548.23	-3004.23
27.1416	1582	1529.03	-2947.03
27.1622	1439	1510.47	-3071.47
27.1828	1549	1492.55	-2943.55
27.2034	1500	1475.22	-2975.22
27.224	1368	1458.44	-3090.44
27.2447	1361	1442.21	-3081.21
27.2653	1444	1426.47	-2982.47
27.2859	1374	1411.22	-3037.22
27.3065	1361	1396.42	-3035.42
27.3271	1312	1382.05	-3070.05
27.3477	1343	1368.1	-3025.1
27.3683	1264	1354.54	-3090.54
27.389	1281	1341.36	-3060.36
27.4096	1163	1328.53	-3165.53
27.4302	1323	1316.04	-2993.04
27.4508	1277	1303.89	-3026.89
27.4714	1206	1292.04	-3086.04
27.492	1210	1280.49	-3070.49
27.5127	1213	1269.23	-3056.23
27.5333	1196	1258.23	-3062.23
27.5539	1220	1247.51	-3027.51
27.5745	1239	1237.03	-2998.03
27.5951	1198	1226.8	-3028.8
27.6157	1116	1216.79	-3100.79
27.6364	1170	1207	-3037
27.657	1117	1197.44	-3080.44
27.6776	1173	1188.08	-3015.08
27.6982	1220	1178.92	-2958.92
27.7188	1156	1169.95	-3013.95
27.7394	1152	1161.16	-3009.16
27.76	1155	1152.57	-2997.57
27.7807	1131	1144.14	-3013.14
27.8013	1093	1135.88	-3042.88
27.8219	1055	1127.78	-3072.78
27.8425	1150	1119.85	-2969.85
27.8631	1128	1112.06	-2984.06
27.8837	1070	1104.43	-3034.43
27.9044	1082	1096.94	-3014.94
27.925	1092	1089.59	-2997.59
27.9456	1057	1082.37	-3025.37
27.9662	1058	1075.3	-3017.3
27.9868	1095	1068.35	-2973.35
28.0074	1084	1061.53	-2977.53
28.0281	1027	1054.83	-3027.83
28.0487	1104	1048.25	-2944.25
28.0693	1085	1041.79	-2956.79
28.0899	1048	1035.45	-2987.45
28.1105	1093	1029.22	-2936.22
28.1311	1135	1023.1	-2888.1
28.1518	1058	1017.09	-2959.09
28.1724	1026	1011.18	-2985.18
28.193	1080	1005.38	-2925.38
28.2136	932	999.685	-3067.69
28.2342	1001	994.085	-2993.09
28.2548	993	988.584	-2995.58
28.2754	982	983.182	-3001.18
28.2961	992	977.872	-2985.87
28.3167	1007	972.659	-2965.66
28.3373	994	967.534	-2973.53
28.3579	938	962.5	-3024.5
28.3785	958	957.557	-2999.56
28.3991	866	952.7	-3086.7
28.4198	970	947.932	-2977.93
28.4404	948	943.247	-2995.25
28.461	901	938.646	-3037.65
28.4816	967	934.13	-2967.13
28.5022	939	929.693	-2990.69
28.5228	934	925.338	-2991.34
28.5435	913	921.062	-3008.06
28.5641	906	916.866	-3010.87
28.5847	913	912.746	-2999.75
28.6053	901	908.702	-3007.7
28.6259	966	904.736	-2938.74
28.6465	919	900.842	-2981.84
28.6672	895	897.022	-3002.02
28.6878	908	893.278	-2985.28
28.7084	899	889.603	-2990.6
28.729	895	886.001	-2991
28.7496	896	882.469	-2986.47
28.7702	824	879.005	-3055.01
28.7908	863	875.613	-3012.61
28.8115	869	872.288	-3003.29
28.8321	820	869.031	-3049.03
28.8527	837	865.839	-3028.84
28.8733	959	862.714	-2903.71
28.8939	860	859.654	-2999.65
28.9145	882	856.658	-2974.66
28.9352	886	853.727	-2967.73
28.9558	853	850.858	-2997.86
28.9764	832	848.051	-3016.05
28.997	915	845.307	-2930.31
29.0176	887	842.622	-2955.62
29.0382	895	839.999	-2945
29.0589	853	837.434	-2984.43
29.0795	826	834.929	-3008.93
29.1001	795	832.482	-3037.48
29.1207	900	830.092	-2930.09
29.1413	818	827.76	-3009.76
29.1619	848	825.483	-2977.48
29.1826	841	823.261	-2982.26
29.2032	803	821.095	-3018.1
29.2238	854	818.983	-2964.98
29.2444	806	816.924	-3010.92
29.265	876	814.918	-2938.92
29.2856	818	812.963	-2994.96
29.3062	823	811.06	-2988.06
29.3269	812	809.208	-2997.21
29.3475	851	807.406	-2956.41
29.3681	809	805.652	-2996.65
29.3887	854	803.948	-2949.95
29.4093	828	802.291	-2974.29
29.43	826	800.682	-2974.68
29.4506	801	799.119	-2998.12
29.4712	818	797.601	-2979.6
29.4918	823	796.129	-2973.13
29.5124	783	794.702	-3011.7
29.533	804	793.317	-2989.32
29.5536	855	791.976	-2936.98
29.5743	751	790.677	-3039.68
29.5949	811	789.42	-2978.42
29.6155	798	788.203	-2990.2
29.6361	804	787.026	-2983.03
29.6567	870	785.889	-2915.89
29.6773	807	784.789	-2977.79
29.698	818	783.728	-2965.73
29.7186	865	782.704	-2917.7
29.7392	834	781.717	-2947.72
29.7598	813	780.765	-2967.76
29.7804	788	779.848	-2991.85
29.801	835	778.965	-2943.96
29.8217	840	778.115	-2938.12
29.8423	798	777.298	-2979.3
29.8629	793	776.513	-2983.51
29.8835	821	775.759	-2954.76
29.9041	816	775.036	-2959.04
29.9247	773	774.342	-3001.34
29.9454	756	773.677	-3017.68
29.966	796	773.041	-2977.04
29.9866	784	772.431	-2988.43
30.0072	744	771.848	-3027.85
30.0278	774	771.292	-2997.29
30.0484	785	770.76	-2985.76
30.069	785	770.253	-2985.25
30.0897	771	769.769	-2998.77
30.1103	754	769.309	-3015.31
30.1309	740	768.87	-3028.87
30.1515	790	768.454	-2978.45
30.1721	729	768.058	-3039.06
30.1927	775	767.682	-2992.68
30.2134	858	767.325	-2909.33
30.234	785	766.987	-2981.99
30.2546	800	766.666	-2966.67
30.2752	794	766.363	-2972.36
30.2958	816	766.076	-2950.08
30.3164	793	765.805	-2972.8
30.3371	788	765.548	-2977.55
30.3577	835	765.306	-2930.31
30.3783	784	765.077	-2981.08
30.3989	816	764.861	-2948.86
30.4195	825	764.657	-2939.66
30.4401	758	764.465	-3006.46
30.4608	722	764.283	-3042.28
30.4814	728	764.112	-3036.11
30.502	754	763.95	-3009.95
30.5226	767	763.796	-2996.8
30.5432	740	763.651	-3023.65
30.5638	775	763.514	-2988.51
30.5844	759	763.383	-3004.38
30.6051	735	763.258	-3028.26
30.6257	761	763.139	-3002.14
30.6463	737	763.025	-3026.02
30.6669	772	762.915	-2990.92
30.6875	743	762.809	-3019.81
30.7081	746	762.706	-3016.71
30.7288	793	762.605	-2969.61
30.7494	774	762.507	-2988.51
30.77	754	762.41	-3008.41
30.7906	772	762.313	-2990.31
30.8112	679	762.218	-3083.22
30.8318	751	762.122	-3011.12
30.8525	755	762.025	-3007.02
30.8731	760	761.927	-3001.93
30.8937	764	761.827	-2997.83
30.9143	695	761.725	-3066.72
30.9349	787	761.62	-2974.62
30.9555	812	761.511	-2949.51
30.9762	729	761.4	-3032.4
30.9968	717	761.284	-3044.28
31.0174	719	761.163	-3042.16
31.038	738	761.038	-3023.04
31.0586	752	760.907	-3008.91
31.0792	736	760.77	-3024.77
31.0998	749	760.627	-3011.63
31.1205	812	760.478	-2948.48
31.1411	726	760.321	-3034.32
31.1617	749	760.157	-3011.16
31.1823	745	759.986	-3014.99
31.2029	711	759.807	-3048.81
31.2235	774	759.619	-2985.62
31.2442	728	759.423	-3031.42
31.2648	727	759.218	-3032.22
31.2854	721	759.004	-3038
31.306	741	758.78	-3017.78
31.3266	743	758.547	-3015.55
31.3472	736	758.304	-3022.3
31.3679	721	758.051	-3037.05
31.3885	741	757.787	-3016.79
31.4091	775	757.513	-2982.51
31.4297	756	757.228	-3001.23
31.4503	738	756.932	-3018.93
31.4709	713	756.626	-3043.63
31.4916	748	756.308	-3008.31
31.5122	740	755.979	-3015.98
31.5328	686	755.639	-3069.64
31.5534	755	755.287	-3000.29
31.574	708	754.925	-3046.93
31.5946	722	754.552	-3032.55
31.6152	750	754.168	-3004.17
31.6359	717	753.774	-3036.77
31.6565	744	753.368	-3009.37
31.6771	750	752.951	-3002.95
31.6977	707	752.524	-3045.52
31.7183	733	752.086	-3019.09
31.7389	751	751.637	-3000.64
31.7596	694	751.178	-3057.18
31.7802	695	750.709	-3055.71
31.8008	707	750.23	-3043.23
31.8214	687	749.74	-3062.74
31.842	771	749.241	-2978.24
31.8626	743	748.733	-3005.73
31.8833	737	748.216	-3011.22
31.9039	772	747.689	-2975.69
31.9245	753	747.155	-2994.15
31.9451	681	746.613	-3065.61
31.9657	706	746.064	-3040.06
31.9863	758	745.509	-2987.51
32.007	764	744.948	-2980.95
32.0276	742	744.384	-3002.38
32.0482	740	743.819	-3003.82
32.0688	690	743.255	-3053.26
32.0894	726	742.698	-3016.7
32.11	764	742.157	-2978.16
32.1306	734	741.644	-3007.64
32.1513	673	741.183	-3068.18
32.1719	694	740.706	-3046.71
32.1925	715	740.039	-3025.04
32.2131	738	739.347	-3001.35
32.2337	688	738.649	-3050.65
32.2543	742	737.942	-2995.94
32.275	692	737.228	-3045.23
32.2956	707	736.508	-3029.51
32.3162	731	735.78	-3004.78
32.3368	700	735.047	-3035.05
32.3574	757	734.308	-2977.31
32.378	717	733.563	-3016.56
32.3987	753	732.814	-2979.81
32.4193	716	732.059	-3016.06
32.4399	693	731.3	-3038.3
32.4605	737	730.537	-2993.54
32.4811	700	729.771	-3029.77
32.5017	713	729	-3016
32.5224	684	728.227	-3044.23
32.543	687	727.452	-3040.45
32.5636	729	726.675	-2997.67
32.5842	720	725.896	-3005.9
32.6048	693	725.115	-3032.12
32.6254	753	724.333	-2971.33
32.646	692	723.551	-3031.55
32.6667	711	722.77	-3011.77
32.6873	707	721.988	-3014.99
32.7079	717	721.207	-3004.21
32.7285	717	720.427	-3003.43
32.7491	704	719.65	-3015.65
32.7697	657	718.874	-3061.87
32.7903	762	718.101	-2956.1
32.811	736	717.331	-2981.33
32.8316	751	716.564	-2965.56
32.8522	708	715.801	-3007.8
32.8728	716	715.042	-2999.04
32.8934	695	714.287	-3019.29
32.9141	706	713.539	-3007.54
32.9347	702	712.796	-3010.8
32.9553	722	712.058	-2990.06
32.9759	756	711.327	-2955.33
32.9965	702	710.603	-3008.6
33.0171	706	709.886	-3003.89
33.0378	746	709.177	-2963.18
33.0584	726	708.476	-2982.48
33.079	741	707.784	-2966.78
33.0996	733	707.1	-2974.1
33.1202	675	706.426	-3031.43
33.1408	680	705.762	-3025.76
33.1614	702	705.108	-3003.11
33.1821	718	704.465	-2986.46
33.2027	810	703.832	-2893.83
33.2233	717	703.211	-2986.21
33.2439	761	702.601	-2941.6
33.2645	734	702.005	-2968
33.2851	712	701.42	-2989.42
33.3058	733	700.849	-2967.85
33.3264	681	700.29	-3019.29
33.347	755	699.745	-2944.75
33.3676	674	699.215	-3025.21
33.3882	724	698.698	-2974.7
33.4088	758	698.196	-2940.2
33.4295	696	697.71	-3001.71
33.4501	760	697.239	-2937.24
33.4707	750	696.782	-2946.78
33.4913	737	696.343	-2959.34
33.5119	669	695.919	-3026.92
33.5325	714	695.512	-2981.51
33.5532	725	695.121	-2970.12
33.5738	728	694.748	-2966.75
33.5944	744	694.392	-2950.39
33.615	733	694.054	-2961.05
33.6356	736	693.733	-2957.73
33.6562	687	693.43	-3006.43
33.6768	738	693.146	-2955.15
33.6975	706	692.88	-2986.88
33.7181	713	692.632	-2979.63
33.7387	718	692.404	-2974.4
33.7593	704	692.194	-2988.19
33.7799	726	692.004	-2966
33.8005	685	691.833	-3006.83
33.8212	715	691.682	-2976.68
33.8418	677	691.55	-3014.55
33.8624	707	691.438	-2984.44
33.883	753	691.345	-2938.35
33.9036	784	691.273	-2907.27
33.9242	783	691.221	-2908.22
33.9449	720	691.188	-2971.19
33.9655	724	691.176	-2967.18
33.9861	725	691.184	-2966.18
34.0067	671	691.213	-3020.21
34.0273	726	691.262	-2965.26
34.0479	669	691.331	-3022.33
34.0686	740	691.42	-2951.42
34.0892	641	691.53	-3050.53
34.1098	764	691.66	-2927.66
34.1304	694	691.81	-2997.81
34.151	744	691.98	-2947.98
34.1716	688	692.17	-3004.17
34.1922	756	692.381	-2936.38
34.2129	729	692.611	-2963.61
34.2335	692	692.861	-3000.86
34.2541	694	693.131	-2999.13
34.2747	739	693.421	-2954.42
34.2953	713	693.73	-2980.73
34.3159	675	694.059	-3019.06
34.3366	723	694.407	-2971.41
34.3572	747	694.774	-2947.77
34.3778	721	695.159	-2974.16
34.3984	746	695.563	-2949.56
34.419	706	695.986	-2989.99
34.4396	725	696.427	-2971.43
34.4603	698	696.886	-2998.89
34.4809	705	697.363	-2992.36
34.5015	664	697.857	-3033.86
34.5221	732	698.369	-2966.37
34.5427	714	698.897	-2984.9
34.5633	694	699.442	-3005.44
34.584	718	700.004	-2982
34.6046	746	700.582	-2954.58
34.6252	728	701.175	-2973.17
34.6458	725	701.784	-2976.78
34.6664	730	702.408	-2972.41
34.687	695	703.047	-3008.05
34.7076	714	703.7	-2989.7
34.7283	684	704.367	-3020.37
34.7489	697	705.048	-3008.05
34.7695	729	705.742	-2976.74
34.7901	717	706.45	-2989.45
34.8107	700	707.169	-3007.17
34.8313	756	707.901	-2951.9
34.852	707	708.645	-3001.65
34.8726	737	709.401	-2972.4
34.8932	698	710.168	-3012.17
34.9138	711	710.947	-2999.95
34.9344	735	711.736	-2976.74
34.955	773	712.535	-2939.54
34.9757	792	713.345	-2921.35
34.9963	722	714.164	-2992.16
35.0169	701	714.992	-3013.99
35.0375	690	715.829	-3025.83
35.0581	729	716.675	-2987.67
35.0787	695	717.528	-3022.53
35.0994	732	718.389	-2986.39
35.12	803	719.258	-2916.26
35.1406	740	720.133	-2980.13
35.1612	715	721.014	-3006.01
35.1818	731	721.903	-2990.9
35.2024	775	722.797	-2947.8
35.223	719	723.697	-3004.7
35.2437	713	724.604	-3011.6
35.2643	737	725.516	-2988.52
35.2849	722	726.435	-3004.43
35.3055	731	727.36	-2996.36
35.3261	729	728.292	-2999.29
35.3467	761	729.232	-2968.23
35.3674	741	730.181	-2989.18
35.388	749	731.144	-2982.14
35.4086	760	732.125	-2972.12
35.4292	709	733.135	-3024.14
35.4498	758	734.19	-2976.19
35.4704	719	735.305	-3016.31
35.4911	764	736.295	-2972.3
35.5117	741	737.177	-2996.18
35.5323	704	738.055	-3034.05
35.5529	693	738.931	-3045.93
35.5735	729	739.804	-3010.8
35.5941	708	740.677	-3032.68
35.6148	722	741.552	-3019.55
35.6354	685	742.433	-3057.43
35.656	728	743.33	-3015.33
35.6766	791	744.2	-2953.2
35.6972	725	745.011	-3020.01
35.7178	732	745.81	-3013.81
35.7384	729	746.599	-3017.6
35.7591	779	747.378	-2968.38
35.7797	711	748.145	-3037.14
35.8003	748	748.902	-3000.9
35.8209	796	749.647	-2953.65
35.8415	673	750.379	-3077.38
35.8621	742	751.1	-3009.1
35.8828	762	751.806	-2989.81
35.9034	679	752.5	-3073.5
35.924	713	753.18	-3040.18
35.9446	735	753.846	-3018.85
35.9652	719	754.497	-3035.5
35.9858	736	755.133	-3019.13
36.0065	715	755.753	-3040.75
36.0271	642	756.358	-3114.36
36.0477	696	756.946	-3060.95
36.0683	775	757.518	-2982.52
36.0889	700	758.074	-3058.07
36.1095	736	758.612	-3022.61
36.1302	688	759.132	-3071.13
36.1508	741	759.635	-3018.63
36.1714	758	760.12	-3002.12
36.192	760	760.586	-3000.59
36.2126	687	761.034	-3074.03
36.2332	728	761.463	-3033.46
36.2538	687	761.873	-3074.87
36.2745	756	762.263	-3006.26
36.2951	732	762.634	-3030.63
36.3157	779	762.985	-2983.99
36.3363	741	763.317	-3022.32
36.3569	719	763.628	-3044.63
36.3775	738	763.92	-3025.92
36.3982	719	764.19	-3045.19
36.4188	766	764.441	-2998.44
36.4394	722	764.67	-3042.67
36.46	699	764.88	-3065.88
36.4806	733	765.068	-3032.07
36.5012	712	765.235	-3053.24
36.5219	740	765.382	-3025.38
36.5425	777	765.508	-2988.51
36.5631	682	765.612	-3083.61
36.5837	730	765.697	-3035.7
36.6043	678	765.76	-3087.76
36.6249	723	765.802	-3042.8
36.6456	693	765.823	-3072.82
36.6662	732	765.824	-3033.82
36.6868	786	765.804	-2979.8
36.7074	727	765.763	-3038.76
36.728	711	765.702	-3054.7
36.7486	705	765.621	-3060.62
36.7692	726	765.52	-3039.52
36.7899	747	765.398	-3018.4
36.8105	706	765.257	-3059.26
36.8311	704	765.096	-3061.1
36.8517	740	764.917	-3024.92
36.8723	732	764.718	-3032.72
36.8929	768	764.5	-2996.5
36.9136	720	764.263	-3044.26
36.9342	729	764.008	-3035.01
36.9548	737	763.735	-3026.74
36.9754	692	763.445	-3071.44
36.996	726	763.137	-3037.14
37.0166	748	762.812	-3014.81
37.0373	762	762.471	-3000.47
37.0579	762	762.114	-3000.11
37.0785	757	761.74	-3004.74
37.0991	697	761.351	-3064.35
37.1197	724	760.948	-3036.95
37.1403	673	760.53	-3087.53
37.1609	746	760.098	-3014.1
37.1816	725	759.653	-3034.65
37.2022	742	759.194	-3017.19
37.2228	675	758.723	-3083.72
37.2434	729	758.241	-3029.24
37.264	727	757.746	-3030.75
37.2846	725	757.241	-3032.24
37.3053	750	756.726	-3006.73
37.3259	752	756.201	-3004.2
37.3465	742	755.667	-3013.67
37.3671	760	755.125	-2995.13
37.3877	765	754.576	-2989.58
37.4083	743	754.018	-3011.02
37.429	732	753.455	-3021.46
37.4496	749	752.886	-3003.89
37.4702	722	752.312	-3030.31
37.4908	747	751.734	-3004.73
37.5114	734	751.152	-3017.15
37.532	689	750.567	-3061.57
37.5526	738	749.98	-3011.98
37.5733	784	749.392	-2965.39
37.5939	755	748.803	-2993.8
37.6145	775	748.215	-2973.21
37.6351	737	747.628	-3010.63
37.6557	792	747.042	-2955.04
37.6763	712	746.459	-3034.46
37.697	763	745.88	-2982.88
37.7176	769	745.304	-2976.3
37.7382	737	744.734	-3007.73
37.7588	752	744.171	-2992.17
37.7794	815	743.614	-2928.61
37.8	727	743.064	-3016.06
37.8207	793	742.523	-2949.52
37.8413	801	741.993	-2940.99
37.8619	774	741.472	-2967.47
37.8825	801	740.963	-2939.96
37.9031	775	740.466	-2965.47
37.9237	763	739.981	-2976.98
37.9444	757	739.512	-2982.51
37.965	756	739.057	-2983.06
37.9856	769	738.618	-2969.62
38.0062	780	738.196	-2958.2
38.0268	828	737.792	-2909.79
38.0474	772	737.406	-2965.41
38.068	749	737.041	-2988.04
38.0887	785	736.696	-2951.7
38.1093	786	736.372	-2950.37
38.1299	713	736.071	-3023.07
38.1505	783	735.793	-2952.79
38.1711	791	735.54	-2944.54
38.1917	779	735.313	-2956.31
38.2124	794	735.112	-2941.11
38.233	738	734.938	-2996.94
38.2536	798	734.792	-2936.79
38.2742	754	734.676	-2980.68
38.2948	809	734.59	-2925.59
38.3154	760	734.535	-2974.53
38.3361	757	734.512	-2977.51
38.3567	803	734.522	-2931.52
38.3773	742	734.566	-2992.57
38.3979	803	734.645	-2931.64
38.4185	823	734.76	-2911.76
38.4391	764	734.911	-2970.91
38.4597	754	735.1	-2981.1
38.4804	758	735.328	-2977.33
38.501	826	735.596	-2909.6
38.5216	790	735.903	-2945.9
38.5422	841	736.253	-2895.25
38.5628	766	736.644	-2970.64
38.5834	817	737.078	-2920.08
38.6041	815	737.557	-2922.56
38.6247	823	738.08	-2915.08
38.6453	867	738.649	-2871.65
38.6659	870	739.263	-2869.26
38.6865	833	739.926	-2906.93
38.7071	834	740.637	-2906.64
38.7278	827	741.397	-2914.4
38.7484	787	742.206	-2955.21
38.769	827	743.066	-2916.07
38.7896	851	743.978	-2892.98
38.8102	800	744.941	-2944.94
38.8308	887	745.957	-2858.96
38.8515	857	747.027	-2890.03
38.8721	786	748.151	-2962.15
38.8927	784	749.331	-2965.33
38.9133	855	750.565	-2895.57
38.9339	791	751.857	-2960.86
38.9545	768	753.205	-2985.21
38.9751	807	754.611	-2947.61
38.9958	836	756.076	-2920.08
39.0164	798	757.598	-2959.6
39.037	755	759.181	-3004.18
39.0576	782	760.825	-2978.82
39.0782	813	762.528	-2949.53
39.0988	845	764.293	-2919.29
39.1195	830	766.119	-2936.12
39.1401	816	768.008	-2952.01
39.1607	818	769.96	-2951.96
39.1813	769	771.974	-3002.97
39.2019	818	774.053	-2956.05
39.2225	835	776.195	-2941.2
39.2432	799	778.402	-2979.4
39.2638	849	780.674	-2931.67
39.2844	838	783.011	-2945.01
39.305	896	785.415	-2889.42
39.3256	846	787.884	-2941.88
39.3462	803	790.418	-2987.42
39.3668	829	793.02	-2964.02
39.3875	819	795.689	-2976.69
39.4081	846	798.425	-2952.42
39.4287	846	801.227	-2955.23
39.4493	816	804.099	-2988.1
39.4699	867	807.037	-2940.04
39.4905	826	810.042	-2984.04
39.5112	836	813.117	-2977.12
39.5318	817	816.259	-2999.26
39.5524	873	819.47	-2946.47
39.573	919	822.75	-2903.75
39.5936	868	826.097	-2958.1
39.6142	858	829.514	-2971.51
39.6349	831	832.999	-3002
39.6555	836	836.554	-3000.55
39.6761	887	840.178	-2953.18
39.6967	836	843.868	-3007.87
39.7173	890	847.63	-2957.63
39.7379	871	851.458	-2980.46
39.7586	881	855.357	-2974.36
39.7792	839	859.324	-3020.32
39.7998	857	863.359	-3006.36
39.8204	858	867.465	-3009.46
39.841	857	871.638	-3014.64
39.8616	852	875.878	-3023.88
39.8822	870	880.186	-3010.19
39.9029	817	884.564	-3067.56
39.9235	872	889.01	-3017.01
39.9441	876	893.525	-3017.52
39.9647	842	898.111	-3056.11
39.9853	880	902.767	-3022.77
40.0059	827	907.495	-3080.49
40.0266	849	912.305	-3063.3
40.0472	917	917.201	-3000.2
40.0678	865	922.138	-3057.14
40.0884	874	927.092	-3053.09
40.109	901	932.106	-3031.11
40.1296	928	937.183	-3009.18
40.1503	903	942.32	-3039.32
40.1709	897	947.521	-3050.52
40.1915	843	952.784	-3109.78
40.2121	924	958.104	-3034.1
40.2327	878	963.487	-3085.49
40.2533	864	968.927	-3104.93
40.274	901	974.427	-3073.43
40.2946	882	979.984	-3097.98
40.3152	875	985.601	-3110.6
40.3358	895	991.275	-3096.28
40.3564	931	997.002	-3066
40.377	887	1002.79	-3115.79
40.3976	945	1008.63	-3063.63
40.4183	915	1014.52	-3099.52
40.4389	1031	1020.47	-2989.47
40.4595	932	1026.48	-3094.48
40.4801	917	1032.53	-3115.53
40.5007	894	1038.64	-3144.64
40.5213	971	1044.8	-3073.8
40.542	1009	1051.01	-3042.01
40.5626	939	1057.27	-3118.27
40.5832	939	1063.58	-3124.58
40.6038	1042	1069.94	-3027.94
40.6244	981	1076.34	-3095.34
40.645	949	1082.8	-3133.8
40.6657	945	1089.3	-3144.3
40.6863	1000	1095.85	-3095.85
40.7069	953	1102.44	-3149.44
40.7275	1045	1109.08	-3064.08
40.7481	977	1115.77	-3138.77
40.7687	974	1122.5	-3148.5
40.7894	1050	1129.27	-3079.27
40.81	1018	1136.08	-3118.08
40.8306	1006	1142.95	-3136.95
40.8512	1008	1149.85	-3141.85
40.8718	1097	1156.79	-3059.79
40.8924	1014	1163.78	-3149.78
40.913	1047	1170.81	-3123.81
40.9337	992	1177.88	-3185.88
40.9543	1062	1184.99	-3122.99
40.9749	1058	1192.15	-3134.15
40.9955	1092	1199.34	-3107.34
41.0161	1035	1206.58	-3171.58
41.0367	1106	1213.85	-3107.85
41.0574	1101	1221.17	-3120.17
41.078	1125	1228.53	-3103.53
41.0986	1149	1235.93	-3086.93
41.1192	1128	1243.38	-3115.38
41.1398	1144	1250.87	-3106.87
41.1604	1179	1258.4	-3079.4
41.1811	1111	1265.97	-3154.97
41.2017	1177	1273.6	-3096.6
41.2223	1136	1281.27	-3145.27
41.2429	1142	1288.98	-3146.98
41.2635	1169	1296.74	-3127.74
41.2841	1210	1304.56	-3094.56
41.3048	1183	1312.42	-3129.42
41.3254	1254	1320.34	-3066.34
41.346	1180	1328.32	-3148.32
41.3666	1164	1336.36	-3172.36
41.3872	1248	1344.45	-3096.45
41.4078	1232	1352.61	-3120.61
41.4284	1209	1360.84	-3151.84
41.4491	1290	1369.14	-3079.14
41.4697	1293	1377.51	-3084.51
41.4903	1355	1385.96	-3030.96
41.5109	1336	1394.5	-3058.5
41.5315	1391	1403.13	-3012.13
41.5521	1365	1411.85	-3046.85
41.5728	1413	1420.67	-3007.67
41.5934	1336	1429.6	-3093.6
41.614	1389	1438.65	-3049.65
41.6346	1410	1447.82	-3037.82
41.6552	1465	1457.12	-2992.12
41.6758	1534	1466.57	-2932.57
41.6965	1470	1476.17	-3006.17
41.7171	1576	1485.93	-2909.93
41.7377	1534	1495.88	-2961.88
41.7583	1659	1506.02	-2847.02
41.7789	1625	1516.37	-2891.37
41.7995	1594	1526.94	-2932.94
41.8202	1657	1537.77	-2880.77
41.8408	1745	1548.86	-2803.86
41.8614	1653	1560.25	-2907.25
41.882	1824	1571.97	-2747.97
41.9026	1905	1584.02	-2679.02
41.9232	1871	1596.47	-2725.47
41.9438	1840	1609.33	-2769.33
41.9645	1836	1622.66	-2786.66
41.9851	1875	1636.49	-2761.49
42.0057	1990	1650.88	-2660.88
42.0263	2040	1665.9	-2625.9
42.0469	2099	1681.6	-2582.6
42.0675	2067	1698.05	-2631.05
42.0882	2145	1715.36	-2570.36
42.1088	2169	1733.61	-2564.61
42.1294	2170	1752.93	-2582.93
42.15	2191	1773.45	-2582.45
42.1706	2281	1795.32	-2514.32
42.1912	2391	1818.75	-2427.75
42.2119	2282	1843.94	-2561.94
42.2325	2419	1871.18	-2452.18
42.2531	2528	1900.81	-2372.81
42.2737	2577	1933.23	-2356.23
42.2943	2524	1969.03	-2445.03
42.3149	2616	2008.86	-2392.86
42.3356	2653	2053.65	-2400.65
42.3562	2692	2104.44	-2412.44
42.3768	2716	2162.62	-2446.62
42.3974	2889	2229.75	-2340.75
42.418	2882	2307.53	-2425.53
42.4386	2907	2397.95	-2490.95
42.4592	2989	2502.69	-2513.69
42.4799	3044	2623.47	-2579.47
42.5005	3227	2761.67	-2534.67
42.5211	3232	2918.2	-2686.2
42.5417	3323	3093.86	-2770.86
42.5623	3306	3289.2	-2983.2
42.5829	3457	3504.79	-3047.79
42.6036	3703	3741.44	-3038.44
42.6242	3706	3999.65	-3293.65
42.6448	3892	4280.43	-3388.43
42.6654	4125	4584.8	-3459.8
42.686	4336	4913.92	-3577.92
42.7067	4626	5269.96	-3643.96
42.7273	4911	5655.06	-3744.06
42.7479	5250	6072.57	-3822.57
42.7685	5735	6526.04	-3791.04
42.7891	6328	7020.55	-3692.55
42.8097	6917	7561.88	-3644.88
42.8303	7539	8156.79	-3617.79
42.851	8405	8814.29	-3409.29
42.8716	9381	9541.57	-3160.57
42.8922	10619	10346.5	-2727.5
42.9128	11688	11233.1	-2545.09
42.9334	12949	12198	-2249.01
42.954	14046	13229.3	-2183.31
42.9746	15282	14296.1	-2014.1
42.9953	16516	15348.6	-1832.56
43.0159	17255	16310.8	-2055.76
43.0365	17827	17083.6	-2256.62
43.0571	17965	17557.4	-2592.38
43.0777	17998	17637.2	-2639.2
43.0984	17341	17284.9	-2943.9
43.119	16346	16543.8	-3197.81
43.1396	15435	15520.7	-3085.72
43.1602	14277	14327.2	-3050.19
43.1808	12711	13038.1	-3327.13
43.2014	11567	11698.3	-3131.34
43.2221	10203	10346.6	-3143.6
43.2427	9102	9040.03	-2938.03
43.2633	7914	7838.57	-2924.57
43.2839	7053	6786.8	-2733.8
43.3045	6015	5900.74	-2885.74
43.3251	5236	5175.25	-2939.25
43.3457	4675	4592.64	-2917.64
43.3664	4183	4129.16	-2946.16
43.387	3872	3761.8	-2889.8
43.4076	3541	3469.21	-2928.21
43.4282	3143	3233.87	-3090.87
43.4488	2966	3042.03	-3076.03
43.4694	2781	2882.87	-3101.87
43.49	2633	2748.86	-3115.86
43.5107	2495	2634.47	-3139.47
43.5313	2471	2535.53	-3064.53
43.5519	2395	2449.09	-3054.09
43.5725	2265	2372.89	-3107.89
43.5931	2123	2305.32	-3182.32
43.6138	2045	2245.04	-3200.04
43.6344	2153	2190.95	-3037.95
43.655	2041	2142.2	-3101.2
43.6756	1951	2098.04	-3147.04
43.6962	2005	2057.87	-3052.87
43.7168	1892	2021.19	-3129.19
43.7375	1933	1987.56	-3054.56
43.7581	1883	1956.61	-3073.61
43.7787	1877	1928.01	-3051.01
43.7993	1854	1901.52	-3047.52
43.8199	1874	1876.87	-3002.87
43.8405	1745	1853.89	-3108.89
43.8611	1770	1832.4	-3062.4
43.8818	1761	1812.23	-3051.23
43.9024	1817	1793.25	-2976.25
43.923	1654	1775.34	-3121.34
43.9436	1737	1758.38	-3021.38
43.9642	1767	1742.31	-2975.31
43.9848	1660	1727.02	-3067.02
44.0055	1650	1712.46	-3062.46
44.0261	1654	1698.54	-3044.54
44.0467	1623	1685.22	-3062.22
44.0673	1579	1672.45	-3093.45
44.0879	1638	1660.17	-3022.17
44.1085	1620	1648.34	-3028.34
44.1292	1552	1636.94	-3084.94
44.1498	1478	1625.92	-3147.92
44.1704	1539	1615.26	-3076.26
44.191	1622	1604.92	-2982.92
44.2116	1568	1594.88	-3026.88
44.2322	1521	1585.12	-3064.12
44.2529	1584	1575.62	-2991.62
44.2735	1538	1566.36	-3028.36
44.2941	1528	1557.31	-3029.31
44.3147	1571	1548.48	-2977.48
44.3353	1526	1539.83	-3013.83
44.3559	1536	1531.36	-2995.36
44.3765	1559	1523.06	-2964.06
44.3972	1519	1514.91	-2995.91
44.4178	1437	1506.91	-3069.91
44.4384	1456	1499.05	-3043.05
44.459	1489	1491.31	-3002.31
44.4796	1512	1483.7	-2971.7
44.5002	1464	1476.2	-3012.2
44.5209	1421	1468.81	-3047.81
44.5415	1422	1461.52	-3039.52
44.5621	1451	1454.33	-3003.33
44.5827	1460	1447.24	-2987.24
44.6033	1462	1440.23	-2978.23
44.6239	1420	1433.3	-3013.3
44.6446	1529	1426.45	-2897.45
44.6652	1449	1419.69	-2970.69
44.6858	1328	1412.99	-3084.99
44.7064	1416	1406.36	-2990.36
44.727	1389	1399.81	-3010.81
44.7476	1403	1393.32	-2990.32
44.7683	1380	1386.9	-3006.9
44.7889	1422	1380.53	-2958.53
44.8095	1336	1374.23	-3038.23
44.8301	1420	1367.99	-2947.99
44.8507	1476	1361.81	-2885.81
44.8713	1385	1355.68	-2970.68
44.8919	1369	1349.61	-2980.61
44.9126	1427	1343.6	-2916.6
44.9332	1294	1337.64	-3043.64
44.9538	1351	1331.73	-2980.73
44.9744	1424	1325.87	-2901.87
44.995	1344	1320.07	-2976.07
45.0156	1360	1314.32	-2954.32
45.0363	1405	1308.63	-2903.63
45.0569	1332	1302.98	-2970.98
45.0775	1286	1297.38	-3011.38
45.0981	1262	1291.84	-3029.84
45.1187	1317	1286.35	-2969.35
45.1393	1297	1280.91	-2983.91
45.16	1295	1275.52	-2980.52
45.1806	1268	1270.18	-3002.18
45.2012	1251	1264.9	-3013.9
45.2218	1307	1259.66	-2952.66
45.2424	1309	1254.48	-2945.48
45.263	1244	1249.35	-3005.35
45.2836	1253	1244.28	-2991.28
45.3043	1270	1239.25	-2969.25
45.3249	1213	1234.28	-3021.28
45.3455	1224	1229.36	-3005.36
45.3661	1236	1224.5	-2988.5
45.3867	1244	1219.69	-2975.69
45.4073	1157	1214.93	-3057.93
45.428	1185	1210.23	-3025.23
45.4486	1171	1205.59	-3034.59
45.4692	1190	1201	-3011
45.4898	1198	1196.47	-2998.47
45.5104	1221	1191.99	-2970.99
45.531	1143	1187.57	-3044.57
45.5517	1179	1183.21	-3004.21
45.5723	1137	1178.91	-3041.91
45.5929	1118	1174.66	-3056.66
45.6135	1189	1170.48	-2981.48
45.6341	1133	1166.35	-3033.35
45.6547	1145	1162.28	-3017.28
45.6754	1187	1158.27	-2971.27
45.696	1141	1154.33	-3013.33
45.7166	1138	1150.44	-3012.44
45.7372	1160	1146.61	-2986.61
45.7578	1144	1142.85	-2998.85
45.7784	1148	1139.14	-2991.14
45.799	1175	1135.5	-2960.5
45.8197	1184	1131.93	-2947.93
45.8403	1156	1128.41	-2972.41
45.8609	1154	1124.96	-2970.96
45.8815	1187	1121.57	-2934.57
45.9021	1138	1118.24	-2980.24
45.9227	1160	1114.98	-2954.98
45.9434	1145	1111.79	-2966.79
45.964	1088	1108.65	-3020.65
45.9846	1154	1105.58	-2951.58
46.0052	1105	1102.58	-2997.58
46.0258	1074	1099.64	-3025.64
46.0464	1088	1096.77	-3008.77
46.0671	1083	1093.96	-3010.96
46.0877	1109	1091.22	-2982.22
46.1083	1058	1088.54	-3030.54
46.1289	1103	1085.93	-2982.93
46.1495	1117	1083.38	-2966.38
46.1701	1079	1080.9	-3001.9
46.1908	1049	1078.49	-3029.49
46.2114	1061	1076.14	-3015.14
46.232	1081	1073.86	-2992.86
46.2526	1059	1071.64	-3012.64
46.2732	1049	1069.49	-3020.49
46.2938	1046	1067.4	-3021.4
46.3144	1037	1065.38	-3028.38
46.3351	1058	1063.42	-3005.42
46.3557	1075	1061.53	-2986.53
46.3763	1019	1059.71	-3040.71
46.3969	1059	1057.95	-2998.95
46.4175	1070	1056.25	-2986.25
46.4381	1048	1054.62	-3006.62
46.4588	1052	1053.05	-3001.05
46.4794	1064	1051.55	-2987.55
46.5	1046	1050.11	-3004.11
46.5206	984	1048.73	-3064.73
46.5412	1014	1047.42	-3033.42
46.5618	1036	1046.17	-3010.17
46.5825	1028	1044.98	-3016.98
46.6031	1045	1043.86	-2998.86
46.6237	999	1042.79	-3043.79
46.6443	1048	1041.79	-2993.79
46.6649	1032	1040.85	-3008.85
46.6855	1050	1039.97	-2989.97
46.7062	968	1039.15	-3071.15
46.7268	1004	1038.39	-3034.39
46.7474	1033	1037.68	-3004.68
46.768	1001	1037.04	-3036.04
46.7886	989	1036.45	-3047.45
46.8092	997	1035.92	-3038.92
46.8298	1046	1035.45	-2989.45
46.8505	1014	1035.04	-3021.04
46.8711	1003	1034.68	-3031.68
46.8917	1032	1034.37	-3002.37
46.9123	960	1034.12	-3074.12
46.9329	964	1033.93	-3069.93
46.9535	1066	1033.78	-2967.78
46.9742	998	1033.69	-3035.69
46.9948	1031	1033.66	-3002.66
47.0154	991	1033.67	-3042.67
47.036	947	1033.73	-3086.73
47.0566	938	1033.85	-3095.85
47.0772	1072	1034.01	-2962.01
47.0979	1066	1034.22	-2968.22
47.1185	1028	1034.48	-3006.48
47.1391	978	1034.78	-3056.78
47.1597	995	1035.13	-3040.13
47.1803	1001	1035.53	-3034.53
47.2009	1017	1035.97	-3018.97
[truncated: 2,076 more rows]

## Sheet: g-h
2 Theta	25℃	400℃	600℃	800℃	900℃	1000℃	1000℃-3 h
10	12.35	11.6608	12	6	5	1	14.035
10.02	13.55	16.1119	12	6	5	1	8.315
10.04	14.35	17.7051	12	6	5	1	8.92
10.06	14.55	16.8042	10	7	6	2	11.175
10.08	14.25	14.4825	11	6	5	1	8.865
10.1	12.75	12.1002	12	7	5	2	11.725
10.12	14.35	11.1702	13	6	5	2	11.065
10.14	14.8	11.8322	13	7	3	3	10.735
10.16	13.3	14.4942	14	8	3	3	10.625
10.18	14.3	13.8089	15	8	3	3	9.47
10.2	14.3	12.8042	15	8	4	3	8.37
10.22	15	13.8951	16	8	5	3	8.535
10.24	14.3	14.0793	15	9	5	2	9.14
10.26	12.75	14.7552	16	9	5	2	9.25
10.28	14.6	16.3963	17	7	5	2	10.57
10.3	13.15	16.2984	16	7	4	2	8.865
10.32	15.55	16.8928	14	6	4	2	9.14
10.34	15.1	14.1189	14	6	3	2	10.845
10.36	13.9	13.9254	13	6	4	2	11.505
10.38	15.7	14.2168	11	6	4	2	9.25
10.4	14.3	16.2937	11	6	4	2	9.745
10.42	13.75	16.5525	11	7	4	2	9.69
10.44	13.95	16.6993	10	7	4	2	11.175
10.46	12.9	17.8951	12	7	5	2	9.58
10.48	15.3	18.4406	11	5	5	2	8.975
10.5	17.65	18.3846	9	5	4	3	8.59
10.52	13.95	18.0023	10	4	4	4	9.8
10.54	12.3	16.6806	10	4	4	4	8.7
10.56	14.05	13.7972	10	5	4	4	9.14
10.58	13.55	9.59441	10	6	4	4	10.075
10.6	13.25	11.0723	11	6	5	4	9.14
10.62	13.5	10.641	13	7	5	3	9.855
10.64	13.35	9.93939	14	7	6	2	10.625
10.66	14.75	11.0583	15	8	5	1	9.25
10.68	14.4	12.6154	15	7	5	1	10.295
10.7	14.05	14.0093	14	7	4	1	11.285
10.72	16.25	13.9674	13	6	4	1	8.645
10.74	11.65	15.2517	11	6	4	1	9.195
10.76	13.95	18.8555	11	7	3	2	8.975
10.78	14.75	16.8322	11	6	3	2	10.02
10.8	16.25	17.1049	13	5	4	3	9.69
10.82	13.05	15.0047	14	5	4	3	9.69
10.84	14.4	12.7343	15	5	5	3	9.03
10.86	13.85	11.7366	16	4	4	3	10.24
10.88	13.45	14.2448	16	5	4	2	9.635
10.9	14.85	16.2051	16	5	5	2	7.93
10.92	12.25	17.2191	15	5	4	2	11.12
10.94	14.7	15.4336	13	5	4	2	9.25
10.96	13.7	18.5548	12	5	4	2	8.81
10.98	14.2	17.5431	10	6	4	3	8.92
11	14.45	18.2751	10	5	4	3	9.25
11.02	13.75	16.3893	9	6	4	3	7.38
11.04	14.85	16.7785	9	6	4	3	9.305
11.06	14.45	12.1795	11	6	4	3	6.445
11.08	13.1	10.5711	12	6	4	3	9.525
11.1	12.55	11.0699	13	6	4	3	10.955
11.12	15	10.9907	13	6	3	4	8.15
11.14	13.95	10.0862	13	6	3	4	8.755
11.16	13.2	13.7273	13	6	2	4	9.36
11.18	13.8	14.6923	11	6	2	4	9.47
11.2	17.2	14.1422	12	6	2	4	8.755
11.22	13.35	14.4872	11	6	2	4	8.975
11.24	12.9	17.5175	11	6	2	4	10.185
11.26	15.1	16.2471	12	6	4	4	7.985
11.28	13.1	13.4103	12	6	4	3	11.23
11.3	13.5	14.3497	11	6	4	3	9.415
11.32	13.3	15.6224	11	6	4	4	7.655
11.34	14.6	14.5594	12	6	4	4	8.315
11.36	13.2	15.1562	12	6	4	3	9.36
11.38	15.2	15.2634	11	6	3	3	9.415
11.4	12.55	13.0676	12	5	3	2	7.38
11.42	13.5	12.1655	12	5	3	2	8.59
11.44	15	13.4732	13	4	4	2	8.37
11.46	14.55	15.655	12	6	4	2	10.405
11.48	13.4	13.4592	11	6	5	2	8.92
11.5	14.55	14.3636	10	7	4	2	8.205
11.52	13.4	16.0932	11	7	4	3	9.69
11.54	14.7	16.289	11	7	4	3	8.15
11.56	13.1	18.7482	11	6	4	4	10.46
11.58	15.05	19.5944	11	7	4	4	8.975
11.6	15.95	19.6643	9	7	4	4	8.15
11.62	14.3	18.1911	9	6	3	3	9.58
11.64	13.3	15.8951	8	6	3	4	8.37
11.66	12.15	14.2517	7	6	3	3	9.085
11.68	12.7	11.0629	7	6	3	3	9.085
11.7	16.6	12.1818	9	5	3	3	7.71
11.72	14.85	11.7832	10	5	3	2	8.7
11.74	14.2	12.0536	10	4	3	3	9.195
11.76	11.5	14.0047	12	5	3	3	10.13
11.78	12.95	13.2657	12	5	3	3	8.59
11.8	13.2	11.9161	11	6	3	3	9.525
11.82	12.35	13.3916	11	6	3	3	8.04
11.84	14	14.5851	12	6	4	3	7.215
11.86	13.1	15.5431	12	6	4	3	10.515
11.88	12.65	17.2751	13	5	3	3	7.655
11.9	14.6	20.1445	14	5	3	2	8.425
11.92	12.9	19.3357	16	4	3	2	9.03
11.94	11.75	18.0256	16	4	4	3	6.94
11.96	12.6	17.2354	16	5	3	3	9.085
11.98	13.25	16.0466	16	6	3	3	7.71
12	14.4	13.4592	14	6	3	3	7.875
12.02	13.65	15.4359	13	7	3	3	8.26
12.04	13.65	16.7506	11	7	2	3	8.865
12.06	13.55	16.627	9	7	2	4	9.305
12.08	12.65	19.6061	7	6	2	4	9.525
12.1	11.15	17.7995	8	5	3	4	9.195
12.12	14.55	17.352	10	5	3	4	6.83
12.14	15.2	17.5618	10	6	4	4	9.525
12.16	14.45	15.4219	11	7	5	4	7.16
12.18	12.25	14.641	11	7	5	4	8.7
12.2	13.8	14.0653	12	7	5	3	8.26
12.22	14.2	13.303	13	7	4	3	9.965
12.24	13.95	13.8811	13	7	3	3	8.59
12.26	13.4	13.4662	13	7	2	3	7.655
12.28	12.85	16.2797	13	7	2	3	7.215
12.3	12.85	14.9604	15	6	2	4	8.37
12.32	13.65	15.9604	15	6	2	4	8.7
12.34	14.45	15.387	14	6	3	4	8.645
12.36	13.8	12.5082	13	6	4	4	9.36
12.38	14	10.7296	11	5	5	3	9.085
12.4	14.45	13.7016	9	4	5	3	8.37
12.42	13.55	14.8135	9	4	5	3	9.085
12.44	13.8	17.6014	8	5	4	3	7.38
12.46	12.7	18.4615	8	5	3	3	8.92
12.48	13	15.9977	8	6	3	3	10.57
12.5	12.05	15.0466	10	7	3	2	8.205
12.52	13.25	16.6154	12	6	3	2	7.655
12.54	14.75	18.31	13	6	3	3	7.765
12.56	13.35	21.69	13	6	3	2	7.49
12.58	15.35	19.8415	13	5	3	2	9.965
12.6	12.15	16.8811	12	4	3	2	8.26
12.62	12.6	14.021	11	3	4	2	7.765
12.64	11.85	13.7483	12	3	3	2	7.93
12.66	14.2	16.7389	12	3	3	2	9.03
12.68	15.5	16.9674	12	4	4	2	6.61
12.7	12.9	18.1655	12	4	4	2	8.095
12.72	12.25	16.0932	11	5	3	2	8.26
12.74	14.05	13.4988	10	5	3	1	9.415
12.76	12.5	13.9627	9	5	3	2	7.655
12.78	13.9	13.0163	8	5	2	2	9.36
12.8	15.65	11.7343	7	5	3	2	7.985
12.82	11.75	12.6853	8	4	4	2	8.81
12.84	12.35	13.3333	11	5	5	2	9.525
12.86	13	16.3893	10	5	5	2	11.505
12.88	13.45	18.2284	12	6	5	2	7.82
12.9	13.1	19.1445	12	6	5	2	7.765
12.92	14.35	16.1445	12	5	5	2	8.7
12.94	12.8	13.7599	12	5	4	2	8.37
12.96	12.5	12.7343	12	5	4	3	6.005
12.98	13.55	14.4266	11	6	4	3	7.82
13	14	15.2191	12	6	4	2	6.61
13.02	11.85	18.2937	13	6	4	2	8.81
13.04	13.55	19.2448	12	7	5	2	9.25
13.06	13.65	17.0886	10	7	4	2	8.15
13.08	14	14.5618	10	6	4	2	7.71
13.1	13.45	13.9883	11	6	5	2	8.15
13.12	14	13.6014	13	6	6	2	7.38
13.14	14.25	13.4545	12	6	6	3	8.095
13.16	12.3	13.7902	12	5	7	2	9.03
13.18	12.35	14.0093	13	5	7	2	7.93
13.2	13.8	11.4336	14	4	5	3	8.26
13.22	13.55	13.338	13	5	5	3	9.36
13.24	15.75	14.2308	12	5	4	4	8.81
13.26	12.5	14.5758	11	5	3	3	7.325
13.28	13.2	15.3939	11	5	3	3	8.7
13.3	14.45	19.7179	10	6	3	3	8.645
13.32	15.1	23.2331	10	6	4	2	6.72
13.34	12.8	22.8462	9	6	4	2	6.39
13.36	12.8	19.9161	10	5	5	2	7.655
13.38	12.5	15.2564	12	6	5	2	6.83
13.4	14.25	10.4965	12	5	5	3	8.04
13.42	13.6	13.3287	10	5	5	3	7.875
13.44	12.85	17.6527	9	5	5	3	8.095
13.46	13.4	21.4336	9	6	5	3	8.755
13.48	13.15	20.9371	10	5	5	3	7.765
13.5	12.6	17.9114	9	5	5	3	5.95
13.52	11.35	15.6434	10	5	5	2	6.94
13.54	13.6	15.9883	10	5	4	2	8.755
13.56	14.3	16.1002	11	5	4	3	8.315
13.58	13	18.8485	11	6	4	3	8.425
13.6	12.2	19.3893	11	6	4	2	7.875
13.62	12.05	19.4592	10	6	4	2	7.435
13.64	12.7	17.6503	10	6	4	2	7.875
13.66	14.25	16.317	11	7	3	1	6.39
13.68	13.6	17.5851	12	6	4	1	7.38
13.7	12.95	19.0746	11	6	4	1	7.93
13.72	13.45	19.1166	11	6	4	1	8.15
13.74	14.95	20.9347	10	6	4	1	8.865
13.76	12.45	16.8112	11	5	4	1	7.985
13.78	14.25	16.9487	12	5	4	2	6.225
13.8	11.75	17.9464	11	5	3	2	6.005
13.82	12.95	17.7436	12	4	3	2	6.885
13.84	14.5	17.1841	12	4	3	2	8.205
13.86	14.55	14.9511	14	3	3	2	8.315
13.88	14.75	15.2634	13	4	3	2	7.27
13.9	14.4	16.1422	13	4	3	2	8.645
13.92	13.9	18.8531	11	4	3	2	8.37
13.94	13.6	23.2238	11	5	4	2	8.7
13.96	14.2	21.8275	11	6	4	2	6.61
13.98	14.1	20.2028	10	6	4	3	8.205
14	11.75	19.1119	8	6	4	3	7.105
14.02	14.6	18.4359	9	5	4	3	6.115
14.04	13.35	17.5175	9	5	4	2	6.555
14.06	13.3	15.655	9	4	3	3	7.875
14.08	12.95	17.8834	10	4	3	3	9.525
14.1	15.05	16.5454	11	5	3	3	6.995
14.12	15.55	15.2261	13	4	2	3	5.95
14.14	11.6	15.4592	13	4	3	3	7.435
14.16	10.8	14.5781	13	5	3	3	8.425
14.18	12.8	13.2494	13	5	3	3	10.405
14.2	13.45	13.3893	12	5	3	3	7.215
14.22	13.25	15.6527	13	5	3	3	6.885
14.24	13	19.6573	12	6	3	3	7.38
14.26	12.95	20.1329	12	6	4	2	7.765
14.28	13.4	19.1702	13	7	4	2	7.985
14.3	13.35	19.3636	14	7	4	3	7.325
14.32	13.35	17.8834	15	6	3	2	8.81
14.34	10.85	19.345	15	6	3	2	8.81
14.36	12.4	20.8858	14	5	3	2	8.205
14.38	13.15	20.9114	15	5	3	3	7.105
14.4	11.8	18.6597	13	4	3	2	7.545
14.42	12.85	14.366	12	5	4	2	6.885
14.44	14.15	13.0023	11	5	4	3	7.49
14.46	13	17.3753	9	6	4	3	8.92
14.48	15.85	17.4219	8	7	4	3	8.37
14.5	15.65	19.3427	8	7	4	3	7.325
14.52	12.9	17.303	8	6	4	3	9.305
14.54	13.55	15.289	9	6	3	3	5.895
14.56	14.5	15.2587	11	6	3	3	7.27
14.58	14.45	15.4848	13	5	3	4	9.085
14.6	14.05	18.2797	13	4	3	3	9.195
14.62	13.9	22.1841	14	5	3	4	8.535
14.64	15.05	20.4662	15	5	3	4	8.205
14.66	17	19.2587	14	5	3	4	8.645
14.68	14.05	16.9767	12	5	3	4	7.49
14.7	12.9	18.1072	12	6	3	3	9.25
14.72	13.85	20.6434	11	6	4	3	6.555
14.74	12	20.8089	10	6	4	2	7.27
14.76	12.95	22.7296	10	7	5	2	8.37
14.78	12.3	19.7296	9	6	4	2	9.36
14.8	14.15	15.7762	9	6	5	2	7.38
14.82	14.05	14.2448	9	7	5	3	7.105
14.84	14.9	14.296	9	7	5	3	6.94
14.86	14.2	12.0956	12	6	5	3	6.995
14.88	12.9	12.366	13	6	5	4	6.06
14.9	14.9	14.7646	14	6	4	4	7.435
14.92	13.2	19.0886	14	6	4	4	7.71
14.94	13.2	22.655	12	5	5	3	8.81
14.96	11.9	22.5548	12	6	5	3	7.38
14.98	14.25	20.8345	11	5	4	3	8.26
15	13.25	15.4662	10	5	5	3	8.205
15.02	14.6	12.4942	10	5	4	3	8.59
15.04	14.35	14.4825	11	5	4	3	7.93
15.06	14	13.7086	13	5	3	3	6.555
15.08	12.75	14.9744	13	6	3	3	7.765
15.1	13.6	16.2308	12	7	3	3	7.765
15.12	13.45	15.6713	12	7	3	3	7.325
15.14	13.9	18.1166	11	8	3	2	7.435
15.16	13.35	17.1935	13	8	4	1	7.38
15.18	13.8	18.1282	14	8	4	1	8.04
15.2	13.25	18.4289	15	7	5	1	8.59
15.22	13.25	21.5548	14	6	4	2	9.03
15.24	13.85	24.2261	14	6	4	2	9.25
15.26	15.15	23.2284	15	5	4	3	8.205
15.28	12.7	24.0326	14	6	3	3	6.94
15.3	14.5	22.6364	12	6	3	4	9.195
15.32	15.95	21.2984	11	6	4	4	7.6
15.34	13.95	21.6294	11	7	3	3	8.315
15.36	12.3	21.8788	11	7	3	3	8.26
15.38	13.6	20.4895	12	6	3	3	7.105
15.4	13.15	20.3403	12	7	3	3	8.535
15.42	13.05	20.7506	11	6	4	4	7.875
15.44	12.85	19.9744	13	6	3	4	6.335
15.46	14.55	18.9347	14	5	3	4	9.195
15.48	12.4	15.9044	12	5	3	4	7.325
15.5	13	14.2704	11	6	4	4	6.61
15.52	12.7	15.7296	11	7	5	3	6.83
15.54	14.2	18.8252	11	6	4	3	5.785
15.56	15.75	20.0513	12	6	4	3	6.665
15.58	14.15	18.7832	13	6	3	4	7.71
15.6	15.95	18.6993	14	6	3	4	7.545
15.62	13.8	16.1538	14	5	4	4	10.13
15.64	14.4	14.9487	13	4	4	5	8.81
15.66	13.35	16.4685	13	3	4	5	6.61
15.68	12	19.0909	12	3	4	4	7.435
15.7	13.55	20.711	13	4	5	4	8.81
15.72	14	24.049	12	4	5	4	7.985
15.74	11.5	26.6667	12	3	5	4	7.875
15.76	12.5	24.8275	13	4	4	4	7.16
15.78	13.3	22.8089	13	4	4	4	7.38
15.8	13.4	22.7459	13	5	4	4	5.895
15.82	14.75	19.9813	14	5	5	4	8.26
15.84	12.95	19.2401	14	5	5	4	6.06
15.86	13.1	19.4779	13	5	4	3	8.645
15.88	13.35	23.2331	13	5	4	3	8.15
15.9	13.5	23.3823	14	6	4	3	8.37
15.92	11.75	22.4079	14	6	4	4	6.39
15.94	14.95	23.4569	15	5	4	4	8.095
15.96	13.6	22.4988	16	6	3	5	7.875
15.98	14.8	20.7319	15	6	4	5	8.26
16	14.5	21.0816	18	6	4	4	6.72
16.02	12.35	21.5035	18	6	4	3	6.5
16.04	12.5	20.2098	18	6	4	3	9.03
16.06	14.2	19.1888	16	6	3	3	8.205
16.08	14.55	20.4452	14	6	3	2	8.645
16.1	14.5	23.1026	14	5	3	2	9.69
16.12	14.65	21.8368	12	5	2	3	7.655
16.14	14.25	20.4569	12	5	3	3	8.865
16.16	13.35	20.0093	12	4	2	3	8.15
16.18	14.25	20.359	12	5	3	3	7.435
16.2	12.8	17.7692	14	5	3	3	9.25
16.22	13.5	17.6806	14	6	3	2	8.425
16.24	13.6	18.0093	14	6	3	2	8.37
16.26	14.1	18.5105	14	7	3	2	7.27
16.28	13.2	19.1026	14	7	4	2	7.875
16.3	15	19.5128	15	7	4	3	10.075
16.32	14.25	20.2075	15	7	4	3	8.59
16.34	12.8	18.035	15	6	4	2	9.415
16.36	12.35	15.9347	15	4	4	2	7.765
16.38	12.8	16.5012	16	5	4	2	7.71
16.4	13.4	18.7436	16	5	3	2	8.26
16.42	12.65	22.6247	15	5	4	3	10.625
16.44	13.85	24.338	13	4	4	3	9.36
16.46	13.1	23.0233	13	5	5	3	7.545
16.48	15.1	19.6364	14	6	5	4	8.535
16.5	14.7	17.8019	15	7	5	4	6.39
16.52	13.7	17.1119	15	8	5	4	7.765
16.54	13.8	16.5641	14	8	5	4	8.095
16.56	12.85	17.9837	14	8	5	3	8.645
16.58	15.15	17.5035	15	8	5	3	8.095
16.6	14.05	19.0699	14	8	4	3	7.655
16.62	13.45	22.2564	13	6	4	2	8.15
16.64	14.35	23.5245	12	6	5	3	7.765
16.66	13.25	22.6667	13	5	5	3	7.655
16.68	14.15	17.5501	13	5	6	3	8.92
16.7	13.45	17.3706	13	5	6	3	8.205
16.72	14.25	17.711	13	5	6	4	7.49
16.74	15.65	19.1865	13	5	6	3	8.37
16.76	14.55	20.4033	13	5	6	3	9.195
16.78	14.9	21.3497	13	5	5	3	8.205
16.8	12.25	19.7086	14	5	4	3	7.38
16.82	12	18.2331	14	5	4	3	7.105
16.84	11.85	17.8671	14	5	4	3	7.27
16.86	11.8	17.7599	14	5	3	3	8.7
16.88	14.15	16.2564	12	5	3	3	7.325
16.9	13.05	18.2634	11	5	3	3	7.105
16.92	13.05	20.5175	10	5	4	3	6.72
16.94	11.65	22.2494	10	5	4	3	6.61
16.96	14.15	20.4685	11	5	3	3	8.645
16.98	13.8	19.9161	13	6	3	3	9.58
17	13.5	18.4126	15	7	4	3	6.995
17.02	12.9	15.979	16	6	4	3	6.225
17.04	12.85	18.8718	14	7	4	3	7.655
17.06	13.55	20.3427	14	7	3	3	6.775
17.08	14.05	20.5478	12	6	5	3	8.315
17.1	14.6	17.8788	10	6	5	3	7.93
17.12	13.55	17.7692	10	6	6	3	10.02
17.14	13.45	17.6457	10	5	5	3	8.37
17.16	15.15	17.9021	11	4	5	4	8.645
17.18	12.95	18.0909	12	4	5	3	8.92
17.2	14.4	20.5478	14	4	6	3	7.105
17.22	12.9	20.7949	13	4	5	3	7.765
17.24	13.6	21.6597	14	5	4	2	7.985
17.26	13.45	22.5012	14	5	4	2	6.94
17.28	15.8	23.8415	13	6	5	2	8.205
17.3	15.4	19.8741	12	7	5	2	8.81
17.32	14.5	20.5338	13	7	4	3	10.515
17.34	15.8	22.6247	12	8	3	3	8.7
17.36	13.95	26.8159	12	8	4	3	8.315
17.38	12.35	26.6527	12	9	3	3	8.645
17.4	14.45	26.7879	12	9	4	3	8.645
17.42	14.2	23.8019	11	9	4	3	8.92
17.44	14.35	18.3403	12	9	3	3	9.965
17.46	14.4	15.718	13	8	4	2	9.415
17.48	13.4	15.6201	14	7	5	2	8.425
17.5	14.25	14.3683	14	7	5	3	8.315
17.52	15.05	16.5641	14	6	5	2	8.26
17.54	13.1	16.5688	14	6	5	2	6.885
17.56	13.75	18.0792	13	5	5	2	7.49
17.58	14.8	15.7366	13	5	4	3	8.81
17.6	13.45	19.359	13	6	5	3	9.25
17.62	13.55	23.6387	13	6	4	3	8.15
17.64	14.3	25.3007	14	6	4	2	10.295
17.66	13.5	25.7436	15	6	5	2	7.215
17.68	14.95	25.7902	15	6	5	3	7.38
17.7	12.75	22.2121	14	6	5	3	8.095
17.72	12.55	21.7343	13	4	5	3	7.435
17.74	13.8	23.359	13	4	5	3	8.975
17.76	12.2	24.1865	11	4	5	3	8.26
17.78	14.8	21.7972	12	4	5	3	8.315
17.8	11.75	21.2378	11	5	5	3	9.69
17.82	14.05	21.5967	11	5	5	3	10.46
17.84	14.05	23.6853	11	6	5	3	9.745
17.86	12.8	24.9208	12	6	5	3	8.81
17.88	14.7	25.0979	12	6	6	4	9.745
17.9	14.3	23.0932	11	5	6	3	9.085
17.92	13.4	20.3776	11	4	5	3	7.985
17.94	13	19.5781	12	4	4	3	10.57
17.96	15.3	19.9464	12	4	4	3	7.875
17.98	12.4	20.7203	14	5	3	3	11.01
18	13.95	23.2378	14	5	3	4	7.38
18.02	14	23.1305	14	5	3	4	9.36
18.04	12.15	22.3636	16	6	3	4	9.03
18.06	14.55	22.352	16	6	3	4	10.02
18.08	13.2	20.0979	15	6	4	4	8.865
18.1	13.85	20.9044	14	5	4	4	10.625
18.12	11.4	25.1748	13	4	5	4	8.645
18.14	14.45	23.5105	12	4	4	4	9.195
18.16	13.55	21.5105	13	4	4	5	8.535
18.18	12.6	21.5967	14	6	4	4	7.38
18.2	13.5	21.2844	14	6	4	4	7.875
18.22	13.5	20.7599	13	7	3	3	9.415
18.24	14.2	21.951	14	8	2	3	8.755
18.26	15.05	23.9068	13	8	3	2	8.59
18.28	13.1	23.3217	13	7	2	2	7.655
18.3	14.25	17.7809	13	6	4	2	7.49
18.32	12	18.1375	12	5	5	2	9.525
18.34	12.85	16.8042	14	4	4	3	9.635
18.36	13.05	15.31	15	5	4	4	9.855
18.38	14	19.5268	16	4	4	4	9.03
18.4	15.4	22.9021	14	5	4	4	7.765
18.42	15.35	23.5245	15	6	5	4	12.275
18.44	14.3	23.8065	16	6	4	3	8.15
18.46	13.45	23.2751	16	7	5	3	10.46
18.48	14.05	23.3194	15	8	5	2	9.855
18.5	15.9	20.8159	15	8	6	2	9.085
18.52	13.15	22.0746	15	7	5	2	9.36
18.54	14.9	23.0979	15	8	5	2	7.875
18.56	15.7	23.8951	14	7	4	2	10.57
18.58	13.65	25.0326	13	6	4	3	10.57
18.6	13.35	22.6713	12	6	5	3	10.075
18.62	16	21.7366	11	6	5	3	10.075
18.64	16.3	22.9977	11	5	5	3	9.25
18.66	15.45	26.0396	11	6	5	4	10.24
18.68	13.2	26.1865	12	6	5	4	11.12
18.7	12.6	26.0723	13	6	5	5	10.13
18.72	15.65	21.9953	13	6	4	5	9.305
18.74	13.75	15.296	13	7	4	5	9.635
18.76	13.3	14.3939	13	7	4	4	9.855
18.78	14	18.5291	12	7	4	4	7.875
18.8	14.35	23.1259	12	7	5	3	9.25
18.82	13.75	26.9068	11	7	5	3	11.065
18.84	14.1	26.8322	12	6	5	3	9.415
18.86	12.7	28.035	12	6	5	3	9.635
18.88	10.85	26.1235	14	5	4	3	10.515
18.9	14.5	28.1562	13	7	5	4	10.35
18.92	13.5	27.9161	14	6	5	4	10.845
18.94	14.35	27.1515	14	6	5	4	8.7
18.96	13.2	25.2308	13	7	6	3	8.975
18.98	14.1	21.5128	13	6	5	4	8.645
19	14.2	21.296	13	6	5	4	7.71
19.02	15	24.1142	13	6	6	4	7.93
19.04	14.95	23.697	12	5	5	4	9.525
19.06	13.7	22.6783	11	5	6	5	8.095
19.08	14.65	20.6107	10	5	5	5	9.415
19.1	14.65	19.1282	11	6	5	5	9.14
19.12	14.2	16.9324	11	5	5	5	8.7
19.14	15.95	18.6853	11	5	5	4	8.26
19.16	14.05	21.8275	13	4	4	3	8.095
19.18	14.4	24.3054	14	4	4	4	9.525
19.2	14.5	24.345	14	4	4	3	10.24
19.22	14.45	25.8555	14	5	4	2	8.92
19.24	14.6	26.7179	15	6	4	3	9.36
19.26	12.75	26.5828	16	7	5	3	10.625
19.28	15	24.3427	16	7	5	3	11.45
19.3	13.5	19.6131	15	7	5	3	10.24
19.32	15.05	20.1748	14	7	5	3	7.93
19.34	13.85	21.8275	14	7	6	3	10.68
19.36	14.65	23.6457	13	6	6	3	10.35
19.38	13.1	29.1259	13	6	6	3	8.7
19.4	11.25	28.4522	13	6	6	3	11.285
19.42	14.25	24.0117	14	6	7	3	9.855
19.44	14.2	20.1026	14	6	7	4	11.12
19.46	14.85	18.9883	14	6	6	5	8.095
19.48	13.8	22.5688	13	6	5	5	8.15
19.5	14.05	22.6294	12	6	4	5	12.055
19.52	14.15	28.5991	9	6	5	5	10.79
19.54	14.6	30.4569	9	7	4	6	10.13
19.56	14.65	27.2401	9	8	5	6	12.11
19.58	12.2	24.3963	11	7	6	5	9.745
19.6	15.3	23.2797	12	7	7	4	9.855
19.62	14.9	22.331	14	7	7	4	9.69
19.64	15	23.8811	14	6	6	4	9.36
19.66	12.55	23.5105	14	5	5	4	9.635
19.68	14.1	23.8998	14	6	4	4	12.22
19.7	13.6	22.7273	15	5	4	4	12.22
19.72	15.2	24.2144	14	6	5	3	10.185
19.74	13.1	24.1655	13	7	5	3	11.835
19.76	16	25.1655	13	8	6	3	10.46
19.78	14.55	24.711	13	8	6	3	10.24
19.8	11.9	27.1329	12	8	6	3	9.25
19.82	14	28.965	11	8	5	4	10.68
19.84	12.8	30.1935	10	8	4	4	11.065
19.86	13.8	30.2564	10	7	4	4	11.945
19.88	14.6	31.2215	11	5	4	4	9.635
19.9	13.95	28.6037	12	4	5	5	11.45
19.92	15.2	29	13	4	5	4	11.12
19.94	14.75	30.6713	14	4	5	4	9.8
19.96	13.1	30.2984	15	4	5	5	10.845
19.98	14.35	26.7366	14	5	5	4	11.175
20	13.8	23.7389	13	5	5	4	10.625
20.02	13	19.0233	11	5	5	4	10.9
20.04	13.6	17.4569	9	6	5	3	9.36
20.06	14.4	17.2587	9	7	5	3	9.25
20.08	12.2	24.5291	9	6	5	3	10.79
20.1	13.4	23.697	9	7	5	3	11.725
20.12	13.9	22.6457	10	8	6	3	11.89
20.14	15.75	22.8834	11	8	5	3	8.095
20.16	14.2	22.049	12	9	6	4	11.67
20.18	12.95	22.9534	11	9	6	3	11.45
20.2	13.75	26.1282	12	9	5	3	11.615
20.22	14	26.1911	11	9	5	3	14.255
20.24	12.75	26.9254	12	8	6	3	13.32
20.26	12.8	25.9208	12	8	6	3	10.955
20.28	15.4	26.5991	11	7	5	3	11.725
20.3	13.45	24.9277	11	7	6	3	10.735
20.32	14.95	24.7716	12	8	6	3	10.24
20.34	16.05	23.2331	13	8	5	2	10.79
20.36	12.9	22.1259	13	8	4	3	9.69
20.38	13.2	21.2751	14	8	3	2	12.275
20.4	14.1	21.5082	15	8	3	2	12.22
20.42	14.55	19.2354	15	8	4	2	12.055
20.44	12.8	20.331	16	7	5	2	10.955
20.46	15.3	23.1445	15	7	4	2	11.285
20.48	13.8	23.31	13	6	5	3	11.45
20.5	16.35	23.5711	12	5	5	3	10.625
20.52	15.75	21.1329	11	6	6	3	12.055
20.54	12.75	19.4033	10	5	6	4	12
20.56	15	22.8485	10	4	7	4	10.185
20.58	14.75	25.4219	12	5	6	4	12.275
20.6	13.35	28.021	13	5	6	4	12.66
20.62	14.65	27.2821	13	6	7	4	10.57
20.64	15.7	24.2541	14	7	7	5	11.505
20.66	14.15	20.4732	14	7	6	5	11.67
20.68	12.95	19.2168	14	7	7	5	11.285
20.7	16	24.9697	13	7	7	4	12.935
20.72	14.95	24	14	8	7	4	10.57
20.74	12.65	23.7366	15	7	7	4	12.11
20.76	14.5	25.2238	14	8	7	3	9.745
20.78	15.7	24.1049	15	7	6	3	12.605
20.8	14.15	22.2541	15	7	5	4	11.285
20.82	16.9	23.2401	14	7	5	4	11.12
20.84	14.7	25.5781	12	7	5	5	12.825
20.86	15.7	25.7226	12	6	5	5	12.33
20.88	13.4	22.7482	12	6	6	6	10.9
20.9	13.85	25.2121	12	7	6	5	12.11
20.92	13.9	24.2681	12	7	7	6	11.285
20.94	9.7	24.9837	12	8	7	6	11.12
20.96	16.3	27.3427	11	9	7	5	11.945
20.98	12.75	26.4056	12	8	6	4	10.075
21	13.15	22	12	8	5	5	10.02
21.02	16.65	19.1795	11	8	4	4	14.09
21.04	13.7	17.0559	13	8	4	4	10.405
21.06	13.05	18.7529	14	8	4	3	12.935
21.08	13.95	20.2937	16	8	5	4	12.055
21.1	14.45	20.4312	16	7	5	4	12.605
21.12	15.1	20.62	17	6	5	4	12.11
21.14	13.25	21.6667	16	7	5	5	12.385
21.16	12.1	22.1072	16	7	5	4	12.44
21.18	13.5	23.5711	15	7	4	4	11.285
21.2	14.75	23.8252	13	7	3	4	12.605
21.22	12.85	27.7319	13	8	2	4	12.165
21.24	14.35	28.1352	15	7	4	4	10.185
21.26	15.25	25.7436	15	8	5	4	11.945
21.28	15.25	25.8508	15	8	5	4	12.935
21.3	14.7	22.0466	15	8	5	4	13.045
21.32	13.15	20.2191	15	8	5	4	12.825
21.34	12.35	21.5501	15	9	6	4	12.165
21.36	14.65	20.4009	14	9	5	4	13.54
21.38	12.7	21.6503	13	8	5	4	13.87
21.4	12.75	21.7459	13	8	5	4	13.815
21.42	14.15	25.1026	12	7	5	5	12.11
21.44	11.9	24.296	13	6	6	5	12.385
21.46	14.05	22.3636	14	6	6	4	11.835
21.48	15.65	20.7879	15	7	6	3	10.9
21.5	13.9	18.4103	14	8	7	4	12.22
21.52	14.4	20.5431	15	9	7	4	11.56
21.54	14.8	23.5664	15	9	7	4	11.505
21.56	14.15	24.0303	14	8	6	5	12.88
21.58	14.55	24.5897	15	7	5	5	11.505
21.6	14.95	24.2354	14	7	4	6	11.945
21.62	14.8	21.669	13	7	5	7	13.265
21.64	15	22.4359	14	6	4	6	11.725
21.66	13.75	25.8252	14	7	4	5	14.475
21.68	14.4	27.1072	15	7	5	4	12.66
21.7	15	26.683	14	8	6	4	10.845
21.72	16.45	27.0233	14	8	6	3	10.955
21.74	14.6	24.8112	14	8	6	3	12.44
21.76	16.05	20.4103	13	7	6	3	13.98
21.78	14.05	19.2191	14	6	6	3	14.31
21.8	13.1	22.4988	13	6	6	3	12.275
21.82	15	21.5245	13	6	6	4	12.22
21.84	11.5	22.62	14	5	5	4	10.955
21.86	16.5	23.0536	14	6	6	5	13.375
21.88	13.65	22.9837	16	6	7	5	14.255
21.9	14.05	24.5618	15	6	7	6	15.41
21.92	14.35	24.4988	15	7	8	6	12.33
21.94	13.5	25.0466	14	6	7	6	13.76
21.96	14.45	22.9371	13	7	8	5	12.66
21.98	14.25	23.7739	14	8	8	5	11.945
22	12.75	25.2261	14	8	8	4	13.265
22.02	15.45	24.1911	16	9	8	4	14.695
22.04	13.65	22.704	16	12	8	5	13.925
22.06	14.35	18.8811	16	11	8	5	13.925
22.08	14.55	18.9977	15	11	7	6	12.935
22.1	14.4	21.5245	14	11	6	6	17.39
22.12	14.65	24.5781	12	9	5	6	15.245
22.14	14.15	26.6131	12	8	5	6	14.585
22.16	15.95	24.7413	12	8	4	5	13.98
22.18	12.9	22.2587	14	7	5	5	12.55
22.2	13.15	23.4452	14	8	6	5	12
22.22	15.9	23.2657	14	8	6	4	10.79
22.24	14.9	22.9627	13	9	6	4	11.67
22.26	14.8	21.1702	12	7	5	4	13.375
22.28	14.25	21.1795	12	7	5	3	12.825
22.3	14.55	20.2727	14	6	5	3	12.99
22.32	15.3	21.366	15	6	6	4	13.265
22.34	13.05	21.7949	17	6	6	4	14.475
22.36	14.95	21.007	17	7	6	4	12.44
22.38	13.45	17.979	15	6	7	5	14.09
22.4	15.4	18.1608	15	8	6	6	14.145
22.42	14.1	19.6877	14	7	6	6	16.125
22.44	14.5	20.4709	12	8	5	6	14.09
22.46	15.2	23.1026	12	7	4	6	11.395
22.48	12.35	23.2494	10	6	5	5	13.595
22.5	14.05	21.8904	11	6	4	4	13.155
22.52	15.25	20.042	11	6	5	5	12.495
22.54	14.35	19.5944	11	7	5	5	13.32
22.56	16.25	22.3869	11	7	5	5	13.1
22.58	13.95	24.2075	11	6	6	5	13.375
22.6	14.15	22.6806	13	7	6	6	14.97
22.62	13.95	20.9231	14	8	6	5	15.41
22.64	14.55	19.3147	15	8	6	5	16.73
22.66	13.55	18.5874	15	7	6	5	14.145
22.68	13.75	18.5315	13	7	6	5	12.715
22.7	14.85	21.5828	15	8	5	5	14.365
22.72	13.55	21.8928	15	9	5	5	15.245
22.74	12.3	20.6573	14	9	4	6	13.87
22.76	16.25	19.7995	14	8	4	5	14.365
22.78	15	20.0699	12	8	4	5	14.42
22.8	14.45	18.2051	11	7	5	5	13.375
22.82	14.65	17.9231	12	7	5	5	14.75
22.84	14.85	21.0606	12	7	6	5	15.3
22.86	14.5	22.5804	13	7	6	5	15.3
22.88	14.3	20.951	13	7	6	5	13.815
22.9	15.95	22.0979	14	7	6	5	14.255
22.92	15.6	21.958	14	7	6	5	12.935
22.94	15.55	21.8065	13	6	5	4	12.055
22.96	13.2	21.7459	12	7	6	5	13.43
22.98	13.1	22.7413	12	7	6	5	15.52
23	12.8	20.9277	11	7	6	5	16.015
23.02	15.65	19.4452	10	7	6	5	15.19
23.04	13.65	20.2401	11	7	6	5	14.42
23.06	14.95	22.2098	12	9	6	6	14.145
23.08	13.5	19.6037	13	8	6	7	15.025
23.1	13.6	19.8811	15	8	5	7	14.255
23.12	15.05	21.3846	16	8	6	6	13.43
23.14	14.65	22.627	16	8	6	5	13.54
23.16	13.45	22.62	15	8	6	6	14.255
23.18	15.5	24.7319	16	8	6	5	13.76
23.2	14.85	21.7482	16	8	6	4	14.09
23.22	14.35	19.7273	14	8	7	4	14.42
23.24	15.55	19.958	15	9	7	4	15.52
23.26	14.5	22.5175	15	9	7	5	15.355
23.28	13.9	24.0886	15	9	7	6	13.375
23.3	12.1	23.5454	16	9	7	6	14.75
23.32	15.75	23.1119	17	8	8	6	13.43
23.34	13.4	22.5874	15	7	8	6	14.64
23.36	14.35	23.1632	15	5	8	7	14.365
23.38	13.7	24.4592	16	6	7	6	13.21
23.4	15.55	24.8462	15	7	8	6	13.76
23.42	15.5	24.0606	15	8	8	5	15.905
23.44	15.4	22.3916	14	9	7	5	16.84
23.46	12.65	21.3497	14	10	6	5	13.265
23.48	16.5	22.4266	13	11	6	5	15.96
23.5	12.8	23.3357	13	11	6	5	13.54
23.52	17.3	21.8345	14	10	6	4	15.685
23.54	15.85	18.3007	15	10	5	5	15.465
23.56	13	18.4336	15	9	5	5	15.96
23.58	15.2	20.4755	15	9	5	4	15.96
23.6	12.15	22.986	16	9	7	5	15.08
23.62	16.15	25.4639	16	8	8	6	14.585
23.64	12.45	23.5664	15	8	7	6	15.025
23.66	14	23.0117	16	8	8	6	14.585
23.68	13.85	18.1375	15	8	9	6	15.19
23.7	16.1	17.042	14	8	9	6	13.925
23.72	14.15	16.8928	13	8	8	5	17.665
23.74	16.2	17.9394	12	9	7	6	13.815
23.76	14.5	16.993	12	9	8	5	15.795
23.78	15.35	18.6923	11	8	9	5	13.43
23.8	13.45	19.69	12	7	9	6	17.115
23.82	15.45	19.627	13	7	8	6	14.915
23.84	14.5	19.3566	14	8	7	5	17.28
23.86	15.6	19.8951	15	8	7	5	16.95
23.88	15.75	19.1632	15	9	7	6	15.96
23.9	13.65	19.965	14	9	6	6	15.245
23.92	13.8	19.2005	12	9	6	7	16.62
23.94	16.35	21.366	11	9	7	7	15.685
23.96	14.3	20.5454	11	9	9	8	16.07
23.98	14.65	19.7739	11	9	9	8	15.85
24	14.3	19.5315	12	9	10	8	16.07
24.02	12.9	17.7879	13	9	9	7	16.84
24.04	15.35	19.0746	13	10	9	6	14.475
24.06	14.1	20.0606	15	10	9	6	15.19
24.08	16.65	20.8042	14	10	8	6	16.455
24.1	14	23.4942	14	10	8	4	17.83
24.12	13.3	22.5641	13	11	8	5	15.74
24.14	13.65	23.2378	14	11	8	4	13.705
24.16	14.2	22.1515	13	11	7	5	17.5
24.18	14.2	19.4312	14	12	8	5	17.225
24.2	13.6	18.4988	14	10	8	6	14.805
24.22	14.6	19.1399	13	10	8	7	17.83
24.24	14.8	21.6853	12	10	9	8	16.29
24.26	15.2	25.0256	13	10	9	8	18.71
24.28	15.2	24.5525	13	10	8	8	14.42
24.3	15.25	25.2494	13	10	9	8	15.245
24.32	14.05	22.6643	11	10	9	8	16.675
24.34	15.75	23.9837	12	10	9	7	16.95
24.36	15.7	26.4499	11	8	9	7	17.61
24.38	14	25.1772	12	8	9	7	17.555
24.4	15.75	23.5408	11	8	8	6	18.05
24.42	15.2	21.634	11	9	8	7	17.225
24.44	12.7	20.4522	10	10	8	6	18.27
24.46	16.05	20.7366	11	10	8	6	18.6
24.48	13.05	18.8298	12	10	8	5	17.83
24.5	15.05	22.289	11	11	7	6	16.73
24.52	15.5	19.634	11	11	7	6	16.565
24.54	15.05	21.8555	13	10	7	6	18.16
24.56	14.7	25.5641	14	9	7	6	16.235
24.58	16.25	24.366	14	9	5	7	18.325
24.6	15.8	21.5664	13	10	6	7	17.28
24.62	15.15	19.7179	12	10	7	8	17.72
24.64	14.8	20.5478	11	11	9	8	16.4
24.66	13.9	19.8275	9	10	11	8	17.665
24.68	14.55	17.4965	9	10	12	9	17.885
24.7	12.2	17.5408	9	11	12	9	16.4
24.72	13.95	15.345	11	11	11	8	16.565
24.74	14.5	14.7622	10	11	11	8	18.05
24.76	15.45	18.6107	11	11	11	7	18.93
24.78	16.4	20.289	12	10	10	7	16.455
24.8	15.3	19.5291	12	10	10	7	17.61
24.82	16.4	18.0816	12	9	10	7	19.755
24.84	15.35	17.4802	11	10	10	7	19.095
24.86	16.25	17.6806	12	9	10	8	17.995
24.88	13.4	19.0023	13	9	11	9	18.545
24.9	13.75	18.8974	13	9	11	9	17.555
24.92	14.1	18.965	13	9	11	8	16.565
24.94	14.2	17.7762	12	9	11	8	18.215
24.96	15.85	16.7296	12	10	12	8	19.755
24.98	15.85	13.4709	13	10	11	9	20.69
25	15.25	11.035	14	11	11	10	18.49
25.02	14.85	12.5385	14	11	10	10	16.125
25.04	13.9	13.7576	14	12	10	10	19.975
25.06	15.2	18.2471	15	13	9	11	18.215
25.08	13.75	20.6107	15	13	9	10	19.425
25.1	16.8	18.8578	13	12	8	9	18.49
25.12	15.65	15.8858	12	10	7	9	19.59
25.14	15.1	14.5944	12	9	7	8	21.075
25.16	14.7	14.5128	11	9	8	8	22.67
25.18	13.8	15.8671	11	9	7	8	21.57
25.2	14.6	17.7622	12	10	8	8	21.68
25.22	16	19.8858	13	10	8	9	20.635
25.24	17.15	19.9184	12	12	8	9	20.635
25.26	15.65	17.0326	12	13	9	9	22.45
25.28	14.35	17.3427	13	12	8	8	21.185
25.3	16.35	16.7086	12	11	9	8	20.8
25.32	14.9	17.0956	12	11	9	10	20.25
25.34	15.3	19.6084	12	11	9	9	22.89
25.36	15.45	20.0676	12	12	10	7	21.02
25.38	14.15	18.5758	12	12	10	8	19.755
25.4	16.35	17.296	12	12	10	9	21.405
25.42	15.65	18.7949	13	12	11	9	21.515
25.44	14.25	20.7459	14	12	11	9	25.365
25.46	14.05	20.5408	16	12	10	8	20.36
25.48	13.95	19.352	17	11	10	8	20.8
25.5	15	18.2331	16	11	11	9	20.305
25.52	14.25	18.7273	16	11	11	10	20.855
25.54	16.2	19.8298	15	12	11	8	19.04
25.56	13.45	23.0163	14	12	11	8	22.065
25.58	15.9	20.4569	12	12	11	9	20.085
25.6	15	17.3007	13	12	11	8	21.35
25.62	14.3	17.0256	13	12	11	7	20.8
25.64	15.95	14.3263	14	12	9	7	24.1
25.66	12.85	15.1235	14	11	8	8	23.22
25.68	14.45	18.2797	14	11	9	7	22.45
25.7	16.25	18.5641	14	11	10	8	23.275
25.72	14.3	17.8881	13	11	10	9	20.965
25.74	13.45	14.331	11	13	11	9	23.55
25.76	14.25	14.6247	9	15	11	9	23.55
25.78	14	13.4825	8	15	12	9	25.475
25.8	15.1	12.958	10	15	12	8	24.925
25.82	13.7	15.1096	12	14	12	7	26.355
25.84	14.05	17.8205	13	13	11	8	24.43
25.86	14.75	18.711	13	12	11	10	24.65
25.88	14.9	19.6154	14	9	11	9	23.66
25.9	13.55	17.8089	16	9	11	9	22.34
25.92	14.8	15.6503	16	8	11	10	26.245
25.94	13.75	14.9394	14	9	10	10	24.265
25.96	13.2	14.613	13	9	9	9	27.51
25.98	13.65	14.4942	11	8	8	9	23.66
26	15.25	18.62	13	9	10	8	28.225
26.02	14	19.8928	12	9	10	7	26.74
26.04	13.7	18.1422	11	11	10	7	24.375
26.06	15.2	15.7552	12	11	9	8	24.98
26.08	15.95	17.5385	12	11	10	8	23.44
26.1	15.95	17.4546	12	10	10	9	29.545
26.12	16.25	16.4942	12	10	10	10	24.595
26.14	15	17.8671	12	10	10	9	24.265
26.16	14.6	16.7902	12	10	10	9	23.33
26.18	14.7	13.4009	13	10	10	9	24.045
26.2	15.35	12.3846	13	11	11	9	25.145
26.22	16.5	14.676	12	11	11	8	23.88
26.24	13.55	16.7063	13	12	11	6	22.56
26.26	14.25	15.4895	15	12	10	6	26.025
26.28	15.15	16.3869	15	12	10	6	23.44
26.3	16.05	17.0233	14	12	9	6	23.22
26.32	14.55	17.4149	13	13	10	7	23.77
26.34	16.75	17.986	12	12	10	6	23.88
26.36	14.95	18.0606	13	11	10	8	23.715
26.38	14.35	18.6177	14	10	9	8	22.505
26.4	15.05	19.3007	14	10	9	8	22.12
26.42	13.6	18.1865	14	9	8	7	24.1
26.44	16.6	17.972	16	8	8	6	21.68
26.46	15.05	18.4825	15	7	7	6	24.265
26.48	16.05	15.317	15	7	6	5	21.735
26.5	16.4	15.2378	12	8	7	6	20.25
26.52	13.9	14.7809	10	9	7	6	21.46
26.54	15.2	14.3963	10	9	6	6	20.195
26.56	16.75	14.1911	10	8	6	7	19.59
26.58	15.55	13.7366	11	8	7	7	21.13
26.6	14.35	16.9301	12	8	8	7	20.03
26.62	13.95	19.3939	15	9	9	6	19.095
26.64	12.2	18.8159	16	8	9	6	19.425
26.66	13.45	20.6107	15	9	9	5	17.885
26.68	14.4	20.5245	14	9	8	5	20.47
26.7	15.3	20.014	13	9	7	5	18.6
26.72	14.55	19.4312	13	9	6	5	16.29
26.74	15	20.1259	13	8	6	6	18.05
26.76	14.95	19.0606	12	8	6	6	18.27
26.78	15.35	16.8881	12	8	7	6	18.215
26.8	13.7	12.8508	12	8	7	6	16.895
26.82	13.2	12.0769	11	9	8	5	17.335
26.84	14.1	11.9627	9	9	8	5	16.675
26.86	16.4	14.2144	9	9	7	4	16.29
26.88	14	16.2168	8	9	7	5	16.235
26.9	14.4	17.4056	9	8	7	5	16.675
26.92	14.35	16.9627	9	8	7	5	17.445
26.94	13.7	15.0583	9	8	8	6	15.135
26.96	14.2	14.8788	10	8	7	6	17.225
26.98	13.9	17.5058	8	8	7	6	16.565
27	16.9	17.8322	8	7	7	6	15.465
27.02	15.05	17.7156	9	7	6	6	13.815
27.04	16.35	18.4709	10	7	6	7	14.64
27.06	12.7	19.2401	12	7	6	6	14.64
27.08	14.2	16.1096	13	6	6	7	14.75
27.1	14.85	17.1119	13	7	6	7	16.4
27.12	14.9	18.0559	13	7	5	6	13.705
27.14	14.95	16.1399	13	8	5	7	13.485
27.16	13.55	13.4033	13	9	5	7	15.96
27.18	14	13.5338	12	9	5	7	16.125
27.2	15.6	11.7716	12	9	5	6	14.64
27.22	14.9	11.359	13	9	4	6	12.825
27.24	16.45	13.7319	12	10	4	7	14.585
27.26	13.1	17.7133	13	10	5	7	13.595
27.28	14.65	18.8974	12	9	6	6	14.145
27.3	13.8	17.324	11	9	6	5	13.705
27.32	14.1	15.2168	11	8	6	5	13.815
27.34	15.45	13.9907	10	8	6	5	14.145
27.36	14.6	13.1655	10	7	5	5	15.245
27.38	14.7	16.0746	9	8	7	4	13.32
27.4	14.6	15.5082	9	7	6	5	14.42
27.42	15.35	16.0932	9	8	6	6	15.41
27.44	15.45	15.282	9	9	6	7	13.65
27.46	16	13.4289	9	9	6	7	12.44
27.48	12.9	14.2308	8	8	6	7	14.255
27.5	12.9	15.4569	7	7	6	7	12.88
27.52	13.95	14.5431	8	6	6	6	14.09
27.54	16.2	14.3613	7	6	6	6	12.275
27.56	14.1	13.1212	7	6	6	6	13.32
27.58	15.95	13.3543	8	6	6	5	13.76
27.6	14.95	11.5921	8	6	6	5	14.365
27.62	13.9	11.5361	7	6	6	5	13.21
27.64	13.95	13.3287	7	7	6	5	13.87
27.66	15.05	14.3147	8	7	5	4	14.035
27.68	14.35	16.1748	9	6	5	4	14.035
27.7	13.3	15.6713	10	6	5	4	13.87
27.72	11.8	12.4732	11	6	5	4	16.29
27.74	13.6	9.77855	10	7	5	4	14.42
27.76	12.85	9.90443	10	7	4	4	13.485
27.78	14.55	12.1282	9	7	4	3	12.44
27.8	15.3	13.6154	8	7	5	3	13.265
27.82	14.4	13.4499	7	7	5	3	12.825
27.84	14.95	13.0956	7	7	5	4	12
27.86	13.65	11.4033	9	6	5	4	13.32
27.88	11.5	11.9907	10	7	4	4	13.925
27.9	13.95	10.2121	11	7	5	4	12
27.92	13.9	11.6107	12	7	5	4	15.245
27.94	14.85	11.6503	12	8	5	4	12.605
27.96	12.85	11.3077	13	8	7	4	13.485
27.98	14.8	14.1305	13	9	7	4	15.41
28	14.05	15.1608	12	9	8	4	12.99
28.02	14.35	12.965	11	9	8	5	13.76
28.04	12.95	13.4499	9	8	8	5	10.845
28.06	14.6	13.676	9	7	7	5	14.53
28.08	15.7	15.5338	9	8	7	5	12.825
28.1	13.55	16.4079	9	7	6	5	13.21
28.12	15.65	17.0932	9	6	5	5	12.935
28.14	15.2	17.0862	10	7	5	5	14.64
28.16	15.95	14.1748	11	7	6	6	14.365
28.18	14.15	14.007	11	7	6	6	13.045
28.2	15.45	12.7506	11	8	6	7	11.945
28.22	13.15	12.2284	10	8	8	7	12.66
28.24	13.65	15.014	10	7	8	7	11.89
28.26	14	16.1235	9	7	8	6	12.605
28.28	14.85	16.9557	8	7	8	6	13.375
28.3	14.8	17.9464	7	6	7	5	9.47
28.32	13.2	16.7716	6	6	7	4	11.45
28.34	15.85	14.8275	6	7	6	5	10.57
28.36	14.35	14.014	6	7	6	4	11.67
28.38	12.25	15.9674	7	7	5	3	13.32
28.4	16.35	14.7809	9	7	6	4	12.55
28.42	13	15.2564	10	7	7	4	10.295
28.44	14.75	15.1655	11	7	7	5	11.67
28.46	14.8	13.1399	11	7	7	4	11.725
28.48	13.75	10.1235	10	7	6	5	12.33
28.5	14.25	10.9464	9	7	6	5	11.395
28.52	14.95	12.8741	8	8	6	5	11.945
28.54	13.5	13.8625	8	8	5	5	11.835
28.56	14.3	13.5291	7	8	5	4	13.87
28.58	13.15	13.9907	8	8	5	4	12.66
28.6	13	15.0699	8	7	5	4	12.605
28.62	14.15	16.2797	8	8	6	4	12.605
28.64	13.45	16.7762	9	7	6	5	11.395
28.66	13.8	17.0816	10	8	6	4	11.23
28.68	16.05	14.4172	10	8	6	4	11.45
28.7	13.4	14.4592	11	8	7	4	10.35
28.72	14.25	12.8415	10	8	7	3	11.285
28.74	13.05	12.4732	10	7	7	3	9.745
28.76	12.5	12.7552	9	7	6	4	10.625
28.78	13.35	13.1981	8	7	4	4	10.405
28.8	13.6	14.2075	6	6	4	4	10.79
28.82	12.75	14.0536	6	7	3	5	13.21
28.84	10.55	12.0093	6	6	3	6	11.01
28.86	14.9	11.3427	5	5	3	6	10.9
28.88	16.1	8.60606	6	6	4	6	11.89
28.9	13.7	10.8648	8	6	4	5	12.495
28.92	13.35	12.7902	9	5	4	5	10.735
28.94	13.85	13.2215	10	6	4	4	10.79
28.96	13.45	12.3497	12	6	4	3	8.92
28.98	14.65	11.9953	12	6	4	4	10.405
29	13.25	10.2727	11	6	4	4	11.945
29.02	13.15	9.64336	11	5	4	5	12.055
29.04	14.25	9.41492	10	5	5	6	9.635
29.06	13.75	12.662	9	5	5	6	11.23
29.08	13.75	14.373	8	6	5	7	11.285
29.1	11.2	14.0559	7	6	4	7	11.505
29.12	13.15	12.1981	7	7	4	8	10.295
29.14	12.8	8.19814	7	7	5	7	12.385
29.16	14.7	6.45221	7	6	5	6	11.12
29.18	12.85	5.76224	7	6	6	6	11.12
29.2	12.5	9.32634	7	6	8	6	10.955
29.22	14.15	12.3823	8	5	7	6	9.58
29.24	14.5	13.4592	10	5	8	5	10.02
29.26	13.85	13.6294	10	5	7	5	14.695
29.28	12.2	14.0699	9	5	6	5	10.35
29.3	12.85	12.4475	8	6	5	5	10.735
29.32	11.95	12.5828	9	7	5	5	11.505
29.34	13.2	12.4499	8	7	6	4	11.23
29.36	14.35	13.958	7	8	6	4	12.22
29.38	11.7	12.1445	6	7	6	4	9.25
29.4	13.4	10.7016	5	7	7	4	7.93
29.42	13.7	9.42191	5	7	6	4	10.9
29.44	12.25	9.36364	5	6	6	4	9.47
29.46	13.7	9.13753	3	6	6	3	10.845
29.48	10.7	8.89044	3	6	6	4	11.395
29.5	13.65	8.89277	4	7	6	4	10.79
29.52	13	10.7366	5	7	6	5	10.79
29.54	13.9	11.5758	6	6	6	5	9.965
29.56	12.4	10.5245	6	6	7	5	11.89
29.58	12.25	11.359	8	5	8	4	10.405
29.6	11.55	11.1235	9	6	8	4	11.505
29.62	11.5	10.3543	10	6	7	4	12.385
29.64	11.55	12.5804	9	5	6	4	9.965
29.66	12.05	14.2261	9	6	7	4	10.13
29.68	14.05	12.6177	9	6	6	6	9.855
29.7	11.85	11.3986	8	7	5	7	11.67
29.72	14.35	9.87413	7	7	6	7	10.13
29.74	13.9	10.4056	5	8	6	7	10.35
29.76	12.8	10.9114	5	8	7	7	10.955
29.78	10.7	10.5548	4	9	7	7	11.285
29.8	11.9	12.1375	5	8	6	6	10.735
29.82	14.45	11.6294	6	6	6	5	11.175
29.84	13.2	12.3566	8	6	6	5	10.845
29.86	12.8	10.7413	9	6	7	6	9.635
29.88	13.85	9.92541	10	5	6	7	8.92
29.9	12.55	10.4382	11	5	7	7	12.11
29.92	14	8.87646	10	5	8	7	12.275
29.94	11.3	9.43357	10	6	9	7	9.635
29.96	13.35	9.98368	9	7	8	7	11.285
29.98	13.05	8.55478	8	6	8	8	9.745
30	12.85	7.87879	7	5	6	9	9.415
30.02	12.7	6.11888	6	5	5	10	10.13
30.04	11.15	6.52214	6	5	5	10	11.175
30.06	12.35	5.11888	6	5	6	11	9.965
30.08	11.7	6.44522	6	4	5	11	11.89
30.1	12.4	8.4662	5	5	7	10	10.185
30.12	12.65	8.83217	5	6	7	8	10.845
30.14	13.45	10.331	5	6	8	7	10.57
30.16	10.75	11.028	5	8	8	6	10.35
30.18	12.35	10.6177	7	7	8	6	10.24
30.2	12.3	11.345	6	7	6	7	10.185
30.22	13.75	11.345	5	7	6	7	9.635
30.24	12.15	11.7879	6	7	7	7	10.24
30.26	12.3	10.1189	7	6	7	8	8.645
30.28	11.95	10.8578	7	7	6	8	11.12
30.3	14.65	11.6503	8	7	7	8	10.35
30.32	11.6	9.74359	9	7	7	7	10.515
30.34	11.1	8.82751	9	7	7	7	8.975
30.36	11.2	9.12121	8	7	7	6	10.79
30.38	13.3	6.86713	9	7	7	6	8.755
30.4	11.85	7.21678	8	6	6	6	10.68
30.42	10.35	7.11655	6	6	6	5	8.645
30.44	11.85	8.69464	6	6	6	5	7.325
30.46	11.35	8.24242	5	7	6	5	9.635
30.48	13.75	10.8951	4	7	7	4	10.185
30.5	12.05	12.711	5	7	6	3	9.415
30.52	12.85	12.4359	5	7	6	3	9.14
30.54	12.95	11.8112	6	7	6	3	9.58
30.56	13.7	10.1725	6	7	6	3	7.93
30.58	10.15	6.06294	7	6	6	4	8.37
30.6	11.95	4.66667	7	5	6	5	8.645
30.62	10.95	6.02331	7	4	6	5	8.095
30.64	13.65	9.27739	7	4	6	5	10.845
30.66	12.55	11.2238	6	4	5	5	10.9
30.68	11.75	13.8182	6	5	6	6	9.69
30.7	11.3	13.5991	5	6	6	5	10.075
30.72	13.45	12.3566	6	6	5	5	11.01
30.74	11.05	10.8345	7	6	5	6	8.7
30.76	10.5	10.6201	7	6	5	5	10.68
30.78	11.35	10.1702	7	6	4	5	12
30.8	10.7	9.9324	8	7	4	5	8.535
30.82	9.7	9.48718	9	6	3	4	9.525
30.84	12.55	10.6667	7	7	3	4	9.25
30.86	11.75	12.0886	7	7	3	3	10.625
30.88	11.55	14.0489	7	7	3	4	10.57
30.9	11.2	13.5618	6	7	4	4	9.14
30.92	11.45	11.718	6	7	5	5	10.625
30.94	11.6	9.69697	5	7	6	5	9.8
30.96	12.05	7.34033	5	7	6	5	12.495
30.98	12.85	6.81352	6	7	5	5	9.855
31	11.75	6.86713	6	7	6	6	9.085
31.02	11.45	8.6993	7	6	6	5	9.415
31.04	12.9	9.38928	8	6	6	5	10.13
31.06	10.7	9.75058	9	6	5	5	8.425
31.08	10.9	10.8485	9	6	4	5	9.415
31.1	13.35	9.48019	9	6	4	4	9.745
31.12	11.8	8.44988	8	5	4	4	10.35
31.14	11.6	8.07459	8	5	5	4	10.68
31.16	11.25	6.24242	9	5	4	5	9.855
31.18	10.6	9.27739	9	5	5	6	9.8
31.2	12.9	8.01166	8	5	6	6	10.02
31.22	12.2	6.98368	9	5	7	6	11.12
31.24	12.2	6.24942	9	5	7	5	9.25
31.26	10.3	7.3986	9	6	7	5	9.415
31.28	12.8	9.00699	8	6	6	5	10.075
31.3	12.2	9.1958	7	6	6	5	9.085
31.32	12.15	9.43357	7	5	5	4	9.03
31.34	11.1	8.42424	7	5	5	5	9.085
31.36	13.25	5.18881	7	5	4	5	9.415
31.38	11.4	6.10723	6	5	4	5	9.305
31.4	12.75	6.20047	5	6	4	4	8.81
31.42	11.1	6.32867	4	5	4	5	9.14
31.44	12.5	7.05361	3	5	4	4	9.14
31.46	12.75	9.49883	3	5	4	4	10.46
31.48	12.7	9.45455	3	6	4	5	10.515
31.5	11.25	9.6317	3	6	4	4	9.03
31.52	11.45	9.62704	4	6	5	4	9.525
31.54	13	8.93706	5	5	4	4	8.59
31.56	12.6	7.47552	5	5	4	4	8.7
31.58	12.1	8.83683	5	5	5	4	8.15
31.6	13.2	8.79953	5	5	5	5	8.205
31.62	10.65	9.52448	4	5	4	5	8.865
31.64	10.45	7.1352	5	5	4	5	10.295
31.66	11.45	9.44289	7	6	4	5	9.415
31.68	11	8.99301	7	7	5	4	9.305
31.7	11.7	11.1748	8	7	4	3	8.59
31.72	10.9	12.9371	8	8	5	3	8.755
31.74	10.3	13.4942	8	6	4	3	10.13
31.76	12.2	10.3077	7	6	4	4	7.875
31.78	11.95	7.19814	7	5	4	4	9.14
31.8	11.1	2.77389	6	5	3	5	9.69
31.82	11.7	3.23077	5	5	4	5	10.68
31.84	11.2	2.8648	7	5	5	6	10.295
31.86	10.5	7.36131	8	5	4	6	10.405
31.88	11.9	10.6107	7	5	6	6	7.82
31.9	10.85	12.4429	8	4	6	6	10.845
31.92	10.25	12.0489	7	5	6	6	7.71
31.94	11.8	10.359	6	5	5	5	9.635
31.96	12.5	7.29837	5	5	5	5	8.755
31.98	10.85	6.21678	4	6	6	4	10.845
32	13.45	8.37995	4	6	5	4	8.92
32.02	12.1	12.9534	5	5	5	4	9.635
32.04	10.6	15.3194	6	4	4	4	7.6
32.06	11.35	13.8485	6	3	4	4	8.975
32.08	11.15	11.3333	5	3	4	4	11.615
32.1	10.65	8.64103	6	3	3	3	9.58
32.12	11.6	8.48718	4	2	4	4	8.59
32.14	10.35	10.7716	4	3	4	4	10.625
32.16	11.15	13.2051	4	3	4	5	7.6
32.18	10.85	12.0979	2	5	4	5	9.03
32.2	10.45	10.1888	4	5	5	5	8.59
32.22	11.95	8.06993	4	5	5	5	8.755
32.24	10.55	9.98135	5	5	5	5	7.82
32.26	11.85	12.7552	5	5	5	4	9.745
32.28	11.95	13.2284	5	5	5	4	7.325
32.3	11.3	10.2168	7	5	5	3	10.075
32.32	13.05	8.24242	7	5	5	3	10.295
32.34	12.6	5.40093	9	5	4	4	9.745
32.36	10.1	6.58508	9	6	3	4	7.875
32.38	8.95	8.55478	9	5	4	4	9.14
32.4	10.95	11.0769	10	6	4	4	7.545
32.42	9.05	11.5152	8	5	4	4	8.755
32.44	11.85	12.6713	8	5	5	5	9.03
32.46	9.95	12.0956	6	5	5	4	8.7
32.48	11.3	10.965	6	5	5	4	7.985
32.5	10.9	6.8648	6	6	5	4	8.37
32.52	12.1	5.19347	5	7	5	4	8.755
32.54	11.75	4.11422	6	8	5	5	9.25
32.56	12	7.18881	5	7	5	5	10.075
32.58	10.45	10.704	6	6	6	4	7.875
32.6	10.9	10.8858	7	6	4	4	7.875
32.62	11	8.25408	7	5	4	3	9.195
32.64	12.6	7.17016	7	4	3	3	9.47
32.66	10.5	5.89277	6	3	3	3	8.865
32.68	9	7.18182	6	3	3	3	8.645
32.7	10.05	8.36131	5	3	3	3	10.13
32.72	9.2	8.95105	5	4	4	4	10.46
32.74	10.85	9.21911	5	4	4	5	10.515
32.76	12.55	8.61305	5	3	4	5	10.075
32.78	13	10.4103	5	4	5	4	9.14
32.8	11.4	10.7413	5	5	4	4	9.25
32.82	10.7	8.40793	6	6	5	4	8.7
32.84	9.95	8.1655	5	5	5	3	10.515
32.86	8.9	9.18648	6	5	4	3	8.645
32.88	11.3	11.5455	7	5	4	2	7.215
32.9	11.6	14.8042	6	5	5	2	8.975
32.92	11.85	14.4499	5	5	4	3	7.545
32.94	10	12.1329	5	4	5	4	9.8
32.96	10	9.02564	4	4	6	4	8.535
32.98	9.15	7.40559	5	4	6	4	8.81
33	11.55	8.18881	3	5	7	4	8.535
33.02	10.7	9.62471	4	4	7	3	7.985
33.04	10.55	12.3497	5	4	7	3	7.325
33.06	9.4	13.8438	8	5	6	2	8.15
33.08	10.85	11.9464	9	5	6	2	7.16
33.1	10.4	9.11189	8	6	6	2	8.975
33.12	10.3	5.70629	7	6	5	4	10.295
33.14	11.7	2.45455	6	7	4	5	7.765
33.16	11.1	2.62238	6	6	5	4	8.315
33.18	11.5	5.37762	5	5	4	4	7.6
33.2	10.65	9.26807	3	5	4	4	8.645
33.22	10.3	10.3683	4	5	5	4	8.92
33.24	9.5	9.09324	6	5	5	5	7.71
33.26	8.95	7.29837	6	5	6	4	7.655
33.28	9.7	6.1352	6	5	7	4	7.49
33.3	10.25	4.50583	6	5	7	5	6.61
33.32	9.65	3.35897	7	6	7	5	7.82
33.34	10.65	5.1958	7	5	5	5	8.15
33.36	12.7	3.331	7	4	5	4	7.325
33.38	9.3	3.76224	7	3	5	3	6.83
33.4	10.35	5.7296	6	3	5	3	7.325
33.42	10.75	8.05594	6	3	5	4	7.765
33.44	10.6	7.27972	6	3	5	4	8.425
33.46	10.75	7.82051	5	3	5	4	6.61
33.48	10.05	8.16084	5	3	6	4	7.985
33.5	10.65	9.21212	6	4	5	5	9.14
33.52	11.45	7.98135	7	4	5	5	7.875
33.54	11	9.81818	7	3	4	4	8.15
33.56	9.65	8.43124	8	4	4	3	9.03
33.58	10.55	7.06527	8	3	5	3	6.995
33.6	10.2	6.50816	7	4	5	4	9.03
33.62	10	8.43124	6	4	6	4	8.7
33.64	9.8	8.02564	6	5	5	5	6.83
33.66	9.45	9.2634	5	6	5	6	9.195
33.68	10.45	9.22844	4	7	6	6	8.205
33.7	10.8	9.37296	5	7	5	7	7.82
33.72	8.9	10.4848	5	7	6	6	7.435
33.74	10.8	11.9417	5	7	6	5	7.82
33.76	9.75	10.3333	6	6	5	4	7.875
33.78	9.15	9.51049	6	5	6	3	8.26
33.8	10.35	8.71329	5	5	6	4	7.545
33.82	11.9	7.13753	6	4	6	4	7.875
33.84	9.9	5.31469	6	4	5	4	9.415
33.86	13	5.23543	6	4	5	5	8.26
33.88	11.3	6.69464	6	5	5	5	7.6
33.9	10.75	7.20979	6	5	4	6	8.37
33.92	10.25	7.2331	5	6	4	6	7.93
33.94	10.65	10.0536	5	6	4	6	7.82
33.96	10.05	10.1282	5	5	4	6	7.82
33.98	10.75	9.50583	4	4	5	6	8.535
34	12.15	9.92075	4	4	5	6	7.93
34.02	10.45	8.97902	4	4	5	6	8.645
34.04	10.8	6.14685	5	5	6	5	7.105
34.06	10.3	3.62704	5	5	6	5	7.49
34.08	10.25	3.24242	5	6	7	5	7.71
34.1	10.55	5.59907	6	6	6	5	6.39
34.12	10.2	7.10023	5	7	6	5	6.5
34.14	9.75	9.54545	6	7	5	5	7.875
34.16	11.15	10.317	6	7	5	5	7.545
34.18	11.6	8.42657	5	6	5	5	5.785
34.2	9.45	7.34033	6	5	4	5	7.215
34.22	10.7	6.76224	6	5	5	6	9.14
34.24	11.15	5.94406	7	6	6	5	8.205
34.26	10.35	6.18648	6	6	6	6	6.335
34.28	12.6	5.99767	6	5	6	6	8.26
34.3	11.65	7.89744	5	5	6	5	7.655
34.32	9.5	8.86247	5	6	6	6	9.085
34.34	10.45	11.7646	5	6	6	7	8.755
34.36	10.55	12.7203	5	6	7	7	7.38
34.38	9.75	13.3333	4	7	8	9	7.215
34.4	9.05	12.3473	5	7	8	10	8.535
34.42	9.1	9.97203	6	7	9	11	7.655
34.44	9.5	8.62005	8	8	10	12	7.545
34.46	8.8	8.0303	9	7	10	13	6.445
34.48	11.1	6.75291	9	8	12	16	5.51
34.5	10.85	7.39627	10	8	15	20	6.885
34.52	10.25	6.74825	9	10	19	25	6.335
34.54	11.65	7.90909	8	10	23	27	8.535
34.56	9.1	6.67366	8	14	29	26	8.645
34.58	9.95	6.89977	8	20	36	28	6.665
34.6	9.35	8.89044	7	23	37	28	8.535
34.62	11	9.87879	8	28	40	27	6.995
34.64	9.85	12.3287	8	30	38	24	5.565
34.66	9.65	11.4685	8	30	35	21	6.72
34.68	9.7	9.08858	7	30	31	18	5.455
34.7	10.2	8.29371	7	28	27	15	7.27
34.72	9.3	8.59907	5	25	23	14	8.92
34.74	10.35	11.6014	6	20	18	10	7.27
34.76	11.45	12.4009	6	18	15	6	7.435
34.78	9.2	10.1142	6	16	13	5	6.885
34.8	10.05	7.52914	4	13	10	5	8.15
34.82	8.85	2.75758	5	12	10	5	7.215
34.84	9.65	4.89044	5	10	7	6	6.775
34.86	11.25	8.3683	7	8	6	6	6.72
34.88	10.95	11.8858	7	7	7	6	7.435
34.9	10	12.1259	7	6	7	5	6.885
34.92	9.05	9.31702	8	7	7	6	7.765
34.94	9.55	6.65268	7	5	7	6	8.26
34.96	9.95	5.26107	7	6	7	6	8.26
34.98	8.55	5.23077	6	6	7	5	8.755
35	9.45	7.97203	5	7	7	5	7.82
35.02	10.5	7.13753	6	7	6	5	8.15
35.04	9.9	6.78089	6	7	5	5	7.105
35.06	10.9	7.39394	7	7	5	4	7.71
35.08	9.85	8.76224	6	7	6	4	5.895
35.1	9.5	9.66667	5	7	6	4	7.27
35.12	10.05	9.05594	6	6	5	5	6.61
35.14	8.8	8.40559	5	5	5	4	7.71
35.16	9.8	9.31935	4	6	6	4	7.16
35.18	9.6	9.30536	4	7	6	5	6.665
35.2	11.5	10.2215	3	7	5	4	7.215
35.22	8.75	11.5944	4	7	5	4	7.16
35.24	11	9.63403	5	7	5	4	8.095
35.26	10.5	7.34033	6	6	5	4	6.225
35.28	9.2	5.24476	4	5	6	4	7.93
35.3	9.15	4.74359	5	5	6	4	7.545
35.32	9.4	4.56177	7	4	5	4	7.655
35.34	8.9	3.20979	8	4	6	4	6.665
35.36	11.85	3.53613	8	5	6	4	5.4
35.38	10.7	3.99301	8	5	5	5	6.39
35.4	9.65	3.69697	6	6	4	5	7.38
35.42	9.95	5.6014	6	6	4	5	7.16
35.44	10.5	8.18415	4	5	4	5	8.37
35.46	10.2	10.0326	4	5	4	6	9.25
35.48	9.55	10.1305	3	6	4	5	8.7
35.5	10.55	9.53147	4	6	4	4	6.83
35.52	11	8.91142	5	6	4	4	6.39
35.54	10.8	8.97669	7	7	4	4	6.995
35.56	8.85	9.12587	7	7	4	3	7.49
35.58	9.55	9.74592	8	6	4	4	7.93
35.6	8.85	8.34033	7	6	4	4	7.6
35.62	10.65	6.59441	7	6	5	5	7.105
35.64	9.75	4.49417	5	5	5	6	8.865
35.66	11.25	4.00932	5	5	6	6	7.875
35.68	10.4	4.72494	5	5	5	6	4.685
35.7	10	6.78788	4	5	5	5	6.5
35.72	9.25	7.96037	6	6	6	5	6.17
35.74	9.8	8.44522	6	7	5	5	7.435
35.76	9.15	7.8951	5	8	5	4	7.545
35.78	9.8	9.27273	6	8	5	4	7.105
35.8	11.1	8.2028	7	8	6	4	8.37
35.82	10.4	8.44755	6	8	7	4	5.895
35.84	8.6	8.27739	6	8	7	4	6.775
35.86	8.8	7.72261	5	6	7	4	6.445
35.88	9.2	6.13986	5	5	7	4	6.39
35.9	9.25	4.97436	4	5	7	4	6.775
35.92	11.1	5.88112	4	5	8	4	7.93
35.94	9.2	6.45921	5	5	8	4	5.125
35.96	10.65	6.50117	5	6	6	4	6.28
35.98	9.85	8.32634	6	6	7	4	8.37
36	9.35	7.75058	7	7	6	5	6.555
36.02	11.15	6.52681	7	6	6	5	7.82
36.04	9.25	6.42191	7	6	6	5	6.17
36.06	10.25	7.57576	8	5	7	5	5.345
36.08	10.25	8.98601	7	5	7	5	6.335
36.1	10.25	8.87879	7	5	7	5	6.72
36.12	8.6	8.67599	6	5	7	5	6.665
36.14	11.4	6.8042	7	5	7	4	6.39
36.16	11.4	6.88112	6	6	6	4	7.27
36.18	10.6	6.75058	5	6	6	5	6.995
36.2	11.1	7.55711	5	6	4	5	6.555
36.22	10.3	8.64802	5	5	5	5	7.16
36.24	8.8	9.7669	5	5	5	5	5.565
36.26	7.9	10.2168	5	5	5	5	7.325
36.28	8.6	10.9114	5	5	5	5	7.545
36.3	10.1	10.0023	6	5	5	4	5.895
36.32	9.9	10.2867	6	5	6	4	8.205
36.34	10.7	9.0676	5	5	6	4	4.795
36.36	9.55	9.41492	6	5	5	4	6.335
36.38	7.65	10.387	6	5	5	5	6.28
36.4	8.3	10.3986	7	4	4	6	4.685
36.42	9	10.1608	6	5	4	6	6.115
36.44	10.55	10.3683	5	5	4	7	6.005
36.46	8.55	10.0466	4	5	4	7	7.6
36.48	8.75	8.99301	4	6	4	7	5.125
36.5	9.5	7.32168	5	7	4	7	6.06
36.52	11.15	6.71795	4	7	5	7	8.095
36.54	12	6.07925	5	7	5	7	6.225
36.56	8.85	5.3683	6	6	4	6	7.325
36.58	8.6	7.39161	6	6	4	5	5.895
36.6	9.4	8.37063	7	6	4	5	4.85
36.62	9	7.49417	6	6	4	4	5.785
36.64	10.3	7.01865	6	5	4	4	6.555
36.66	9.45	6.9627	6	5	5	4	4.74
36.68	10.65	5.35897	7	5	5	6	6.115
36.7	9.9	6.28671	7	6	5	6	7.215
36.72	9.25	7.29837	6	5	6	7	6.335
36.74	10.5	7.34499	5	5	6	7	6.445
36.76	8.35	7.86946	6	5	6	7	7.82
36.78	9.55	7.54779	6	5	5	6	6.115
36.8	9.3	7.74592	6	6	5	6	5.675
36.82	10.1	8.03263	5	7	6	6	8.095
36.84	10.2	9.7972	5	8	6	6	9.635
36.86	8.9	12.028	5	8	5	6	6.72
36.88	9.95	11.4988	5	8	5	6	7.325
36.9	10.15	11.7762	3	8	5	6	7.985
36.92	9.9	11.979	2	8	4	6	7.105
36.94	9.25	9.55944	2	7	4	6	5.29
36.96	9.1	9.2634	3	7	3	5	5.73
36.98	10.7	9.61072	3	6	3	4	6.995
37	10.1	8.97669	4	6	3	4	8.205
37.02	9.4	9.60606	5	6	4	4	4.245
37.04	9.1	9.79487	4	5	4	4	6.72
37.06	9.35	9.55012	5	5	5	4	6.775
37.08	10.7	8.42191	5	4	5	4	4.85
37.1	9.3	7.05361	4	4	5	4	5.895
37.12	7.35	5.32634	5	4	6	5	6.72
37.14	8.7	3.67832	5	5	6	5	4.96
37.16	9.75	4.49184	6	5	6	5	7.16
37.18	9.45	7.82517	5	6	6	6	6.775
37.2	7	9.97902	6	6	6	6	6.885
37.22	9.75	11.1422	6	7	5	6	7.545
37.24	10.1	10.4312	6	7	4	6	6.995
37.26	10.9	7.63636	6	7	4	5	8.095
37.28	7.95	4.25874	6	7	3	5	5.235
37.3	9.5	5.35664	5	7	3	6	6.5
37.32	10.15	7.59674	5	6	4	5	5.565
37.34	10.6	7.85781	5	6	4	4	6.445
37.36	9.35	7.5711	5	6	5	4	7.38
37.38	9.5	5.86247	5	6	5	5	7.105
37.4	10.55	3.81119	6	6	4	5	6.17
37.42	10.85	4.3986	5	6	5	5	7.27
37.44	8.8	6.26107	5	6	5	6	5.73
37.46	10.2	9.62704	4	6	6	6	6.28
37.48	9.35	9.34965	3	6	6	7	7.16
37.5	8.95	9.29138	2	6	7	7	6.61
37.52	9	9.00466	4	6	7	6	6.995
37.54	9.65	7.1049	6	6	8	6	5.785
37.56	9.15	6.97902	5	6	7	6	4.96
37.58	9.6	7.64336	6	5	7	6	6.83
37.6	11.2	8.29138	6	5	6	6	6.06
37.62	9.5	7.44056	5	5	7	6	6.115
37.64	8	7.07226	6	6	7	7	8.04
37.66	9	9.17716	6	6	5	6	6.665
37.68	9.8	8.36597	5	7	5	6	5.345
37.7	10.6	6.62238	6	7	5	5	6.5
37.72	8.15	6.89044	7	9	5	4	5.235
37.74	10.75	7.22844	7	9	4	4	6.94
37.76	8.9	7.55245	6	9	4	2	7.545
37.78	10.8	7.56876	5	9	4	2	6.94
37.8	9.05	9.82984	4	9	5	2	6.83
37.82	9.3	7.62005	5	8	6	3	5.73
37.84	11.1	6.47786	5	7	6	4	5.84
37.86	8.15	8.26107	6	7	5	5	9.36
37.88	9.2	9.669	6	6	6	6	8.205
37.9	9.6	7.67599	5	5	7	6	4.41
37.92	9	7.24009	5	5	7	7	5.84
37.94	8.55	6.93706	4	5	7	7	7.38
37.96	9.55	5.42191	3	6	6	6	6.83
37.98	8.6	7.43823	4	6	5	5	7.27
38	9.75	10.0769	5	7	5	4	6.83
38.02	8.8	10.1399	6	7	5	5	6.28
38.04	9.05	10.3124	6	7	4	5	7.435
38.06	11.25	8.25175	7	6	3	5	5.675
38.08	10.85	6.72028	7	5	4	6	6.39
38.1	10.25	4.99767	6	5	5	6	5.345
38.12	8.75	4.15618	6	5	5	7	7.93
38.14	8.55	5.19814	5	5	5	7	6.005
38.16	9.55	5.57343	6	6	5	6	6.28
38.18	10	8.32867	5	7	6	6	7.71
38.2	9.5	9.92075	6	7	6	5	5.95
38.22	10.65	10.6201	6	8	6	5	6.335
38.24	9.25	9.63869	7	8	5	5	6.225
38.26	9.5	8.64103	7	7	5	5	6.28
38.28	8.75	7.20746	6	8	4	4	6.775
38.3	8.9	8.68298	7	9	5	4	6.94
38.32	9.95	8.99767	7	8	5	4	6.995
38.34	9.5	8.53613	7	9	4	4	6.83
38.36	9	8.37296	7	9	6	5	6.335
38.38	9	6.52681	6	7	6	5	6.5
38.4	8.25	4.89744	7	7	7	6	6.5
38.42	9.05	7.58275	7	7	7	6	7.82
38.44	8.5	7.14219	6	6	7	6	5.235
38.46	9.45	8.23776	6	5	6	5	6.885
38.48	9.5	8.20746	4	5	6	4	6.72
38.5	9.4	9.01166	5	5	5	4	7.105
38.52	8.05	9.72727	4	5	5	5	5.51
38.54	9.55	8.41026	5	6	5	5	6.06
38.56	8.65	7.7296	5	6	6	6	6.225
38.58	9.8	8.07692	6	7	7	7	6.17
38.6	7.9	7.46387	6	8	7	7	6.39
38.62	9.15	9.92308	7	9	7	7	7.71
38.64	7.65	10.9394	6	9	8	7	6.225
38.66	8.5	11.2331	6	9	8	7	7.545
38.68	8.65	9.1352	5	8	8	6	6.83
38.7	7.85	5.60373	5	8	8	5	6.83
38.72	9.45	5.7366	5	7	8	5	5.015
38.74	9.4	7.27506	5	8	7	4	6.005
38.76	9.3	8.86247	5	8	7	5	7.875
38.78	9.05	10.979	5	9	6	5	6.06
38.8	8.1	11.0489	6	9	6	5	6.72
38.82	9.5	9.83683	7	9	7	6	6.005
38.84	7.75	9.48951	7	10	7	6	6.335
38.86	8.85	9.96503	7	10	6	7	5.84
38.88	7.55	9.73893	7	10	6	6	7.875
38.9	8.3	8.92541	5	9	7	6	5.84
38.92	9.3	7.94639	6	8	7	5	7.6
38.94	8.75	6.9627	6	7	7	4	7.71
38.96	8.65	8.33566	5	7	6	4	6.5
38.98	9.55	10.1422	5	7	7	5	6.665
39	9.7	12.0513	6	7	7	5	8.645
39.02	7.9	10.5128	6	8	7	5	8.315
39.04	9.8	8.51282	7	8	7	6	4.905
39.06	9	7.97203	8	8	8	7	6.225
39.08	8.7	7.51748	8	7	8	7	8.37
39.1	9.15	7.65268	7	6	8	7	5.345
39.12	7.45	8.7972	7	6	8	6	6.5
39.14	7.95	8.82517	8	6	9	5	5.455
39.16	9.95	9.2028	9	7	9	6	6.06
39.18	10.15	8.5711	10	8	9	6	8.095
39.2	9.7	8.5641	10	8	8	7	6.83
39.22	9.05	8.47786	10	8	8	8	6.555
39.24	7.6	5.72727	9	9	8	9	6.83
39.26	7.7	5.94406	9	9	8	10	6.83
39.28	8.7	5.42424	8	9	8	11	5.455
39.3	8.6	5.92075	5	9	8	10	4.795
39.32	9.2	7.0303	3	9	8	9	6.445
39.34	9.45	9.74825	4	9	7	7	6.5
39.36	8.4	11.014	4	8	7	7	6.17
39.38	9.5	11.3427	5	7	7	7	6.885
39.4	9.6	10.7739	5	8	7	8	4.575
39.42	8.9	8.75991	5	8	7	7	5.345
39.44	9.45	6.78555	7	9	7	6	6.115
39.46	8.55	7.82284	8	9	8	6	6.555
39.48	10.35	8.00932	9	9	9	6	6.445
39.5	9.6	8.29371	9	9	9	6	5.125
39.52	9.5	8.42657	9	9	9	6	6.61
39.54	10.85	8.21445	11	9	8	7	5.895
39.56	8.9	9.30536	10	8	8	8	6.61
39.58	8.5	8.79021	10	9	8	9	7.875
39.6	9.4	9.62937	8	9	7	9	5.675
39.62	10.15	9.62471	7	8	6	8	5.675
39.64	8.2	10.1772	6	7	5	7	6.5
39.66	9.35	9.79953	6	7	7	7	7.215
39.68	9.2	10.0629	7	7	7	8	5.07
39.7	9.05	9.17483	7	6	8	8	5.73
39.72	9.15	8.47552	5	6	8	8	6.005
39.74	9.9	6.71096	6	6	9	10	7.27
39.76	7.5	7.70629	5	7	10	11	6.335
39.78	7.6	9.64569	6	8	11	11	8.15
39.8	9.15	9.84149	6	9	10	12	6.775
39.82	6.65	9.78322	7	8	10	12	6.995
39.84	9.5	8.49417	8	8	10	12	5.455
39.86	9.35	6.52681	10	8	9	13	4.63
39.88	6.9	5.10256	8	8	9	13	5.565
39.9	6.95	4.13986	8	7	9	12	6.885
39.92	8.6	5.25408	8	7	10	13	5.675
39.94	7.6	6.08392	8	8	11	14	7.16
39.96	6.7	6.93939	8	10	12	16	7.6
39.98	8.1	9.1958	8	12	15	17	6.28
40	9.4	9.92308	7	14	17	19	5.84
40.02	8.5	8.15385	6	16	20	24	4.3
40.04	7.9	6.57576	6	18	23	29	6.61
40.06	8.1	6.52214	5	20	29	34	7.325
40.08	9.05	8.32867	5	23	38	37	7.71
40.1	9.55	8.04895	7	28	43	40	5.895
40.12	8.8	9.05361	8	36	49	42	8.315
40.14	6.6	7.79021	9	44	53	40	7.38
40.16	7.75	6.93939	9	51	55	38	6.39
40.18	8.55	5.07226	8	55	53	32	6.775
40.2	9	6.88578	7	58	48	29	7.655
40.22	7.45	8.0303	7	57	42	26	6.115
40.24	8.15	9.70163	7	55	36	22	6.61
40.26	8.8	10.0606	7	50	32	18	5.4
40.28	6.75	8.93473	8	44	28	14	6.28
40.3	7.8	7.23776	9	41	22	12	6.06
40.32	8.2	6.82984	8	38	19	10	6.005
40.34	7.45	7.58974	7	32	17	8	6.775
40.36	7.85	8.66434	6	28	14	8	7.105
40.38	8.9	8.40793	5	22	10	7	7.545
40.4	8.6	7.68531	6	18	10	8	6.115
40.42	6.65	6.75058	5	15	9	8	5.84
40.44	6.75	5.11888	5	14	10	8	5.51
40.46	8.15	6.16783	6	11	9	8	8.04
40.48	7.55	7.57343	7	8	9	7	6.115
40.5	6.65	9.6317	8	9	9	8	5.895
40.52	6.2	10.2751	8	9	9	8	7.93
40.54	6.7	10.4895	8	8	9	7	3.97
40.56	8.55	7.85781	7	8	9	7	7.215
40.58	9.05	5.13287	5	8	8	7	5.4
40.6	9.55	1.54779	4	9	9	7	7.105
40.62	10.15	2.56643	3	10	9	7	7.82
40.64	7.1	3.68065	4	10	8	7	4.465
40.66	6.9	5.58741	5	10	7	7	7.71
40.68	8.15	5.87413	6	10	7	7	6.61
40.7	9.05	7.51515	8	9	8	7	6.225
40.72	8.3	8.71562	10	9	8	7	7.545
40.74	7.6	9.37529	8	9	8	7	8.975
40.76	8.5	9.37296	8	9	9	7	5.73
40.78	8.95	10.387	7	9	9	8	7.325
40.8	7.4	10.359	8	10	9	9	7.215
40.82	7.05	11.1259	9	10	9	9	5.895
40.84	8.4	10.8438	10	9	9	9	5.235
40.86	8.1	10.1981	10	10	8	8	6.445
40.88	8.95	9.89977	10	10	7	8	7.49
40.9	7.65	9.99534	11	10	7	8	7.215
40.92	9.2	10.6387	11	11	7	7	5.73
40.94	6.7	10.3799	10	11	8	7	6.5
40.96	6.9	8.39394	10	10	10	6	7.6
40.98	8.3	6.31935	10	10	10	7	7.38
41	7.4	4.27972	10	9	11	6	6.885
41.02	8.35	5.50816	9	10	11	5	6.39
41.04	8.35	9.87879	9	9	10	5	7.545
41.06	6.7	11.8555	8	9	10	6	7.38
41.08	7.25	12.6317	7	10	9	7	5.84
41.1	8.95	10.1329	7	10	8	8	8.15
41.12	8.65	7.55245	6	11	8	9	7.325
41.14	8.45	6.03497	5	11	9	10	6.39
41.16	8.6	6.67133	4	11	10	10	7.435
41.18	8.55	9.05128	5	10	10	11	6.885
41.2	6.95	9.41725	5	10	10	9	8.7
41.22	9.1	9.26107	5	11	10	7	8.205
41.24	8.65	9.14918	5	11	10	7	8.535
41.26	8.2	6.33333	5	10	9	7	6.665
41.28	6.5	6.93473	5	11	7	7	8.81
41.3	8.5	8.25874	6	10	7	7	6.83
41.32	8.5	10.3799	6	11	8	7	6.83
41.34	6.2	7.75758	6	10	9	8	7.105
41.36	8.55	7.20047	6	10	10	9	8.15
41.38	8.4	8.16317	8	10	10	9	7.16
41.4	7.8	7.34266	10	11	11	9	8.205
41.42	7.6	8.58741	10	12	10	8	7.655
41.44	8.75	10.8765	11	12	11	8	7.82
41.46	7.75	7.79254	11	12	10	8	10.295
41.48	7.6	6.04196	10	12	9	9	8.205
41.5	7.8	5.7366	10	11	9	9	9.8
41.52	7.7	10.3194	9	10	8	10	8.37
41.54	7.25	11.4918	8	10	9	10	9.305
41.56	9.45	11.8765	6	10	10	10	8.315
41.58	7.65	10.7809	8	12	10	11	8.535
41.6	7.3	7.24009	10	13	11	11	8.15
41.62	6.2	6.08392	10	15	12	11	7.325
41.64	7.6	6.99767	11	15	13	11	9.36
41.66	8	8.5711	11	14	14	12	8.975
41.68	9.35	9.75524	11	13	14	12	9.305
41.7	7.6	8.29837	10	12	14	12	9.305
41.72	7.4	6.81585	9	12	13	13	11.395
41.74	8.1	5.31002	8	13	14	13	10.35
41.76	7.5	5.81585	8	13	12	13	10.185
41.78	8.35	5.86946	11	14	12	13	10.24
41.8	9.8	4.77622	12	13	11	12	9.195
41.82	7.05	7.42424	12	14	12	12	11.12
41.84	6.3	7.99534	11	15	12	12	11.615
41.86	8.4	8.90443	9	15	13	13	10.295
41.88	8.95	11.042	7	15	14	11	10.13
41.9	8.95	10.5594	6	14	16	11	11.89
41.92	8.2	8.58508	5	14	15	11	10.845
41.94	7.8	6.24242	5	13	15	11	10.955
41.96	8.5	6.91375	6	13	14	11	9.58
41.98	6.85	8.97203	8	13	14	10	11.505
42	7.45	8.58042	9	12	15	10	12.495
42.02	8.25	9.02331	9	13	16	12	12.33
42.04	5.45	9.00233	8	15	17	14	12.66
42.06	6.45	7.83217	7	16	19	16	12.935
42.08	7.35	7.24709	5	17	19	17	14.035
42.1	7.25	6.46853	5	18	19	19	12.385
42.12	7.2	8.21911	5	20	18	19	13.76
42.14	6.45	8.80653	6	20	18	19	12.385
42.16	8.15	8.61538	7	21	18	20	12.385
42.18	6.8	6.68065	9	20	17	20	12.165
42.2	5.85	5.43823	10	19	17	21	13.265
42.22	6	6.47319	10	18	19	22	14.035
42.24	7.6	8.34033	10	18	20	25	16.18
42.26	6.8	10.7436	11	20	19	28	16.565
42.28	9.45	11.1911	12	20	20	31	14.64
42.3	5.8	9.44988	13	21	20	38	13.98
42.32	7.85	8.52681	12	22	22	45	15.135
42.34	6.25	7.66434	13	22	23	49	13.815
42.36	8.15	8.95571	14	23	24	55	16.015
42.38	9.4	9.10723	13	22	24	61	14.86
42.4	7	8.15618	12	21	26	65	15.355
42.42	7.45	7.1352	11	23	28	71	16.015
42.44	6.25	5.54312	11	24	30	75	14.365
42.46	7.8	5.21911	11	25	33	80	18.325
42.48	7.65	6.35431	11	26	37	85	15.41
42.5	7.1	6.89977	11	28	36	93	18.105
42.52	7.25	8.50117	11	29	38	96	17.225
42.54	7.65	10.2378	11	32	40	95	17.225
42.56	6.2	8.52681	11	33	42	95	19.7
42.58	7.9	7.8345	10	35	43	95	16.73
42.6	6.9	8.30303	12	37	46	91	17.665
42.62	9.4	8.1049	13	40	51	91	19.645
42.64	7.55	9.05594	14	40	56	92	19.37
42.66	8.75	9.46387	13	40	60	95	18.82
42.68	6.9	10.3287	13	42	65	95	20.25
42.7	5.85	9.78555	14	43	65	95	18.82
42.72	7.45	9.76224	14	44	66	89	18.49
42.74	7.75	10.2401	13	45	67	82	17.5
42.76	8.55	7.96503	13	46	70	73	19.645
42.78	7.55	6.87646	13	50	71	65	20.085
42.8	6.55	6.57343	11	53	73	58	20.965
42.82	7.8	6.32401	12	56	76	56	20.415
42.84	7.85	7.44289	13	59	76	57	19.535
42.86	7.4	11.1422	12	62	75	56	23.66
42.88	7.6	11.6107	10	67	76	54	21.955
42.9	6.5	10.1002	11	68	76	51	21.68
42.92	7.1	8.7366	12	68	76	46	21.9
42.94	6.6	6.75758	11	69	76	42	25.31
42.96	8.95	7.75758	12	68	76	36	24.54
42.98	7.65	10.3194	13	69	72	34	24.43
43	7.15	10.6643	12	70	69	32	27.235
43.02	5.75	10.5152	16	70	66	29	30.81
43.04	8.95	8.94406	16	71	61	29	34.22
43.06	6.7	7.31935	16	69	55	27	35.21
43.08	6.85	4.28438	16	71	53	25	40.105
43.1	5.65	3.25175	16	66	53	23	44.505
43.12	6.95	5.20746	14	64	51	22	50.06
43.14	8	6.76923	11	62	49	20	54.24
43.16	7.5	9.31935	10	59	46	19	62.105
43.18	6.4	9.77622	9	56	44	19	69.475
43.2	6.7	9.20513	10	54	42	16	74.92
43.22	6.75	6.62238	11	54	37	16	84.49
43.24	6.65	5.27739	10	52	36	16	86.25
43.26	7.45	6.71329	13	50	34	15	87.79
43.28	8	8.22145	15	49	32	15	97.085
43.3	7.55	8.22145	16	44	30	15	92.85
43.32	5.75	8.11888	16	43	29	14	100.11
43.34	6.7	6.86946	17	40	29	13	98.79
43.36	5.7	6.2704	17	39	27	14	91.695
43.38	6.9	4.18881	17	37	26	13	87.46
43.4	9.65	6.29604	17	35	24	12	84.655
43.42	6.35	7.5338	17	36	23	14	78.935
43.44	8.45	6.86014	15	35	24	14	65.79
43.46	8.2	6.63636	15	36	24	14	63.81
43.48	8	6.79487	15	35	22	15	55.505
43.5	9.35	6.16084	15	32	20	15	49.62
43.52	7.75	7.53613	14	32	20	15	44.56
43.54	7.55	7.86946	15	31	20	14	36.915
43.56	6.85	6.78322	15	32	20	13	32.625
43.58	7.65	5.75991	16	30	19	12	30.315
43.6	7.3	6.55012	16	29	17	13	25.31
43.62	7.5	8.338	17	27	17	13	26.41
43.64	6.65	7.78089	17	23	16	14	21.185
43.66	7.3	8.18415	16	22	15	15	20.8
43.68	7	7.331	14	20	12	15	17.17
43.7	6.65	5.48951	14	17	13	13	16.015
43.72	7.2	6.86247	11	17	14	13	15.355
43.74	6.25	6.86713	10	17	16	12	15.245
43.76	7.35	7.59674	11	19	19	12	13.32
43.78	7.05	8.72261	11	20	18	11	11.945
43.8	7.8	8.37063	13	21	18	11	13.155
43.82	7	7.19347	13	20	18	11	13.87
43.84	7.8	3.59907	14	19	17	11	11.835
43.86	6.7	3.92075	16	20	15	12	10.625
43.88	7	5.2704	17	19	13	13	11.12
43.9	7.95	7.2331	19	19	14	12	11.725
43.92	7.9	9.25874	18	20	14	14	13.1
43.94	7.8	9.60839	18	20	15	13	10.68
43.96	6.2	9.0373	18	21	15	13	11.835
43.98	4.95	6.72261	16	21	14	11	11.175
44	6	6.29604	16	21	14	12	11.395
44.02	6.35	5.89044	14	21	15	11	12.99
44.04	6.25	6.61305	11	20	14	12	12.605
44.06	6.4	8.37762	12	19	15	13	10.9
44.08	6.5	10.4056	12	16	14	13	10.57
44.1	8.5	11.9837	11	17	17	13	10.295
44.12	8.45	10.627	11	18	17	14	11.23
44.14	6.2	7.37995	12	19	17	14	11.45
44.16	7.2	6.52448	14	19	17	14	9.14
44.18	8.45	6.22611	16	18	17	13	10.295
44.2	6.75	7.68765	17	19	17	14	9.8
44.22	7.05	7.61772	17	19	17	14	11.725
44.24	7.05	7.53147	15	17	14	15	9.58
44.26	7.4	6.25874	13	16	15	16	9.415
44.28	6.25	5.72261	12	16	13	15	11.395
44.3	5.55	5.31469	12	17	14	16	9.03
44.32	7.35	7.37762	12	19	13	16	11.065
44.34	7.25	7.29371	12	19	13	15	11.615
44.36	7.25	7.91142	13	19	15	14	10.35
44.38	5.85	6.46853	15	18	14	13	8.755
44.4	6.7	6.52214	16	19	15	14	12.88
44.42	6.7	5.06061	16	16	15	14	9.635
44.44	5.75	5.76457	13	14	14	14	8.205
44.46	8.4	5.75058	11	13	15	13	10.02
44.48	5.15	7.26107	11	14	14	13	8.975
44.5	7.05	5.54545	11	15	14	12	9.855
44.52	7.4	6.59907	10	14	14	12	10.02
44.54	6.3	7.03263	11	15	15	11	10.625
44.56	7.45	7.61772	11	16	16	11	10.955
44.58	6.15	7.31002	10	17	16	11	10.24
44.6	7.25	7.32168	11	18	15	12	9.69
44.62	8.1	6.39627	10	18	14	13	12.385
44.64	5.7	4.67133	9	17	14	13	9.195
44.66	7.6	6.08858	9	16	14	12	10.735
44.68	7.85	9.80886	9	15	12	10	10.79
44.7	5.55	10.2284	10	16	10	9	7.655
44.72	7.3	10.5501	10	14	11	11	9.525
44.74	6.95	8.84615	10	13	12	10	8.865
44.76	5.85	6.41492	9	14	12	11	8.975
44.78	6.4	6.04429	10	14	12	11	9.47
44.8	5.95	4.81352	9	15	12	12	10.13
44.82	6	6.24242	9	16	13	13	8.04
44.84	6.3	5.82517	9	16	14	13	9.305
44.86	5.7	6.09557	10	15	13	13	7.215
44.88	4.85	6.08159	10	15	12	12	8.865
44.9	7.4	6.92774	11	16	11	11	11.065
44.92	5.6	8.48252	11	16	11	13	8.535
44.94	5.2	8.14685	10	16	11	12	8.425
44.96	6.5	8.3007	11	17	10	11	8.975
44.98	6.5	8.60373	11	17	11	10	10.46
45	6.25	8.36597	10	17	12	10	8.645
45.02	7.85	7.42424	10	16	14	11	8.975
45.04	7.1	6.46154	8	15	15	10	7.82
45.06	5.4	7.01865	8	13	15	11	8.81
45.08	6.4	8.15385	7	12	15	12	9.36
45.1	7.3	9.10956	6	12	14	13	8.04
45.12	7.15	11.5385	7	12	15	13	8.59
45.14	5.9	10.9953	9	13	15	14	8.975
45.16	6.2	8.73893	10	14	15	13	9.305
45.18	6.5	5.06061	11	12	14	14	8.755
45.2	5.95	4.26807	11	12	13	14	9.415
45.22	4.75	5.86014	10	13	13	14	9.195
45.24	5.75	8.04895	9	14	11	14	8.975
45.26	6.25	9.44289	9	16	10	13	8.7
45.28	6.6	9.39394	8	17	10	14	9.25
45.3	7.5	7.02331	6	17	9	13	6.885
45.32	6.75	4.99767	6	18	10	12	7.27
45.34	5.7	6.27739	7	18	11	12	8.975
45.36	5.55	7.85315	9	17	12	11	8.645
45.38	6.45	8.91142	10	14	14	10	8.755
45.4	6.15	9.5338	10	14	16	7	8.315
45.42	8.15	8.0373	10	13	16	7	7.16
45.44	6.7	8.94872	11	13	16	7	8.26
45.46	7.35	8.32168	10	13	15	8	8.92
45.48	7.75	10.5408	9	14	13	8	8.755
45.5	5.7	12.4079	8	14	12	8	8.645
45.52	5.45	12.4289	6	15	12	9	9.415
45.54	5.6	10.4289	6	16	11	11	7.38
45.56	4.55	6.96037	7	16	12	12	7.325
45.58	5.8	3.70629	7	15	13	11	6.555
45.6	6.3	2.97436	7	15	13	8	7.215
45.62	6.75	3.53846	8	13	13	8	6.665
45.64	6.95	7.53613	8	12	12	8	5.29
45.66	6.55	9.03263	7	12	11	7	7.105
45.68	5.2	9.36131	6	11	10	6	7.71
45.7	5.1	8.59207	7	11	10	5	7.82
45.72	4.8	7.69231	8	11	9	5	7.82
45.74	6.2	8.23776	9	11	8	7	6.665
45.76	6.85	9.2634	8	12	8	8	5.95
45.78	7.1	10.4149	10	13	8	8	6.61
45.8	6.15	10.3986	9	14	7	9	6.5
45.82	5.6	8.75058	9	13	7	10	7.875
45.84	5.45	7.53147	8	13	7	10	9.03
45.86	5.1	8.67599	7	13	7	10	6.445
45.88	7.5	9.77389	6	12	8	9	7.27
45.9	5.2	12.7459	6	12	9	8	6.28
45.92	5.4	12.2751	7	12	10	7	7.6
45.94	6.25	13.3613	7	12	10	7	6.94
45.96	5.75	11.1562	8	13	10	7	5.565
45.98	5.55	9.61772	8	14	9	7	6.5
46	5	8.08625	7	13	9	8	6.17
46.02	5.75	7.10023	8	11	9	7	7.545
46.04	6.1	5.92308	6	10	8	8	7.435
46.06	5.95	6.74592	6	10	8	8	4.905
46.08	5.4	5.96037	5	9	9	9	5.07
46.1	6.7	6.6014	5	9	9	8	6.225
46.12	5.25	6.12354	4	8	9	8	6.94
46.14	5.25	6.48951	5	9	9	8	4.85
46.16	6.15	6.77156	5	11	9	8	5.07
46.18	5.65	7.48951	5	10	8	7	7.875
46.2	4.15	8.58042	6	10	7	7	6.665
46.22	6.25	9.00699	8	10	7	6	7.545
46.24	5.65	6.97902	7	9	7	7	5.565
46.26	6.95	5.34266	7	10	8	6	5.29
46.28	6.85	3.4965	7	9	8	7	7.16
46.3	6.3	3.3986	7	9	8	7	4.795
46.32	6.65	3.73427	8	9	8	7	6.17
46.34	5.45	4.98834	9	9	9	7	5.4
46.36	5.45	6.60373	9	8	8	6	5.18
46.38	4.15	5.338	8	8	7	6	6.39
46.4	5.8	4.4662	9	8	6	5	5.84
46.42	4.25	4.96037	10	9	6	6	5.345
46.44	4.4	6.52448	9	7	6	5	7.325
46.46	4.55	7.3683	9	8	6	5	5.895
46.48	5.8	5.78089	8	8	7	7	6.28
46.5	4.65	5.48019	8	8	7	7	4.685
46.52	6.3	3.97902	8	8	8	7	6.17
46.54	6.15	3.24242	8	9	9	7	6.555
46.56	5.7	5.27506	7	10	8	7	5.455
46.58	6.15	6.29371	6	10	10	7	6.335
46.6	6.45	6.65268	7	10	10	7	6.28
46.62	6.15	6.91608	8	11	10	6	6.28
46.64	6.55	6.50117	8	11	10	6	4.41
46.66	5.25	4.77156	7	11	9	6	5.565
46.68	5.2	4.94406	6	11	8	6	4.96
46.7	6	4.74126	6	10	7	6	7.16
46.72	6.75	6.67366	6	10	7	5	6.005
46.74	5.15	6.05828	6	11	5	6	4.685
46.76	5.6	7.17949	7	11	6	7	6.995
46.78	5.35	6.75058	8	10	6	8	6.83
46.8	6.65	4.91142	9	10	7	8	6.94
46.82	5.05	5.68765	10	9	7	8	4.245
46.84	6.3	7.93706	8	8	7	8	5.73
46.86	6.3	8.70862	8	7	8	8	5.51
46.88	4.45	10.7016	8	7	7	7	6.225
46.9	6.25	8.44988	8	7	8	7	7.82
46.92	6.7	9.22844	8	7	7	6	4.41
46.94	6.1	7.03497	8	8	7	6	5.51
46.96	4.7	6.84848	8	8	8	6	5.565
46.98	5.7	7.08392	7	8	8	6	5.18
47	4.8	7.31235	7	8	8	6	4.905
47.02	5.1	7.53846	6	8	9	6	6.775
47.04	6.25	6.02564	6	8	9	6	3.365
47.06	6.55	6.64336	6	8	9	6	5.4
47.08	7.5	7.58974	7	8	8	6	6.83
47.1	5.45	7.27739	7	8	7	7	6.775
47.12	5.7	8.42657	7	8	8	7	3.86
47.14	7.4	7.39627	6	8	7	6	5.29
47.16	4.05	6.80186	5	9	7	6	5.675
47.18	5.9	6.45455	5	9	7	7	6.28
47.2	5.65	7.06527	6	9	7	7	5.73
47.22	4.65	6.98135	6	9	8	7	4.74
47.24	4.95	6.91608	6	8	6	7	2.98
47.26	4.5	7.55711	5	8	7	7	4.685
47.28	6.55	7.10023	4	8	7	7	5.18
47.3	5.85	8.30536	4	7	7	6	6.115
47.32	5.75	8.72494	5	8	6	5	7.27
47.34	5.25	7.56177	6	9	6	5	5.675
47.36	4.25	7.15385	7	9	6	5	2.54
47.38	4.05	7.53846	8	8	6	7	5.785
47.4	7.55	8.67366	8	9	6	6	6.445
47.42	4.8	8.55478	8	8	6	7	5.07
47.44	5.15	8.60373	6	7	5	8	5.51
47.46	4.45	8.36131	4	7	7	9	4.685
47.48	7.7	7.5641	4	8	7	8	5.18
47.5	5.6	7.07692	6	8	6	8	5.785
47.52	4.9	6.63636	7	8	6	8	4.08
47.54	4.9	4.80886	7	8	8	8	6.665
47.56	4.75	4.06527	7	7	8	8	6.995
47.58	5	4.21678	6	8	8	9	6.06
47.6	6.1	5.84615	6	8	8	8	4.52
47.62	5.65	8.49417	5	7	9	8	3.585
47.64	5.2	8.31235	4	6	9	7	6.06
47.66	4.25	7.68065	4	7	9	7	5.07
47.68	6.15	7.0979	3	7	7	5	6.885
47.7	4.6	5.49417	4	7	7	5	5.18
47.72	4.35	6.24009	5	7	7	5	6.61
47.74	3.95	6.33566	5	6	7	5	6.555
47.76	4.85	5.26573	5	7	7	6	4.52
47.78	4.55	4.85315	4	8	7	5	4.905
47.8	3.4	3.65501	4	8	8	6	4.465
47.82	5.3	5.79021	4	8	8	6	5.345
47.84	5.65	5.67599	4	7	8	7	5.95
47.86	5.6	6.15385	4	8	8	6	6.225
47.88	4.85	7.00932	3	9	8	6	4.74
47.9	6.8	6.80186	3	9	8	7	6.665
47.92	6.6	5.90676	3	8	8	8	6.5
47.94	5.65	6.16084	4	8	9	9	6.28
47.96	4.6	4.74126	4	7	9	9	6.335
47.98	5.95	5.51748	4	8	8	9	6.555
48	3.95	5.23077	4	8	7	8	5.015
48.02	3.4	7.44522	4	8	6	6	5.785
48.04	5.75	6.10256	3	7	5	6	5.95
48.06	4.5	4.44988	3	9	5	5	4.41
48.08	4.4	2.82517	4	9	5	4	6.665
48.1	5.55	2.52214	4	10	5	4	5.345
48.12	3.5	2.8042	5	9	6	4	5.675
48.14	6.85	6.16084	5	9	8	5	5.18
48.16	5.25	6.92541	5	8	8	7	6.555
48.18	4.2	7.18648	5	9	7	8	4.685
48.2	4.1	6.03963	5	8	6	7	5.125
48.22	3.1	5.88345	5	7	5	7	5.895
48.24	5.1	4.98368	4	7	5	9	5.015
48.26	5.2	4.70862	4	7	5	9	6.28
48.28	5.2	3.21212	6	6	4	8	6.775
48.3	7.2	4.338	7	6	5	7	6.28
48.32	4.5	5.62238	8	6	6	7	4.685
48.34	5	7.44056	7	7	7	8	6.17
48.36	7.8	7.27972	6	7	7	7	3.75
48.38	3.35	6.58042	6	8	7	7	4.245
48.4	5.2	5.90443	6	7	7	6	5.565
48.42	4.55	4.81585	6	8	8	7	5.51
48.44	5.25	4.48951	6	9	7	8	5.455
48.46	5	6.0373	6	9	8	8	4.74
48.48	5.4	4.07226	6	8	9	7	5.345
48.5	5.4	4.14219	7	8	9	7	5.455
48.52	5.4	3.94172	7	8	9	6	5.18
48.54	7.6	4.90909	6	8	9	6	5.29
48.56	4.55	5.40793	5	8	9	6	5.455
48.58	5.5	6.24709	5	7	8	7	6.005
48.6	5	7.17016	4	7	8	8	6.28
48.62	5.75	7.71096	4	9	7	9	5.675
48.64	5.3	7.84615	4	9	7	9	6.72
48.66	3.95	7.15851	5	10	9	9	7.27
48.68	3.2	4.87413	5	9	9	9	6.665
48.7	5.6	4.9021	6	9	8	8	5.51
48.72	5.55	5.40326	6	8	8	7	4.85
48.74	3.3	6.12821	6	8	8	7	4.96
48.76	5.9	6.78322	6	7	8	7	4.575
48.78	5.65	7.17949	7	6	7	7	5.73
48.8	4.95	7.89977	6	7	7	7	5.345
48.82	4.35	6.51282	5	8	7	8	6.28
48.84	5.7	6.94639	5	7	8	7	6.72
48.86	2.9	7.00466	6	8	8	7	6.995
48.88	3.55	6.75291	7	9	9	7	5.675
48.9	3.3	6.54779	7	9	9	7	7.105
48.92	3.65	6.34266	7	9	9	7	6.61
48.94	5.7	7.01632	7	9	8	7	5.07
48.96	4.95	7.04429	7	8	8	7	6.83
48.98	4.45	7.70396	6	9	7	7	7.16
49	6.15	7.86946	4	8	7	8	7.38
49.02	5.45	6.33333	2	9	7	8	7.325
49.04	5.35	5.04429	2	9	7	8	6.225
49.06	3.9	4.35897	2	9	8	9	7.985
49.08	5.6	5.10023	3	10	9	11	7.38
49.1	4.2	6.58974	4	10	9	12	5.73
49.12	3.65	4.80186	4	11	9	14	8.755
49.14	4.5	3.89977	5	11	10	13	5.345
49.16	5.1	3.57343	5	10	9	13	6.83
49.18	3.9	3.4289	4	10	10	16	6.885
49.2	3.6	3.4662	4	9	9	16	6.005
49.22	2.4	4.90443	5	9	9	16	7.655
49.24	5	4.52681	6	8	10	16	8.425
49.26	5.5	3.67133	4	7	12	18	8.15
49.28	4.85	2.75058	5	8	14	21	10.515
49.3	4.25	4.77389	6	9	14	23	6.775
49.32	4.5	4.51515	5	10	12	24	6.61
49.34	3.95	4.0676	6	11	13	25	6.06
49.36	5.85	4.64103	5	11	13	28	9.03
49.38	5.4	4.35198	5	11	13	32	6.39
49.4	3.4	3.47319	6	11	10	35	6.72
49.42	3.45	4.4289	8	12	11	35	6.83
49.44	4.85	4.58508	7	13	12	38	7.71
49.46	5.15	3.91841	7	14	13	41	5.675
49.48	3.9	3.82751	8	14	13	44	6.335
49.5	4.15	5.41958	8	15	15	43	6.775
49.52	4.9	4.44289	8	14	15	40	7.875
49.54	3.25	5.17949	7	14	16	38	9.415
49.56	3.25	6.58508	6	14	18	38	7.765
49.58	4.8	5.81585	7	14	20	35	7.6
49.6	4.55	4.56177	8	14	20	34	6.665
49.62	4.15	4.55478	8	15	22	31	6.39
49.64	4.45	5.24942	7	17	23	32	7.545
49.66	4.05	5.5035	7	18	24	32	7.82
49.68	5.15	5.06993	7	17	25	31	7.82
49.7	4.1	6.14685	7	17	27	29	7.6
49.72	5.15	4.73193	6	17	28	29	7.93
49.74	4.6	1.91841	6	18	29	28	8.7
49.76	5	1.92541	5	20	31	28	6.39
49.78	2.85	2.30536	6	21	32	27	5.675
49.8	2.7	3.64336	5	21	33	26	6.28
49.82	3.35	5.64336	6	24	34	23	6.115
49.84	4.9	6.65035	5	24	34	21	8.865
49.86	4.1	6.84149	6	24	33	21	9.69
49.88	3.95	5.30536	7	22	33	18	9.36
49.9	4.75	6.05361	7	21	33	16	7.27
49.92	5.05	5.98601	7	22	31	18	8.7
49.94	4.4	6.31702	6	23	30	18	7.82
49.96	4.05	5.77389	5	23	27	18	8.26
[truncated: 2,002 more rows]
