# Supplementary material for: Unraveling the electronegativity-dominated intermediate adsorption on high-entropy alloy electrocatalysts
Source: Nat Commun. 2022 May 13;13:2662. doi: 10.1038/s41467-022-30379-4 (PMC9106752; doi:10.1038/s41467-022-30379-4)
Supplement: Supplementary file 3 — Source Data [file 41467_2022_30379_MOESM3_ESM.zip › Source Data/Figure 2/PDF#18-0407-Mn3Co7.txt]

PDF#18-0407: QM=Uncommon(?); d=Film/Visual; I=(Unknown)
Cobalt Manganese
Mn3Co7	
Radiation=CuKa1	Lambda=1.5406	Filter=
Calibration=	2T=35.451-81.587	I/Ic(RIR)=
Ref: Level-1 PDF

	Z=	mp=
	P.S=
Density(c)=	Density(m)=	Mwt=	Vol=	
Ref: Ibid.

Strong Lines: 1.25/X  1.26/X  2.06/X  1.76/8  1.18/6  1.33/5  1.56/5  2.24/4

2-Theta    d(?)   I(f)  ( h k l)   Theta  1/(2d)   2pi/d  n^2  
 35.451  2.5300   15.0            17.726  0.1976  2.4835     
 40.226  2.2400   40.0            20.113  0.2232  2.8050     
 40.990  2.2000   25.0            20.495  0.2273  2.8560     
 41.583  2.1700   25.0            20.791  0.2304  2.8955     
 43.915  2.0600  100.0            21.958  0.2427  3.0501     
 48.540  1.8740   15.0            24.270  0.2668  3.3528     
 51.941  1.7590   75.0            25.970  0.2843  3.5720     
 59.177  1.5600   50.0            29.589  0.3205  4.0277     
 70.783  1.3300   50.0            35.391  0.3759  4.7242     
 74.334  1.2750   25.0            37.167  0.3922  4.9280     
 75.654  1.2560  100.0            37.827  0.3981  5.0025     
 76.298  1.2470  100.0            38.149  0.4010  5.0386     
 81.587  1.1790   60.0            40.793  0.4241  5.3292     
