# Supplementary material for: Unraveling the electronegativity-dominated intermediate adsorption on high-entropy alloy electrocatalysts
Source: Nat Commun. 2022 May 13;13:2662. doi: 10.1038/s41467-022-30379-4 (PMC9106752; doi:10.1038/s41467-022-30379-4)
Supplement: Supplementary file 3 — Source Data [file 41467_2022_30379_MOESM3_ESM.zip › Source Data/Figure 2/PDF#47-1417-(Fe,Ni).txt]

PDF#47-1417: QM=Intermediate; d=Diffractometer; I=(Unknown)
Taenite, syn
(Fe,Ni)	
Radiation=CuKa1	Lambda=1.5406	Filter=
Calibration=	2T=43.494-146.222	I/Ic(RIR)=
Ref: Level-1 PDF

Cubic,  Fm-3m(225)	Z=4	mp=
CELL: 3.5975 x 3.5975 x 3.5975 <90.0 x 90.0 x 90.0>	P.S=
Density(c)=7.967	Density(m)=	Mwt=	Vol=46.6	
Ref: Ibid.

Strong Lines: 2.08/X  1.80/2  1.27/2  1.09/1  0.83/1  1.04/1  0.81/1

2-Theta    d(?)   I(f)  ( h k l)   Theta  1/(2d)   2pi/d  n^2  
 43.494  2.0790  100.0  ( 1 1 1)  21.747  0.2405  3.0222    3
 50.673  1.8000   24.0  ( 2 0 0)  25.336  0.2778  3.4907    4
 74.539  1.2720   20.0  ( 2 2 0)  37.270  0.3931  4.9396    8
 90.459  1.0850   11.0  ( 3 1 1)  45.230  0.4608  5.7910   11
 95.818  1.0380    7.0  ( 2 2 2)  47.909  0.4817  6.0532   12
117.711  0.9000    2.0  ( 4 0 0)  58.856  0.5556  6.9813   16
137.669  0.8260    8.0  ( 3 3 1)  68.835  0.6053  7.6068   19
146.222  0.8050    5.0  ( 4 2 0)  73.111  0.6211  7.8052   20
