# Supplementary material for: Unraveling the electronegativity-dominated intermediate adsorption on high-entropy alloy electrocatalysts
Source: Nat Commun. 2022 May 13;13:2662. doi: 10.1038/s41467-022-30379-4 (PMC9106752; doi:10.1038/s41467-022-30379-4)
Supplement: Supplementary file 3 — Source Data [file 41467_2022_30379_MOESM3_ESM.zip › Source Data/Figure 3.xlsx]

## Sheet: a
Energy (eV)	FeCoNiMnRu	Co foil	CoO	Co3O4
7511.84	-0.00363	-0.04281	0.00123	0.0019
7515.74	0.000120347	-0.0406	0.000935041	0.0018
7519.67	0.00183	-0.03836	0.000878792	0.00164
7523.55	0.00128	-0.03616	0.000681606	0.00137
7527.57	0.0023	-0.03387	0.000706077	0.00124
7531.68	0.00305	-0.03154	0.000693331	0.0011
7535.71	0.00328	-0.02925	0.00058695	0.000819244
7539.74	0.00236	-0.02696	0.000416394	0.0006558
7543.6	0.0019	-0.02477	0.00029028	0.000467997
7547.58	-0.000565761	-0.02251	0.000158823	0.000425624
7551.58	0.000724628	-0.02024	5.97108e-05	0.000319757
7555.6	-7.31214e-05	-0.01795	-3.04365e-05	0.000217127
7559.71	0.00032069	-0.01561	-0.000185754	0.000104464
7563.77	0.00171	-0.01331	-0.000277259	-6.70218e-06
7567.68	0.00209	-0.01109	-0.000380616	-0.000121801
7571.53	0.000851802	-0.0089	-0.000462581	-0.00025715
7575.55	0.00083268	-0.00662	-0.000519392	-0.000366596
7579.57	-0.000307648	-0.00433	-0.000597983	-0.000493021
7583.66	-0.000963848	-0.00201	-0.00059313	-0.0005586
7587.72	-0.001	0.000295334	-0.00059683	-0.000733115
7591.68	-0.00156	0.000439042	-0.00062751	-0.000882214
7595.53	-0.00227	0.000565384	-0.000650636	-0.000918104
7599.49	-0.00326	0.000811351	-0.000669045	-0.000974026
7603.54	-0.00319	0.000919268	-0.000757725	-0.00108
7607.68	-0.00382	0.00050415	-0.000818986	-0.00115
7611.68	-0.00466	0.000319086	-0.000868187	-0.00125
7615.67	-0.00503	0.000387905	-0.000895364	-0.00146
7619.52	-0.00366	-0.000108617	-0.00091559	-0.00152
7623.45	-0.00401	-0.000190729	-0.000917962	-0.00141
7627.58	-0.0028	-0.000141811	-0.000925233	-0.00144
7631.66	-0.00197	-0.00024857	-0.000925275	-0.00149
7635.7	-0.001	-0.000583223	-0.000912011	-0.00152
7639.7	-3.80364e-05	-0.000541731	-0.000860844	-0.00153
7643.49	0.000555299	-0.000387728	-0.000818826	-0.00155
7647.48	0.00104	-0.00060209	-0.000738267	-0.00159
7651.48	0.00145	-0.00060003	-0.000642494	-0.0015
7655.59	0.00203	-0.000573189	-0.000618814	-0.00147
7659.7	0.00238	-0.000579349	-0.000405024	-0.0014
7663.65	0.000931658	-0.00027679	-0.00019601	-0.0013
7667.58	0.0022	0.000211204	1.17672e-05	-0.00118
7671.51	0.00287	8.46099e-05	0.000228087	-0.000992217
7675.47	0.00304	0.00106	0.000601537	-0.00071335
7679.58	0.00466	0.00182	0.00108	-0.00034872
7683.61	0.00524	0.00207	0.00165	8.94753e-05
7687.69	0.00654	0.00308	0.0024	0.000725243
7688.62	0.00552	0.00332	0.0026	0.000913618
7689.63	0.00619	0.00342	0.00286	0.00114
7690.5	0.00639	0.00377	0.00309	0.00133
7691.56	0.00721	0.00379	0.00337	0.00156
7692.52	0.00647	0.00419	0.00362	0.00184
7693.47	0.00689	0.00438	0.00393	0.00215
7694.45	0.00749	0.00553	0.00431	0.00247
7694.93	0.00836	0.00557	0.00452	0.00263
7695.41	0.00865	0.00583	0.00472	0.00278
7695.91	0.00853	0.00602	0.00493	0.00295
7696.39	0.00975	0.00606	0.00516	0.00314
7696.9	0.00976	0.00624	0.00543	0.00334
7697.37	0.01058	0.00652	0.00571	0.00354
7697.88	0.01095	0.00734	0.00599	0.00378
7698.36	0.01091	0.00798	0.00627	0.00401
7698.86	0.01183	0.00852	0.00663	0.0043
7699.34	0.01238	0.00893	0.00694	0.00459
7699.9	0.01364	0.0095	0.00733	0.00497
7700.41	0.01431	0.01036	0.00776	0.0053
7700.89	0.01527	0.01097	0.0082	0.00564
7701.39	0.01573	0.01146	0.00868	0.00606
7701.9	0.01733	0.01275	0.00916	0.00651
7702.38	0.01823	0.01404	0.00959	0.00698
7702.88	0.01972	0.01528	0.01014	0.00752
7703.42	0.0227	0.01679	0.01083	0.00815
7703.9	0.02525	0.01828	0.01152	0.00881
7704.43	0.02902	0.02275	0.01235	0.00968
7704.97	0.03355	0.02826	0.0133	0.01067
7705.47	0.0403	0.03495	0.01438	0.01186
7706.03	0.04976	0.04662	0.01593	0.01371
7706.51	0.06315	0.05915	0.01766	0.016
7707.05	0.08611	0.07973	0.02034	0.01986
7707.53	0.11834	0.10259	0.02398	0.02571
7708.06	0.16035	0.13079	0.02975	0.03665
7708.51	0.20112	0.16075	0.03555	0.04959
7709.02	0.23921	0.19792	0.04175	0.06321
7709.5	0.27512	0.24021	0.04541	0.06774
7710.03	0.3072	0.27421	0.0461	0.06426
7710.57	0.33829	0.29884	0.04626	0.06237
7711.05	0.36474	0.31392	0.048	0.06416
7711.59	0.38602	0.32886	0.05212	0.06708
7712.04	0.4024	0.33773	0.05745	0.06886
7712.57	0.4156	0.34714	0.06678	0.07083
7713	0.42564	0.35397	0.07729	0.07283
7713.5	0.43696	0.36411	0.09338	0.0763
7713.98	0.44902	0.37578	0.11286	0.08159
7714.46	0.46383	0.3959	0.13695	0.09061
7715.03	0.48269	0.42433	0.17067	0.10677
7715.51	0.50305	0.45213	0.20769	0.12568
7715.96	0.52598	0.47627	0.25154	0.14985
7716.47	0.5479	0.50275	0.30778	0.1868
7716.98	0.57389	0.5279	0.3672	0.23109
7717.43	0.59864	0.55042	0.41894	0.27626
7717.94	0.62846	0.57584	0.47646	0.32899
7718.39	0.65717	0.59714	0.52643	0.37217
7718.81	0.69224	0.61694	0.57396	0.40986
7719.29	0.72545	0.63709	0.63235	0.44852
7719.77	0.76305	0.65993	0.70045	0.48844
7720.28	0.79855	0.6924	0.79025	0.53225
7720.79	0.83714	0.71864	0.89764	0.58027
7721.3	0.87098	0.74068	1.01594	0.63746
7721.81	0.90278	0.76294	1.12294	0.70257
7722.26	0.93115	0.78268	1.20441	0.76393
7722.8	0.95084	0.80576	1.28059	0.82794
7723.31	0.96592	0.82575	1.34028	0.87616
7723.79	0.9752	0.84363	1.39474	0.91243
7724.3	0.98044	0.85919	1.46018	0.94649
7724.83	0.98146	0.87452	1.53915	0.98335
7725.34	0.98073	0.88751	1.60867	1.01753
7725.8	0.9784	0.90011	1.65264	1.05052
7726.33	0.97482	0.9143	1.6632	1.10537
7726.81	0.97205	0.9213	1.63228	1.16748
7727.3	0.9715	0.92745	1.57597	1.24577
7727.86	0.97286	0.93356	1.48978	1.35037
7728.34	0.97637	0.93687	1.41373	1.43777
7728.83	0.98192	0.93996	1.34135	1.50686
7729.34	0.99	0.94283	1.27118	1.54375
7729.85	0.9969	0.94556	1.21334	1.53856
7730.44	1.00371	0.94849	1.16037	1.48837
7730.87	1.00555	0.94996	1.12988	1.43728
7731.4	1.00922	0.95207	1.09503	1.35949
7731.94	1.00676	0.95458	1.06037	1.2874
7732.45	1.00103	0.95469	1.02446	1.23085
7732.99	0.99578	0.95386	0.98496	1.18719
7733.42	0.98847	0.95214	0.95505	1.16136
7733.96	0.97992	0.94914	0.92091	1.13904
7734.47	0.97241	0.94537	0.89339	1.12418
7734.98	0.96785	0.94205	0.87385	1.11312
7735.46	0.96223	0.93877	0.86181	1.10631
7735.97	0.96117	0.9347	0.85566	1.10149
7736.43	0.95866	0.93115	0.85501	1.09877
7736.99	0.958	0.92679	0.86128	1.09593
7737.45	0.95652	0.92273	0.87088	1.09249
7738.02	0.95498	0.91823	0.88842	1.08581
7738.53	0.95421	0.91543	0.90837	1.07745
7738.95	0.95377	0.91314	0.92754	1.06903
7739.41	0.95301	0.91072	0.94857	1.05946
7739.92	0.95359	0.90858	0.97042	1.04973
7740.43	0.95385	0.90673	0.98735	1.04342
7740.91	0.95531	0.90545	0.99767	1.04136
7741.4	0.95534	0.90397	1.00131	1.04245
7741.91	0.95797	0.90226	0.9991	1.04691
7742.34	0.95916	0.902	0.99269	1.05127
7742.88	0.96191	0.90173	0.98073	1.05586
7743.33	0.96401	0.90132	0.9686	1.05804
7743.81	0.96666	0.90158	0.95473	1.05753
7744.27	0.97063	0.90293	0.94147	1.05487
7744.75	0.97437	0.90448	0.92872	1.04952
7745.29	0.97883	0.90631	0.91594	1.04168
7745.75	0.98438	0.9085	0.90695	1.03433
7746.26	0.99108	0.91119	0.89803	1.02522
7746.72	0.99646	0.91407	0.89032	1.01552
7747.2	1.00446	0.91753	0.88205	1.00497
7747.74	1.01051	0.92179	0.874	0.99285
7748.28	1.01909	0.92664	0.86628	0.98058
7748.79	1.02661	0.9332	0.85956	0.96932
7749.25	1.03429	0.94074	0.85406	0.96028
7749.71	1.04102	0.94629	0.84924	0.9511
7750.19	1.04951	0.95164	0.84504	0.94271
7750.7	1.055	0.95795	0.84169	0.93498
7751.22	1.06215	0.96447	0.83935	0.92819
7751.73	1.06541	0.97126	0.83792	0.92139
7752.27	1.07177	0.97792	0.83749	0.9144
7752.76	1.07456	0.98382	0.83812	0.90806
7753.27	1.07725	0.99027	0.84015	0.90131
7753.78	1.07866	0.99642	0.84342	0.89449
7754.27	1.07965	1.00196	0.84685	0.88826
7754.78	1.07903	1.00947	0.85217	0.88174
7755.29	1.07778	1.01663	0.85762	0.87535
7755.81	1.07484	1.02124	0.86356	0.8696
7756.35	1.07065	1.02429	0.86986	0.86377
7756.83	1.06621	1.02613	0.87555	0.85859
7757.4	1.06171	1.02882	0.88202	0.8531
7758.35	1.0486	1.03149	0.89193	0.84556
7759.43	1.03432	1.0295	0.90188	0.84086
7760.43	1.01953	1.02286	0.91049	0.84073
7761.49	1.00525	1.01347	0.92164	0.84455
7762.43	0.99272	1.00299	0.93707	0.84957
7763.52	0.9813	0.98969	0.96336	0.85502
7764.46	0.97207	0.97645	0.9913	0.85889
7765.26	0.96411	0.96384	1.01825	0.8621
7766.38	0.96056	0.94432	1.05438	0.86819
7767.35	0.95602	0.93263	1.08299	0.87571
7768.27	0.95518	0.92288	1.10583	0.88447
7769.19	0.95512	0.91428	1.1236	0.89525
7770.19	0.95497	0.90597	1.13773	0.90857
7771.1	0.95546	0.90013	1.14777	0.92163
7772.25	0.95574	0.89519	1.15837	0.93794
7773.28	0.95642	0.89273	1.16656	0.95151
7774.14	0.95669	0.89041	1.16945	0.9612
7775.2	0.95681	0.88822	1.16553	0.97117
7776.26	0.95637	0.8861	1.15367	0.9812
7777.27	0.95727	0.8845	1.13828	0.99218
7778.24	0.95905	0.8854	1.12029	1.0053
7779.31	0.95957	0.8865	1.10067	1.02235
7780.28	0.96122	0.88959	1.08251	1.04075
7781.23	0.96412	0.89286	1.06433	1.06023
7782.27	0.96695	0.89768	1.046	1.0794
7783.3	0.97049	0.90617	1.02889	1.09501
7784.39	0.97497	0.91374	1.01438	1.10516
7785.37	0.97947	0.91968	1.00357	1.11003
7786.43	0.98372	0.92548	0.99252	1.11155
7787.44	0.99292	0.93368	0.98176	1.1108
7788.33	0.99828	0.94205	0.9719	1.10892
7789.46	1.00351	0.9447	0.96022	1.10562
7790.35	1.01102	0.94952	0.95203	1.10293
7791.41	1.01733	0.95419	0.94362	1.1004
7792.42	1.02615	0.95866	0.93743	1.09871
7793.29	1.03449	0.96223	0.93365	1.09724
7794.24	1.04193	0.96828	0.93126	1.09466
7795.31	1.0516	0.9745	0.9313	1.08997
7796.17	1.05948	0.98015	0.93324	1.08443
7797.15	1.06582	0.98729	0.93786	1.07629
7798.13	1.07166	0.99528	0.94427	1.06702
7799.2	1.07528	1.00519	0.95294	1.05618
7800.18	1.07895	1.01615	0.96134	1.04618
7801.1	1.08006	1.02659	0.96904	1.03633
7802.2	1.078	1.03765	0.97728	1.02451
7803.21	1.07573	1.04534	0.98259	1.01452
7804.17	1.07342	1.0527	0.98579	1.00582
7805.18	1.06912	1.05721	0.98723	0.99814
7806.25	1.06411	1.06116	0.98728	0.99139
7807.23	1.05734	1.06157	0.98691	0.98607
7808.33	1.05207	1.05973	0.98681	0.98156
7809.26	1.04586	1.05693	0.98714	0.97877
7810.36	1.0392	1.05209	0.98809	0.97696
7811.31	1.03106	1.04913	0.98934	0.97668
7812.3	1.02162	1.04208	0.99142	0.9778
7813.34	1.01981	1.03709	0.99493	0.98009
7814.38	1.01113	1.03182	1.0002	0.98299
7815.37	1.00455	1.02577	1.00683	0.98551
7816.3	0.9992	1.01921	1.01436	0.98715
7817.17	0.99482	1.01118	1.02268	0.9879
7818.33	0.99034	1.00205	1.0341	0.98777
7819.23	0.98592	0.99519	1.04258	0.98707
7820.21	0.98152	0.98752	1.05051	0.98617
7821.09	0.97755	0.98051	1.05552	0.9856
7822.13	0.97227	0.97179	1.05888	0.98563
7823.15	0.969	0.96072	1.05914	0.98655
7824.11	0.96355	0.95312	1.05717	0.98826
7825.01	0.96156	0.94645	1.05344	0.99035
7826.2	0.96081	0.93769	1.04656	0.99361
7827.16	0.95966	0.93128	1.03955	0.99679
7828.18	0.96025	0.92391	1.03082	1.00078
7829.14	0.96013	0.91707	1.02182	1.00492
7830.1	0.96179	0.91277	1.01193	1.00931
7831.17	0.9645	0.90953	1.00087	1.01403
7832.05	0.96793	0.9076	0.99163	1.01729
7833.09	0.96996	0.90552	0.98023	1.02049
7834.2	0.97433	0.90536	0.96874	1.0227
7835.22	0.97733	0.90585	0.95866	1.02381
7836.24	0.98032	0.90714	0.9504	1.02388
7837.35	0.9835	0.90978	0.94444	1.02313
7838.34	0.98596	0.91309	0.94201	1.02189
7839.27	0.98924	0.91509	0.94284	1.02049
7840.15	0.99176	0.91672	0.9463	1.01898
7841.26	0.99238	0.91975	0.95444	1.01662
7842.34	0.99297	0.92303	0.96515	1.01355
7843.27	0.99424	0.92532	0.97609	1.0099
7844.21	0.99475	0.92872	0.98825	1.00501
7845.2	0.99391	0.93165	1.00105	0.99852
7846.16	0.99442	0.93534	1.01291	0.99077
7847.19	0.99406	0.9375	1.02343	0.98164
7848.12	0.99387	0.94013	1.0311	0.97213
7849.12	0.99455	0.94291	1.03697	0.96156
7850.17	0.99619	0.94694	1.03993	0.95118
7851.02	0.9981	0.94984	1.04028	0.94345
7852.07	1.0016	0.95304	1.03807	0.93555
7853.1	1.00609	0.956	1.03356	0.93027
7854.03	1.01065	0.95913	1.02941	0.9274
7855.15	1.01576	0.96512	1.02355	0.92657
7856.14	1.02062	0.96981	1.01845	0.92783
7857.17	1.02701	0.97559	1.01429	0.93095
7859.16	1.03823	0.98912	1.00933	0.94129
7861.31	1.04753	1.00742	1.01073	0.9571
7863.3	1.05503	1.02243	1.0175	0.97335
7865.36	1.06111	1.03641	1.02673	0.99069
7867.3	1.06534	1.05203	1.03582	1.00693
7869.29	1.06843	1.06291	1.04508	1.02315
7871.32	1.06682	1.07153	1.05343	1.03757
7873.27	1.0625	1.07702	1.05909	1.04771
7875.18	1.05477	1.07869	1.06163	1.05352
7877.15	1.04368	1.07522	1.06063	1.05617
7879.22	1.02949	1.06936	1.05584	1.05714
7881.22	1.01505	1.05685	1.04762	1.05728
7883.2	0.99865	1.04227	1.03642	1.05719
7885.27	0.98504	1.02582	1.02199	1.05746
7887.33	0.97468	1.00398	1.00522	1.05823
7889.4	0.97038	0.98377	0.98759	1.05886
7891.38	0.96883	0.96449	0.97116	1.0583
7893.39	0.97183	0.94622	0.95638	1.05531
7895.35	0.97648	0.93389	0.94586	1.04939
7897.3	0.98121	0.92492	0.93987	1.04078
7899.26	0.98712	0.92327	0.93914	1.03113
7901.12	0.99089	0.9244	0.94359	1.02331
7903.14	0.99406	0.9314	0.95334	1.01614
7905.16	0.99728	0.93828	0.96668	1.01049
7907.24	0.99907	0.94749	0.98169	1.00571
7909.23	1.00091	0.95509	0.99542	1.00121
7911.31	1.00111	0.96223	1.00776	0.9961
7913.33	1.00172	0.96869	1.01756	0.99032
7915.32	1.00112	0.97433	1.02486	0.98386
7917.35	0.99965	0.97625	1.02975	0.97729
7919.46	0.99874	0.97879	1.03241	0.97125
7921.4	0.9957	0.98154	1.03294	0.96731
7923.34	0.99296	0.9824	1.03228	0.96581
7925.37	0.99223	0.98452	1.03107	0.9674
7927.25	0.99435	0.98459	1.02989	0.97123
7929.19	0.99691	0.98451	1.02848	0.97681
7931.16	1.00086	0.98584	1.02677	0.98344
7933.25	1.00711	0.98634	1.0248	0.99131
7935.23	1.01215	0.98801	1.02317	0.99926
7937.32	1.01702	0.98941	1.02204	1.00722
7939.27	1.02301	0.99318	1.02126	1.01366
7941.33	1.02676	0.99806	1.02015	1.01858
7943.43	1.03014	1.00588	1.01826	1.02082
7945.41	1.03175	1.01315	1.01556	1.02043
7947.45	1.0331	1.021	1.0123	1.01795
7949.46	1.03313	1.02864	1.00925	1.01472
7951.35	1.03102	1.03397	1.00674	1.01166
7953.34	1.02926	1.04046	1.00496	1.009
7955.26	1.02492	1.04285	1.00441	1.00711
7957.25	1.02094	1.04561	1.00487	1.0054
7959.26	1.01567	1.0449	1.00572	1.0036
7961.19	1.01069	1.04267	1.00602	1.00192
7963.33	1.00583	1.03616	1.00499	1.00041
7965.32	1.00227	1.03006	1.00261	0.99966
7967.34	0.99921	1.02318	0.99886	0.99978
7969.39	0.99633	1.0126	0.99421	1.00014
7971.44	0.99399	1.00454	0.98983	0.99986
7973.47	0.99255	0.99516	0.98647	0.99862
7975.46	0.99129	0.99022	0.98423	0.9973
7977.49	0.99083	0.98561	0.98308	0.99702
7979.39	0.98999	0.98128	0.98317	0.99799
7981.3	0.98863	0.97981	0.98427	1.00002
7983.27	0.98735	0.97743	0.98624	1.00276
7985.24	0.9872	0.97485	0.98877	1.0056
7987.27	0.98692	0.97303	0.99184	1.0081
7989.3	0.98618	0.97098	0.99526	1.00939
7991.33	0.98698	0.96956	0.999	1.0093
7993.37	0.98765	0.96753	1.0028	1.00776
7995.43	0.9872	0.96604	1.00667	1.00507
7997.5	0.98939	0.9663	1.01024	1.00201
7999.48	0.99061	0.96686	1.01315	0.99951
8001.55	0.99144	0.96869	1.0154	0.99811
8003.52	0.99335	0.97185	1.01717	0.99827
8005.48	0.99441	0.97402	1.01848	0.99982
8007.43	0.99636	0.9776	1.01921	1.00237
8010.32	0.99798	0.9819	1.01984	1.00707
8013.34	0.99907	0.98717	1.01939	1.01211
8016.46	1.00163	0.99136	1.0166	1.01547
8019.42	1.00229	0.99585	1.01131	1.01598
8022.51	1.0059	0.99823	1.00406	1.01435
8025.54	1.00838	1.00124	0.99748	1.01191
8028.57	1.01225	1.00448	0.99315	1.0095
8031.55	1.00903	1.00764	0.99133	1.0071
8034.49	1.00867	1.01224	0.99151	1.00452
8037.38	1.00865	1.01533	0.99274	1.0027
8040.36	1.00612	1.01821	0.99423	1.00243
8043.4	1.00623	1.02017	0.99522	1.00299
8046.51	1.00504	1.02198	0.99506	1.00288
8049.5	1.00416	1.02202	0.99384	1.00112
8052.68	1.00454	1.02027	0.99231	0.99729
8055.7	1.00443	1.01836	0.99161	0.9931
8058.51	1.00484	1.01477	0.99237	0.99033
8061.57	1.00296	1.0103	0.99453	0.98964
8064.44	1.00155	1.00749	0.99711	0.99108
8067.32	1.0002	1.00325	0.99974	0.99393
8070.42	0.99655	1.0011	1.00263	0.99829
8073.45	0.99688	1.0012	1.00554	1.00217
8076.46	0.99482	0.99993	1.00829	1.00423
8079.57	0.99425	0.99816	1.01046	1.00405
8082.58	0.99435	0.99547	1.01147	1.00172
8085.62	0.99246	0.9928	1.01156	0.99728
8088.61	0.99219	0.99107	1.01068	0.99203
8091.48	0.99252	0.98874	1.00931	0.98739
8094.4	0.99153	0.98835	1.00735	0.98447
8097.4	0.99309	0.98689	1.00455	0.98444
8100.33	0.99341	0.98743	1.00074	0.98712
8103.39	0.99328	0.98791	0.99621	0.99127
8106.52	0.99571	0.9887	0.9923	0.99533
8109.58	0.99633	0.98901	0.98991	0.99803
8112.52	0.99611	0.99123	0.98926	0.99929
8115.5	0.99855	0.99349	0.99002	0.99974
8118.41	0.99904	0.99564	0.99188	1.00009
8121.3	1.00379	0.99844	0.99409	1.00113
8124.35	1.00036	0.9998	0.99613	1.00316
8127.33	1.00076	1.00307	0.99745	1.00564
8130.41	1.00071	1.00544	0.99784	1.00808
8133.31	1.00188	1.00686	0.9975	1.00943
8136.55	1.0026	1.00716	0.99701	1.00959
8139.57	1.00144	1.00804	0.99673	1.00847
8142.54	1.00096	1.00942	0.99654	1.00656
8145.54	1.00098	1.01065	0.99629	1.00441
8148.41	1.0011	1.013	0.99609	1.00271
8151.32	1.00049	1.01321	0.99601	1.00187
8154.39	1.0016	1.01256	0.99621	1.0019
8157.4	1.00125	1.01167	0.99675	1.00204
8160.44	1.00218	1.0102	0.99737	1.0019
8163.51	1.00112	1.01017	0.99789	1.00183
8166.5	1.00247	1.00817	0.99843	1.00236
8169.58	1.0026	1.00661	0.99931	1.00324
8172.53	1.0011	1.00579	1.00062	1.00366
8175.49	1.00027	1.00436	1.00213	1.00301
8178.32	1.0002	1.00448	1.00333	1.00128
8181.35	1.00028	1.00446	1.00402	0.99861
8184.34	0.99949	1.00421	1.00402	0.9958
8187.37	0.99705	1.0041	1.00345	0.9935
8190.5	0.9979	1.00542	1.00262	0.99216
8193.6	0.99748	1.0035	1.00185	0.99174
8196.58	0.99723	1.00325	1.00119	0.99158
8199.61	0.99558	1.00099	1.00052	0.99169
8202.53	0.9952	1.00059	0.99982	0.9921
8205.35	0.99498	0.99961	0.99916	0.99259
8208.36	0.99527	0.99956	0.99844	0.99309
8211.38	0.99599	0.99803	0.99772	0.99357
8214.21	0.99439	0.99777	0.99708	0.99419
8217.35	0.99493	0.99708	0.99642	0.99539
8220.31	0.99648	0.996	0.9959	0.99695
8223.57	0.99783	0.99588	0.99566	0.99892
8226.59	0.99832	0.99535	0.99576	1.00069
8229.53	0.9993	0.99577	0.99607	1.00233
8232.46	1.00143	0.99611	0.99631	1.0038
8235.34	0.99914	0.99633	0.99628	1.00462
8238.28	1.00119	0.99748	0.996	1.00472
8241.38	1.00279	0.99764	0.99569	1.00423
8244.39	1.00345	0.99846	0.99548	1.00344
8247.4	1.00399	1.00011	0.9954	1.00252
8250.48	1.00348	1.00133	0.99553	1.00139
8253.5	1.00317	1.0029	0.99586	1.00032
8256.55	1.00382	1.00443	0.99648	0.99943
8259.5	1.00435	1.00506	0.99742	0.99875
8262.49	1.00455	1.00686	0.99872	0.99817
8265.32	1.00479	1.00692	1.0001	0.99755
8268.28	1.00519	1.00763	1.00146	0.99702
8271.28	1.00517	1.00674	1.00247	0.99691
8274.38	1.00459	1.00716	1.003	0.99717
8277.41	1.00506	1.00601	1.003	0.99755
8280.48	1.00532	1.00678	1.00249	0.998
8283.55	1.00611	1.00547	1.00163	0.99826
8286.53	1.00653	1.0037	1.0007	0.99831
8289.44	1.00651	1.0036	0.99991	0.99815
8292.45	1.0069	1.00403	0.99933	0.99788
8295.34	1.00726	1.00243	0.99908	0.99753
8298.32	1.00723	1.00231	0.99916	0.99729
8301.34	1.00723	1.00228	0.99943	0.99732
8304.36	1.00732	1.00135	0.99966	0.99751
8307.39	1.00721	0.99694	0.99974	0.99772
8311.47	1.00794	0.99826	0.99955	0.99802
8315.52	1.00893	0.9996	0.99903	0.99842
8319.28	1.0097	0.99881	0.99847	0.999
8323.17	1.00908	0.99795	0.99811	0.99984
8327.23	1.00827	0.99743	0.9981	1.00119
8331.23	1.00544	0.99838	0.9984	1.00262
8335.07	1.00026	0.99701	0.9987	1.00387
8339.48	0.99406	0.99743	0.99887	1.00482
8343.42	0.9864	0.99669	0.99902	1.00509
8347.37	0.98394	0.99685	0.99911	1.00485
8351.26	0.9839	0.99704	0.99924	1.0043
8355.15	0.98355	0.99643	0.99945	1.00337
8359.11	0.98797	0.99756	0.99965	1.00253
8363.18	0.98734	0.99737	0.99984	1.00174
8367.25	0.98742	0.99686	1.00019	1.00139
8371.29	0.9892	0.99747	1.00071	1.00107
8375.33	0.99468	0.99678	1.00122	1.00067
8379.11	0.98296	0.99652	1.0015	0.99994
8383.13	0.98216	0.99748	1.00143	0.99885
8387.08	0.98947	0.99782	1.00112	0.99782
8391.14	0.99403	0.99818	1.00071	0.99704
8394.97	0.99388	0.99782	1.00039	0.99681
8399.17	0.9925	0.99726	1.00008	0.99687
8403.28	0.9954	0.99657	1.00002	0.99727
8407.22	0.99452	0.99679	0.9999	0.99777
8411.17	0.9948	0.99571	0.99992	0.9982
8414.91	0.99556	0.99539	1.00001	0.99849
8419.07	0.99347	0.99482	1.00022	0.99857
8423.06	0.99653	0.99427	1.0005	0.99844
8427.02	0.99547	0.99354	1.00067	0.99846
8431.15	0.9995	0.99321	1.00067	0.99866
8435.12	1.00025	0.99168	1.00042	0.99901
8439.19	1.00082	0.99145	1.00008	0.99951
8443.17	1.00312	0.99053	0.99992	1.00024
8447.01	1.00383	0.98983	0.99985	1.00108
8450.96	1.00604	0.98943	0.99986	1.00198
8455.12	1.00491	0.98849	0.99983	1.00267
8459.11	1.00654	0.98801	0.99978	1.00294
8463.07	1.00571	0.98727	0.99979	1.00295
8467.21	1.00796	0.98597	0.99981	1.00285
8471.14	1.00784	0.98631	0.9999	1.00272
8475.05	1.0096	0.98483	1.00001	1.00247
8478.99	1.0086	0.9838	1.00016	1.00215
8483.04	1.01164	0.98355	1.00049	1.00175
8487.12	1.01157	0.98328	1.00097	1.00133

## Sheet: b
r	FeCoNiMnRu	Co foil*0..5	CoO	Co3O4
0	0.52439	0.16926	0.00355	0.49983
0.03068	0.52386	0.16632	0.0813	0.46695
0.06136	0.52245	0.15849	0.15292	0.37262
0.09204	0.52063	0.14873	0.20651	0.22969
0.12272	0.51915	0.14152	0.23562	0.06795
0.1534	0.51891	0.14111	0.23659	0.1454
0.18408	0.52092	0.14871	0.20894	0.31162
0.21476	0.52616	0.16148	0.15542	0.44396
0.24544	0.53556	0.17462	0.08174	0.5219
0.27612	0.54986	0.18386	0.00934	0.53384
0.3068	0.56963	0.18659	0.09517	0.47694
0.33748	0.59513	0.18231	0.17918	0.35819
0.36816	0.62634	0.17314	0.24954	0.19872
0.39884	0.66303	0.16419	0.3002	0.10964
0.42951	0.70487	0.16296	0.32829	0.26541
0.46019	0.75162	0.1754	0.33485	0.44693
0.49087	0.80332	0.20096	0.32558	0.59332
0.52155	0.86043	0.23338	0.31141	0.68656
0.55223	0.92382	0.26521	0.30788	0.72516
0.58291	0.99452	0.29007	0.33	0.72871
0.61359	1.07339	0.30318	0.38422	0.74253
0.64427	1.16057	0.30136	0.46829	0.82228
0.67495	1.25509	0.28301	0.57831	0.98912
0.70563	1.35457	0.24816	0.71207	1.21444
0.73631	1.45528	0.19853	0.86763	1.45226
0.76699	1.55234	0.13762	1.04088	1.66397
0.79767	1.64017	0.07275	1.22407	1.82692
0.82835	1.71309	0.04334	1.40584	1.93914
0.85903	1.76591	0.09687	1.57236	2.02312
0.88971	1.79458	0.16012	1.70931	2.12379
0.92039	1.79675	0.21549	1.80423	2.29245
0.95107	1.77231	0.25901	1.84924	2.55763
0.98175	1.72374	0.29013	1.84404	2.90608
1.01243	1.6563	0.31127	1.79914	3.29136
1.04311	1.57773	0.32755	1.73865	3.65617
1.07379	1.4975	0.34538	1.7002	3.95155
1.10447	1.42504	0.36953	1.72586	4.15085
1.13515	1.36726	0.40003	1.84168	4.2625
1.16583	1.32593	0.43129	2.04157	4.34162
1.1965	1.29639	0.45394	2.29341	4.49213
1.22718	1.26867	0.45735	2.55771	4.83865
1.25786	1.23044	0.43165	2.80085	5.46325
1.28854	1.17033	0.36934	3.00081	6.35784
1.31922	1.08057	0.26763	3.14941	7.43876
1.3499	0.95914	0.14203	3.25319	8.59051
1.38058	0.8124	0.15504	3.33272	9.69641
1.41126	0.66087	0.36194	3.41881	10.6526
1.44194	0.55196	0.61756	3.54422	11.3744
1.47262	0.55831	0.8902	3.73194	11.8005
1.5033	0.7002	1.15989	3.98561	11.8956
1.53398	0.92483	1.40712	4.28784	11.6514
1.56466	1.18885	1.61383	4.60671	11.0868
1.59534	1.4778	1.76671	4.90475	10.2448
1.62602	1.79747	1.86329	5.14625	9.18874
1.6567	2.16778	1.92165	5.30166	7.9961
1.68738	2.6168	1.99375	5.34956	6.75112
1.71806	3.17287	2.17061	5.27738	5.53657
1.74874	3.85705	2.55291	5.08111	4.42462
1.77942	4.67851	3.19514	4.76494	3.46729
1.8101	5.63371	4.09073	4.34086	2.68804
1.84078	6.70768	5.20115	3.8292	2.07928
1.87146	7.87606	6.47883	3.26118	1.61486
1.90214	9.10711	7.87366	2.68584	1.28125
1.93282	10.3636	9.33351	2.18517	1.10793
1.9635	11.6048	10.8043	1.88902	1.1342
1.99418	12.7881	12.231	1.91707	1.31652
2.02485	13.8711	13.5591	2.23351	1.55904
2.05553	14.8135	14.7365	2.68806	1.80597
2.08621	15.5792	15.7164	3.15932	2.07396
2.11689	16.1373	16.4584	3.58173	2.45249
2.14757	16.4644	16.9317	3.93173	3.06213
2.17825	16.5452	17.1159	4.22279	3.97796
2.20893	16.3735	17.0021	4.5071	5.19599
2.23961	15.9522	16.594	4.87223	6.65629
2.27029	15.2937	15.907	5.41956	8.27063
2.30097	14.4192	14.9679	6.22473	9.93698
2.33165	13.3574	13.8133	7.3068	11.5476
2.36233	12.1435	12.4878	8.62884	12.9956
2.39301	10.8176	11.0413	10.1186	14.1817
2.42369	9.42271	9.5267	11.688	15.0203
2.45437	8.00298	7.9968	13.2449	15.4448
2.48505	6.60161	6.50181	14.7004	15.4124
2.51573	5.25921	5.08673	15.9732	14.9059
2.54641	4.01232	3.78928	16.9937	13.9354
2.57709	2.89271	2.63836	17.7075	12.5374
2.60777	1.92838	1.65341	18.0778	10.7739
2.63845	1.15098	0.84621	18.0873	8.73254
2.66913	0.63272	0.25003	17.7385	6.53447
2.69981	0.53652	0.34392	17.053	4.37957
2.73049	0.71076	0.66272	16.0694	2.78657
2.76117	0.868	0.8771	14.8402	2.93406
2.79184	0.94489	0.99657	13.428	4.48312
2.82252	0.948	1.04029	11.9005	6.26582
2.8532	0.9005	1.02455	10.3261	7.89573
2.88388	0.82974	0.96072	8.76836	9.24371
2.91456	0.76024	0.8563	7.28233	10.2522
2.94524	0.70616	0.71981	5.9104	10.8964
2.97592	0.66593	0.57289	4.68007	11.1739
3.0066	0.62502	0.47939	3.60335	11.0995
3.03728	0.56569	0.54704	2.67826	10.7021
3.06796	0.47605	0.77964	1.89328	10.0225
3.09864	0.3577	1.09635	1.23501	9.11051
3.12932	0.24913	1.44379	0.70348	8.0222
3.16	0.27977	1.79005	0.37501	6.81746
3.19068	0.47245	2.11135	0.44621	5.55726
3.22136	0.72592	2.38846	0.67297	4.30144
3.25204	0.99663	2.60632	0.84623	3.10734
3.28272	1.26361	2.75453	0.92109	2.0318
3.3134	1.51242	2.82778	0.88595	1.14899
3.34408	1.73269	2.82605	0.75077	0.65571
3.37476	1.91795	2.75446	0.57817	0.79711
3.40544	2.06588	2.62289	0.58159	1.11276
3.43612	2.17833	2.44544	0.92828	1.32366
3.4668	2.26092	2.24013	1.47343	1.38858
3.49748	2.32207	2.02905	2.10877	1.31459
3.52816	2.37161	1.83922	2.78103	1.12327
3.55884	2.41896	1.70302	3.45237	0.8431
3.58952	2.47147	1.65451	4.09138	0.50947
3.62019	2.53347	1.71782	4.67195	0.20829
3.65087	2.60642	1.89514	5.17374	0.34955
3.68155	2.69016	2.16884	5.58277	0.69018
3.71223	2.78473	2.51361	5.8918	1.01012
3.74291	2.89203	2.90474	6.10018	1.27557
3.77359	3.01654	3.31983	6.21331	1.46873
3.80427	3.16488	3.73802	6.2416	1.57751
3.83495	3.34404	4.1394	6.19914	1.59441
3.86563	3.55902	4.50503	6.10202	1.51677
3.89631	3.8105	4.81759	5.96665	1.34741
3.92699	4.09368	5.06217	5.80812	1.09581
3.95767	4.39845	5.22723	5.63895	0.78131
3.98835	4.7106	5.30537	5.46844	0.45106
4.01903	5.01358	5.29392	5.30261	0.32115
4.04971	5.29031	5.19533	5.14479	0.60079
4.08039	5.52467	5.01732	4.99656	0.96773
4.11107	5.70276	4.77284	4.85879	1.30483
4.14175	5.81375	4.47984	4.73246	1.57416
4.17243	5.85049	4.16092	4.61922	1.75581
4.20311	5.80982	3.8426	4.52173	1.84485
4.23379	5.69271	3.55379	4.44379	1.85696
4.26447	5.50408	3.32263	4.39054	1.83813
4.29515	5.25257	3.17105	4.36853	1.87106
4.32583	4.95014	3.10846	4.38551	2.05355
4.35651	4.61165	3.12828	4.44962	2.43816
4.38719	4.25432	3.21081	4.56771	3.00327
4.41786	3.89732	3.3305	4.74326	3.68889
4.44854	3.56116	3.46286	4.97433	4.43228
4.47922	3.26674	3.58817	5.25259	5.17876
4.5099	3.03359	3.6923	5.56369	5.88243
4.54058	2.87688	3.76618	5.88873	6.5056
4.57126	2.80376	3.80471	6.20635	7.01857
4.60194	2.81115	3.80575	6.49491	7.39966
4.63262	2.88687	3.76928	6.7343	7.63511
4.6633	3.01372	3.69673	6.90753	7.71879
4.69398	3.17373	3.59054	7.00171	7.65164
4.72466	3.35069	3.45381	7.00869	7.44081
4.75534	3.53085	3.29007	6.92526	7.09873
4.78602	3.70265	3.1032	6.75285	6.64215
4.8167	3.85619	2.89728	6.49698	6.09125
4.84738	3.98284	2.6766	6.16631	5.46891
4.87806	4.07507	2.44559	5.77158	4.8004
4.90874	4.12653	2.20885	5.32434	4.11341
4.93942	4.13215	1.97116	4.83584	3.43896
4.9701	4.08841	1.73757	4.31597	2.8135
5.00078	3.99349	1.51342	3.77255	2.28222
5.03146	3.84744	1.30458	3.21105	1.89977
5.06214	3.65225	1.11753	2.63495	1.71262
5.09282	3.41181	0.95929	2.04704	1.71473
5.1235	3.13178	0.8367	1.45351	1.83605
5.15418	2.81946	0.75433	0.88134	1.99477
5.18486	2.48353	0.7112	0.50883	2.13497
5.21553	2.13383	0.69934	0.79835	2.22684
5.24621	1.78126	0.70627	1.40558	2.25729
5.27689	1.43788	0.71956	2.07336	2.22318
5.30757	1.11771	0.72965	2.75078	2.12725
5.33825	0.83911	0.73043	3.41334	1.97592
5.36893	0.6297	0.71862	4.03978	1.77795
5.39961	0.52599	0.69302	4.60887	1.54381
5.43029	0.53677	0.65396	5.0995	1.28581
5.46097	0.61279	0.6027	5.49174	1.01941
5.49165	0.70046	0.54117	5.76817	0.76764
5.52233	0.77245	0.47166	5.91516	0.573
5.55301	0.81856	0.39657	5.92413	0.50669
5.58369	0.83667	0.31843	5.79239	0.59304
5.61437	0.82864	0.23996	5.52375	0.75585
5.64505	0.79845	0.16487	5.12859	0.92795
5.67573	0.75124	0.10169	4.62359	1.0782
5.70641	0.69271	0.07798	4.03106	1.19267
5.73709	0.62878	0.11163	3.37791	1.26576
5.76777	0.56546	0.16334	2.69478	1.2975
5.79845	0.50895	0.21269	2.01577	1.29302
5.82913	0.46567	0.25343	1.38138	1.26268
5.85981	0.44171	0.28241	0.85564	1.22209
5.89049	0.44114	0.29754	0.58977	1.19093
5.92117	0.46398	0.29744	0.70524	1.18889
5.95185	0.506	0.28148	0.95367	1.22867
5.98253	0.56063	0.24991	1.16189	1.31019
6.0132	0.62085	0.20402	1.28693	1.42142
6.04388	0.68012	0.14648	1.32307	1.54458
6.07456	0.7326	0.08363	1.27852	1.66192
6.10524	0.77317	0.04983	1.16966	1.75879
6.13592	0.79757	0.10196	1.01978	1.82457
6.1666	0.80255	0.17549	0.86001	1.85285
6.19728	0.78611	0.24751	0.73124	1.84125
6.22796	0.74771	0.31206	0.67703	1.79116
6.25864	0.68851	0.36566	0.71223	1.70737
6.28932	0.61163	0.4062	0.80521	1.59753
6.32	0.52282	0.43272	0.91162	1.47148
6.35068	0.43161	0.44553	1.00048	1.34025
6.38136	0.35392	0.44613	1.05462	1.21492
6.41204	0.3131	0.43703	1.06576	1.10503
6.44272	0.32617	0.42153	1.03135	1.01696
6.4734	0.38181	0.40323	0.95271	0.9529
6.50408	0.45418	0.38552	0.8342	0.91096
6.53476	0.52398	0.37102	0.68291	0.88684
6.56544	0.58006	0.36127	0.51002	0.87573
6.59612	0.61631	0.35701	0.3386	0.87334
6.6268	0.62978	0.35887	0.24237	0.87573
6.65748	0.61996	0.36819	0.33024	0.87857
6.68816	0.5884	0.38731	0.51847	0.87702
6.71884	0.53874	0.41894	0.7269	0.86672
6.74952	0.47689	0.46504	0.93143	0.84622
6.7802	0.41165	0.52576	1.12197	0.82072
6.81087	0.35565	0.59931	1.29273	0.80649
6.84155	0.32458	0.68251	1.43998	0.83212
6.87223	0.3295	0.77145	1.56143	0.92787
6.90291	0.36639	0.862	1.65588	1.1062
6.93359	0.42049	0.95013	1.72294	1.35659
6.96427	0.47786	1.03214	1.76288	1.65739
6.99495	0.52939	1.1047	1.77641	1.9855
7.02563	0.56983	1.16497	1.76454	2.31951
7.05631	0.59666	1.21058	1.72855	2.64034
7.08699	0.6093	1.23973	1.66991	2.93159
7.11767	0.60873	1.25115	1.59042	3.18002
7.14835	0.59732	1.2442	1.49232	3.37605
7.17903	0.57874	1.21892	1.3787	3.51414
7.20971	0.55797	1.17602	1.25406	3.59294
7.24039	0.54101	1.117	1.12538	3.61519
7.27107	0.5342	1.04409	1.00361	3.58719
7.30175	0.54277	0.96024	0.90547	3.51819
7.33243	0.56911	0.86908	0.85274	3.41932
7.36311	0.612	0.77467	0.86438	3.3026
7.39379	0.66742	0.68137	0.9434	3.1797
7.42447	0.73	0.59347	1.0747	3.06096
7.45515	0.79424	0.51469	1.23609	2.95456
7.48583	0.85512	0.44764	1.40726	2.866
7.51651	0.9083	0.39315	1.57184	2.79804
7.54719	0.95021	0.35001	1.71684	2.75081
7.57787	0.97807	0.31535	1.83192	2.72222
7.60854	0.98995	0.28585	1.90911	2.70838
7.63922	0.9848	0.25904	1.9428	2.70406
7.6699	0.96245	0.23417	1.92994	2.70319
7.70058	0.92366	0.21243	1.87021	2.69942
7.73126	0.87002	0.19636	1.76629	2.68677
7.76194	0.80389	0.18839	1.62401	2.66026
7.79262	0.7283	0.18894	1.45264	2.61656
7.8233	0.6468	0.19556	1.26525	2.55438
7.85398	0.5634	0.20418	1.07947	2.47469
7.88466	0.48258	0.21089	0.91795	2.38065
7.91534	0.40937	0.2129	0.80627	2.27714
7.94602	0.34959	0.20876	0.76204	2.17011
7.9767	0.30962	0.19824	0.77916	2.06552
8.00738	0.29439	0.18216	0.82976	1.9683
8.03806	0.304	0.16213	0.88364	1.88135
8.06874	0.33322	0.14044	0.92017	1.80509
8.09942	0.37505	0.11977	0.92951	1.73763
8.1301	0.42368	0.10284	0.91109	1.67557
8.16078	0.47496	0.09161	0.87294	1.61506
8.19146	0.52568	0.08614	0.83149	1.55284
8.22214	0.57309	0.08438	0.81001	1.48683
8.25282	0.61463	0.08352	0.83104	1.41622
8.2835	0.64796	0.08142	0.90381	1.34129
8.31418	0.67107	0.0771	1.01899	1.2628
8.34486	0.6824	0.07066	1.15693	1.18154
8.37554	0.68108	0.06328	1.29759	1.09784
8.40621	0.66699	0.05736	1.42497	1.01142
8.43689	0.64093	0.05642	1.52781	0.92159
8.46757	0.60467	0.06318	1.59931	0.82754
8.49825	0.56105	0.07717	1.63674	0.72895
8.52893	0.51409	0.09595	1.64088	0.62634
8.55961	0.46901	0.11711	1.6155	0.5214
8.59029	0.43209	0.13869	1.56661	0.41709
8.62097	0.40969	0.15898	1.50146	0.31763
8.65165	0.4062	0.1764	1.42751	0.22842
8.68233	0.42191	0.18949	1.35121	0.15641
8.71301	0.45297	0.19697	1.27713	0.11029
8.74369	0.49361	0.1979	1.20748	0.09496
8.77437	0.53828	0.19175	1.14241	0.10028
8.80505	0.58254	0.17852	1.08096	0.11565
8.83573	0.62311	0.1589	1.02231	0.14544
8.86641	0.6575	0.13444	0.9668	0.19881
8.89709	0.68386	0.10804	0.91631	0.27785
8.92777	0.70072	0.08526	0.87381	0.37831
8.95845	0.70699	0.07571	0.84206	0.49365
8.98913	0.7019	0.0861	0.822	0.6167
9.01981	0.68509	0.11006	0.8116	0.74018
9.05049	0.65666	0.1385	0.80597	0.85704
9.08117	0.61724	0.16646	0.79869	0.96084
9.11185	0.56808	0.19171	0.78346	1.04603
9.14253	0.51106	0.21338	0.75542	1.10833
9.17321	0.44874	0.23137	0.71189	1.14488
9.20388	0.38445	0.24605	0.65256	1.15444
9.23456	0.32239	0.258	0.57937	1.13737
9.26524	0.26785	0.26778	0.49635	1.09557
9.29592	0.22716	0.27581	0.40928	1.03233
9.3266	0.20597	0.28225	0.32578	0.95206
9.35728	0.20523	0.28704	0.25553	0.85998
9.38796	0.21943	0.29	0.20972	0.76179
9.41864	0.24105	0.29093	0.19491	0.66326
9.44932	0.26494	0.28974	0.20364	0.56984
9.48	0.28887	0.28649	0.22052	0.4862
9.51068	0.31253	0.28145	0.23467	0.41572
9.54136	0.33648	0.27503	0.24185	0.35998
9.57204	0.36121	0.26776	0.24222	0.31851
9.60272	0.38663	0.26019	0.23845	0.28928
9.6334	0.41184	0.25285	0.23439	0.2699
9.66408	0.43521	0.2462	0.2337	0.25898
9.69476	0.45472	0.24053	0.23839	0.25667
9.72544	0.46833	0.23598	0.24817	0.26405
9.75612	0.47425	0.2324	0.26099	0.28176
9.7868	0.47121	0.22939	0.27421	0.30905
9.81748	0.45857	0.22627	0.2856	0.34385
9.84816	0.43644	0.22213	0.29375	0.38349
9.87884	0.40562	0.21597	0.29808	0.42533
9.90952	0.36755	0.20686	0.29874	0.46704
9.9402	0.32427	0.19413	0.29637	0.50666
9.97088	0.27826	0.1775	0.29194	0.54258

## Sheet: c
Energy (eV)	FeCoNiMnRu	Ru foil	RuO2
21882.3	0.00152	0.00184	0.00231
21885.6	0.00128	0.00176	0.00222
21889.4	0.00126	0.00167	0.00212
21893.1	0.00102	0.00158	0.00202
21896.9	0.000866103	0.00149	0.00192
21900.6	0.000661016	0.00141	0.00182
21904.3	0.000562815	0.00132	0.00173
21908.8	0.000599773	0.00121	0.00161
21912.6	0.000471885	0.00112	0.00151
21916.5	0.000289842	0.00103	0.0014
21920.5	4.5257e-05	0.00093601	0.0013
21924.8	-5.47034e-05	0.000836361	0.00119
21928.5	-2.83173e-05	0.000735603	0.00106
21932.3	-0.000191835	0.000620949	0.000889431
21935.8	-0.000142125	0.000525949	0.000760824
21940.3	-0.00040652	0.000333664	0.000570164
21944.3	-0.000411701	0.000250947	0.00047877
21948.2	-0.000515662	0.000121615	0.00032491
21952.5	-0.000514705	-5.92203e-05	8.26434e-05
21956.5	-0.000729581	-0.000162507	7.52788e-05
21960.5	-0.000762683	-0.000172231	-9.03974e-05
21964.5	-0.000782161	-0.000236486	-0.00021146
21968.7	-0.000951616	-0.000320188	-0.000312517
21972.7	-0.000995174	-0.0004048	-0.000399227
21976.5	-0.00101	-0.000485095	-0.000480406
21980.8	-0.00107	-0.000533597	-0.000581374
21984.3	-0.00102	-0.000587888	-0.000698255
21988.5	-0.00113	-0.000625993	-0.00075582
21992.8	-0.00126	-0.00065134	-0.00079921
21997.1	-0.00108	-0.000660369	-0.000892931
22000.8	-0.00101	-0.000678529	-0.000937498
22004.9	-0.00104	-0.000692316	-0.000949649
22008.6	-0.000994429	-0.000676545	-0.000966488
22012.7	-0.000908962	-0.000639925	-0.000980113
22016.7	-0.000922053	-0.000585477	-0.000982056
22020.5	-0.000681886	-0.000507217	-0.000961506
22024.5	-0.000629302	-0.000391917	-0.000908049
22028.5	-0.000350091	-0.000261685	-0.000836271
22032.3	-0.000179455	-0.000111248	-0.000739872
22036.1	3.59351e-05	5.2983e-05	-0.00062643
22040.1	0.000180251	0.000292802	-0.000440108
22043.9	0.00073768	0.000579114	-0.000265843
22048.2	0.00106	0.000991767	-6.56835e-06
22052	0.00131	0.0014	0.000292409
22056	0.00201	0.0018	0.000606121
22059.6	0.00247	0.00229	0.000980135
22063.2	0.00338	0.00289	0.00144
22067	0.00419	0.00368	0.00206
22071	0.00485	0.00464	0.00284
22074.8	0.00616	0.00584	0.00374
22078.9	0.00748	0.00702	0.00466
22082.7	0.00916	0.00844	0.00572
22086.5	0.01109	0.0107	0.00738
22090.8	0.01389	0.01347	0.00941
22094.8	0.01761	0.01826	0.01272
22096	0.02003	0.0198	0.0137
22097.9	0.02214	0.0218	0.01507
22099.6	0.02447	0.02356	0.01617
22101.3	0.02726	0.02548	0.01739
22102.5	0.03	0.02724	0.01854
22103.9	0.03395	0.03038	0.02042
22105.6	0.03789	0.0357	0.0235
22106.8	0.04371	0.04032	0.02616
22108.2	0.05011	0.04707	0.02977
22109.9	0.05971	0.05649	0.03433
22111.3	0.07032	0.0661	0.0387
22112.7	0.08867	0.07915	0.04425
22114.6	0.11215	0.11306	0.0569
22115.8	0.14456	0.1558	0.07148
22117.5	0.20085	0.24084	0.10055
22118.9	0.262	0.30862	0.12358
22120.6	0.33612	0.36996	0.14454
22122.1	0.40005	0.41566	0.1614
22123.5	0.46669	0.45948	0.17946
22125.2	0.51279	0.51133	0.20758
22126.6	0.56604	0.56708	0.25529
22128	0.61601	0.63969	0.33531
22129.7	0.68002	0.74512	0.46042
22131.1	0.74162	0.83448	0.57548
22132.3	0.80321	0.89439	0.66745
22134	0.8663	0.95573	0.79449
22135.7	0.91059	0.99598	0.93038
22137.1	0.94409	1.00808	1.05967
22138.8	0.96576	0.98127	1.16692
22140.2	0.97816	0.94812	1.19668
22141.7	0.98591	0.92893	1.19961
22143.3	0.99179	0.91789	1.19356
22144.8	0.9898	0.91417	1.18579
22146.5	0.98678	0.91472	1.17719
22147.7	0.9805	0.91804	1.17257
22149.1	0.97593	0.9248	1.17346
22150.8	0.97138	0.93679	1.18406
22152	0.96997	0.95163	1.19015
22153.4	0.97175	0.97641	1.18527
22155.1	0.97515	1.01142	1.15671
22156.5	0.98249	1.04279	1.11935
22158.2	0.9949	1.08035	1.05829
22159.9	1.00773	1.11505	0.98503
22161.6	1.02384	1.12408	0.93275
22163	1.03848	1.11098	0.91285
22164.4	1.05165	1.09265	0.9048
22166.4	1.06044	1.0654	0.90098
22168	1.06286	1.03876	0.89986
22170.2	1.0564	0.99961	0.89783
22172.1	1.04184	0.96484	0.89217
22174	1.02425	0.94828	0.88728
22176.2	1.00529	0.94698	0.88902
22178.1	0.99113	0.95188	0.89579
22180.3	0.98097	0.95913	0.90623
22182.4	0.97633	0.96654	0.91664
22184.6	0.97258	0.96972	0.92156
22186.3	0.96841	0.97036	0.92472
22188.5	0.96667	0.97144	0.93062
22190.4	0.96409	0.97328	0.93788
22192.3	0.96412	0.97775	0.94923
22194.2	0.96261	0.98879	0.96654
22196.4	0.96541	1.00841	0.98579
22198.6	0.96836	1.029	1.00207
22200.7	0.97536	1.04523	1.0176
22202.6	0.98354	1.05503	1.03319
22204.6	0.99315	1.05789	1.05188
22206.7	1.00524	1.04807	1.06722
22208.7	1.01964	1.0377	1.07182
22210.6	1.03372	1.02867	1.0728
22212.5	1.04482	1.01997	1.07233
22214.7	1.05405	1.00887	1.06926
22216.4	1.05811	1.00001	1.06429
22218.5	1.06201	0.99399	1.05583
22220.5	1.05868	0.99314	1.04832
22222.6	1.0568	0.99383	1.04105
22224.8	1.0504	0.99374	1.03402
22227	1.04382	0.99138	1.02538
22228.9	1.03628	0.98819	1.01761
22230.6	1.02859	0.98722	1.01336
22232.5	1.0186	0.98734	1.00969
22234.5	1.01325	0.98825	1.00662
22236.4	1.00572	0.99081	1.00273
22238.1	0.99957	0.99521	0.99798
22240	0.99363	1.00322	0.99156
22242.2	0.98971	1.01494	0.98514
22244.4	0.98836	1.0254	0.98082
22246.3	0.98442	1.03311	0.97796
22248	0.98619	1.03895	0.97546
22250.4	0.98492	1.04344	0.97152
22252.1	0.985	1.04246	0.96957
22254.3	0.98455	1.03881	0.96846
22256	0.98456	1.03537	0.96807
22257.9	0.98244	1.02956	0.96813
22259.9	0.98088	1.02102	0.96839
22261.8	0.97886	1.00883	0.96916
22264	0.97843	0.99377	0.97055
22265.9	0.9799	0.98205	0.97202
22267.6	0.98135	0.97433	0.97369
22269.5	0.98573	0.96672	0.97611
22271.7	0.991	0.95948	0.97977
22273.4	0.99842	0.95733	0.98279
22275.4	1.00615	0.95917	0.98493
22277.3	1.01339	0.96273	0.98601
22279.2	1.02268	0.96748	0.98673
22280.9	1.0336	0.97242	0.98717
22282.9	1.04157	0.98063	0.98713
22284.8	1.04772	0.99111	0.98636
22286.7	1.05255	1.00028	0.98551
22288.7	1.05565	1.00718	0.98555
22290.6	1.05475	1.01236	0.98685
22292.6	1.04961	1.01679	0.98978
22294.8	1.04479	1.02133	0.99651
22296.7	1.03501	1.0239	1.00477
22298.9	1.02717	1.02507	1.0122
22300.8	1.01693	1.02572	1.01792
22302.8	1.01007	1.0262	1.0235
22304.7	1.00292	1.02643	1.02957
22306.4	0.99814	1.02648	1.03568
22308.6	0.9964	1.02659	1.04093
22310.5	0.99359	1.02699	1.04201
22312.7	0.9936	1.02761	1.04023
22314.7	0.99217	1.02798	1.03694
22316.6	0.99393	1.02752	1.0316
22318.6	0.99206	1.02506	1.02425
22320.8	0.99318	1.021	1.01767
22322.5	0.99153	1.01813	1.01382
22324.7	0.99238	1.01429	1.00902
22326.4	0.99265	1.01078	1.00488
22328.5	0.99195	1.00409	0.99764
22330.5	0.98875	0.99604	0.99024
22332.7	0.98664	0.98681	0.98403
22334.6	0.98653	0.97968	0.98077
22336.8	0.98316	0.9724	0.97911
22338.8	0.98122	0.96586	0.97903
22340.7	0.97905	0.95931	0.98021
22342.7	0.97887	0.956	0.98185
22344.9	0.98022	0.95506	0.98304
22347.1	0.98104	0.95525	0.98375
22349	0.98413	0.9562	0.984
22351	0.98764	0.95829	0.98357
22352.7	0.99112	0.96126	0.98267
22354.9	0.99666	0.96589	0.98174
22356.8	1.00224	0.9699	0.98177
22358.8	1.00554	0.97377	0.98261
22361	1.00953	0.97865	0.98454
22362.9	1.01251	0.98458	0.98734
22364.9	1.0163	0.99134	0.99089
22366.8	1.01868	0.99657	0.99351
22369	1.01837	1.00234	0.99637
22370.8	1.01939	1.00685	0.99832
22373	1.01978	1.01274	1.00077
22375.2	1.01916	1.01969	1.00254
22377.1	1.01777	1.02449	1.00265
22379.3	1.01649	1.02849	1.00175
22381.3	1.01399	1.03127	1.00032
22383.5	1.01341	1.03351	0.99744
22385.2	1.011	1.03429	0.99354
22387.4	1.01094	1.03353	0.98775
22389.3	1.00667	1.03176	0.98314
22391.6	1.00606	1.02924	0.98002
22393.5	1.00437	1.02693	0.97728
22395.5	1.00187	1.02283	0.9749
22397.4	0.99993	1.01824	0.97337
22399.9	0.99739	1.01202	0.97396
22401.6	0.99607	1.00833	0.97599
22404	0.99332	1.00455	0.97989
22406	0.99118	1.00135	0.98358
22408	0.98888	0.99777	0.98778
22409.9	0.98715	0.99362	0.99232
22411.6	0.98477	0.99132	0.99463
22413.6	0.98419	0.98873	0.99711
22415.8	0.98454	0.98619	0.99894
22418	0.98526	0.98337	1.00068
22421.2	0.98466	0.97666	1.00249
22424.2	0.98428	0.97007	1.00399
22427.4	0.98466	0.96399	1.00597
22430.3	0.98552	0.95899	1.0082
22433.3	0.98635	0.95632	1.01049
22436.5	0.98901	0.95745	1.01197
22439.2	0.99215	0.95992	1.01286
22442.1	0.99505	0.96469	1.01344
22445.3	0.99821	0.97346	1.01304
22448.5	1.00138	0.9817	1.01184
22451.2	1.00263	0.98853	1.01034
22453.9	1.00405	0.99672	1.00769
22457.1	1.00447	1.00612	1.00351
22459.8	1.00605	1.01156	1.0008
22462.8	1.0071	1.01655	0.99802
22466	1.0087	1.02188	0.99347
22469	1.00859	1.02537	0.98929
22471.9	1.01061	1.02714	0.98639
22474.6	1.01187	1.02767	0.98442
22477.6	1.01151	1.026	0.98241
22480.8	1.01099	1.02193	0.98196
22483.5	1.01036	1.01822	0.98277
22486.2	1.00886	1.01424	0.98443
22489.4	1.00721	1.00749	0.98893
22492.4	1.00634	1.00312	0.99486
22495.1	1.00449	1.00131	1.00013
22497.6	1.00165	1.00071	1.00404
22500.6	1.00176	0.99977	1.00838
22503	0.99944	0.99911	1.00978
22506.3	0.99768	0.99868	1.00992
22509.5	0.99692	0.99791	1.00898
22512.4	0.99508	0.99666	1.00675
22515.4	0.99363	0.99475	1.00321
22518.6	0.99308	0.99152	0.99935
22521.4	0.99221	0.9875	0.99588
22524.1	0.992	0.98282	0.99278
22527.3	0.99175	0.97853	0.9908
22530.5	0.99219	0.97755	0.99103
22533.3	0.99289	0.97707	0.99157
22536.5	0.99335	0.97795	0.99362
22539.5	0.99476	0.97975	0.99636
22542.2	0.99616	0.98127	0.99803
22545.2	0.9969	0.98321	0.99959
22548.1	0.99872	0.98548	1.00072
22550.9	0.99963	0.98751	1.00154
22554.4	1.00032	0.99007	1.00253
22557.6	1.00095	0.99289	1.0034
22560.6	1.00106	0.99649	1.0042
22563.8	1.00188	1.00079	1.00535
22566.5	1.00221	1.00474	1.00611
22569.3	1.0028	1.00911	1.00705
22572.8	1.00367	1.01374	1.00812
22575.7	1.00513	1.01688	1.00884
22578.7	1.00502	1.01976	1.0093
22581.7	1.00537	1.02278	1.00944
22584.7	1.00536	1.02514	1.00911
22587.4	1.00587	1.02592	1.00863
22590.7	1.00712	1.02381	1.00802
22593.7	1.00706	1.0188	1.00699
22596.9	1.00569	1.01397	1.00618
22599.9	1.00612	1.01014	1.0056
22603.2	1.00597	1.00573	1.00464
22606.4	1.00373	1.00225	1.00346
22609.1	1.00375	1.00076	1.0024
22612.4	1.00219	0.99994	1.00108
22615.4	1.00224	0.99921	0.99965
22618.4	1.00125	0.99744	0.99804
22621.6	1.00037	0.99568	0.99739
22624.9	0.99937	0.99364	0.99685
22627.6	0.99716	0.99064	0.99645
22630.6	0.99726	0.98726	0.99684
22633.9	0.99626	0.98493	0.99801
22636.4	0.99531	0.98369	0.99922
22639.6	0.99475	0.983	1.0012
22642.9	0.9952	0.98384	1.00287
22645.9	0.99475	0.98513	1.00395
22648.9	0.99445	0.98663	1.00505
22651.9	0.995	0.98896	1.0062
22654.9	0.99572	0.99172	1.00703
22657.9	0.99688	0.99431	1.00769
22661	0.99694	0.99702	1.008
22663.7	0.998	0.9996	1.00779
22667	0.99877	1.0024	1.00733
22670	0.99961	1.00433	1.00645
22673.2	0.99942	1.00644	1.00501
22676	1.00074	1.00821	1.00271
22679	1.00157	1.00935	1.00041
22681.5	1.00152	1.00951	0.9991
22684.6	1.00181	1.00915	0.99772
22687.8	1.00201	1.00801	0.99699
22690.6	1.0026	1.00723	0.99725
22693.6	1.00334	1.00704	0.99783
22696.9	1.0023	1.00722	0.99874
22699.4	1.0033	1.00807	1.00023
22702.2	1.00354	1.00954	1.00106
22705.2	1.00325	1.01105	1.00178
22708.5	1.00347	1.0122	1.00219
22711	1.00312	1.01237	1.00204
22714	1.0032	1.01203	1.00192
22717.3	1.00391	1.01135	1.00167
22720.3	1.00369	1.01052	1.00137
22725.8	1.0035	1.00816	1.00077
22729.6	1.00278	1.00644	1.00118
22733.7	1.00221	1.00308	1.00246
22737.7	1.00178	1.00086	1.004
22741.5	1.00183	0.99908	1.00553
22745.5	1.0008	0.99737	1.00758
22749.3	1.00053	0.99708	1.00923
22751.6	0.99998	0.99695	1.01
22757.4	0.99854	0.99604	1.01111
22761.5	0.99841	0.99511	1.01112
22765.5	0.99835	0.99453	1.01089
22769.6	0.99839	0.99379	1.00876
22773.4	0.99784	0.9941	1.00637
22777.2	0.99736	0.99539	1.00354
22781.2	0.99771	0.99762	1.00044
22785.8	0.99735	1.00012	0.99785
22789.9	0.99784	1.00204	0.99615
22793.9	0.99781	1.0042	0.99485
22797.7	0.99823	1.00555	0.99411
22801.8	0.99906	1.00606	0.99371
22806.1	0.99875	1.00541	0.99398
22809.9	0.9991	1.00461	0.99462
22814	0.99938	1.00356	0.99591
22817.8	0.99899	1.00299	0.99741
22821.9	0.99902	1.00321	0.99905
22826.4	0.99966	1.00422	1.0005
22830.8	0.99935	1.0055	1.00118
22834.3	0.99914	1.00663	1.00155
22838.7	0.99906	1.00847	1.00183
22842.8	0.99934	1.01014	1.00183
22847.1	0.99947	1.01128	1.00171
22850.9	0.99978	1.01161	1.00144
22855.2	0.99921	1.01107	1.00061

## Sheet: d
r	FeCoNiMnRu	Ru foil*0.4	RuO2
0	0.00413	0.59862	1.828
0.03068	0.03658	0.59376	1.75705
0.06136	0.06729	0.58146	1.56016
0.09204	0.08775	0.56775	1.29094
0.12272	0.09446	0.55979	1.06049
0.1534	0.08583	0.56204	1.03019
0.18408	0.06255	0.57361	1.23798
0.21476	0.02881	0.58891	1.53896
0.24544	0.02529	0.60104	1.79917
0.27612	0.06836	0.60526	1.94427
0.3068	0.11003	0.60084	1.94046
0.33748	0.14168	0.59122	1.78672
0.36816	0.15803	0.5825	1.51891
0.39884	0.15655	0.5807	1.22945
0.42951	0.13932	0.58849	1.09578
0.46019	0.11792	0.60374	1.26055
0.49087	0.11941	0.62086	1.61198
0.52155	0.16046	0.63369	1.96515
0.55223	0.22184	0.63797	2.20215
0.58291	0.28104	0.63272	2.25437
0.61359	0.32199	0.62066	2.08586
0.64427	0.33249	0.60815	1.68965
0.67495	0.30394	0.60433	1.09263
0.70563	0.23361	0.61866	0.44257
0.73631	0.13845	0.65678	0.79505
0.76699	0.152	0.7171	1.70616
0.79767	0.33117	0.79082	2.62061
0.82835	0.56111	0.86481	3.42604
0.85903	0.80786	0.92459	4.0431
0.88971	1.0513	0.9566	4.41223
0.92039	1.27385	0.95011	4.49875
0.95107	1.46105	0.89913	4.30045
0.98175	1.60368	0.80468	3.85865
1.01243	1.70005	0.67811	3.28048
1.04311	1.75782	0.54721	2.7846
1.07379	1.79408	0.46418	2.70604
1.10447	1.8319	0.48095	3.20777
1.13515	1.8919	0.57557	4.07427
1.16583	1.98125	0.6801	5.03689
1.1965	2.08726	0.74473	5.93573
1.22718	2.18028	0.74178	6.69693
1.25786	2.22256	0.65939	7.30923
1.28854	2.17707	0.49976	7.81258
1.31922	2.01377	0.28394	8.2844
1.3499	1.71359	0.14421	8.81405
1.38058	1.27087	0.354	9.46692
1.41126	0.69472	0.61291	10.254
1.44194	0.02316	0.822	11.1249
1.47262	0.74967	0.94184	11.9855
1.5033	1.52974	0.94557	12.725
1.53398	2.27467	0.81973	13.2386
1.56466	2.9232	0.56985	13.4441
1.59534	3.41663	0.26068	13.2901
1.62602	3.70676	0.39024	12.7598
1.6567	3.7674	0.86688	11.8717
1.68738	3.61471	1.36397	10.6765
1.71806	3.34861	1.80344	9.2522
1.74874	3.22133	2.12808	7.69857
1.77942	3.60925	2.29304	6.13157
1.8101	4.68669	2.27261	4.6813
1.84078	6.30549	2.07349	3.4946
1.87146	8.25268	1.76655	2.72516
1.90214	10.3576	1.56525	2.43625
1.93282	12.4815	1.81746	2.46675
1.9635	14.5038	2.58033	2.56829
1.99418	16.3182	3.63929	2.59934
2.02485	17.834	4.84105	2.52777
2.05553	18.9792	6.10634	2.38036
2.08621	19.7034	7.3955	2.20561
2.11689	19.9803	8.69388	2.0449
2.14757	19.808	10.0023	1.91109
2.17825	19.2093	11.3263	1.78595
2.20893	18.2287	12.6641	1.64226
2.23961	16.9296	13.9962	1.4791
2.27029	15.3892	15.2807	1.36089
2.30097	13.6933	16.4544	1.4291
2.33165	11.9305	17.4401	1.78487
2.36233	10.1859	18.1565	2.37943
2.39301	8.53528	18.5298	3.11313
2.42369	7.03956	18.5034	3.90823
2.45437	5.73944	18.0456	4.70914
2.48505	4.65128	17.1546	5.47352
2.51573	3.76556	15.8591	6.16655
2.54641	3.05078	14.2174	6.75687
2.57709	2.46455	12.3115	7.21347
2.60777	1.96914	10.2407	7.50398
2.63845	1.54505	8.11299	7.59502
2.66913	1.19849	6.03574	7.45474
2.69981	0.95999	4.10708	7.05783
2.73049	0.85879	2.40873	6.39272
2.76117	0.87007	1.0033	5.47285
2.79184	0.9201	0.19486	4.36017
2.82252	0.94784	0.88793	3.23799
2.8532	0.92624	1.34446	2.62675
2.88388	0.85634	1.53749	3.21782
2.91456	0.76335	1.51774	4.69308
2.94524	0.69655	1.34528	6.46835
2.97592	0.71257	1.08034	8.27149
3.0066	0.82452	0.77617	9.96548
3.03728	0.99181	0.47377	11.4668
3.06796	1.16713	0.20221	12.7253
3.09864	1.3186	0.10095	13.7181
3.12932	1.42864	0.2961	14.4466
3.16	1.49022	0.49562	14.9307
3.19068	1.50424	0.68558	15.2009
3.22136	1.47755	0.86644	15.2895
3.25204	1.42115	1.04014	15.2216
3.28272	1.34845	1.21551	15.0088
3.3134	1.27373	1.41106	14.6476
3.34408	1.21078	1.64988	14.1235
3.37476	1.17155	1.94746	13.418
3.40544	1.16458	2.30097	12.5181
3.43612	1.19329	2.68784	11.4238
3.4668	1.25509	3.07178	10.1542
3.49748	1.34218	3.41095	8.74926
3.52816	1.44379	3.66506	7.2702
3.55884	1.54892	3.80105	5.79876
3.58952	1.64902	3.79724	4.43839
3.62019	1.74043	3.646	3.32027
3.65087	1.8264	3.35481	2.59747
3.68155	1.91797	2.94578	2.34437
3.71223	2.03249	2.45383	2.40064
3.74291	2.18862	1.92399	2.50254
3.77359	2.39897	1.40885	2.48588
3.80427	2.66434	0.96768	2.29068
3.83495	2.97272	0.66523	1.91502
3.86563	3.30275	0.53567	1.38693
3.89631	3.62839	0.50211	0.75204
3.92699	3.92298	0.45304	0.18018
3.95767	4.16201	0.37349	0.74647
3.98835	4.32508	0.40063	1.46781
4.01903	4.39716	0.65615	2.16016
4.04971	4.36935	1.04736	2.79775
4.08039	4.2393	1.49495	3.36427
4.11107	4.01118	1.95522	3.8462
4.14175	3.69547	2.39919	4.22999
4.17243	3.30862	2.80755	4.50096
4.20311	2.87303	3.16892	4.64437
4.23379	2.41807	3.47732	4.64804
4.26447	1.98324	3.72894	4.50595
4.29515	1.62447	3.91867	4.22186
4.32583	1.41513	4.03777	3.81236
4.35651	1.4084	4.07336	3.30925
4.38719	1.57503	4.01016	2.76163
4.41786	1.83188	3.83361	2.23817
4.44854	2.11107	3.53365	1.82611
4.47922	2.37409	3.108	1.60455
4.5099	2.6013	2.56435	1.57193
4.54058	2.78315	1.92123	1.62444
4.57126	2.91557	1.20767	1.64464
4.60194	2.99762	0.46505	1.55994
4.63262	3.03029	0.31131	1.34054
4.6633	3.01598	0.99357	0.98557
4.69398	2.95827	1.59872	0.51293
4.72466	2.86195	2.08415	0.06715
4.75534	2.73307	2.42661	0.67638
4.78602	2.57894	2.6173	1.32821
4.8167	2.40809	2.664	1.98935
4.84738	2.23001	2.59354	2.64934
4.87806	2.0546	2.45373	3.30873
4.90874	1.89136	2.31243	3.97512
4.93942	1.74821	2.24511	4.65628
4.9701	1.63012	2.30199	5.35284
5.00078	1.53797	2.47598	6.0531
5.03146	1.46841	2.71175	6.73209
5.06214	1.41488	2.9426	7.35455
5.09282	1.36951	3.11467	7.88043
5.1235	1.32496	3.19319	8.2712
5.15418	1.27576	3.16153	8.49561
5.18486	1.21868	3.01857	8.53409
5.21553	1.15266	2.77608	8.38149
5.24621	1.07836	2.45598	8.04774
5.27689	0.99763	2.08796	7.55674
5.30757	0.91294	1.70741	6.94327
5.33825	0.82687	1.35453	6.24847
5.36893	0.74179	1.07355	5.51409
5.39961	0.65958	0.90487	4.7765
5.43029	0.5815	0.85752	4.06139
5.46097	0.50822	0.89166	3.38108
5.49165	0.43991	0.95533	2.73599
5.52233	0.37643	1.01934	2.12152
5.55301	0.31756	1.07657	1.54151
5.58369	0.26324	1.12999	1.0385
5.61437	0.2139	1.18287	0.77601
5.64505	0.17088	1.23341	0.95126
5.67573	0.13693	1.27404	1.36061
5.70641	0.11618	1.29398	1.78759
5.73709	0.11121	1.2827	2.14782
5.76777	0.11848	1.23262	2.40267
5.79845	0.13028	1.14064	2.53402
5.82913	0.13997	1.0088	2.53961
5.85981	0.14335	0.84474	2.4325
5.89049	0.13813	0.66305	2.24092
5.92117	0.12351	0.49125	2.00769
5.95185	0.10048	0.38549	1.78711
5.98253	0.07369	0.41267	1.63374
6.0132	0.05894	0.54192	1.5774
6.04388	0.07904	0.69917	1.60153
6.07456	0.12222	0.84634	1.65671
6.10524	0.17159	0.96738	1.69452
6.13592	0.21958	1.05579	1.68753
6.1666	0.26173	1.11068	1.63346
6.19728	0.29492	1.13559	1.55406
6.22796	0.31708	1.13799	1.49099
6.25864	0.32729	1.12863	1.49198
6.28932	0.32594	1.12013	1.58362
6.32	0.31483	1.12436	1.75286
6.35068	0.29724	1.14899	1.96024
6.38136	0.2779	1.195	2.16424
6.41204	0.26233	1.25705	2.33381
6.44272	0.25544	1.32637	2.45077
6.4734	0.25924	1.39415	2.50871
6.50408	0.27182	1.45392	2.51112
6.53476	0.28883	1.50263	2.4691
6.56544	0.3058	1.54064	2.39877
6.59612	0.31972	1.57103	2.31813
6.6268	0.3295	1.59831	2.24357
6.65748	0.33594	1.6268	2.18642
6.68816	0.34142	1.65923	2.15074
6.71884	0.34929	1.69577	2.13327
6.74952	0.36284	1.73402	2.12547
6.7802	0.38412	1.7698	2.11654
6.81087	0.41332	1.79823	2.09604
6.84155	0.44885	1.81487	2.05547
6.87223	0.48816	1.81645	1.98902
6.90291	0.52855	1.80125	1.89383
6.93359	0.56764	1.76917	1.76998
6.96427	0.60364	1.72144	1.62049
6.99495	0.63537	1.66023	1.45106
7.02563	0.66217	1.5882	1.26974
7.05631	0.68373	1.50793	1.08624
7.08699	0.69998	1.4215	0.91096
7.11767	0.71093	1.33017	0.75362
7.14835	0.71654	1.23431	0.62164
7.17903	0.71668	1.13358	0.51856
7.20971	0.71112	1.02728	0.44358
7.24039	0.69955	0.9149	0.39365
7.27107	0.68167	0.79663	0.36708
7.30175	0.65727	0.67369	0.3646
7.33243	0.62633	0.54861	0.38549
7.36311	0.58907	0.42518	0.42346
7.39379	0.54607	0.3087	0.46792
7.42447	0.49823	0.20736	0.50836
7.45515	0.44684	0.13841	0.53781
7.48583	0.3935	0.13164	0.55488
7.51651	0.34011	0.17691	0.56474
7.54719	0.28877	0.23846	0.57848
7.57787	0.24171	0.30441	0.60891
7.60854	0.20113	0.37386	0.66316
7.63922	0.1689	0.44727	0.73766
7.6699	0.14594	0.52355	0.82027
7.70058	0.13158	0.59957	0.89614
7.73126	0.12339	0.67088	0.95227
7.76194	0.11826	0.73271	0.98
7.79262	0.11364	0.78097	0.9764
7.8233	0.1081	0.81297	0.9449
7.85398	0.10133	0.82784	0.89544
7.88466	0.09398	0.82656	0.84335
7.91534	0.08756	0.81176	0.80557
7.94602	0.0845	0.78709	0.79333
7.9767	0.08762	0.75647	0.8052
8.00738	0.09878	0.72322	0.82745
8.03806	0.11787	0.68947	0.84164
8.06874	0.14342	0.65599	0.83215
8.09942	0.17369	0.62257	0.79
8.1301	0.20699	0.58887	0.71439
8.16078	0.2417	0.55514	0.61411
8.19146	0.27629	0.52269	0.51091
8.22214	0.30925	0.49374	0.44413
8.25282	0.33924	0.47065	0.45588
8.2835	0.36509	0.45481	0.54242
8.31418	0.38593	0.44578	0.66082
8.34486	0.40119	0.44127	0.77489
8.37554	0.41065	0.43814	0.86387
8.40621	0.41446	0.43353	0.91735
8.43689	0.41307	0.42577	0.932
8.46757	0.4072	0.41464	0.90992
8.49825	0.39777	0.40113	0.85759
8.52893	0.38582	0.38692	0.78482
8.55961	0.3724	0.3737	0.70372
8.59029	0.35848	0.36259	0.62719
8.62097	0.34486	0.354	0.56652
8.65165	0.33211	0.3478	0.52804
8.68233	0.32052	0.34386	0.5104
8.71301	0.31006	0.3423	0.50577
8.74369	0.30047	0.3434	0.50424
8.77437	0.29132	0.34718	0.49749
8.80505	0.28212	0.35285	0.47996
8.83573	0.27241	0.35865	0.44846
8.86641	0.26187	0.36216	0.40149
8.89709	0.25035	0.36105	0.33885
8.92777	0.2379	0.35392	0.26156
8.95845	0.22479	0.34115	0.17205
8.98913	0.21147	0.32549	0.07539
9.01981	0.19848	0.31237	0.0424
9.05049	0.18648	0.30879	0.13905
9.08117	0.1761	0.32023	0.23519
9.11185	0.16791	0.347	0.32136
9.14253	0.1624	0.38402	0.39437
9.17321	0.15985	0.42381	0.45407
9.20388	0.16036	0.45933	0.50347
9.23456	0.16379	0.48521	0.54826
9.26524	0.1698	0.49817	0.59493
9.29592	0.17785	0.49696	0.64782
9.3266	0.18723	0.4823	0.70671
9.35728	0.19719	0.45658	0.76636
9.38796	0.20693	0.42346	0.81816
9.41864	0.21567	0.38721	0.85248
9.44932	0.22274	0.3518	0.86079
9.48	0.22758	0.31989	0.83705
9.51068	0.22977	0.29206	0.77859
9.54136	0.22914	0.26693	0.68646
9.57204	0.2257	0.24219	0.56537
9.60272	0.21976	0.21616	0.42347
9.6334	0.21193	0.18899	0.27281
9.66408	0.20316	0.16342	0.13752
9.69476	0.1947	0.14449	0.11721
9.72544	0.18801	0.1373	0.21984
9.75612	0.18443	0.14253	0.3251
9.7868	0.18481	0.15556	0.4112
9.81748	0.18905	0.17133	0.477
9.84816	0.1961	0.1881	0.52744
9.87884	0.20424	0.20784	0.57002
9.90952	0.21149	0.23448	0.6114
9.9402	0.216	0.27093	0.65415
9.97088	0.21624	0.31685	0.69544

## Sheet: e
B.E.(eV)	Raw Intensity	Peak Sum	Background	Peak1	Peak2	Peak3	Peak4	Peak5	Peak6
738.99	18237.3	18247.9	18237.3	18239.3	18239.3	18239.5	18238.8	18240.1	18237.4
738.94	18240.4	18248	18237.4	18239.3	18239.4	18239.6	18238.9	18240.2	18237.5
738.89	18243.7	18248.1	18237.4	18239.4	18239.5	18239.6	18239	18240.3	18237.5
738.84	18247.2	18248.2	18237.5	18239.5	18239.5	18239.7	18239	18240.4	18237.6
738.79	18250.7	18248.3	18237.6	18239.5	18239.6	18239.8	18239.1	18240.5	18237.7
738.74	18254.4	18248.5	18237.6	18239.6	18239.7	18239.8	18239.2	18240.5	18237.7
738.69	18259.8	18248.6	18237.7	18239.7	18239.7	18239.9	18239.2	18240.6	18237.8
738.64	18265.3	18248.7	18237.7	18239.8	18239.8	18240	18239.3	18240.7	18237.8
738.59	18273	18248.8	18237.8	18239.8	18239.9	18240.1	18239.4	18240.8	18237.9
738.54	18270.4	18249	18237.8	18239.9	18239.9	18240.1	18239.5	18240.9	18238
738.49	18269.7	18249.1	18237.9	18240	18240	18240.2	18239.5	18241	18238
738.44	18272.6	18249.2	18238	18240	18240.1	18240.3	18239.6	18241	18238.1
738.39	18279	18249.3	18238	18240.1	18240.1	18240.3	18239.7	18241.1	18238.1
738.34	18283.3	18249.5	18238.1	18240.1	18240.2	18240.4	18239.7	18241.2	18238.2
738.29	18279.1	18249.6	18238.1	18240.2	18240.3	18240.5	18239.8	18241.3	18238.2
738.24	18277.5	18249.7	18238.2	18240.3	18240.3	18240.6	18239.9	18241.4	18238.3
738.19	18279	18249.8	18238.3	18240.3	18240.4	18240.6	18239.9	18241.5	18238.4
738.14	18282.2	18250	18238.3	18240.4	18240.5	18240.7	18240	18241.6	18238.4
738.09	18283.3	18250.1	18238.4	18240.5	18240.5	18240.8	18240.1	18241.7	18238.5
738.04	18278.6	18250.2	18238.4	18240.5	18240.6	18240.8	18240.2	18241.7	18238.5
737.99	18276.1	18250.4	18238.5	18240.6	18240.7	18240.9	18240.2	18241.8	18238.6
737.94	18281.6	18250.5	18238.5	18240.7	18240.7	18241	18240.3	18241.9	18238.7
737.89	18284.1	18250.6	18238.6	18240.7	18240.8	18241.1	18240.4	18242	18238.7
737.84	18288.2	18250.8	18238.7	18240.8	18240.9	18241.1	18240.4	18242.1	18238.8
737.79	18288.5	18250.9	18238.7	18240.9	18240.9	18241.2	18240.5	18242.2	18238.8
737.74	18291.1	18251	18238.8	18240.9	18241	18241.3	18240.6	18242.3	18238.9
737.69	18291.8	18251.2	18238.8	18241	18241.1	18241.3	18240.7	18242.4	18239
737.64	18293.1	18251.3	18238.9	18241.1	18241.1	18241.4	18240.7	18242.5	18239
737.59	18293.5	18251.5	18239	18241.1	18241.2	18241.5	18240.8	18242.5	18239.1
737.54	18290.3	18251.6	18239	18241.2	18241.3	18241.6	18240.9	18242.6	18239.1
737.49	18287.8	18251.7	18239.1	18241.3	18241.3	18241.7	18241	18242.7	18239.2
737.44	18282.9	18251.9	18239.1	18241.3	18241.4	18241.7	18241	18242.8	18239.2
737.39	18279.7	18252	18239.2	18241.4	18241.5	18241.8	18241.1	18242.9	18239.3
737.34	18278.6	18252.1	18239.3	18241.5	18241.5	18241.9	18241.2	18243	18239.4
737.29	18277.2	18252.3	18239.3	18241.5	18241.6	18241.9	18241.2	18243.1	18239.4
737.24	18274.4	18252.4	18239.4	18241.6	18241.7	18242	18241.3	18243.2	18239.5
737.19	18275.4	18252.6	18239.4	18241.7	18241.8	18242.1	18241.4	18243.3	18239.5
737.14	18275.1	18252.7	18239.5	18241.7	18241.8	18242.2	18241.5	18243.4	18239.6
737.09	18270.1	18252.9	18239.5	18241.8	18241.9	18242.2	18241.5	18243.5	18239.7
737.04	18263	18253	18239.6	18241.9	18242	18242.3	18241.6	18243.6	18239.7
736.99	18255.6	18253.2	18239.7	18242	18242	18242.4	18241.7	18243.7	18239.8
736.94	18253.4	18253.3	18239.7	18242	18242.1	18242.5	18241.8	18243.8	18239.8
736.89	18250.8	18253.5	18239.8	18242.1	18242.2	18242.5	18241.8	18243.9	18239.9
736.84	18248.6	18253.6	18239.8	18242.2	18242.2	18242.6	18241.9	18244	18240
736.79	18247	18253.8	18239.9	18242.2	18242.3	18242.7	18242	18244.1	18240
736.74	18243.1	18253.9	18240	18242.3	18242.4	18242.8	18242.1	18244.2	18240.1
736.69	18245.3	18254.1	18240	18242.3	18242.5	18242.8	18242.1	18244.3	18240.1
736.64	18249.9	18254.2	18240.1	18242.4	18242.5	18242.9	18242.2	18244.4	18240.2
736.59	18251.8	18254.4	18240.1	18242.5	18242.6	18243	18242.3	18244.5	18240.2
736.54	18254.4	18254.5	18240.2	18242.5	18242.7	18243.1	18242.4	18244.6	18240.3
736.49	18256	18254.7	18240.2	18242.6	18242.7	18243.1	18242.4	18244.7	18240.4
736.44	18257.9	18254.9	18240.3	18242.7	18242.8	18243.2	18242.5	18244.8	18240.4
736.39	18260.5	18255	18240.4	18242.8	18242.9	18243.3	18242.6	18244.9	18240.5
736.34	18258.4	18255.2	18240.4	18242.8	18242.9	18243.4	18242.7	18245	18240.5
736.29	18261.4	18255.3	18240.5	18242.9	18243	18243.5	18242.8	18245.1	18240.6
736.24	18266.6	18255.5	18240.5	18243	18243.1	18243.5	18242.8	18245.2	18240.7
736.19	18268.9	18255.7	18240.6	18243	18243.1	18243.6	18242.9	18245.3	18240.7
736.14	18271	18255.8	18240.7	18243.1	18243.2	18243.7	18243	18245.4	18240.8
736.09	18271.6	18256	18240.7	18243.2	18243.3	18243.8	18243.1	18245.5	18240.8
736.04	18271.8	18256.2	18240.8	18243.2	18243.4	18243.8	18243.1	18245.6	18240.9
735.99	18272.6	18256.4	18240.8	18243.3	18243.4	18243.9	18243.2	18245.7	18241
735.94	18268.6	18256.5	18240.9	18243.4	18243.5	18244	18243.3	18245.8	18241
735.89	18270.5	18256.7	18241	18243.4	18243.6	18244.1	18243.4	18246	18241.1
735.84	18271.1	18256.9	18241	18243.5	18243.6	18244.2	18243.5	18246.1	18241.1
735.79	18272.1	18257.1	18241.1	18243.6	18243.7	18244.2	18243.5	18246.2	18241.2
735.74	18275.6	18257.2	18241.1	18243.7	18243.8	18244.3	18243.6	18246.3	18241.2
735.69	18279	18257.4	18241.2	18243.7	18243.8	18244.4	18243.7	18246.4	18241.3
735.64	18276.4	18257.6	18241.2	18243.8	18243.9	18244.5	18243.8	18246.5	18241.4
735.59	18277.2	18257.8	18241.3	18243.8	18244	18244.5	18243.8	18246.6	18241.4
735.54	18274.9	18258	18241.4	18243.9	18244.1	18244.6	18243.9	18246.8	18241.5
735.49	18277.5	18258.2	18241.4	18244	18244.1	18244.7	18244	18246.9	18241.5
735.44	18281.7	18258.3	18241.5	18244.1	18244.2	18244.8	18244.1	18247	18241.6
735.39	18278.4	18258.5	18241.5	18244.1	18244.3	18244.9	18244.2	18247.1	18241.7
735.34	18272.3	18258.7	18241.6	18244.2	18244.3	18245	18244.3	18247.2	18241.7
735.29	18273.6	18258.9	18241.7	18244.3	18244.4	18245	18244.3	18247.4	18241.8
735.24	18275.9	18259.1	18241.7	18244.3	18244.5	18245.1	18244.4	18247.5	18241.8
735.19	18275.8	18259.3	18241.8	18244.4	18244.6	18245.2	18244.5	18247.6	18241.9
735.14	18272.7	18259.5	18241.8	18244.5	18244.6	18245.3	18244.6	18247.8	18242
735.09	18272.8	18259.7	18241.9	18244.5	18244.7	18245.3	18244.7	18247.9	18242
735.04	18270.3	18259.9	18242	18244.6	18244.8	18245.4	18244.8	18248	18242.1
734.99	18269.9	18260.1	18242	18244.7	18244.8	18245.5	18244.8	18248.1	18242.1
734.94	18268.6	18260.3	18242.1	18244.8	18244.9	18245.6	18244.9	18248.3	18242.2
734.89	18268.2	18260.5	18242.1	18244.8	18245	18245.7	18245	18248.4	18242.2
734.84	18267.9	18260.8	18242.2	18244.9	18245.1	18245.8	18245.1	18248.5	18242.3
734.79	18266.9	18261	18242.2	18245	18245.1	18245.8	18245.2	18248.7	18242.4
734.74	18268.4	18261.2	18242.3	18245	18245.2	18245.9	18245.3	18248.8	18242.4
734.69	18268.6	18261.4	18242.4	18245.1	18245.3	18246	18245.4	18249	18242.5
734.64	18269.1	18261.6	18242.4	18245.2	18245.3	18246.1	18245.5	18249.1	18242.5
734.59	18271.5	18261.8	18242.5	18245.2	18245.4	18246.2	18245.5	18249.2	18242.6
734.54	18273.5	18262.1	18242.5	18245.3	18245.5	18246.3	18245.6	18249.4	18242.7
734.49	18277.5	18262.3	18242.6	18245.4	18245.6	18246.3	18245.7	18249.5	18242.7
734.44	18277.2	18262.5	18242.7	18245.5	18245.6	18246.4	18245.8	18249.7	18242.8
734.39	18277.5	18262.8	18242.7	18245.5	18245.7	18246.5	18245.9	18249.8	18242.8
734.34	18274.5	18263	18242.8	18245.6	18245.8	18246.6	18246	18250	18242.9
734.29	18270.4	18263.2	18242.8	18245.7	18245.9	18246.7	18246.1	18250.1	18243
734.24	18269	18263.5	18242.9	18245.7	18245.9	18246.8	18246.2	18250.3	18243
734.19	18264.1	18263.7	18243	18245.8	18246	18246.9	18246.3	18250.4	18243.1
734.14	18263.7	18264	18243	18245.9	18246.1	18247	18246.4	18250.6	18243.1
734.09	18261.5	18264.2	18243.1	18246	18246.2	18247	18246.5	18250.8	18243.2
734.04	18258.1	18264.5	18243.1	18246	18246.2	18247.1	18246.5	18250.9	18243.2
733.99	18257	18264.8	18243.2	18246.1	18246.3	18247.2	18246.6	18251.1	18243.3
733.94	18257.1	18265	18243.2	18246.2	18246.4	18247.3	18246.7	18251.2	18243.4
733.89	18259.3	18265.3	18243.3	18246.2	18246.5	18247.4	18246.8	18251.4	18243.4
733.84	18261.2	18265.5	18243.4	18246.3	18246.5	18247.5	18246.9	18251.6	18243.5
733.79	18257.8	18265.8	18243.4	18246.4	18246.6	18247.6	18247	18251.8	18243.5
733.74	18255.8	18266.1	18243.5	18246.5	18246.7	18247.7	18247.1	18252	18243.6
733.69	18259.1	18266.4	18243.5	18246.5	18246.8	18247.8	18247.2	18252.1	18243.7
733.64	18261.9	18266.7	18243.6	18246.6	18246.8	18247.8	18247.3	18252.3	18243.7
733.59	18263.7	18267	18243.7	18246.7	18246.9	18247.9	18247.4	18252.5	18243.8
733.54	18265.7	18267.2	18243.7	18246.8	18247	18248	18247.5	18252.7	18243.8
733.49	18270	18267.5	18243.8	18246.8	18247	18248.1	18247.6	18252.9	18243.9
733.44	18272.5	18267.8	18243.8	18246.9	18247.1	18248.2	18247.7	18253.1	18244
733.39	18276.3	18268.2	18243.9	18247	18247.2	18248.3	18247.8	18253.3	18244
733.34	18274.8	18268.5	18243.9	18247	18247.3	18248.4	18247.9	18253.5	18244.1
733.29	18277.5	18268.8	18244	18247.1	18247.3	18248.5	18248	18253.7	18244.1
733.24	18279.1	18269.1	18244.1	18247.2	18247.4	18248.6	18248.1	18253.9	18244.2
733.19	18280.5	18269.4	18244.1	18247.2	18247.5	18248.7	18248.2	18254.1	18244.3
733.14	18286.4	18269.8	18244.2	18247.3	18247.6	18248.8	18248.3	18254.3	18244.3
733.09	18286.1	18270.1	18244.2	18247.4	18247.7	18248.8	18248.4	18254.6	18244.4
733.04	18289.3	18270.5	18244.3	18247.5	18247.7	18248.9	18248.5	18254.8	18244.4
732.99	18290.7	18270.8	18244.3	18247.5	18247.8	18249	18248.6	18255	18244.5
732.94	18290.6	18271.2	18244.4	18247.6	18247.9	18249.1	18248.8	18255.3	18244.5
732.89	18289.6	18271.5	18244.5	18247.7	18248	18249.2	18248.9	18255.5	18244.6
732.84	18290.3	18271.9	18244.5	18247.8	18248	18249.3	18249	18255.8	18244.7
732.79	18289	18272.3	18244.6	18247.8	18248.1	18249.4	18249.1	18256	18244.7
732.74	18285.5	18272.6	18244.6	18247.9	18248.2	18249.5	18249.2	18256.2	18244.8
732.69	18287.7	18273	18244.7	18248	18248.3	18249.6	18249.3	18256.5	18244.8
732.64	18287.7	18273.4	18244.8	18248.1	18248.3	18249.7	18249.4	18256.8	18244.9
732.59	18287.5	18273.8	18244.8	18248.1	18248.4	18249.8	18249.5	18257	18245
732.54	18288.5	18274.2	18244.9	18248.2	18248.5	18249.9	18249.7	18257.3	18245
732.49	18291	18274.7	18244.9	18248.3	18248.6	18250	18249.8	18257.6	18245.1
732.44	18291.5	18275.1	18245	18248.4	18248.7	18250.1	18249.9	18257.9	18245.1
732.39	18292.8	18275.5	18245	18248.4	18248.7	18250.2	18250	18258.2	18245.2
732.34	18298.3	18276	18245.1	18248.5	18248.8	18250.3	18250.1	18258.5	18245.3
732.29	18302.7	18276.4	18245.2	18248.6	18248.9	18250.4	18250.2	18258.8	18245.3
732.24	18304.5	18276.9	18245.2	18248.7	18249	18250.5	18250.4	18259.1	18245.4
732.19	18308.3	18277.3	18245.3	18248.7	18249	18250.6	18250.5	18259.4	18245.4
732.14	18308.3	18277.8	18245.3	18248.8	18249.1	18250.7	18250.6	18259.8	18245.5
732.09	18306.9	18278.3	18245.4	18248.9	18249.2	18250.8	18250.7	18260.1	18245.6
732.04	18308.7	18278.8	18245.5	18249	18249.3	18250.9	18250.9	18260.5	18245.6
731.99	18308.2	18279.3	18245.5	18249	18249.4	18251	18251	18260.8	18245.7
731.94	18309.7	18279.8	18245.6	18249.1	18249.5	18251.1	18251.1	18261.2	18245.7
731.89	18312.5	18280.3	18245.6	18249.2	18249.5	18251.2	18251.2	18261.5	18245.8
731.84	18313.5	18280.9	18245.7	18249.3	18249.6	18251.3	18251.4	18261.9	18245.8
731.79	18317.6	18281.4	18245.8	18249.3	18249.7	18251.5	18251.5	18262.3	18245.9
731.74	18320.4	18282	18245.8	18249.4	18249.8	18251.6	18251.7	18262.7	18246
731.69	18320.1	18282.6	18245.9	18249.5	18249.8	18251.7	18251.8	18263.1	18246
731.64	18316.9	18283.1	18245.9	18249.6	18249.9	18251.8	18251.9	18263.5	18246.1
731.59	18311	18283.7	18246	18249.6	18250	18251.9	18252.1	18263.9	18246.2
731.54	18306.9	18284.3	18246	18249.7	18250.1	18252	18252.2	18264.4	18246.2
731.49	18311.3	18285	18246.1	18249.8	18250.2	18252.1	18252.4	18264.8	18246.3
731.44	18310.8	18285.6	18246.2	18249.9	18250.3	18252.2	18252.5	18265.3	18246.3
731.39	18312.5	18286.3	18246.2	18250	18250.3	18252.3	18252.7	18265.7	18246.4
731.34	18312.6	18286.9	18246.3	18250	18250.4	18252.4	18252.8	18266.2	18246.5
731.29	18311.9	18287.6	18246.3	18250.1	18250.5	18252.5	18253	18266.7	18246.5
731.24	18312.5	18288.3	18246.4	18250.2	18250.6	18252.7	18253.1	18267.2	18246.6
731.19	18315.2	18289	18246.5	18250.2	18250.7	18252.8	18253.3	18267.7	18246.6
731.14	18316.3	18289.7	18246.5	18250.3	18250.8	18252.9	18253.4	18268.2	18246.7
731.09	18311.7	18290.5	18246.6	18250.4	18250.8	18253	18253.6	18268.7	18246.7
731.04	18309.7	18291.2	18246.6	18250.5	18250.9	18253.1	18253.8	18269.3	18246.8
730.99	18303.1	18292	18246.7	18250.6	18251	18253.2	18253.9	18269.8	18246.9
730.94	18301	18292.8	18246.8	18250.6	18251.1	18253.4	18254.1	18270.4	18246.9
730.89	18297.9	18293.5	18246.8	18250.7	18251.2	18253.5	18254.2	18271	18247
730.84	18298.2	18294.4	18246.9	18250.8	18251.2	18253.6	18254.4	18271.6	18247
730.79	18300.4	18295.2	18246.9	18250.9	18251.3	18253.7	18254.6	18272.2	18247.1
730.74	18301.9	18296.1	18247	18251	18251.4	18253.8	18254.8	18272.8	18247.2
730.69	18301.8	18296.9	18247	18251	18251.5	18254	18255	18273.5	18247.2
730.64	18304.5	18297.8	18247.1	18251.1	18251.6	18254.1	18255.2	18274.1	18247.3
730.59	18306.6	18298.7	18247.2	18251.2	18251.7	18254.2	18255.3	18274.8	18247.3
730.54	18311.1	18299.7	18247.2	18251.3	18251.8	18254.3	18255.5	18275.5	18247.4
730.49	18317.5	18300.6	18247.3	18251.3	18251.8	18254.5	18255.7	18276.1	18247.5
730.44	18323.6	18301.6	18247.3	18251.4	18251.9	18254.6	18255.9	18276.8	18247.5
730.39	18330.1	18302.6	18247.4	18251.5	18252	18254.7	18256.1	18277.6	18247.6
730.34	18330.5	18303.6	18247.5	18251.6	18252.1	18254.9	18256.3	18278.3	18247.6
730.29	18325.5	18304.6	18247.5	18251.7	18252.2	18255	18256.6	18279.1	18247.7
730.24	18326.3	18305.6	18247.6	18251.8	18252.3	18255.1	18256.8	18279.8	18247.8
730.19	18327.6	18306.7	18247.6	18251.8	18252.4	18255.3	18257	18280.6	18247.8
730.14	18330.5	18307.8	18247.7	18251.9	18252.5	18255.4	18257.2	18281.4	18247.9
730.09	18329.3	18308.9	18247.8	18252	18252.5	18255.5	18257.5	18282.2	18247.9
730.04	18330.8	18310	18247.8	18252.1	18252.6	18255.7	18257.7	18283	18248
729.99	18335	18311.2	18247.9	18252.2	18252.7	18255.8	18257.9	18283.9	18248
729.94	18335.8	18312.4	18247.9	18252.2	18252.8	18255.9	18258.2	18284.7	18248.1
729.89	18335.9	18313.6	18248	18252.3	18252.9	18256.1	18258.4	18285.6	18248.2
729.84	18334.1	18314.8	18248	18252.4	18253	18256.2	18258.7	18286.5	18248.2
729.79	18333	18316.1	18248.1	18252.5	18253.1	18256.4	18258.9	18287.4	18248.3
729.74	18330.7	18317.3	18248.2	18252.6	18253.2	18256.5	18259.2	18288.3	18248.3
729.69	18330.3	18318.6	18248.2	18252.7	18253.2	18256.7	18259.5	18289.3	18248.4
729.64	18333.5	18319.9	18248.3	18252.7	18253.3	18256.8	18259.8	18290.2	18248.5
729.59	18336.7	18321.3	18248.3	18252.8	18253.4	18256.9	18260	18291.2	18248.5
729.54	18336.1	18322.6	18248.4	18252.9	18253.5	18257.1	18260.3	18292.2	18248.6
729.49	18337.8	18324	18248.5	18253	18253.6	18257.2	18260.7	18293.2	18248.6
729.44	18338	18325.4	18248.5	18253.1	18253.7	18257.4	18261	18294.2	18248.7
729.39	18340.3	18326.9	18248.6	18253.2	18253.8	18257.5	18261.3	18295.2	18248.8
729.34	18339.2	18328.3	18248.6	18253.2	18253.9	18257.7	18261.6	18296.2	18248.8
729.29	18339.6	18329.8	18248.7	18253.3	18254	18257.9	18261.9	18297.2	18248.9
729.24	18340.4	18331.3	18248.7	18253.4	18254.1	18258	18262.3	18298.3	18248.9
729.19	18342.4	18332.8	18248.8	18253.5	18254.2	18258.2	18262.6	18299.4	18249
729.14	18347.8	18334.3	18248.9	18253.6	18254.2	18258.3	18263	18300.5	18249
729.09	18354	18335.9	18248.9	18253.7	18254.3	18258.5	18263.3	18301.5	18249.1
729.04	18355.4	18337.5	18249	18253.7	18254.4	18258.7	18263.7	18302.6	18249.2
728.99	18353.7	18339.1	18249	18253.8	18254.5	18258.8	18264.1	18303.7	18249.2
728.94	18358.4	18340.7	18249.1	18253.9	18254.6	18259	18264.5	18304.8	18249.3
728.89	18359.2	18342.3	18249.2	18254	18254.7	18259.2	18264.9	18306	18249.3
728.84	18360.3	18344	18249.2	18254.1	18254.8	18259.3	18265.3	18307.1	18249.4
728.79	18357.5	18345.7	18249.3	18254.2	18254.9	18259.5	18265.8	18308.2	18249.5
728.74	18357.8	18347.3	18249.3	18254.2	18255	18259.7	18266.2	18309.3	18249.5
728.69	18360	18349	18249.4	18254.3	18255.1	18259.9	18266.7	18310.4	18249.6
728.64	18361.1	18350.8	18249.4	18254.4	18255.2	18260	18267.1	18311.5	18249.7
728.59	18359.6	18352.5	18249.5	18254.5	18255.3	18260.2	18267.6	18312.7	18249.7
728.54	18357.4	18354.2	18249.6	18254.6	18255.4	18260.4	18268.1	18313.8	18249.8
728.49	18357	18355.9	18249.6	18254.7	18255.5	18260.6	18268.6	18314.9	18249.8
728.44	18364.4	18357.7	18249.7	18254.8	18255.6	18260.8	18269.1	18316	18249.9
728.39	18369	18359.4	18249.7	18254.9	18255.7	18261	18269.6	18317	18250
728.34	18370.8	18361.2	18249.8	18255	18255.8	18261.2	18270.2	18318.1	18250
728.29	18377.7	18362.9	18249.8	18255	18255.9	18261.4	18270.7	18319.1	18250.1
728.24	18382.7	18364.7	18249.9	18255.1	18256	18261.6	18271.3	18320.2	18250.1
728.19	18384.3	18366.4	18250	18255.2	18256.1	18261.8	18271.8	18321.2	18250.2
728.14	18390.1	18368.2	18250	18255.3	18256.2	18262	18272.5	18322.2	18250.2
728.09	18390.8	18369.9	18250.1	18255.4	18256.3	18262.2	18273.1	18323.1	18250.3
728.04	18390.5	18371.6	18250.2	18255.5	18256.4	18262.4	18273.7	18324	18250.4
727.99	18394.3	18373.3	18250.2	18255.6	18256.5	18262.6	18274.3	18324.9	18250.4
727.94	18400.6	18375	18250.3	18255.7	18256.6	18262.8	18275	18325.8	18250.5
727.89	18402.7	18376.7	18250.3	18255.8	18256.7	18263	18275.7	18326.6	18250.5
727.84	18402.5	18378.3	18250.4	18255.8	18256.8	18263.2	18276.3	18327.4	18250.6
727.79	18408.2	18380	18250.4	18255.9	18256.9	18263.5	18277	18328.1	18250.7
727.74	18409	18381.6	18250.5	18256	18257	18263.7	18277.8	18328.8	18250.7
727.69	18410.2	18383.2	18250.6	18256.1	18257.1	18263.9	18278.5	18329.5	18250.8
727.64	18407.5	18384.7	18250.6	18256.2	18257.2	18264.2	18279.3	18330.1	18250.8
727.59	18398.8	18386.2	18250.7	18256.3	18257.3	18264.4	18280	18330.6	18250.9
727.54	18394.4	18387.7	18250.7	18256.4	18257.4	18264.7	18280.8	18331.1	18251
727.49	18392.8	18389.2	18250.8	18256.5	18257.5	18264.9	18281.7	18331.5	18251
727.44	18394.1	18390.6	18250.8	18256.6	18257.6	18265.2	18282.5	18331.9	18251.1
727.39	18395.3	18392	18250.9	18256.7	18257.8	18265.4	18283.3	18332.2	18251.1
727.34	18391.1	18393.3	18251	18256.8	18257.9	18265.7	18284.2	18332.5	18251.2
727.29	18388.7	18394.7	18251	18256.9	18258	18265.9	18285.1	18332.7	18251.3
727.24	18387.8	18395.9	18251.1	18257	18258.1	18266.2	18286	18332.8	18251.3
727.19	18386.9	18397.2	18251.1	18257.1	18258.2	18266.5	18286.9	18332.9	18251.4
727.14	18386	18398.4	18251.2	18257.2	18258.3	18266.8	18287.8	18332.9	18251.4
727.09	18389.1	18399.5	18251.3	18257.3	18258.4	18267	18288.8	18332.9	18251.5
727.04	18388.8	18400.7	18251.3	18257.3	18258.5	18267.3	18289.7	18332.8	18251.6
726.99	18388.7	18401.7	18251.4	18257.5	18258.6	18267.6	18290.7	18332.6	18251.6
726.94	18389.4	18402.8	18251.4	18257.5	18258.7	18267.9	18291.7	18332.4	18251.7
726.89	18389.6	18403.8	18251.5	18257.6	18258.9	18268.2	18292.8	18332.1	18251.7
726.84	18389	18404.8	18251.5	18257.7	18259	18268.5	18293.8	18331.8	18251.8
726.79	18384.3	18405.8	18251.6	18257.8	18259.1	18268.8	18294.8	18331.3	18251.9
726.74	18384.7	18406.7	18251.7	18257.9	18259.2	18269.2	18295.9	18330.9	18251.9
726.69	18382.9	18407.6	18251.7	18258	18259.3	18269.5	18297	18330.4	18252
726.64	18383.1	18408.4	18251.8	18258.1	18259.4	18269.8	18298.1	18329.9	18252
726.59	18386.6	18409.3	18251.8	18258.2	18259.5	18270.2	18299.2	18329.3	18252.1
726.54	18391.9	18410.1	18251.9	18258.3	18259.7	18270.5	18300.3	18328.6	18252.2
726.49	18395.3	18410.9	18252	18258.4	18259.8	18270.9	18301.4	18328	18252.2
726.44	18396.4	18411.7	18252	18258.5	18259.9	18271.3	18302.5	18327.2	18252.3
726.39	18396.2	18412.4	18252.1	18258.6	18260	18271.6	18303.7	18326.5	18252.3
726.34	18397.1	18413.1	18252.1	18258.7	18260.1	18272	18304.8	18325.7	18252.4
726.29	18397.4	18413.9	18252.2	18258.8	18260.3	18272.4	18306	18324.9	18252.5
726.24	18395.8	18414.6	18252.2	18258.9	18260.4	18272.8	18307.2	18324	18252.5
726.19	18394.1	18415.2	18252.3	18259	18260.5	18273.2	18308.3	18323.1	18252.6
726.14	18395.4	18415.9	18252.4	18259.2	18260.6	18273.6	18309.5	18322.2	18252.6
726.09	18399.4	18416.6	18252.4	18259.2	18260.8	18274.1	18310.7	18321.3	18252.7
726.04	18406.8	18417.2	18252.5	18259.4	18260.9	18274.5	18311.8	18320.4	18252.8
725.99	18411.4	18417.9	18252.5	18259.5	18261	18275	18313	18319.4	18252.8
725.94	18417.2	18418.5	18252.6	18259.6	18261.1	18275.4	18314.1	18318.5	18252.9
725.89	18424.8	18419.1	18252.7	18259.7	18261.3	18275.9	18315.2	18317.5	18252.9
725.84	18428.6	18419.7	18252.7	18259.8	18261.4	18276.4	18316.3	18316.5	18253
725.79	18432.4	18420.3	18252.8	18259.9	18261.5	18276.9	18317.4	18315.5	18253
725.74	18436.8	18420.9	18252.8	18260	18261.6	18277.4	18318.5	18314.5	18253.1
725.69	18438.4	18421.5	18252.9	18260.1	18261.8	18277.9	18319.5	18313.5	18253.2
725.64	18440.6	18422	18253	18260.2	18261.9	18278.4	18320.5	18312.5	18253.2
725.59	18444.9	18422.6	18253	18260.3	18262	18279	18321.5	18311.5	18253.3
725.54	18445.6	18423.1	18253.1	18260.4	18262.2	18279.5	18322.5	18310.5	18253.3
725.49	18443.5	18423.6	18253.1	18260.5	18262.3	18280.1	18323.4	18309.5	18253.4
725.44	18445.8	18424	18253.2	18260.6	18262.4	18280.7	18324.2	18308.5	18253.5
725.39	18448	18424.5	18253.2	18260.8	18262.6	18281.3	18325.1	18307.5	18253.5
725.34	18448.5	18424.9	18253.3	18260.9	18262.7	18281.9	18325.8	18306.5	18253.6
725.29	18448.7	18425.3	18253.4	18261	18262.8	18282.5	18326.6	18305.6	18253.7
725.24	18448.3	18425.7	18253.4	18261.1	18263	18283.2	18327.2	18304.6	18253.7
725.19	18450.5	18426	18253.5	18261.2	18263.1	18283.8	18327.9	18303.7	18253.8
725.14	18449.7	18426.3	18253.5	18261.3	18263.3	18284.5	18328.4	18302.7	18253.8
725.09	18448.6	18426.6	18253.6	18261.4	18263.4	18285.2	18328.9	18301.8	18253.9
725.04	18447.3	18426.9	18253.7	18261.5	18263.6	18285.9	18329.3	18300.9	18254
724.99	18445.4	18427.1	18253.7	18261.7	18263.7	18286.7	18329.7	18300	18254
724.94	18442.8	18427.2	18253.8	18261.8	18263.8	18287.4	18330	18299	18254.1
724.89	18440.8	18427.4	18253.8	18261.9	18264	18288.2	18330.2	18298.2	18254.1
724.84	18439	18427.5	18253.9	18262	18264.1	18289	18330.3	18297.3	18254.2
724.79	18437.7	18427.5	18254	18262.1	18264.3	18289.8	18330.4	18296.4	18254.3
724.74	18435.3	18427.6	18254	18262.2	18264.4	18290.6	18330.4	18295.6	18254.3
724.69	18427.3	18427.6	18254.1	18262.4	18264.6	18291.5	18330.4	18294.8	18254.4
724.64	18422	18427.6	18254.1	18262.5	18264.8	18292.3	18330.2	18294	18254.4
724.59	18416.4	18427.5	18254.2	18262.6	18264.9	18293.2	18330	18293.2	18254.5
724.54	18413.5	18427.4	18254.2	18262.7	18265.1	18294.2	18329.8	18292.4	18254.6
724.49	18405.5	18427.3	18254.3	18262.8	18265.2	18295.1	18329.4	18291.6	18254.6
724.44	18404.9	18427.2	18254.4	18263	18265.4	18296	18329	18290.9	18254.7
724.39	18403.1	18427	18254.4	18263.1	18265.5	18297	18328.6	18290.1	18254.7
724.34	18407.2	18426.8	18254.5	18263.2	18265.7	18298	18328.1	18289.4	18254.8
724.29	18406.7	18426.7	18254.5	18263.3	18265.9	18299.1	18327.5	18288.7	18254.9
724.24	18405.3	18426.5	18254.6	18263.5	18266	18300.2	18326.9	18288	18254.9
724.19	18407.2	18426.2	18254.7	18263.6	18266.2	18301.2	18326.2	18287.3	18255
724.14	18408.2	18426	18254.7	18263.7	18266.3	18302.4	18325.5	18286.7	18255
724.09	18410.7	18425.8	18254.8	18263.8	18266.5	18303.5	18324.7	18286	18255.1
724.04	18413.8	18425.6	18254.8	18264	18266.7	18304.7	18323.9	18285.4	18255.2
723.99	18411.3	18425.4	18254.9	18264.1	18266.9	18305.9	18323	18284.8	18255.2
723.94	18413	18425.2	18255	18264.2	18267	18307.1	18322.2	18284.2	18255.3
723.89	18414.6	18425.1	18255	18264.4	18267.2	18308.3	18321.2	18283.6	18255.3
723.84	18415.9	18424.9	18255.1	18264.5	18267.4	18309.6	18320.3	18283	18255.4
723.79	18415.7	18424.8	18255.1	18264.6	18267.6	18310.9	18319.3	18282.5	18255.5
723.74	18414.2	18424.7	18255.2	18264.8	18267.8	18312.3	18318.4	18282	18255.5
723.69	18418	18424.6	18255.2	18264.9	18267.9	18313.6	18317.4	18281.4	18255.6
723.64	18415.5	18424.6	18255.3	18265	18268.1	18315	18316.3	18280.9	18255.7
723.59	18409.9	18424.6	18255.4	18265.2	18268.3	18316.5	18315.3	18280.4	18255.7
723.54	18405.6	18424.6	18255.4	18265.3	18268.5	18317.9	18314.3	18279.9	18255.8
723.49	18403.1	18424.7	18255.5	18265.4	18268.7	18319.4	18313.3	18279.5	18255.8
723.44	18403.6	18424.8	18255.5	18265.6	18268.9	18320.9	18312.2	18279	18255.9
723.39	18406.4	18425	18255.6	18265.7	18269.1	18322.5	18311.2	18278.5	18256
723.34	18410.8	18425.2	18255.7	18265.9	18269.3	18324	18310.1	18278.1	18256
723.29	18410.2	18425.4	18255.7	18266	18269.5	18325.7	18309.1	18277.7	18256.1
723.24	18408	18425.7	18255.8	18266.1	18269.7	18327.3	18308	18277.3	18256.1
723.19	18407	18426.1	18255.8	18266.3	18269.9	18329	18307	18276.9	18256.2
723.14	18410.4	18426.5	18255.9	18266.4	18270.1	18330.7	18306	18276.5	18256.2
723.09	18414.8	18427	18255.9	18266.6	18270.3	18332.4	18305	18276.1	18256.3
723.04	18415.4	18427.5	18256	18266.7	18270.5	18334.2	18304	18275.8	18256.4
722.99	18417.2	18428	18256.1	18266.9	18270.7	18336	18303	18275.4	18256.4
722.94	18417.5	18428.7	18256.1	18267	18270.9	18337.8	18302	18275.1	18256.5
722.89	18415.8	18429.4	18256.2	18267.2	18271.2	18339.6	18301	18274.7	18256.6
722.84	18415.1	18430.1	18256.2	18267.3	18271.4	18341.5	18300.1	18274.4	18256.6
722.79	18417.2	18430.9	18256.3	18267.5	18271.6	18343.4	18299.1	18274.1	18256.7
722.74	18417.6	18431.8	18256.3	18267.6	18271.8	18345.3	18298.2	18273.8	18256.7
722.69	18419.7	18432.7	18256.4	18267.8	18272.1	18347.3	18297.3	18273.5	18256.8
722.64	18424.1	18433.6	18256.5	18267.9	18272.3	18349.2	18296.4	18273.2	18256.9
722.59	18430.2	18434.6	18256.5	18268.1	18272.5	18351.2	18295.5	18272.9	18256.9
722.54	18436.8	18435.7	18256.6	18268.2	18272.8	18353.3	18294.6	18272.7	18257
722.49	18439.7	18436.8	18256.7	18268.4	18273	18355.3	18293.8	18272.4	18257
722.44	18440.2	18438	18256.7	18268.6	18273.3	18357.4	18293	18272.2	18257.1
722.39	18442.7	18439.2	18256.8	18268.7	18273.5	18359.4	18292.2	18271.9	18257.2
722.34	18445.7	18440.4	18256.8	18268.9	18273.8	18361.5	18291.4	18271.7	18257.2
722.29	18446.9	18441.7	18256.9	18269.1	18274	18363.6	18290.6	18271.5	18257.3
722.24	18447.8	18443	18256.9	18269.2	18274.3	18365.7	18289.8	18271.3	18257.3
722.19	18447.1	18444.4	18257	18269.4	18274.6	18367.9	18289.1	18271	18257.4
722.14	18445	18445.8	18257.1	18269.6	18274.9	18370	18288.4	18270.8	18257.5
722.09	18443.1	18447.2	18257.1	18269.7	18275.1	18372.1	18287.7	18270.7	18257.5
722.04	18445.2	18448.7	18257.2	18269.9	18275.4	18374.2	18287	18270.5	18257.6
721.99	18448.2	18450.2	18257.2	18270.1	18275.7	18376.3	18286.3	18270.3	18257.7
721.94	18448.5	18451.7	18257.3	18270.3	18276	18378.4	18285.7	18270.1	18257.7
721.89	18450.7	18453.2	18257.3	18270.4	18276.3	18380.5	18285	18269.9	18257.8
721.84	18452.5	18454.8	18257.4	18270.6	18276.6	18382.6	18284.4	18269.8	18257.8
721.79	18456	18456.3	18257.5	18270.8	18276.9	18384.6	18283.8	18269.6	18257.9
721.74	18458.2	18457.9	18257.5	18271	18277.2	18386.7	18283.2	18269.5	18258
721.69	18456.3	18459.4	18257.6	18271.2	18277.5	18388.7	18282.7	18269.3	18258
721.64	18455.8	18461	18257.6	18271.3	18277.8	18390.6	18282.1	18269.2	18258.1
721.59	18452.5	18462.5	18257.7	18271.5	18278.1	18392.5	18281.6	18269	18258.2
721.54	18455.7	18464	18257.8	18271.7	18278.5	18394.4	18281.1	18268.9	18258.2
721.49	18457.2	18465.5	18257.8	18271.9	18278.8	18396.2	18280.6	18268.8	18258.3
721.44	18456.4	18466.9	18257.9	18272.1	18279.1	18398	18280.1	18268.7	18258.3
721.39	18458.1	18468.3	18257.9	18272.3	18279.5	18399.7	18279.6	18268.5	18258.4
721.34	18462.9	18469.7	18258	18272.5	18279.8	18401.3	18279.1	18268.4	18258.5
721.29	18462.8	18471	18258	18272.7	18280.2	18402.9	18278.7	18268.3	18258.5
721.24	18458.5	18472.3	18258.1	18272.9	18280.5	18404.4	18278.3	18268.2	18258.6
721.19	18457.8	18473.5	18258.2	18273.1	18280.9	18405.8	18277.8	18268.1	18258.7
721.14	18462.2	18474.7	18258.2	18273.3	18281.3	18407.1	18277.5	18268	18258.7
721.09	18461.9	18475.8	18258.3	18273.5	18281.7	18408.3	18277.1	18267.9	18258.8
721.04	18461.2	18476.8	18258.3	18273.7	18282.1	18409.4	18276.7	18267.8	18258.8
720.99	18462	18477.8	18258.4	18273.9	18282.5	18410.4	18276.3	18267.8	18258.9
720.94	18467.2	18478.6	18258.5	18274.1	18282.9	18411.3	18276	18267.7	18259
720.89	18470.1	18479.4	18258.5	18274.3	18283.3	18412.1	18275.6	18267.6	18259
720.84	18474.7	18480.1	18258.6	18274.6	18283.7	18412.8	18275.3	18267.5	18259.1
720.79	18475.9	18480.7	18258.6	18274.8	18284.1	18413.4	18275	18267.4	18259.1
720.74	18479.4	18481.2	18258.7	18275	18284.5	18413.9	18274.7	18267.4	18259.2
720.69	18481.4	18481.6	18258.8	18275.2	18285	18414.2	18274.4	18267.3	18259.3
720.64	18481.7	18481.9	18258.8	18275.5	18285.4	18414.4	18274.1	18267.2	18259.3
720.59	18482.3	18482.1	18258.9	18275.7	18285.9	18414.5	18273.8	18267.2	18259.4
720.54	18484.5	18482.2	18258.9	18275.9	18286.4	18414.5	18273.5	18267.1	18259.5
720.49	18484.3	18482.3	18259	18276.2	18286.8	18414.3	18273.3	18267.1	18259.5
720.44	18483.4	18482.2	18259	18276.4	18287.3	18414.1	18273	18267	18259.6
720.39	18477	18482	18259.1	18276.6	18287.8	18413.7	18272.8	18267	18259.6
720.34	18475.3	18481.8	18259.2	18276.9	18288.3	18413.2	18272.6	18266.9	18259.7
720.29	18476	18481.4	18259.2	18277.1	18288.8	18412.5	18272.4	18266.9	18259.8
720.24	18481.3	18480.9	18259.3	18277.4	18289.3	18411.8	18272.2	18266.8	18259.8
720.19	18482.8	18480.4	18259.3	18277.6	18289.9	18411	18271.9	18266.8	18259.9
720.14	18480.4	18479.8	18259.4	18277.9	18290.4	18410	18271.8	18266.8	18260
720.09	18484.4	18479.1	18259.5	18278.2	18291	18409	18271.6	18266.7	18260
720.04	18485	18478.3	18259.5	18278.4	18291.5	18407.9	18271.4	18266.7	18260.1
719.99	18481.3	18477.5	18259.6	18278.7	18292.1	18406.6	18271.2	18266.6	18260.1
719.94	18480.5	18476.6	18259.6	18279	18292.7	18405.3	18271	18266.6	18260.2
719.89	18480.9	18475.7	18259.7	18279.2	18293.2	18403.9	18270.9	18266.6	18260.3
719.84	18479.4	18474.7	18259.8	18279.5	18293.8	18402.5	18270.7	18266.5	18260.3
719.79	18474	18473.6	18259.8	18279.8	18294.5	18400.9	18270.6	18266.5	18260.4
719.74	18470.1	18472.5	18259.9	18280.1	18295.1	18399.3	18270.4	18266.5	18260.5
719.69	18470.5	18471.4	18259.9	18280.3	18295.7	18397.6	18270.3	18266.5	18260.5
719.64	18470.2	18470.2	18260	18280.6	18296.4	18395.9	18270.2	18266.5	18260.6
719.59	18472.9	18469	18260	18280.9	18297	18394.1	18270	18266.4	18260.7
719.54	18470	18467.8	18260.1	18281.2	18297.7	18392.3	18269.9	18266.4	18260.7
719.49	18469.4	18466.5	18260.2	18281.5	18298.4	18390.5	18269.8	18266.4	18260.8
719.44	18471.2	18465.3	18260.2	18281.8	18299.1	18388.6	18269.7	18266.4	18260.8
719.39	18472.4	18464.1	18260.3	18282.2	18299.8	18386.7	18269.6	18266.4	18260.9
719.34	18471.1	18462.8	18260.3	18282.5	18300.5	18384.7	18269.5	18266.4	18261
719.29	18473.8	18461.6	18260.4	18282.8	18301.2	18382.8	18269.4	18266.3	18261
719.24	18471.5	18460.3	18260.5	18283.1	18302	18380.8	18269.3	18266.3	18261.1
719.19	18465.3	18459.1	18260.5	18283.5	18302.7	18378.8	18269.2	18266.3	18261.2
719.14	18457.5	18457.9	18260.6	18283.8	18303.5	18376.8	18269.1	18266.3	18261.2
719.09	18452.6	18456.7	18260.6	18284.1	18304.3	18374.8	18269	18266.3	18261.3
719.04	18451.5	18455.5	18260.7	18284.5	18305.1	18372.8	18269	18266.3	18261.3
718.99	18449.7	18454.4	18260.7	18284.8	18305.9	18370.8	18268.9	18266.3	18261.4
718.94	18442.7	18453.3	18260.8	18285.2	18306.8	18368.8	18268.8	18266.3	18261.5
718.89	18437.1	18452.2	18260.9	18285.6	18307.6	18366.8	18268.7	18266.3	18261.5
718.84	18430.2	18451.2	18260.9	18285.9	18308.5	18364.8	18268.7	18266.3	18261.6
718.79	18426.7	18450.2	18261	18286.3	18309.3	18362.8	18268.6	18266.3	18261.7
718.74	18426.2	18449.2	18261	18286.7	18310.2	18360.9	18268.5	18266.3	18261.7
718.69	18428.9	18448.3	18261.1	18287.1	18311.1	18359	18268.5	18266.3	18261.8
718.64	18429.8	18447.4	18261.2	18287.5	18312	18357	18268.4	18266.3	18261.9
718.59	18428.4	18446.6	18261.2	18287.9	18313	18355.2	18268.4	18266.3	18261.9
718.54	18427.7	18445.8	18261.3	18288.3	18313.9	18353.3	18268.3	18266.3	18262
718.49	18429.1	18445.1	18261.3	18288.7	18314.9	18351.4	18268.3	18266.3	18262.1
718.44	18432	18444.4	18261.4	18289.2	18315.9	18349.6	18268.2	18266.3	18262.1
718.39	18434.1	18443.8	18261.5	18289.6	18316.9	18347.8	18268.2	18266.3	18262.2
718.34	18437.3	18443.2	18261.5	18290	18317.9	18346	18268.2	18266.3	18262.3
718.29	18441.7	18442.7	18261.6	18290.5	18318.9	18344.3	18268.1	18266.3	18262.3
718.24	18444	18442.2	18261.6	18290.9	18320	18342.6	18268.1	18266.3	18262.4
718.19	18446.7	18441.8	18261.7	18291.4	18321	18340.9	18268.1	18266.4	18262.5
718.14	18447	18441.4	18261.7	18291.9	18322.1	18339.2	18268	18266.4	18262.5
718.09	18445.4	18441.1	18261.8	18292.4	18323.2	18337.6	18268	18266.4	18262.6
718.04	18446.9	18440.9	18261.9	18292.9	18324.3	18336	18268	18266.4	18262.7
717.99	18449.8	18440.7	18261.9	18293.4	18325.4	18334.4	18268	18266.4	18262.7
717.94	18449	18440.6	18262	18293.9	18326.6	18332.9	18267.9	18266.4	18262.8
717.89	18447.8	18440.6	18262	18294.4	18327.7	18331.4	18267.9	18266.4	18262.8
717.84	18450.8	18440.6	18262.1	18295	18328.9	18329.9	18267.9	18266.5	18262.9
717.79	18449.8	18440.6	18262.2	18295.5	18330.1	18328.4	18267.9	18266.5	18263
717.74	18447	18440.8	18262.2	18296.1	18331.3	18327	18267.9	18266.5	18263
717.69	18447.2	18441	18262.3	18296.7	18332.5	18325.6	18267.8	18266.5	18263.1
717.64	18445.3	18441.2	18262.3	18297.2	18333.8	18324.3	18267.8	18266.5	18263.2
717.59	18443.9	18441.5	18262.4	18297.8	18335	18322.9	18267.8	18266.5	18263.2
717.54	18447.4	18441.9	18262.4	18298.5	18336.3	18321.6	18267.8	18266.5	18263.3
717.49	18449.7	18442.3	18262.5	18299.1	18337.6	18320.4	18267.8	18266.6	18263.4
717.44	18450.3	18442.8	18262.6	18299.7	18338.9	18319.1	18267.8	18266.6	18263.4
717.39	18454.1	18443.4	18262.6	18300.4	18340.2	18317.9	18267.8	18266.6	18263.5
717.34	18455.1	18444	18262.7	18301.1	18341.6	18316.7	18267.8	18266.6	18263.6
717.29	18457.1	18444.7	18262.7	18301.8	18342.9	18315.6	18267.8	18266.7	18263.6
717.24	18458	18445.4	18262.8	18302.5	18344.3	18314.5	18267.8	18266.7	18263.7
717.19	18458.4	18446.2	18262.8	18303.2	18345.7	18313.4	18267.8	18266.7	18263.8
717.14	18459.3	18447.1	18262.9	18303.9	18347.1	18312.3	18267.8	18266.7	18263.8
717.09	18465.4	18448	18263	18304.7	18348.5	18311.3	18267.8	18266.7	18263.9
717.04	18468.9	18449	18263	18305.5	18349.9	18310.2	18267.8	18266.8	18264
716.99	18467.6	18450	18263.1	18306.3	18351.3	18309.3	18267.8	18266.8	18264
716.94	18472.3	18451.2	18263.1	18307.1	18352.8	18308.3	18267.8	18266.8	18264.1
716.89	18477.2	18452.3	18263.2	18307.9	18354.2	18307.4	18267.8	18266.8	18264.2
716.84	18484.1	18453.5	18263.3	18308.8	18355.7	18306.5	18267.8	18266.9	18264.3
716.79	18484.1	18454.8	18263.3	18309.7	18357.2	18305.6	18267.8	18266.9	18264.3
716.74	18491.8	18456.2	18263.4	18310.6	18358.7	18304.7	18267.8	18266.9	18264.4
716.69	18494.8	18457.5	18263.4	18311.5	18360.2	18303.9	18267.8	18266.9	18264.5
716.64	18500.1	18459	18263.5	18312.5	18361.7	18303	18267.8	18267	18264.5
716.59	18505.9	18460.5	18263.5	18313.4	18363.2	18302.3	18267.8	18267	18264.6
716.54	18509.5	18462	18263.6	18314.4	18364.7	18301.5	18267.8	18267	18264.7
716.49	18512.7	18463.7	18263.7	18315.4	18366.2	18300.7	18267.8	18267	18264.7
716.44	18516.3	18465.3	18263.7	18316.5	18367.7	18300	18267.9	18267.1	18264.8
716.39	18514.3	18467	18263.8	18317.6	18369.2	18299.3	18267.9	18267.1	18264.9
716.34	18513.2	18468.8	18263.8	18318.7	18370.8	18298.6	18267.9	18267.1	18265
716.29	18517.3	18470.6	18263.9	18319.8	18372.3	18298	18267.9	18267.2	18265
716.24	18522.2	18472.5	18264	18321	18373.8	18297.3	18267.9	18267.2	18265.1
716.19	18526.1	18474.4	18264	18322.2	18375.4	18296.7	18267.9	18267.2	18265.2
716.14	18526.9	18476.4	18264.1	18323.4	18376.9	18296.1	18268	18267.3	18265.2
716.09	18526	18478.4	18264.1	18324.6	18378.4	18295.5	18268	18267.3	18265.3
716.04	18522.3	18480.5	18264.2	18325.9	18379.9	18294.9	18268	18267.3	18265.4
715.99	18520.7	18482.5	18264.3	18327.2	18381.4	18294.4	18268	18267.4	18265.5
715.94	18517	18484.7	18264.3	18328.6	18382.9	18293.8	18268	18267.4	18265.5
715.89	18515.2	18486.9	18264.4	18330	18384.4	18293.3	18268	18267.4	18265.6
715.84	18515.3	18489.1	18264.4	18331.4	18385.8	18292.8	18268.1	18267.5	18265.7
715.79	18509.3	18491.3	18264.5	18332.9	18387.3	18292.3	18268.1	18267.5	18265.7
715.74	18497.2	18493.6	18264.5	18334.4	18388.7	18291.8	18268.1	18267.5	18265.8
715.69	18492.9	18496	18264.6	18335.9	18390.2	18291.3	18268.1	18267.6	18265.9
715.64	18497.6	18498.3	18264.7	18337.5	18391.5	18290.9	18268.2	18267.6	18266
715.59	18503.4	18500.7	18264.7	18339.1	18392.9	18290.5	18268.2	18267.6	18266
715.54	18502.1	18503.1	18264.8	18340.8	18394.3	18290	18268.2	18267.7	18266.1
715.49	18502.2	18505.6	18264.8	18342.5	18395.6	18289.6	18268.2	18267.7	18266.2
715.44	18500.1	18508.1	18264.9	18344.2	18396.9	18289.2	18268.2	18267.7	18266.3
715.39	18502	18510.6	18265	18346	18398.1	18288.9	18268.3	18267.8	18266.3
715.34	18501.4	18513.1	18265	18347.9	18399.3	18288.5	18268.3	18267.8	18266.4
715.29	18502	18515.6	18265.1	18349.8	18400.5	18288.1	18268.3	18267.8	18266.5
715.24	18499.5	18518.2	18265.1	18351.7	18401.7	18287.8	18268.3	18267.9	18266.5
715.19	18500	18520.8	18265.2	18353.7	18402.8	18287.4	18268.4	18267.9	18266.6
715.14	18501.2	18523.4	18265.2	18355.7	18403.8	18287.1	18268.4	18268	18266.7
715.09	18502.9	18526	18265.3	18357.7	18404.8	18286.8	18268.4	18268	18266.8
715.04	18505	18528.6	18265.4	18359.9	18405.8	18286.5	18268.5	18268	18266.9
714.99	18516	18531.3	18265.4	18362	18406.7	18286.2	18268.5	18268.1	18266.9
714.94	18521.1	18533.9	18265.5	18364.2	18407.6	18285.9	18268.5	18268.1	18267
714.89	18522.5	18536.6	18265.5	18366.5	18408.4	18285.6	18268.5	18268.1	18267.1
714.84	18523	18539.2	18265.6	18368.8	18409.2	18285.3	18268.6	18268.2	18267.2
714.79	18525.5	18541.9	18265.7	18371.2	18409.8	18285.1	18268.6	18268.2	18267.2
714.74	18529.5	18544.6	18265.7	18373.6	18410.5	18284.8	18268.6	18268.2	18267.3
714.69	18539.9	18547.3	18265.8	18376.1	18411.1	18284.6	18268.7	18268.3	18267.4
714.64	18548.2	18550	18265.8	18378.7	18411.6	18284.3	18268.7	18268.3	18267.5
714.59	18555.2	18552.6	18265.9	18381.2	18412.1	18284.1	18268.7	18268.4	18267.6
714.54	18558.6	18555.3	18266	18383.9	18412.5	18283.9	18268.8	18268.4	18267.7
714.49	18560.6	18558	18266	18386.6	18412.8	18283.7	18268.8	18268.5	18267.7
714.44	18566.2	18560.7	18266.1	18389.4	18413.1	18283.5	18268.8	18268.5	18267.8
714.39	18575	18563.4	18266.1	18392.2	18413.3	18283.3	18268.9	18268.5	18267.9
714.34	18583.5	18566	18266.2	18395	18413.4	18283.1	18268.9	18268.6	18268
714.29	18586.9	18568.7	18266.2	18398	18413.5	18282.9	18268.9	18268.6	18268.1
714.24	18589.9	18571.4	18266.3	18401	18413.5	18282.7	18269	18268.7	18268.1
714.19	18601.4	18574.1	18266.4	18404	18413.5	18282.5	18269	18268.7	18268.2
714.14	18609.1	18576.8	18266.4	18407.1	18413.4	18282.3	18269	18268.7	18268.3
714.09	18612.3	18579.4	18266.5	18410.3	18413.2	18282.2	18269.1	18268.8	18268.4
714.04	18612.6	18582.1	18266.5	18413.5	18412.9	18282	18269.1	18268.8	18268.5
713.99	18612	18584.8	18266.6	18416.7	18412.6	18281.8	18269.1	18268.9	18268.6
713.94	18615.8	18587.4	18266.7	18420	18412.2	18281.7	18269.2	18268.9	18268.7
713.89	18617.3	18590.1	18266.7	18423.4	18411.8	18281.5	18269.2	18269	18268.7
713.84	18615.3	18592.7	18266.8	18426.8	18411.3	18281.4	18269.2	18269	18268.8
713.79	18614.2	18595.4	18266.8	18430.3	18410.8	18281.2	18269.3	18269	18268.9
713.74	18614.5	18598.1	18266.9	18433.8	18410.2	18281.1	18269.3	18269.1	18269
713.69	18610.3	18600.7	18267	18437.4	18409.5	18281	18269.4	18269.1	18269.1
713.64	18610.3	18603.4	18267	18441	18408.8	18280.8	18269.4	18269.2	18269.2
713.59	18609	18606	18267.1	18444.7	18408	18280.7	18269.4	18269.2	18269.3
713.54	18608	18608.7	18267.1	18448.4	18407.2	18280.6	18269.5	18269.2	18269.4
713.49	18610.5	18611.3	18267.2	18452.1	18406.3	18280.5	18269.5	18269.3	18269.5
713.44	18610	18613.9	18267.2	18455.9	18405.4	18280.4	18269.5	18269.3	18269.6
713.39	18604.6	18616.6	18267.3	18459.7	18404.5	18280.3	18269.6	18269.4	18269.7
713.34	18600.9	18619.2	18267.4	18463.6	18403.5	18280.2	18269.6	18269.4	18269.8
713.29	18601.3	18621.8	18267.4	18467.5	18402.4	18280.1	18269.7	18269.5	18269.8
713.24	18598.9	18624.4	18267.5	18471.3	18401.3	18280	18269.7	18269.5	18270
713.19	18597.8	18627	18267.5	18475.2	18400.2	18279.9	18269.8	18269.5	18270
713.14	18596.3	18629.6	18267.6	18479.2	18399.1	18279.8	18269.8	18269.6	18270.1
713.09	18598.2	18632.1	18267.7	18483.1	18397.9	18279.7	18269.8	18269.6	18270.2
713.04	18596.2	18634.7	18267.7	18487.1	18396.7	18279.6	18269.9	18269.7	18270.3
712.99	18597	18637.2	18267.8	18491	18395.4	18279.5	18269.9	18269.7	18270.4
712.94	18599.3	18639.7	18267.8	18494.9	18394.2	18279.4	18270	18269.8	18270.5
712.89	18602.5	18642.1	18267.9	18498.8	18392.9	18279.3	18270	18269.8	18270.7
712.84	18605.8	18644.5	18268	18502.7	18391.6	18279.3	18270	18269.9	18270.8
712.79	18609.1	18646.9	18268	18506.6	18390.3	18279.2	18270.1	18269.9	18270.9
712.74	18606.6	18649.2	18268.1	18510.4	18388.9	18279.1	18270.1	18270	18271
712.69	18607.9	18651.5	18268.1	18514.2	18387.6	18279	18270.2	18270	18271.1
712.64	18611.3	18653.7	18268.2	18518	18386.2	18279	18270.2	18270	18271.2
712.59	18615.5	18655.8	18268.2	18521.6	18384.8	18278.9	18270.2	18270.1	18271.3
712.54	18618.3	18657.9	18268.3	18525.2	18383.4	18278.8	18270.3	18270.1	18271.4
712.49	18621.3	18659.8	18268.4	18528.7	18382	18278.8	18270.3	18270.2	18271.5
712.44	18626.6	18661.7	18268.4	18532.2	18380.6	18278.7	18270.4	18270.2	18271.7
712.39	18629.1	18663.5	18268.5	18535.5	18379.2	18278.7	18270.4	18270.3	18271.8
712.34	18632.1	18665.2	18268.5	18538.7	18377.8	18278.6	18270.5	18270.3	18271.9
712.29	18633	18666.8	18268.6	18541.8	18376.4	18278.6	18270.5	18270.4	18272
712.24	18636.9	18668.2	18268.7	18544.8	18375	18278.5	18270.5	18270.4	18272.1
712.19	18645	18669.5	18268.7	18547.7	18373.6	18278.5	18270.6	18270.5	18272.2
712.14	18651.5	18670.7	18268.8	18550.4	18372.2	18278.4	18270.6	18270.5	18272.4
712.09	18656.4	18671.7	18268.8	18552.9	18370.8	18278.4	18270.7	18270.6	18272.5
712.04	18662.2	18672.5	18268.9	18555.3	18369.4	18278.3	18270.7	18270.6	18272.6
711.99	18669.8	18673.2	18268.9	18557.5	18368	18278.3	18270.8	18270.7	18272.8
711.94	18672.3	18673.8	18269	18559.5	18366.6	18278.2	18270.8	18270.7	18272.9
711.89	18671.2	18674.1	18269.1	18561.3	18365.2	18278.2	18270.9	18270.8	18273
711.84	18672.9	18674.3	18269.1	18563	18363.8	18278.2	18270.9	18270.8	18273.2
711.79	18672.2	18674.2	18269.2	18564.4	18362.5	18278.1	18271	18270.8	18273.3
711.74	18669	18674	18269.2	18565.6	18361.1	18278.1	18271	18270.9	18273.5
711.69	18666.1	18673.6	18269.3	18566.7	18359.8	18278	18271	18271	18273.6
711.64	18666.2	18673	18269.3	18567.4	18358.4	18278	18271.1	18271	18273.8
711.59	18668.5	18672.2	18269.4	18568	18357.1	18278	18271.1	18271	18273.9
711.54	18668.2	18671.1	18269.5	18568.4	18355.8	18278	18271.2	18271.1	18274.1
711.49	18666.1	18669.9	18269.5	18568.5	18354.5	18277.9	18271.2	18271.1	18274.2
711.44	18661	18668.4	18269.6	18568.4	18353.2	18277.9	18271.3	18271.2	18274.4
711.39	18656.7	18666.8	18269.6	18568.1	18351.9	18277.9	18271.3	18271.2	18274.6
711.34	18651.5	18664.9	18269.7	18567.5	18350.7	18277.8	18271.4	18271.3	18274.7
711.29	18646.6	18662.9	18269.8	18566.8	18349.4	18277.8	18271.4	18271.3	18274.9
711.24	18640.9	18660.6	18269.8	18565.8	18348.2	18277.8	18271.5	18271.4	18275.1
711.19	18634.1	18658.2	18269.9	18564.6	18347	18277.8	18271.5	18271.4	18275.3
711.14	18631.5	18655.5	18269.9	18563.2	18345.8	18277.8	18271.5	18271.5	18275.5
711.09	18631.9	18652.8	18270	18561.6	18344.6	18277.8	18271.6	18271.5	18275.6
711.04	18633.6	18649.8	18270	18559.8	18343.5	18277.7	18271.7	18271.6	18275.8
710.99	18631.7	18646.6	18270.1	18557.8	18342.3	18277.7	18271.7	18271.6	18276
710.94	18629.9	18643.3	18270.2	18555.7	18341.2	18277.7	18271.7	18271.7	18276.2
710.89	18630.6	18639.9	18270.2	18553.3	18340	18277.7	18271.8	18271.7	18276.4
710.84	18629.1	18636.3	18270.3	18550.8	18338.9	18277.7	18271.8	18271.8	18276.7
710.79	18627.7	18632.6	18270.3	18548.2	18337.8	18277.7	18271.9	18271.8	18276.9
710.74	18627.3	18628.8	18270.4	18545.4	18336.8	18277.6	18271.9	18271.9	18277.1
710.69	18623.9	18624.8	18270.5	18542.5	18335.7	18277.6	18272	18271.9	18277.3
710.64	18621.3	18620.8	18270.5	18539.5	18334.7	18277.6	18272	18272	18277.6
710.59	18617.2	18616.6	18270.6	18536.3	18333.7	18277.6	18272.1	18272	18277.8
710.54	18612	18612.4	18270.6	18533.1	18332.7	18277.6	18272.1	18272.1	18278.1
710.49	18606.2	18608.2	18270.7	18529.7	18331.7	18277.6	18272.2	18272.1	18278.3
710.44	18599.7	18603.8	18270.8	18526.3	18330.7	18277.6	18272.2	18272.2	18278.6
710.39	18594.7	18599.4	18270.8	18522.8	18329.8	18277.6	18272.3	18272.2	18278.9
710.34	18597.2	18595	18270.9	18519.2	18328.8	18277.6	18272.3	18272.3	18279.2
710.29	18596	18590.5	18270.9	18515.5	18327.9	18277.6	18272.4	18272.3	18279.5
710.24	18594	18586.1	18271	18511.9	18327	18277.6	18272.4	18272.4	18279.8
710.19	18591	18581.6	18271	18508.1	18326.1	18277.6	18272.5	18272.4	18280.1
710.14	18587.3	18577.1	18271.1	18504.4	18325.2	18277.6	18272.5	18272.5	18280.5
710.09	18590.2	18572.6	18271.2	18500.6	18324.4	18277.6	18272.6	18272.5	18280.8
710.04	18589.4	18568.1	18271.2	18496.8	18323.5	18277.6	18272.6	18272.6	18281.2
709.99	18584.6	18563.7	18271.3	18493	18322.7	18277.6	18272.7	18272.6	18281.6
709.94	18581	18559.3	18271.3	18489.1	18321.9	18277.6	18272.7	18272.7	18282
709.89	18576.2	18554.9	18271.4	18485.3	18321.1	18277.6	18272.8	18272.7	18282.4
709.84	18575.1	18550.5	18271.5	18481.5	18320.3	18277.6	18272.8	18272.8	18282.8
709.79	18572.3	18546.2	18271.5	18477.7	18319.5	18277.6	18272.9	18272.8	18283.3
709.74	18568.9	18542	18271.6	18473.9	18318.8	18277.6	18272.9	18272.9	18283.7
709.69	18566.3	18537.8	18271.6	18470.1	18318	18277.6	18273	18272.9	18284.2
709.64	18563.9	18533.7	18271.7	18466.4	18317.3	18277.6	18273	18273	18284.8
709.59	18559.6	18529.6	18271.8	18462.7	18316.6	18277.6	18273.1	18273	18285.3
709.54	18556.8	18525.6	18271.8	18459	18315.9	18277.6	18273.1	18273.1	18285.9
709.49	18550.2	18521.7	18271.9	18455.3	18315.2	18277.6	18273.2	18273.2	18286.5
709.44	18543.9	18517.9	18271.9	18451.7	18314.6	18277.7	18273.2	18273.2	18287.2
709.39	18539.7	18514.2	18272	18448.2	18313.9	18277.7	18273.3	18273.2	18287.9
709.34	18531.6	18510.6	18272	18444.6	18313.3	18277.7	18273.3	18273.3	18288.6
709.29	18521.9	18507.1	18272.1	18441.2	18312.7	18277.7	18273.4	18273.3	18289.4
709.24	18515	18503.8	18272.2	18437.7	18312.1	18277.7	18273.4	18273.4	18290.3
709.19	18504.4	18500.5	18272.2	18434.3	18311.5	18277.7	18273.5	18273.5	18291.2
709.14	18495.7	18497.3	18272.3	18431	18310.9	18277.7	18273.5	18273.5	18292.1
709.09	18490.9	18494.3	18272.3	18427.7	18310.3	18277.7	18273.6	18273.6	18293.1
709.04	18486.3	18491.4	18272.4	18424.5	18309.7	18277.8	18273.6	18273.6	18294.2
708.99	18481.1	18488.7	18272.5	18421.3	18309.2	18277.8	18273.7	18273.7	18295.3
708.94	18475.8	18486	18272.5	18418.2	18308.7	18277.8	18273.7	18273.7	18296.6
708.89	18473.4	18483.6	18272.6	18415.1	18308.1	18277.8	18273.8	18273.8	18297.9
708.84	18468.9	18481.3	18272.6	18412.1	18307.6	18277.8	18273.8	18273.8	18299.3
708.79	18461.7	18479.1	18272.7	18409.1	18307.1	18277.8	18273.9	18273.9	18300.7
708.74	18455.6	18477.1	18272.8	18406.2	18306.6	18277.8	18273.9	18273.9	18302.3
708.69	18453.7	18475.3	18272.8	18403.4	18306.2	18277.9	18274	18274	18304
708.64	18447.3	18473.7	18272.9	18400.6	18305.7	18277.9	18274	18274	18305.8
708.59	18448.6	18472.2	18272.9	18397.9	18305.2	18277.9	18274.1	18274.1	18307.7
708.54	18446	18470.9	18273	18395.2	18304.8	18277.9	18274.1	18274.1	18309.7
708.49	18445.2	18469.9	18273	18392.6	18304.3	18277.9	18274.2	18274.2	18311.8
708.44	18445.5	18469	18273.1	18390	18303.9	18278	18274.2	18274.2	18314.1
708.39	18445.3	18468.3	18273.2	18387.5	18303.5	18278	18274.3	18274.3	18316.5
708.34	18445.5	18467.8	18273.2	18385	18303.1	18278	18274.3	18274.3	18319
708.29	18443	18467.5	18273.3	18382.6	18302.7	18278	18274.4	18274.4	18321.7
708.24	18448	18467.4	18273.3	18380.3	18302.3	18278	18274.4	18274.5	18324.5
708.19	18453.1	18467.5	18273.4	18378	18301.9	18278.1	18274.5	18274.5	18327.5
708.14	18458.7	18467.8	18273.5	18375.8	18301.5	18278.1	18274.5	18274.5	18330.6
708.09	18466.5	18468.4	18273.5	18373.6	18301.2	18278.1	18274.6	18274.6	18333.8
708.04	18471.8	18469.1	18273.6	18371.5	18300.8	18278.1	18274.7	18274.7	18337.2
707.99	18472.6	18470	18273.6	18369.4	18300.5	18278.2	18274.7	18274.7	18340.7
707.94	18473.5	18471.1	18273.7	18367.3	18300.2	18278.2	18274.8	18274.8	18344.3
707.89	18479	18472.3	18273.7	18365.4	18299.8	18278.2	18274.8	18274.8	18348
707.84	18478.6	18473.7	18273.8	18363.4	18299.5	18278.2	18274.9	18274.9	18351.8
707.79	18480	18475.2	18273.9	18361.5	18299.2	18278.2	18274.9	18274.9	18355.7
707.74	18484.2	18476.8	18273.9	18359.7	18298.9	18278.3	18275	18275	18359.6
707.69	18484.3	18478.5	18274	18357.9	18298.6	18278.3	18275	18275	18363.5
707.64	18488.8	18480.2	18274	18356.2	18298.3	18278.3	18275.1	18275.1	18367.4
707.59	18491.1	18481.9	18274.1	18354.5	18298	18278.4	18275.1	18275.1	18371.3
707.54	18494.5	18483.5	18274.2	18352.8	18297.7	18278.4	18275.2	18275.2	18375
707.49	18492.5	18485	18274.2	18351.2	18297.5	18278.4	18275.2	18275.2	18378.5
707.44	18491.5	18486.4	18274.3	18349.6	18297.2	18278.4	18275.3	18275.3	18381.9
707.39	18490.7	18487.5	18274.3	18348.1	18297	18278.5	18275.3	18275.3	18384.9
707.34	18489.1	18488.2	18274.4	18346.6	18296.7	18278.5	18275.4	18275.4	18387.6
707.29	18485.5	18488.7	18274.5	18345.2	18296.5	18278.5	18275.4	18275.5	18389.9
707.24	18481.5	18488.7	18274.5	18343.8	18296.2	18278.5	18275.5	18275.5	18391.7
707.19	18479.1	18488.3	18274.6	18342.4	18296	18278.6	18275.5	18275.6	18393
707.14	18480.8	18487.3	18274.6	18341.1	18295.8	18278.6	18275.6	18275.6	18393.8
707.09	18485.2	18485.9	18274.7	18339.8	18295.5	18278.6	18275.7	18275.7	18394
707.04	18490.1	18483.9	18274.7	18338.5	18295.3	18278.7	18275.7	18275.7	18393.7
706.99	18490	18481.5	18274.8	18337.3	18295.1	18278.7	18275.8	18275.8	18392.8
706.94	18490	18478.5	18274.9	18336.1	18294.9	18278.7	18275.8	18275.8	18391.4
706.89	18485.1	18475.1	18274.9	18334.9	18294.7	18278.8	18275.9	18275.9	18389.5
706.84	18475.8	18471.3	18275	18333.8	18294.5	18278.8	18275.9	18275.9	18387.2
706.79	18475.2	18467.1	18275	18332.7	18294.3	18278.8	18276	18276	18384.5
706.74	18470.8	18462.7	18275.1	18331.7	18294.2	18278.9	18276	18276	18381.4
706.69	18462.5	18458	18275.2	18330.6	18294	18278.9	18276.1	18276.1	18378.1
706.64	18457	18453.2	18275.2	18329.6	18293.8	18278.9	18276.1	18276.2	18374.6
706.59	18452.1	18448.3	18275.3	18328.6	18293.6	18279	18276.2	18276.2	18371
706.54	18447.7	18443.2	18275.3	18327.7	18293.5	18279	18276.2	18276.3	18367.2
706.49	18441.3	18438.2	18275.4	18326.8	18293.3	18279	18276.3	18276.3	18363.4
706.44	18438.6	18433.2	18275.4	18325.9	18293.2	18279.1	18276.3	18276.4	18359.6
706.39	18435.9	18428.2	18275.5	18325	18293	18279.1	18276.4	18276.4	18355.8
706.34	18430	18423.3	18275.6	18324.2	18292.8	18279.1	18276.5	18276.5	18352.1
706.29	18425.5	18418.6	18275.6	18323.3	18292.7	18279.2	18276.5	18276.5	18348.4
706.24	18422.3	18413.9	18275.7	18322.5	18292.6	18279.2	18276.6	18276.6	18344.8
706.19	18414.9	18409.4	18275.7	18321.8	18292.4	18279.2	18276.6	18276.7	18341.4
706.14	18409.4	18405	18275.8	18321	18292.3	18279.3	18276.7	18276.7	18338.1
706.09	18401.8	18400.8	18275.8	18320.3	18292.2	18279.3	18276.7	18276.8	18334.9
706.04	18395.2	18396.8	18275.9	18319.5	18292	18279.3	18276.8	18276.8	18331.8
705.99	18389.7	18392.9	18276	18318.9	18291.9	18279.4	18276.8	18276.9	18328.9
705.94	18384.4	18389.2	18276	18318.2	18291.8	18279.4	18276.9	18276.9	18326.1
705.89	18373.5	18385.6	18276.1	18317.5	18291.7	18279.5	18276.9	18277	18323.5
705.84	18367.5	18382.2	18276.1	18316.9	18291.6	18279.5	18277	18277	18321
705.79	18360.7	18379	18276.2	18316.3	18291.5	18279.5	18277	18277.1	18318.6
705.74	18361	18375.9	18276.3	18315.7	18291.3	18279.5	18277.1	18277.1	18316.4
705.69	18358.9	18373	18276.3	18315.1	18291.2	18279.6	18277.2	18277.2	18314.3
705.64	18360.6	18370.2	18276.4	18314.5	18291.1	18279.6	18277.2	18277.2	18312.3
705.59	18361.8	18367.5	18276.4	18314	18291	18279.7	18277.3	18277.3	18310.5
705.54	18360.1	18365	18276.5	18313.4	18290.9	18279.7	18277.3	18277.3	18308.7
705.49	18359.2	18362.6	18276.5	18312.9	18290.8	18279.7	18277.4	18277.4	18307.1
705.44	18356.7	18360.3	18276.6	18312.4	18290.8	18279.8	18277.4	18277.5	18305.6
705.39	18353.8	18358.2	18276.7	18311.9	18290.7	18279.8	18277.5	18277.5	18304.1
705.34	18353.6	18356.2	18276.7	18311.4	18290.6	18279.9	18277.5	18277.6	18302.8
705.29	18360.1	18354.2	18276.8	18311	18290.5	18279.9	18277.6	18277.6	18301.6
705.24	18358	18352.4	18276.8	18310.5	18290.4	18279.9	18277.6	18277.7	18300.4
705.19	18352	18350.6	18276.9	18310.1	18290.3	18280	18277.7	18277.7	18299.3
705.14	18351.3	18349	18277	18309.7	18290.3	18280	18277.8	18277.8	18298.3
705.09	18350.5	18347.4	18277	18309.2	18290.2	18280	18277.8	18277.8	18297.4
705.04	18350.7	18345.9	18277.1	18308.8	18290.1	18280.1	18277.9	18277.9	18296.5
704.99	18353.7	18344.5	18277.1	18308.4	18290	18280.1	18277.9	18278	18295.7
704.94	18353	18343.2	18277.2	18308	18290	18280.2	18278	18278	18295
704.89	18351.1	18341.9	18277.3	18307.7	18289.9	18280.2	18278	18278.1	18294.3
704.84	18352.4	18340.7	18277.3	18307.3	18289.8	18280.2	18278.1	18278.1	18293.6
704.79	18350.3	18339.5	18277.4	18306.9	18289.8	18280.3	18278.1	18278.2	18293
704.74	18351.7	18338.4	18277.4	18306.6	18289.7	18280.3	18278.2	18278.2	18292.5
704.69	18355	18337.3	18277.5	18306.2	18289.7	18280.4	18278.2	18278.3	18291.9
704.64	18360.6	18336.3	18277.5	18305.9	18289.6	18280.4	18278.3	18278.3	18291.5
704.59	18365.8	18335.3	18277.6	18305.6	18289.5	18280.5	18278.4	18278.4	18291
704.54	18364.7	18334.3	18277.7	18305.3	18289.5	18280.5	18278.4	18278.5	18290.6
704.49	18367.2	18333.5	18277.7	18305	18289.4	18280.5	18278.5	18278.5	18290.2
704.44	18367.3	18332.6	18277.8	18304.7	18289.4	18280.6	18278.5	18278.6	18289.8
704.39	18368.8	18331.8	18277.8	18304.4	18289.3	18280.6	18278.6	18278.6	18289.4
704.34	18374.5	18330.9	18277.9	18304.1	18289.3	18280.7	18278.6	18278.7	18289.1
704.29	18376.1	18330.2	18278	18303.8	18289.2	18280.7	18278.7	18278.7	18288.8
704.24	18374	18329.4	18278	18303.5	18289.2	18280.8	18278.7	18278.8	18288.5
704.19	18374.9	18328.7	18278.1	18303.3	18289.2	18280.8	18278.8	18278.8	18288.2
704.14	18375.4	18328	18278.1	18303	18289.1	18280.8	18278.8	18278.9	18288
704.09	18371.2	18327.3	18278.2	18302.8	18289.1	18280.9	18278.9	18279	18287.7
704.04	18366.5	18326.7	18278.2	18302.5	18289	18280.9	18279	18279	18287.5
703.99	18368.6	18326	18278.3	18302.3	18289	18281	18279	18279.1	18287.3
703.94	18368.2	18325.4	18278.4	18302	18289	18281	18279.1	18279.1	18287.1
703.89	18366.5	18324.8	18278.4	18301.8	18288.9	18281	18279.1	18279.2	18286.9
703.84	18363.5	18324.3	18278.5	18301.6	18288.9	18281.1	18279.2	18279.2	18286.7
703.79	18365.3	18323.7	18278.5	18301.4	18288.8	18281.1	18279.2	18279.3	18286.5
703.74	18362.9	18323.2	18278.6	18301.2	18288.8	18281.2	18279.3	18279.3	18286.4
703.69	18360	18322.6	18278.7	18301	18288.8	18281.2	18279.3	18279.4	18286.2
703.64	18355.8	18322.1	18278.7	18300.8	18288.8	18281.3	18279.4	18279.5	18286.1
703.59	18353.3	18321.6	18278.8	18300.6	18288.7	18281.3	18279.5	18279.5	18286
703.54	18350.1	18321.1	18278.8	18300.4	18288.7	18281.3	18279.5	18279.6	18285.8
703.49	18346	18320.7	18278.9	18300.2	18288.7	18281.4	18279.6	18279.6	18285.7
703.44	18343.8	18320.2	18279	18300	18288.7	18281.4	18279.6	18279.7	18285.6
703.39	18340.2	18319.7	18279	18299.8	18288.6	18281.5	18279.7	18279.7	18285.5
703.34	18337.4	18319.3	18279.1	18299.6	18288.6	18281.5	18279.7	18279.8	18285.4
703.29	18332.5	18318.9	18279.1	18299.5	18288.6	18281.6	18279.8	18279.8	18285.3
703.24	18327.7	18318.5	18279.2	18299.3	18288.6	18281.6	18279.8	18279.9	18285.2
703.19	18321.9	18318.1	18279.2	18299.1	18288.5	18281.7	18279.9	18280	18285.1
703.14	18321.9	18317.7	18279.3	18299	18288.5	18281.7	18280	18280	18285
703.09	18326.9	18317.3	18279.4	18298.8	18288.5	18281.8	18280	18280.1	18285
703.04	18327.9	18316.9	18279.4	18298.7	18288.5	18281.8	18280.1	18280.1	18284.9
702.99	18329.5	18316.5	18279.5	18298.5	18288.5	18281.8	18280.1	18280.2	18284.8
702.94	18325.2	18316.2	18279.5	18298.3	18288.5	18281.9	18280.2	18280.2	18284.8
702.89	18317.6	18315.8	18279.6	18298.2	18288.5	18281.9	18280.2	18280.3	18284.7
702.84	18312.5	18315.5	18279.7	18298.1	18288.4	18282	18280.3	18280.3	18284.6
702.79	18311.5	18315.1	18279.7	18297.9	18288.4	18282	18280.3	18280.4	18284.6
702.74	18310.6	18314.8	18279.8	18297.8	18288.4	18282.1	18280.4	18280.5	18284.5
702.69	18310	18314.5	18279.8	18297.7	18288.4	18282.1	18280.5	18280.5	18284.5
702.64	18309.8	18314.2	18279.9	18297.5	18288.4	18282.2	18280.5	18280.6	18284.5
702.59	18309.9	18313.9	18280	18297.4	18288.4	18282.2	18280.6	18280.6	18284.4
702.54	18310.4	18313.6	18280	18297.3	18288.4	18282.3	18280.6	18280.7	18284.4
702.49	18311.2	18313.3	18280.1	18297.2	18288.4	18282.3	18280.7	18280.7	18284.4
702.44	18312.4	18313	18280.1	18297	18288.4	18282.3	18280.7	18280.8	18284.3
702.39	18313.9	18312.7	18280.2	18296.9	18288.3	18282.4	18280.8	18280.8	18284.3
702.34	18315.6	18312.4	18280.2	18296.8	18288.3	18282.4	18280.8	18280.9	18284.3
702.29	18317.7	18312.2	18280.3	18296.7	18288.3	18282.5	18280.9	18281	18284.3
702.24	18320	18311.9	18280.4	18296.6	18288.3	18282.5	18281	18281	18284.2
702.19	18322.5	18311.6	18280.4	18296.5	18288.3	18282.6	18281	18281.1	18284.2
702.14	18325.3	18311.4	18280.5	18296.4	18288.3	18282.6	18281.1	18281.1	18284.2
702.09	18328.2	18311.1	18280.5	18296.3	18288.3	18282.7	18281.1	18281.2	18284.2
702.04	18331.3	18310.9	18280.6	18296.2	18288.3	18282.7	18281.2	18281.2	18284.2
701.99	18334.4	18310.7	18280.7	18296.1	18288.3	18282.8	18281.2	18281.3	18284.2
701.94	18337.7	18310.4	18280.7	18296	18288.3	18282.8	18281.3	18281.3	18284.2
701.89	18340.9	18310.2	18280.8	18295.9	18288.3	18282.9	18281.3	18281.4	18284.2
701.84	18344.1	18310	18280.8	18295.8	18288.3	18282.9	18281.4	18281.5	18284.2
701.79	18347.2	18309.8	18280.9	18295.8	18288.3	18283	18281.5	18281.5	18284.2
701.74	18350.2	18309.5	18280.9	18295.7	18288.3	18283	18281.5	18281.6	18284.2
701.69	18352.9	18309.3	18281	18295.6	18288.3	18283.1	18281.6	18281.6	18284.2
701.64	18355.4	18309.1	18281.1	18295.5	18288.3	18283.1	18281.6	18281.7	18284.2
701.59	18357.6	18308.9	18281.1	18295.4	18288.3	18283.2	18281.7	18281.7	18284.2
701.54	18359.4	18308.7	18281.2	18295.3	18288.4	18283.2	18281.7	18281.8	18284.2
701.49	18360.7	18308.5	18281.2	18295.3	18288.4	18283.2	18281.8	18281.8	18284.2
701.44	18361.5	18308.3	18281.3	18295.2	18288.4	18283.3	18281.9	18281.9	18284.2
701.39	18361.6	18308.2	18281.3	18295.1	18288.4	18283.3	18281.9	18282	18284.2
701.34	18361.1	18308	18281.4	18295.1	18288.4	18283.4	18282	18282	18284.2
701.29	18359.8	18307.8	18281.5	18295	18288.4	18283.4	18282	18282.1	18284.2
701.24	18357.6	18307.6	18281.5	18294.9	18288.4	18283.5	18282.1	18282.1	18284.2
701.19	18354.4	18307.5	18281.6	18294.9	18288.4	18283.5	18282.1	18282.2	18284.2
701.14	18350.2	18307.3	18281.7	18294.8	18288.4	18283.6	18282.2	18282.2	18284.3
701.09	18344.8	18307.1	18281.7	18294.8	18288.4	18283.6	18282.2	18282.3	18284.3
701.04	18338.1	18307	18281.8	18294.7	18288.4	18283.7	18282.3	18282.4	18284.3
700.99	18330.1	18306.8	18281.8	18294.6	18288.5	18283.7	18282.4	18282.4	18284.3
700.94	18320.6	18306.6	18281.9	18294.6	18288.5	18283.8	18282.4	18282.5	18284.3
700.89	18309.5	18306.5	18281.9	18294.5	18288.5	18283.8	18282.5	18282.5	18284.3
700.84	18296.7	18306.3	18282	18294.5	18288.5	18283.9	18282.5	18282.6	18284.4
700.79	18282.1	18306.2	18282.1	18294.4	18288.5	18283.9	18282.6	18282.6	18284.4

## Sheet: f
B.E.(eV)	Raw Intensity	Peak Sum	Background	Peak1	Peak2	Peak3	Peak4	Peak5	Peak6	Peak7	Peak8
811.28	13967.5	13979.1	13967.5	13967.6	13968.2	13967.7	13968.9	13967.5	13968.2	13968	13975.5
811.23	13973.7	13979.4	13967.7	13967.8	13968.4	13967.9	13969.1	13967.7	13968.4	13968.2	13975.8
811.18	13980.3	13979.7	13967.9	13968	13968.6	13968.1	13969.3	13967.9	13968.6	13968.4	13976.1
811.13	13987.2	13980	13968.1	13968.1	13968.8	13968.3	13969.5	13968.1	13968.8	13968.6	13976.4
811.08	13994.3	13980.3	13968.3	13968.4	13969	13968.5	13969.7	13968.3	13969	13968.8	13976.7
811.03	14001.4	13980.6	13968.5	13968.5	13969.2	13968.7	13969.9	13968.5	13969.2	13969	13977
810.98	14008.4	13981	13968.7	13968.8	13969.4	13968.9	13970.1	13968.7	13969.4	13969.2	13977.3
810.93	14015.2	13981.3	13968.9	13969	13969.6	13969.1	13970.3	13968.9	13969.6	13969.5	13977.6
810.88	14021.6	13981.6	13969.1	13969.1	13969.8	13969.3	13970.5	13969.1	13969.8	13969.6	13977.9
810.83	14027.4	13981.9	13969.3	13969.4	13970	13969.5	13970.7	13969.3	13970	13969.9	13978.2
810.78	14032.6	13982.2	13969.5	13969.5	13970.2	13969.7	13971	13969.5	13970.2	13970	13978.5
810.73	14037	13982.5	13969.7	13969.8	13970.4	13969.9	13971.1	13969.7	13970.4	13970.3	13978.8
810.68	14035.5	13982.9	13969.9	13970	13970.6	13970.1	13971.4	13969.9	13970.6	13970.5	13979.1
810.63	14035	13983.2	13970.1	13970.1	13970.8	13970.3	13971.6	13970.1	13970.8	13970.7	13979.4
810.58	14032.1	13983.5	13970.3	13970.3	13971	13970.5	13971.8	13970.3	13971	13970.9	13979.7
810.53	14038.9	13983.8	13970.5	13970.5	13971.2	13970.7	13972	13970.5	13971.2	13971.1	13980
810.48	14045.1	13984.2	13970.7	13970.7	13971.4	13970.9	13972.2	13970.7	13971.4	13971.3	13980.3
810.43	14041.4	13984.5	13970.9	13970.9	13971.6	13971.1	13972.4	13970.9	13971.6	13971.5	13980.6
810.38	14028.2	13984.9	13971.1	13971.1	13971.8	13971.3	13972.6	13971.1	13971.8	13971.7	13981
810.33	14020.1	13985.2	13971.3	13971.3	13972	13971.5	13972.8	13971.3	13972	13971.9	13981.3
810.28	14011.2	13985.5	13971.5	13971.5	13972.2	13971.7	13973	13971.5	13972.2	13972.1	13981.6
810.23	14002.3	13985.9	13971.7	13971.7	13972.4	13971.9	13973.2	13971.7	13972.4	13972.3	13981.9
810.18	13997.6	13986.2	13971.9	13971.9	13972.6	13972.1	13973.4	13971.9	13972.6	13972.5	13982.2
810.13	13987.2	13986.6	13972.1	13972.1	13972.8	13972.3	13973.6	13972.1	13972.8	13972.7	13982.6
810.08	13980	13986.9	13972.3	13972.3	13973	13972.5	13973.8	13972.3	13973	13972.9	13982.9
810.03	13970.6	13987.3	13972.5	13972.5	13973.2	13972.7	13974	13972.5	13973.2	13973.1	13983.2
809.98	13964.9	13987.6	13972.7	13972.7	13973.4	13972.9	13974.2	13972.7	13973.5	13973.3	13983.6
809.93	13961.9	13988	13972.9	13972.9	13973.6	13973.1	13974.4	13972.9	13973.7	13973.5	13983.9
809.88	13959.9	13988.3	13973.1	13973.1	13973.8	13973.3	13974.6	13973.1	13973.9	13973.7	13984.2
809.83	13956.8	13988.7	13973.3	13973.3	13974	13973.5	13974.9	13973.3	13974.1	13973.9	13984.6
809.78	13949.6	13989.1	13973.5	13973.5	13974.2	13973.7	13975	13973.5	13974.3	13974.1	13985
809.73	13946.6	13989.5	13973.7	13973.7	13974.4	13973.9	13975.3	13973.7	13974.5	13974.3	13985.3
809.68	13950.4	13989.8	13973.9	13973.9	13974.6	13974.1	13975.5	13973.9	13974.7	13974.5	13985.6
809.63	13954.4	13990.2	13974.1	13974.1	13974.8	13974.3	13975.7	13974.1	13974.9	13974.7	13986
809.58	13953.4	13990.6	13974.3	13974.3	13975	13974.5	13975.9	13974.3	13975.1	13974.9	13986.4
809.53	13951.8	13991	13974.5	13974.5	13975.2	13974.7	13976.1	13974.5	13975.3	13975.1	13986.7
809.48	13948.7	13991.4	13974.7	13974.7	13975.4	13974.9	13976.3	13974.7	13975.5	13975.4	13987.1
809.43	13951.9	13991.7	13974.9	13974.9	13975.6	13975.1	13976.5	13974.9	13975.7	13975.5	13987.5
809.38	13955.2	13992.1	13975.1	13975.1	13975.8	13975.3	13976.7	13975.1	13975.9	13975.8	13987.8
809.33	13961.4	13992.5	13975.3	13975.3	13976	13975.5	13976.9	13975.3	13976.1	13976	13988.2
809.28	13966.6	13992.9	13975.5	13975.5	13976.2	13975.7	13977.1	13975.5	13976.3	13976.2	13988.6
809.23	13966	13993.3	13975.7	13975.7	13976.4	13975.9	13977.3	13975.7	13976.5	13976.4	13989
809.18	13965	13993.8	13975.9	13975.9	13976.6	13976.1	13977.5	13975.9	13976.7	13976.6	13989.4
809.13	13969.1	13994.2	13976	13976.1	13976.8	13976.3	13977.7	13976.1	13976.9	13976.8	13989.7
809.08	13976.9	13994.6	13976.2	13976.3	13977	13976.5	13977.9	13976.3	13977.1	13977	13990.1
809.03	13980.5	13995	13976.5	13976.5	13977.2	13976.7	13978.1	13976.5	13977.4	13977.2	13990.5
808.98	13983.3	13995.4	13976.6	13976.7	13977.4	13976.9	13978.4	13976.7	13977.5	13977.4	13990.9
808.93	13986.4	13995.9	13976.9	13976.9	13977.6	13977.1	13978.6	13976.9	13977.8	13977.6	13991.3
808.88	13991.9	13996.3	13977	13977.1	13977.8	13977.3	13978.8	13977.1	13978	13977.8	13991.7
808.83	13986.9	13996.7	13977.2	13977.3	13978	13977.5	13979	13977.3	13978.2	13978	13992.2
808.78	13987.9	13997.2	13977.5	13977.5	13978.2	13977.7	13979.2	13977.5	13978.4	13978.2	13992.6
808.73	14001.1	13997.6	13977.6	13977.7	13978.4	13977.9	13979.4	13977.7	13978.6	13978.4	13993
808.68	14008.1	13998	13977.8	13977.9	13978.6	13978.1	13979.6	13977.9	13978.8	13978.6	13993.4
808.63	14015.5	13998.5	13978	13978.1	13978.8	13978.3	13979.8	13978.1	13979	13978.8	13993.9
808.58	14016.2	13999	13978.2	13978.3	13979	13978.5	13980	13978.3	13979.2	13979	13994.3
808.53	14019.7	13999.4	13978.4	13978.5	13979.2	13978.7	13980.2	13978.5	13979.4	13979.2	13994.7
808.48	14022.3	13999.9	13978.6	13978.7	13979.4	13978.9	13980.4	13978.7	13979.6	13979.4	13995.2
808.43	14024.8	14000.4	13978.8	13978.9	13979.6	13979.1	13980.6	13978.9	13979.8	13979.6	13995.6
808.38	14026.6	14000.9	13979	13979.1	13979.9	13979.3	13980.8	13979.1	13980	13979.9	13996.1
808.33	14024.6	14001.3	13979.2	13979.3	13980	13979.5	13981	13979.3	13980.2	13980.1	13996.5
808.28	14022.7	14001.8	13979.4	13979.5	13980.2	13979.7	13981.2	13979.5	13980.4	13980.3	13997
808.23	14025	14002.3	13979.6	13979.7	13980.5	13979.9	13981.5	13979.7	13980.6	13980.5	13997.5
808.18	14029.8	14002.8	13979.8	13979.9	13980.7	13980.1	13981.7	13979.9	13980.9	13980.7	13997.9
808.13	14033.4	14003.3	13980	13980.1	13980.9	13980.3	13981.9	13980.1	13981	13980.9	13998.4
808.08	14037.5	14003.8	13980.2	13980.3	13981.1	13980.5	13982.1	13980.3	13981.3	13981.1	13998.9
808.03	14042.8	14004.4	13980.4	13980.5	13981.3	13980.7	13982.3	13980.5	13981.5	13981.3	13999.4
807.98	14036.4	14004.9	13980.6	13980.7	13981.5	13980.9	13982.5	13980.7	13981.7	13981.5	13999.9
807.93	14033.8	14005.4	13980.8	13980.9	13981.7	13981.1	13982.7	13980.9	13981.9	13981.7	14000.4
807.88	14039.7	14005.9	13981	13981.1	13981.9	13981.3	13982.9	13981.1	13982.1	13981.9	14000.9
807.83	14049.7	14006.5	13981.2	13981.3	13982.1	13981.5	13983.1	13981.3	13982.3	13982.1	14001.4
807.78	14050.9	14007	13981.4	13981.5	13982.3	13981.7	13983.3	13981.5	13982.5	13982.3	14001.9
807.73	14047.6	14007.6	13981.6	13981.7	13982.5	13981.9	13983.5	13981.7	13982.7	13982.5	14002.4
807.68	14045.8	14008.1	13981.8	13981.9	13982.7	13982.1	13983.7	13981.9	13982.9	13982.7	14002.9
807.63	14054.4	14008.7	13982	13982.1	13982.9	13982.3	13984	13982.1	13983.1	13983	14003.5
807.58	14053	14009.2	13982.2	13982.3	13983.1	13982.5	13984.1	13982.3	13983.3	13983.2	14004
807.53	14058.3	14009.8	13982.4	13982.5	13983.3	13982.7	13984.4	13982.5	13983.5	13983.4	14004.5
807.48	14062.6	14010.4	13982.6	13982.7	13983.5	13982.9	13984.6	13982.6	13983.8	13983.6	14005.1
807.43	14057.1	14011	13982.8	13982.9	13983.7	13983.1	13984.8	13982.9	13984	13983.8	14005.6
807.38	14054.7	14011.6	13983	13983.1	13983.9	13983.3	13985	13983	13984.2	13984	14006.2
807.33	14051.3	14012.2	13983.2	13983.3	13984.1	13983.5	13985.2	13983.2	13984.4	13984.2	14006.8
807.28	14047.4	14012.8	13983.4	13983.5	13984.3	13983.7	13985.4	13983.5	13984.6	13984.4	14007.4
807.23	14046	14013.4	13983.6	13983.7	13984.5	13983.9	13985.6	13983.6	13984.8	13984.6	14007.9
807.18	14042.4	14014	13983.8	13983.9	13984.7	13984.1	13985.8	13983.9	13985	13984.8	14008.5
807.13	14037.4	14014.7	13984	13984.1	13984.9	13984.3	13986	13984	13985.2	13985	14009.1
807.08	14030.1	14015.3	13984.2	13984.3	13985.1	13984.5	13986.2	13984.2	13985.4	13985.2	14009.7
807.03	14030.2	14015.9	13984.4	13984.5	13985.3	13984.7	13986.5	13984.5	13985.6	13985.5	14010.3
806.98	14032	14016.6	13984.6	13984.7	13985.5	13984.9	13986.6	13984.6	13985.8	13985.6	14010.9
806.93	14026.5	14017.2	13984.8	13984.9	13985.7	13985.1	13986.9	13984.9	13986	13985.9	14011.6
806.88	14019.4	14017.9	13985	13985.1	13985.9	13985.3	13987.1	13985	13986.2	13986.1	14012.2
806.83	14017.5	14018.6	13985.2	13985.3	13986.1	13985.5	13987.3	13985.2	13986.5	13986.3	14012.8
806.78	14014.1	14019.2	13985.4	13985.5	13986.3	13985.7	13987.5	13985.4	13986.7	13986.5	14013.5
806.73	14014.1	14019.9	13985.6	13985.7	13986.5	13985.9	13987.7	13985.6	13986.9	13986.7	14014.1
806.68	14006.7	14020.6	13985.8	13985.9	13986.7	13986.1	13987.9	13985.8	13987.1	13986.9	14014.8
806.63	14006.1	14021.3	13986	13986.1	13986.9	13986.3	13988.1	13986	13987.3	13987.1	14015.4
806.58	14003.2	14022	13986.2	13986.3	13987.1	13986.5	13988.3	13986.2	13987.5	13987.3	14016.1
806.53	13994.7	14022.7	13986.4	13986.5	13987.3	13986.7	13988.5	13986.4	13987.7	13987.5	14016.8
806.48	13994.9	14023.5	13986.6	13986.7	13987.5	13986.9	13988.8	13986.6	13987.9	13987.8	14017.5
806.43	14000.8	14024.2	13986.8	13986.9	13987.7	13987.1	13989	13986.8	13988.1	13988	14018.1
806.38	14001.3	14024.9	13987	13987.1	13987.9	13987.3	13989.2	13987	13988.4	13988.2	14018.8
806.33	13998.5	14025.7	13987.2	13987.3	13988.1	13987.5	13989.4	13987.2	13988.6	13988.4	14019.5
806.28	14001.8	14026.4	13987.4	13987.5	13988.3	13987.7	13989.6	13987.4	13988.8	13988.6	14020.2
806.23	14005.5	14027.2	13987.6	13987.7	13988.5	13987.9	13989.8	13987.6	13989	13988.8	14021
806.18	14013.6	14027.9	13987.8	13987.9	13988.7	13988.1	13990	13987.8	13989.2	13989	14021.7
806.13	14016.9	14028.7	13988	13988.1	13988.9	13988.3	13990.2	13988	13989.4	13989.2	14022.4
806.08	14018	14029.5	13988.2	13988.3	13989.1	13988.5	13990.4	13988.2	13989.6	13989.4	14023.1
806.03	14024.8	14030.3	13988.4	13988.5	13989.4	13988.7	13990.6	13988.4	13989.8	13989.6	14023.9
805.98	14029.6	14031.1	13988.6	13988.7	13989.5	13988.9	13990.9	13988.6	13990	13989.9	14024.6
805.93	14033	14031.9	13988.8	13988.9	13989.8	13989.1	13991.1	13988.8	13990.3	13990.1	14025.4
805.88	14034	14032.7	13989	13989.1	13990	13989.3	13991.3	13989	13990.5	13990.3	14026.2
805.83	14038.6	14033.5	13989.2	13989.3	13990.2	13989.5	13991.5	13989.2	13990.7	13990.5	14026.9
805.78	14043.1	14034.3	13989.4	13989.5	13990.4	13989.7	13991.7	13989.4	13990.9	13990.7	14027.7
805.73	14046.2	14035.1	13989.6	13989.7	13990.6	13989.9	13991.9	13989.6	13991.1	13990.9	14028.5
805.68	14045.1	14036	13989.8	13989.9	13990.8	13990.1	13992.1	13989.8	13991.3	13991.1	14029.3
805.63	14048.8	14036.8	13990	13990.1	13991	13990.3	13992.3	13990	13991.5	13991.4	14030.1
805.58	14049.3	14037.7	13990.2	13990.3	13991.2	13990.5	13992.5	13990.2	13991.8	13991.6	14030.9
805.53	14048.2	14038.5	13990.4	13990.5	13991.4	13990.7	13992.8	13990.4	13992	13991.8	14031.7
805.48	14053.2	14039.4	13990.6	13990.7	13991.6	13990.9	13993	13990.6	13992.2	13992	14032.5
805.43	14049.8	14040.2	13990.8	13990.9	13991.8	13991.1	13993.2	13990.8	13992.4	13992.2	14033.3
805.38	14045.6	14041.1	13991	13991.1	13992	13991.3	13993.4	13991	13992.6	13992.4	14034.1
805.33	14042	14042	13991.2	13991.3	13992.2	13991.5	13993.6	13991.2	13992.8	13992.6	14035
805.28	14038	14042.9	13991.4	13991.5	13992.4	13991.7	13993.8	13991.4	13993	13992.9	14035.8
805.23	14038.8	14043.8	13991.6	13991.7	13992.6	13991.9	13994	13991.6	13993.2	13993.1	14036.6
805.18	14037	14044.6	13991.8	13991.9	13992.8	13992.1	13994.2	13991.8	13993.5	13993.3	14037.5
805.13	14029.1	14045.5	13992	13992.1	13993	13992.3	13994.4	13992	13993.7	13993.5	14038.3
805.08	14020.7	14046.5	13992.2	13992.2	13993.2	13992.5	13994.6	13992.2	13993.9	13993.7	14039.1
805.03	14017.9	14047.4	13992.4	13992.5	13993.4	13992.7	13994.9	13992.4	13994.1	13993.9	14040
804.98	14013	14048.3	13992.6	13992.6	13993.6	13993	13995.1	13992.6	13994.3	13994.1	14040.9
804.93	14007.7	14049.2	13992.8	13992.9	13993.8	13993.1	13995.3	13992.8	13994.5	13994.4	14041.7
804.88	13999.9	14050.1	13993	13993	13994	13993.4	13995.5	13993	13994.8	13994.6	14042.6
804.83	14007.6	14051	13993.2	13993.2	13994.2	13993.5	13995.7	13993.2	13995	13994.8	14043.4
804.78	14009.5	14051.9	13993.4	13993.5	13994.4	13993.8	13995.9	13993.4	13995.2	13995	14044.3
804.73	14007.5	14052.9	13993.6	13993.6	13994.6	13994	13996.1	13993.6	13995.4	13995.2	14045.2
804.68	14007	14053.8	13993.8	13993.9	13994.8	13994.1	13996.4	13993.8	13995.6	13995.5	14046
804.63	14004.1	14054.7	13994	13994	13995	13994.4	13996.6	13994	13995.9	13995.7	14046.9
804.58	14004.3	14055.6	13994.2	13994.2	13995.2	13994.5	13996.8	13994.2	13996.1	13995.9	14047.7
804.53	14005.3	14056.5	13994.4	13994.5	13995.4	13994.8	13997	13994.4	13996.3	13996.1	14048.6
804.48	14012	14057.5	13994.6	13994.6	13995.6	13995	13997.2	13994.6	13996.5	13996.3	14049.5
804.43	14020.1	14058.4	13994.8	13994.9	13995.8	13995.1	13997.4	13994.8	13996.7	13996.6	14050.3
804.38	14023.8	14059.3	13995	13995	13996	13995.4	13997.6	13995	13997	13996.8	14051.2
804.33	14037	14060.2	13995.1	13995.2	13996.2	13995.5	13997.9	13995.2	13997.2	13997	14052
804.28	14041.1	14061.1	13995.4	13995.4	13996.5	13995.8	13998.1	13995.4	13997.4	13997.2	14052.9
804.23	14036.8	14062.1	13995.5	13995.6	13996.7	13996	13998.3	13995.6	13997.6	13997.5	14053.7
804.18	14044	14063	13995.8	13995.8	13996.9	13996.2	13998.5	13995.8	13997.8	13997.7	14054.6
804.13	14058.4	14063.9	13996	13996	13997.1	13996.4	13998.7	13996	13998	13997.9	14055.4
804.08	14070.8	14064.8	13996.1	13996.2	13997.3	13996.6	13998.9	13996.2	13998.3	13998.1	14056.2
804.03	14077.3	14065.6	13996.4	13996.4	13997.5	13996.8	13999.1	13996.4	13998.5	13998.3	14057
803.98	14085.4	14066.5	13996.5	13996.6	13997.7	13997	13999.4	13996.6	13998.7	13998.6	14057.8
803.93	14092	14067.4	13996.7	13996.8	13997.9	13997.2	13999.6	13996.8	13998.9	13998.8	14058.6
803.88	14089.3	14068.3	13996.9	13997	13998.1	13997.4	13999.8	13997	13999.2	13999	14059.4
803.83	14088.9	14069.1	13997.1	13997.2	13998.3	13997.6	14000	13997.2	13999.4	13999.2	14060.2
803.78	14095.4	14070	13997.3	13997.4	13998.5	13997.8	14000.2	13997.4	13999.6	13999.5	14061
803.73	14102.8	14070.8	13997.5	13997.6	13998.7	13998	14000.4	13997.6	13999.8	13999.7	14061.7
803.68	14106.6	14071.6	13997.7	13997.8	13998.9	13998.2	14000.6	13997.8	14000.1	13999.9	14062.5
803.63	14110.5	14072.4	13997.9	13998	13999.1	13998.4	14000.9	13998	14000.3	14000.1	14063.2
803.58	14108	14073.2	13998.1	13998.2	13999.3	13998.6	14001.1	13998.2	14000.5	14000.4	14063.9
803.53	14107.8	14074	13998.3	13998.4	13999.5	13998.8	14001.3	13998.4	14000.7	14000.6	14064.6
803.48	14104.3	14074.8	13998.5	13998.6	13999.7	13999	14001.5	13998.6	14001	14000.8	14065.3
803.43	14097.8	14075.5	13998.7	13998.8	13999.9	13999.2	14001.7	13998.8	14001.2	14001.1	14065.9
803.38	14091.5	14076.2	13998.9	13999	14000.1	13999.4	14001.9	13999	14001.4	14001.3	14066.6
803.33	14092.1	14076.9	13999.1	13999.2	14000.3	13999.6	14002.1	13999.2	14001.6	14001.5	14067.2
803.28	14091.1	14077.6	13999.3	13999.4	14000.5	13999.8	14002.4	13999.4	14001.9	14001.8	14067.8
803.23	14091.2	14078.3	13999.5	13999.6	14000.7	14000	14002.6	13999.6	14002.1	14002	14068.4
803.18	14089.5	14079	13999.7	13999.8	14000.9	14000.2	14002.8	13999.8	14002.3	14002.2	14068.9
803.13	14085	14079.6	13999.9	14000	14001.1	14000.4	14003	14000	14002.6	14002.5	14069.5
803.08	14077.1	14080.2	14000.1	14000.2	14001.3	14000.6	14003.2	14000.2	14002.8	14002.7	14070
803.03	14070.6	14080.8	14000.3	14000.4	14001.5	14000.8	14003.5	14000.4	14003	14003	14070.5
802.98	14066.5	14081.4	14000.5	14000.6	14001.8	14001	14003.7	14000.6	14003.3	14003.2	14070.9
802.93	14060.8	14081.9	14000.7	14000.8	14002	14001.2	14003.9	14000.8	14003.5	14003.4	14071.4
802.88	14062.4	14082.4	14000.9	14001	14002.2	14001.4	14004.1	14001	14003.7	14003.7	14071.8
802.83	14065.4	14082.9	14001.1	14001.2	14002.4	14001.6	14004.3	14001.2	14004	14003.9	14072.2
802.78	14072.2	14083.4	14001.3	14001.4	14002.6	14001.8	14004.5	14001.4	14004.2	14004.1	14072.5
802.73	14072.8	14083.8	14001.5	14001.6	14002.8	14002	14004.8	14001.6	14004.4	14004.4	14072.9
802.68	14083.5	14084.2	14001.7	14001.8	14003	14002.2	14005	14001.8	14004.7	14004.6	14073.2
802.63	14094.5	14084.6	14001.9	14002	14003.2	14002.4	14005.2	14002	14004.9	14004.9	14073.5
802.58	14102.5	14085	14002.1	14002.2	14003.4	14002.6	14005.4	14002.2	14005.1	14005.1	14073.7
802.53	14106.8	14085.4	14002.3	14002.4	14003.6	14002.8	14005.6	14002.4	14005.4	14005.4	14074
802.48	14111.5	14085.7	14002.5	14002.6	14003.8	14003	14005.9	14002.6	14005.6	14005.6	14074.2
802.43	14116	14086	14002.7	14002.8	14004	14003.2	14006.1	14002.8	14005.9	14005.9	14074.4
802.38	14121	14086.2	14002.9	14003	14004.2	14003.4	14006.3	14003	14006.1	14006.1	14074.5
802.33	14122.9	14086.5	14003.1	14003.2	14004.4	14003.6	14006.5	14003.2	14006.4	14006.4	14074.6
802.28	14128.9	14086.7	14003.3	14003.4	14004.6	14003.8	14006.7	14003.4	14006.6	14006.6	14074.7
802.23	14136.4	14086.9	14003.5	14003.6	14004.8	14004	14007	14003.6	14006.8	14006.9	14074.8
802.18	14145.5	14087.1	14003.7	14003.8	14005	14004.2	14007.2	14003.8	14007.1	14007.1	14074.8
802.13	14158.4	14087.2	14003.9	14004	14005.2	14004.4	14007.4	14004	14007.3	14007.4	14074.8
802.08	14164.3	14087.4	14004.1	14004.2	14005.4	14004.6	14007.6	14004.2	14007.6	14007.6	14074.8
802.03	14163.5	14087.5	14004.3	14004.4	14005.6	14004.8	14007.8	14004.4	14007.8	14007.9	14074.8
801.98	14160.3	14087.5	14004.5	14004.6	14005.8	14005	14008.1	14004.6	14008.1	14008.2	14074.7
801.93	14152.2	14087.6	14004.7	14004.8	14006	14005.2	14008.3	14004.8	14008.3	14008.4	14074.6
801.88	14148.2	14087.6	14004.9	14005	14006.2	14005.4	14008.5	14005	14008.6	14008.7	14074.5
801.83	14144.3	14087.6	14005.1	14005.2	14006.5	14005.6	14008.7	14005.2	14008.8	14009	14074.4
801.78	14143.5	14087.6	14005.3	14005.4	14006.7	14005.8	14009	14005.4	14009.1	14009.2	14074.2
801.73	14136.3	14087.6	14005.5	14005.6	14006.9	14006	14009.2	14005.6	14009.3	14009.5	14074
801.68	14126.5	14087.6	14005.7	14005.8	14007.1	14006.2	14009.4	14005.8	14009.6	14009.8	14073.8
801.63	14118.9	14087.5	14005.9	14006	14007.3	14006.4	14009.6	14006	14009.8	14010	14073.6
801.58	14100.9	14087.5	14006.1	14006.2	14007.5	14006.6	14009.8	14006.2	14010.1	14010.3	14073.4
801.53	14090.5	14087.4	14006.3	14006.4	14007.7	14006.8	14010.1	14006.4	14010.4	14010.6	14073.1
801.48	14092	14087.3	14006.5	14006.6	14007.9	14007	14010.3	14006.6	14010.6	14010.9	14072.9
801.43	14090.4	14087.2	14006.7	14006.8	14008.1	14007.2	14010.5	14006.8	14010.9	14011.1	14072.5
801.38	14086.5	14087.1	14006.9	14007	14008.3	14007.4	14010.7	14007	14011.1	14011.4	14072.2
801.33	14074.5	14086.9	14007.1	14007.2	14008.5	14007.6	14011	14007.2	14011.4	14011.7	14071.9
801.28	14075.6	14086.8	14007.3	14007.4	14008.7	14007.8	14011.2	14007.4	14011.7	14012	14071.6
801.23	14071.2	14086.6	14007.5	14007.6	14008.9	14008	14011.4	14007.6	14011.9	14012.3	14071.2
801.18	14062.2	14086.5	14007.7	14007.8	14009.1	14008.2	14011.6	14007.8	14012.2	14012.6	14070.9
801.13	14062.2	14086.3	14007.9	14008	14009.3	14008.4	14011.9	14008	14012.5	14012.9	14070.5
801.08	14064.4	14086.1	14008.1	14008.2	14009.5	14008.6	14012.1	14008.2	14012.8	14013.2	14070.1
801.03	14065.4	14086	14008.3	14008.4	14009.8	14008.8	14012.3	14008.4	14013	14013.5	14069.7
800.98	14062.9	14085.8	14008.5	14008.6	14010	14009	14012.5	14008.6	14013.3	14013.8	14069.3
800.93	14057.1	14085.6	14008.7	14008.8	14010.2	14009.2	14012.8	14008.8	14013.6	14014.1	14068.9
800.88	14051.7	14085.4	14008.9	14009	14010.4	14009.4	14013	14009	14013.9	14014.5	14068.5
800.83	14054.7	14085.2	14009.1	14009.2	14010.6	14009.6	14013.2	14009.2	14014.1	14014.8	14068
800.78	14048.9	14085	14009.3	14009.4	14010.8	14009.9	14013.5	14009.4	14014.4	14015.1	14067.6
800.73	14049.7	14084.9	14009.5	14009.6	14011	14010	14013.7	14009.6	14014.7	14015.5	14067.1
800.68	14052.9	14084.7	14009.7	14009.8	14011.2	14010.2	14013.9	14009.8	14015	14015.8	14066.7
800.63	14055.9	14084.5	14009.9	14010	14011.4	14010.5	14014.1	14010	14015.3	14016.1	14066.2
800.58	14061.3	14084.3	14010.1	14010.2	14011.6	14010.6	14014.4	14010.2	14015.6	14016.5	14065.8
800.53	14071.1	14084.2	14010.3	14010.4	14011.8	14010.9	14014.6	14010.4	14015.9	14016.8	14065.3
800.48	14070.4	14084	14010.5	14010.6	14012	14011.1	14014.8	14010.6	14016.2	14017.2	14064.9
800.43	14071.2	14083.9	14010.7	14010.8	14012.2	14011.3	14015	14010.8	14016.5	14017.6	14064.4
800.38	14072.2	14083.7	14010.9	14011	14012.4	14011.5	14015.3	14011	14016.8	14017.9	14063.9
800.33	14076.2	14083.6	14011.1	14011.2	14012.6	14011.7	14015.5	14011.2	14017.1	14018.3	14063.5
800.28	14077.2	14083.5	14011.3	14011.4	14012.8	14011.9	14015.7	14011.4	14017.4	14018.7	14063
800.23	14075.7	14083.3	14011.5	14011.6	14013	14012.1	14016	14011.6	14017.7	14019.1	14062.5
800.18	14084.1	14083.2	14011.7	14011.8	14013.2	14012.3	14016.2	14011.8	14018	14019.5	14062.1
800.13	14088.4	14083.2	14011.9	14012	14013.5	14012.5	14016.4	14012	14018.3	14019.9	14061.6
800.08	14096	14083.1	14012.1	14012.2	14013.7	14012.7	14016.7	14012.2	14018.6	14020.3	14061.1
800.03	14097.1	14083	14012.3	14012.4	14013.9	14012.9	14016.9	14012.4	14019	14020.8	14060.7
799.98	14106.8	14083	14012.5	14012.6	14014.1	14013.1	14017.1	14012.6	14019.3	14021.2	14060.2
799.93	14103.7	14083	14012.7	14012.8	14014.3	14013.3	14017.4	14012.8	14019.6	14021.6	14059.8
799.88	14096.4	14083	14012.9	14013	14014.5	14013.5	14017.6	14013	14020	14022.1	14059.3
799.83	14089.5	14083	14013.1	14013.2	14014.7	14013.7	14017.8	14013.2	14020.3	14022.6	14058.9
799.78	14090.2	14083	14013.3	14013.4	14014.9	14013.9	14018.1	14013.4	14020.6	14023.1	14058.4
799.73	14087	14083.1	14013.5	14013.6	14015.1	14014.1	14018.3	14013.6	14021	14023.6	14058
799.68	14084.3	14083.1	14013.6	14013.8	14015.3	14014.3	14018.5	14013.8	14021.4	14024.1	14057.6
799.63	14082.3	14083.2	14013.9	14014	14015.5	14014.5	14018.8	14014	14021.7	14024.6	14057.1
799.58	14088.9	14083.4	14014	14014.2	14015.7	14014.7	14019	14014.2	14022.1	14025.1	14056.7
799.53	14092.4	14083.5	14014.2	14014.4	14015.9	14014.9	14019.2	14014.4	14022.4	14025.7	14056.3
799.48	14093.5	14083.7	14014.5	14014.6	14016.1	14015.1	14019.5	14014.6	14022.8	14026.2	14055.9
799.43	14097.1	14083.9	14014.6	14014.8	14016.4	14015.3	14019.7	14014.8	14023.2	14026.8	14055.5
799.38	14101.9	14084.1	14014.9	14015	14016.6	14015.5	14020	14015	14023.6	14027.4	14055.1
799.33	14099	14084.4	14015	14015.2	14016.8	14015.7	14020.2	14015.2	14024	14028	14054.7
799.28	14099.4	14084.6	14015.2	14015.4	14017	14015.9	14020.4	14015.4	14024.4	14028.6	14054.3
799.23	14105.1	14085	14015.5	14015.6	14017.2	14016.1	14020.7	14015.6	14024.8	14029.2	14053.9
799.18	14108.2	14085.3	14015.6	14015.8	14017.4	14016.3	14020.9	14015.8	14025.2	14029.9	14053.5
799.13	14111.7	14085.7	14015.8	14016	14017.6	14016.5	14021.1	14016	14025.6	14030.6	14053.1
799.08	14111.7	14086.1	14016	14016.2	14017.8	14016.7	14021.4	14016.2	14026	14031.3	14052.8
799.03	14108.8	14086.6	14016.2	14016.4	14018	14016.9	14021.6	14016.4	14026.5	14032	14052.4
798.98	14110.1	14087	14016.4	14016.6	14018.2	14017.1	14021.9	14016.6	14026.9	14032.7	14052
798.93	14112.4	14087.6	14016.6	14016.8	14018.4	14017.3	14022.1	14016.8	14027.4	14033.5	14051.7
798.88	14109.4	14088.1	14016.8	14017	14018.6	14017.5	14022.4	14017	14027.8	14034.2	14051.4
798.83	14110.7	14088.7	14017	14017.2	14018.9	14017.8	14022.6	14017.2	14028.3	14035	14051
798.78	14113.6	14089.4	14017.2	14017.4	14019.1	14018	14022.8	14017.4	14028.8	14035.9	14050.7
798.73	14110.6	14090	14017.4	14017.6	14019.3	14018.1	14023.1	14017.6	14029.3	14036.7	14050.4
798.68	14111.1	14090.8	14017.6	14017.8	14019.5	14018.4	14023.3	14017.9	14029.8	14037.5	14050.1
798.63	14113.1	14091.5	14017.8	14018	14019.7	14018.6	14023.6	14018	14030.3	14038.4	14049.8
798.58	14122.6	14092.3	14018	14018.2	14019.9	14018.8	14023.8	14018.2	14030.9	14039.3	14049.5
798.53	14119.6	14093.2	14018.2	14018.4	14020.1	14019	14024	14018.5	14031.4	14040.2	14049.2
798.48	14119.7	14094.1	14018.4	14018.6	14020.3	14019.2	14024.3	14018.7	14032	14041.2	14048.9
798.43	14120.2	14095	14018.6	14018.8	14020.5	14019.4	14024.5	14018.9	14032.6	14042.2	14048.6
798.38	14119.5	14096	14018.8	14019	14020.7	14019.6	14024.8	14019.1	14033.2	14043.2	14048.3
798.33	14120.1	14097.1	14019	14019.2	14020.9	14019.8	14025	14019.3	14033.8	14044.2	14048.1
798.28	14123.7	14098.2	14019.2	14019.4	14021.1	14020	14025.3	14019.5	14034.4	14045.2	14047.8
798.23	14125.6	14099.3	14019.4	14019.6	14021.4	14020.2	14025.5	14019.7	14035.1	14046.3	14047.6
798.18	14127.1	14100.5	14019.6	14019.8	14021.6	14020.4	14025.8	14019.9	14035.8	14047.4	14047.3
798.13	14123.8	14101.8	14019.8	14020	14021.8	14020.6	14026	14020.1	14036.5	14048.5	14047.1
798.08	14112.9	14103.1	14020	14020.2	14022	14020.8	14026.3	14020.3	14037.2	14049.6	14046.9
798.03	14106.4	14104.4	14020.2	14020.4	14022.2	14021	14026.5	14020.5	14038	14050.8	14046.6
797.98	14101.2	14105.9	14020.4	14020.6	14022.4	14021.2	14026.8	14020.7	14038.8	14051.9	14046.4
797.93	14096.7	14107.3	14020.6	14020.8	14022.6	14021.4	14027	14020.9	14039.6	14053.1	14046.2
797.88	14101.6	14108.9	14020.8	14021	14022.8	14021.6	14027.3	14021.1	14040.5	14054.3	14046
797.83	14102.1	14110.4	14021	14021.2	14023	14021.8	14027.5	14021.3	14041.3	14055.5	14045.8
797.78	14098.9	14112	14021.2	14021.4	14023.2	14022	14027.8	14021.5	14042.2	14056.7	14045.6
797.73	14101.9	14113.7	14021.4	14021.6	14023.5	14022.2	14028.1	14021.7	14043.2	14058	14045.4
797.68	14103.9	14115.5	14021.6	14021.8	14023.7	14022.4	14028.3	14021.9	14044.2	14059.2	14045.2
797.63	14106.8	14117.3	14021.8	14022	14023.9	14022.6	14028.6	14022.1	14045.2	14060.4	14045.1
797.58	14109.6	14119.1	14022	14022.2	14024.1	14022.8	14028.8	14022.3	14046.3	14061.7	14044.9
797.53	14110.8	14121	14022.2	14022.4	14024.3	14023	14029.1	14022.5	14047.5	14062.9	14044.8
797.48	14115.8	14122.9	14022.4	14022.6	14024.5	14023.2	14029.4	14022.8	14048.6	14064.1	14044.6
797.43	14125.3	14124.9	14022.6	14022.8	14024.7	14023.5	14029.6	14023	14049.8	14065.4	14044.5
797.38	14132.3	14126.9	14022.8	14023	14024.9	14023.7	14029.9	14023.2	14051.1	14066.6	14044.3
797.33	14135	14129	14023	14023.2	14025.1	14023.9	14030.1	14023.4	14052.4	14067.7	14044.2
797.28	14141.4	14131.1	14023.2	14023.4	14025.4	14024.1	14030.4	14023.6	14053.8	14068.9	14044
797.23	14141.2	14133.2	14023.4	14023.6	14025.6	14024.3	14030.7	14023.8	14055.3	14070	14043.9
797.18	14147.3	14135.4	14023.6	14023.8	14025.8	14024.5	14030.9	14024	14056.8	14071.1	14043.8
797.13	14148	14137.6	14023.8	14024	14026	14024.7	14031.2	14024.2	14058.3	14072.1	14043.7
797.08	14151.5	14139.8	14024	14024.2	14026.2	14024.9	14031.5	14024.4	14060	14073.1	14043.6
797.03	14145.5	14142	14024.2	14024.4	14026.4	14025.1	14031.7	14024.6	14061.6	14074	14043.5
796.98	14144.9	14144.2	14024.4	14024.6	14026.6	14025.3	14032	14024.8	14063.4	14074.9	14043.4
796.93	14149.3	14146.5	14024.6	14024.8	14026.8	14025.5	14032.3	14025	14065.2	14075.7	14043.3
796.88	14156.6	14148.7	14024.8	14025	14027	14025.7	14032.5	14025.2	14067.1	14076.4	14043.2
796.83	14157.1	14150.9	14025	14025.2	14027.2	14025.9	14032.8	14025.4	14069.1	14077.1	14043.1
796.78	14153.6	14153.2	14025.2	14025.4	14027.5	14026.1	14033.1	14025.6	14071.2	14077.6	14043.1
796.73	14157.9	14155.4	14025.4	14025.6	14027.7	14026.3	14033.4	14025.9	14073.3	14078.1	14043
796.68	14161.8	14157.7	14025.6	14025.8	14027.9	14026.5	14033.6	14026.1	14075.5	14078.5	14042.9
796.63	14160.4	14159.9	14025.8	14026	14028.1	14026.7	14033.9	14026.3	14077.8	14078.8	14042.9
796.58	14166.9	14162.1	14026	14026.2	14028.3	14026.9	14034.2	14026.5	14080.1	14079	14042.8
796.53	14172.5	14164.4	14026.2	14026.4	14028.5	14027.1	14034.5	14026.7	14082.6	14079.1	14042.8
796.48	14164.9	14166.6	14026.4	14026.6	14028.7	14027.4	14034.7	14026.9	14085.1	14079.1	14042.7
796.43	14162	14168.8	14026.6	14026.8	14029	14027.5	14035	14027.1	14087.7	14079.1	14042.7
796.38	14163.8	14171	14026.8	14027	14029.2	14027.8	14035.3	14027.4	14090.4	14078.9	14042.6
796.33	14166	14173.2	14027	14027.2	14029.4	14028	14035.6	14027.6	14093.1	14078.7	14042.6
796.28	14167.5	14175.4	14027.2	14027.4	14029.6	14028.2	14035.9	14027.8	14095.9	14078.4	14042.6
796.23	14171.4	14177.5	14027.4	14027.6	14029.8	14028.4	14036.1	14028	14098.8	14078	14042.5
796.18	14171.6	14179.7	14027.6	14027.8	14030	14028.6	14036.4	14028.2	14101.7	14077.6	14042.5
796.13	14170.7	14181.9	14027.8	14028	14030.2	14028.8	14036.7	14028.4	14104.7	14077	14042.5
796.08	14170.7	14184	14028	14028.2	14030.5	14029	14037	14028.6	14107.7	14076.5	14042.5
796.03	14176.5	14186.2	14028.2	14028.4	14030.7	14029.2	14037.3	14028.9	14110.7	14075.8	14042.5
795.98	14181.2	14188.4	14028.4	14028.6	14030.9	14029.4	14037.6	14029.1	14113.8	14075.2	14042.5
795.93	14183.8	14190.5	14028.6	14028.8	14031.1	14029.6	14037.9	14029.3	14116.9	14074.5	14042.5
795.88	14190.5	14192.6	14028.8	14029	14031.3	14029.8	14038.2	14029.5	14120	14073.7	14042.5
795.83	14192.5	14194.6	14029	14029.2	14031.5	14030	14038.5	14029.8	14123.1	14072.9	14042.5
795.78	14197.5	14196.6	14029.2	14029.4	14031.7	14030.2	14038.8	14030	14126.1	14072.1	14042.5
795.73	14196.7	14198.5	14029.4	14029.6	14032	14030.4	14039	14030.2	14129.1	14071.3	14042.5
795.68	14199.2	14200.4	14029.6	14029.8	14032.2	14030.6	14039.4	14030.4	14132	14070.5	14042.5
795.63	14203.7	14202.1	14029.8	14030	14032.4	14030.9	14039.6	14030.6	14134.8	14069.6	14042.6
795.58	14212.4	14203.7	14030	14030.2	14032.6	14031.1	14040	14030.9	14137.4	14068.8	14042.6
795.53	14215	14205.2	14030.2	14030.4	14032.8	14031.3	14040.3	14031.1	14139.9	14068	14042.6
795.48	14217.6	14206.5	14030.4	14030.6	14033	14031.5	14040.6	14031.3	14142.3	14067.1	14042.7
795.43	14216.5	14207.6	14030.6	14030.8	14033.2	14031.7	14040.9	14031.6	14144.4	14066.3	14042.7
795.38	14213.5	14208.5	14030.8	14031	14033.5	14031.9	14041.2	14031.8	14146.4	14065.5	14042.7
795.33	14211.7	14209.2	14031	14031.2	14033.7	14032.1	14041.5	14032	14148	14064.6	14042.8
795.28	14210.2	14209.6	14031.2	14031.4	14033.9	14032.3	14041.8	14032.3	14149.5	14063.8	14042.8
795.23	14204.8	14209.8	14031.4	14031.6	14034.1	14032.5	14042.1	14032.5	14150.6	14063	14042.9
795.18	14210.4	14209.7	14031.6	14031.8	14034.3	14032.7	14042.5	14032.8	14151.4	14062.3	14042.9
795.13	14208	14209.4	14031.8	14032	14034.5	14032.9	14042.8	14033	14152	14061.5	14043
795.08	14201.6	14208.7	14032	14032.2	14034.8	14033.1	14043.1	14033.3	14152.2	14060.8	14043
795.03	14200	14207.8	14032.2	14032.4	14035	14033.3	14043.4	14033.5	14152.1	14060.1	14043.1
794.98	14200.5	14206.6	14032.4	14032.6	14035.2	14033.5	14043.8	14033.8	14151.7	14059.4	14043.1
794.93	14199.1	14205.2	14032.5	14032.8	14035.4	14033.8	14044.1	14034	14151	14058.7	14043.2
794.88	14198.1	14203.5	14032.8	14033	14035.6	14034	14044.4	14034.3	14150.1	14058.1	14043.3
794.83	14189.8	14201.5	14033	14033.2	14035.8	14034.2	14044.7	14034.6	14148.9	14057.5	14043.4
794.78	14181.8	14199.3	14033.1	14033.4	14036.1	14034.4	14045.1	14034.9	14147.4	14056.9	14043.4
794.73	14181.7	14197	14033.4	14033.6	14036.3	14034.6	14045.4	14035.1	14145.7	14056.3	14043.5
794.68	14178.5	14194.5	14033.5	14033.8	14036.5	14034.8	14045.8	14035.4	14143.8	14055.7	14043.6
794.63	14176.4	14191.8	14033.8	14034	14036.7	14035	14046.1	14035.7	14141.7	14055.2	14043.6
794.58	14175.7	14189	14034	14034.2	14036.9	14035.2	14046.5	14036	14139.4	14054.7	14043.7
794.53	14179.5	14186.1	14034.1	14034.4	14037.2	14035.4	14046.8	14036.3	14137	14054.2	14043.8
794.48	14183.2	14183.1	14034.3	14034.6	14037.4	14035.6	14047.2	14036.6	14134.6	14053.7	14043.9
794.43	14170.5	14180.1	14034.5	14034.8	14037.6	14035.9	14047.5	14036.9	14132	14053.3	14044
794.38	14164.2	14177.1	14034.7	14035	14037.8	14036.1	14047.9	14037.3	14129.4	14052.9	14044.1
794.33	14162.2	14174.1	14034.9	14035.2	14038	14036.3	14048.2	14037.6	14126.7	14052.5	14044.2
794.28	14158.9	14171.1	14035.1	14035.4	14038.2	14036.5	14048.6	14038	14124	14052.1	14044.2
794.23	14152.4	14168.1	14035.3	14035.6	14038.5	14036.7	14049	14038.4	14121.4	14051.7	14044.4
794.18	14147.5	14165.2	14035.5	14035.8	14038.7	14036.9	14049.4	14038.8	14118.7	14051.4	14044.4
794.13	14140.1	14162.3	14035.7	14036	14038.9	14037.1	14049.7	14039.1	14116	14051.1	14044.5
794.08	14136	14159.5	14035.9	14036.2	14039.1	14037.3	14050.1	14039.6	14113.4	14050.8	14044.6
794.03	14142.5	14156.9	14036.1	14036.4	14039.4	14037.5	14050.5	14040	14110.8	14050.5	14044.7
793.98	14141.5	14154.3	14036.3	14036.6	14039.6	14037.7	14050.9	14040.5	14108.2	14050.2	14044.9
793.93	14136.8	14151.8	14036.5	14036.8	14039.8	14038	14051.3	14041.1	14105.8	14050	14045
793.88	14135.7	14149.5	14036.7	14037	14040	14038.2	14051.7	14041.6	14103.3	14049.8	14045.1
793.83	14129.2	14147.3	14036.9	14037.2	14040.2	14038.4	14052.1	14042.2	14101	14049.5	14045.2
793.78	14124.6	14145.3	14037.1	14037.4	14040.5	14038.6	14052.5	14042.9	14098.7	14049.4	14045.3
793.73	14124.4	14143.4	14037.3	14037.6	14040.7	14038.8	14052.9	14043.7	14096.5	14049.2	14045.4
793.68	14122.6	14141.7	14037.5	14037.8	14040.9	14039	14053.3	14044.5	14094.4	14049	14045.5
793.63	14124.5	14140.2	14037.7	14038	14041.1	14039.2	14053.7	14045.4	14092.3	14048.9	14045.6
793.58	14125.9	14138.8	14037.9	14038.2	14041.4	14039.4	14054.1	14046.4	14090.3	14048.7	14045.7
793.53	14131.8	14137.7	14038.1	14038.4	14041.6	14039.6	14054.6	14047.6	14088.4	14048.6	14045.9
793.48	14132.8	14136.9	14038.3	14038.6	14041.8	14039.9	14055	14048.8	14086.6	14048.5	14046
793.43	14131.3	14136.2	14038.5	14038.8	14042	14040.1	14055.4	14050.2	14084.9	14048.4	14046.1
793.38	14136.6	14135.9	14038.7	14039	14042.2	14040.3	14055.9	14051.8	14083.2	14048.3	14046.2
793.33	14145.2	14135.7	14038.9	14039.2	14042.5	14040.5	14056.3	14053.5	14081.6	14048.2	14046.3
793.28	14144.2	14135.9	14039.1	14039.4	14042.7	14040.7	14056.8	14055.5	14080.1	14048.2	14046.5
793.23	14151.2	14136.3	14039.3	14039.6	14042.9	14040.9	14057.2	14057.5	14078.6	14048.1	14046.6
793.18	14157.4	14137	14039.5	14039.8	14043.1	14041.1	14057.7	14059.8	14077.3	14048.1	14046.7
793.13	14153.6	14138	14039.7	14040	14043.4	14041.3	14058.2	14062.3	14076	14048	14046.8
793.08	14148.4	14139.1	14039.9	14040.2	14043.6	14041.6	14058.7	14064.9	14074.7	14048	14047
793.03	14150.5	14140.5	14040.1	14040.4	14043.8	14041.8	14059.1	14067.5	14073.5	14048	14047.1
792.98	14145.1	14142	14040.3	14040.6	14044.1	14042	14059.6	14070.3	14072.4	14048	14047.2
792.93	14139.7	14143.5	14040.5	14040.8	14044.3	14042.2	14060.1	14072.9	14071.4	14048	14047.4
792.88	14142.7	14144.8	14040.7	14041	14044.5	14042.4	14060.6	14075.4	14070.4	14048	14047.5
792.83	14139.7	14145.9	14040.9	14041.2	14044.7	14042.6	14061.2	14077.5	14069.4	14048	14047.6
792.78	14134.6	14146.6	14041.1	14041.4	14045	14042.8	14061.7	14079.1	14068.5	14048	14047.8
792.73	14128.5	14146.7	14041.3	14041.6	14045.2	14043.1	14062.2	14080.1	14067.7	14048.1	14047.9
792.68	14127.9	14146.1	14041.5	14041.8	14045.4	14043.3	14062.8	14080.3	14066.9	14048.1	14048
792.63	14125.2	14144.9	14041.7	14042	14045.6	14043.5	14063.3	14079.9	14066.2	14048.1	14048.2
792.58	14115	14143.1	14041.9	14042.2	14045.9	14043.7	14063.9	14078.8	14065.5	14048.2	14048.3
792.53	14112.2	14140.9	14042.1	14042.4	14046.1	14043.9	14064.4	14077.2	14064.9	14048.2	14048.5
792.48	14116.5	14138.3	14042.3	14042.6	14046.3	14044.1	14065	14075.2	14064.2	14048.3	14048.6
792.43	14112.2	14135.5	14042.5	14042.8	14046.6	14044.4	14065.6	14073	14063.7	14048.4	14048.7
792.38	14107.5	14132.7	14042.7	14043	14046.8	14044.6	14066.1	14070.6	14063.2	14048.4	14048.9
792.33	14114.7	14130	14042.9	14043.2	14047	14044.8	14066.7	14068.3	14062.7	14048.5	14049
792.28	14114.5	14127.4	14043.1	14043.4	14047.3	14045	14067.3	14066.1	14062.2	14048.6	14049.2
792.23	14110.3	14125	14043.3	14043.6	14047.5	14045.2	14068	14064	14061.8	14048.7	14049.3
792.18	14105.3	14122.8	14043.5	14043.8	14047.7	14045.4	14068.6	14062.1	14061.4	14048.8	14049.5
792.13	14095.2	14120.8	14043.7	14044	14048	14045.7	14069.2	14060.4	14061	14048.9	14049.6
792.08	14088.1	14119.1	14043.9	14044.2	14048.2	14045.9	14069.9	14058.8	14060.7	14048.9	14049.7
792.03	14087.5	14117.5	14044.1	14044.4	14048.4	14046.1	14070.5	14057.5	14060.4	14049	14049.9
791.98	14090.4	14116.2	14044.3	14044.6	14048.7	14046.3	14071.2	14056.3	14060.1	14049.1	14050
791.93	14085.3	14115.1	14044.5	14044.8	14048.9	14046.5	14071.9	14055.2	14059.8	14049.2	14050.2
791.88	14091.3	14114.2	14044.7	14045	14049.1	14046.8	14072.5	14054.3	14059.5	14049.4	14050.3
791.83	14096.1	14113.4	14044.9	14045.2	14049.4	14047	14073.2	14053.6	14059.3	14049.5	14050.5
791.78	14096.3	14112.8	14045.1	14045.4	14049.6	14047.2	14074	14052.9	14059.1	14049.6	14050.6
791.73	14093.7	14112.3	14045.3	14045.6	14049.8	14047.4	14074.7	14052.4	14058.9	14049.7	14050.8
791.68	14094.2	14112	14045.5	14045.8	14050.1	14047.6	14075.4	14052	14058.7	14049.8	14050.9
791.63	14099	14111.7	14045.7	14046	14050.3	14047.9	14076.2	14051.6	14058.6	14049.9	14051.1
791.58	14098.9	14111.6	14045.9	14046.2	14050.5	14048.1	14076.9	14051.3	14058.4	14050	14051.2
791.53	14100.8	14111.6	14046.1	14046.4	14050.8	14048.3	14077.7	14051.1	14058.3	14050.2	14051.4
791.48	14104.7	14111.6	14046.3	14046.6	14051	14048.5	14078.5	14050.9	14058.2	14050.3	14051.5
791.43	14105.9	14111.7	14046.5	14046.8	14051.3	14048.8	14079.3	14050.8	14058.1	14050.4	14051.7
791.38	14112.6	14111.9	14046.7	14047	14051.5	14049	14080.1	14050.6	14058	14050.5	14051.9
791.33	14116.7	14112.1	14046.9	14047.2	14051.7	14049.2	14080.9	14050.6	14057.9	14050.7	14052
791.28	14114.7	14112.4	14047.1	14047.4	14052	14049.4	14081.8	14050.5	14057.9	14050.8	14052.2
791.23	14108.7	14112.8	14047.3	14047.6	14052.2	14049.6	14082.6	14050.5	14057.8	14050.9	14052.3
791.18	14107.7	14113.2	14047.5	14047.8	14052.5	14049.9	14083.5	14050.5	14057.8	14051.1	14052.5
791.13	14104.1	14113.6	14047.7	14048	14052.7	14050.1	14084.4	14050.5	14057.7	14051.2	14052.6
791.08	14103.7	14114.1	14047.9	14048.2	14053	14050.3	14085.3	14050.6	14057.7	14051.4	14052.8
791.03	14097.5	14114.6	14048.1	14048.4	14053.2	14050.5	14086.2	14050.6	14057.6	14051.5	14053
790.98	14095.3	14115.2	14048.3	14048.6	14053.4	14050.8	14087.1	14050.7	14057.6	14051.6	14053.1
790.93	14095.7	14115.8	14048.5	14048.8	14053.7	14051	14088	14050.8	14057.6	14051.8	14053.3
790.88	14093.5	14116.4	14048.7	14049	14053.9	14051.2	14089	14050.9	14057.6	14051.9	14053.4
790.83	14088	14117	14048.9	14049.2	14054.2	14051.5	14090	14051	14057.6	14052.1	14053.6
790.78	14086	14117.7	14049.1	14049.5	14054.4	14051.7	14091	14051	14057.6	14052.2	14053.8
790.73	14078.2	14118.5	14049.3	14049.6	14054.7	14051.9	14092	14051.1	14057.7	14052.4	14053.9
790.68	14072.5	14119.2	14049.5	14049.9	14054.9	14052.1	14093	14051.3	14057.7	14052.5	14054.1
790.63	14072.5	14120	14049.7	14050	14055.2	14052.4	14094	14051.4	14057.7	14052.7	14054.2
790.58	14076	14120.8	14049.9	14050.3	14055.4	14052.6	14095.1	14051.5	14057.8	14052.8	14054.4
790.53	14078.2	14121.7	14050.1	14050.5	14055.6	14052.8	14096.2	14051.6	14057.8	14053	14054.6
790.48	14073.7	14122.6	14050.3	14050.7	14055.9	14053.1	14097.3	14051.8	14057.8	14053.1	14054.8
790.43	14071.8	14123.5	14050.5	14050.9	14056.1	14053.3	14098.4	14051.9	14057.9	14053.3	14054.9
790.38	14069.5	14124.4	14050.7	14051.1	14056.4	14053.5	14099.5	14052	14057.9	14053.5	14055.1
790.33	14066.8	14125.4	14050.9	14051.3	14056.7	14053.8	14100.6	14052.2	14058	14053.6	14055.2
790.28	14062.9	14126.4	14051.1	14051.5	14056.9	14054	14101.8	14052.3	14058.1	14053.8	14055.4
790.23	14063.3	14127.4	14051.3	14051.7	14057.2	14054.2	14103	14052.5	14058.1	14053.9	14055.6
790.18	14067.7	14128.4	14051.5	14051.9	14057.4	14054.5	14104.2	14052.6	14058.2	14054.1	14055.7
790.13	14066.5	14129.5	14051.6	14052.1	14057.7	14054.7	14105.4	14052.8	14058.3	14054.2	14055.9
790.08	14072.5	14130.6	14051.9	14052.3	14057.9	14054.9	14106.6	14053	14058.3	14054.4	14056.1
790.03	14076	14131.7	14052	14052.5	14058.2	14055.2	14107.9	14053.1	14058.4	14054.6	14056.2
789.98	14084.6	14132.8	14052.2	14052.7	14058.4	14055.4	14109.1	14053.3	14058.5	14054.7	14056.4
789.93	14081.6	14134	14052.5	14052.9	14058.7	14055.7	14110.4	14053.4	14058.6	14054.9	14056.6
789.88	14081.2	14135.2	14052.6	14053.1	14059	14055.9	14111.7	14053.6	14058.7	14055.1	14056.8
789.83	14093	14136.4	14052.9	14053.3	14059.2	14056.1	14113	14053.8	14058.8	14055.2	14056.9
789.78	14104.3	14137.7	14053	14053.5	14059.5	14056.4	14114.4	14053.9	14058.9	14055.4	14057.1
789.73	14110.6	14139	14053.2	14053.7	14059.7	14056.6	14115.7	14054.1	14059	14055.6	14057.2
789.68	14118	14140.2	14053.4	14053.9	14060	14056.9	14117.1	14054.3	14059.1	14055.7	14057.4
789.63	14121.8	14141.6	14053.6	14054.1	14060.3	14057.1	14118.5	14054.5	14059.2	14055.9	14057.6
789.58	14125.4	14142.9	14053.8	14054.3	14060.5	14057.4	14119.9	14054.6	14059.3	14056.1	14057.8
789.53	14132.1	14144.3	14054	14054.5	14060.8	14057.6	14121.3	14054.8	14059.4	14056.2	14057.9
789.48	14136.6	14145.7	14054.2	14054.7	14061.1	14057.8	14122.8	14055	14059.5	14056.4	14058.1
789.43	14133.2	14147.1	14054.4	14054.9	14061.3	14058.1	14124.2	14055.1	14059.6	14056.6	14058.3
789.38	14136.6	14148.5	14054.6	14055.1	14061.6	14058.3	14125.7	14055.3	14059.7	14056.7	14058.5
789.33	14141.8	14150	14054.8	14055.3	14061.9	14058.6	14127.2	14055.5	14059.8	14056.9	14058.6
789.28	14150.1	14151.4	14055	14055.5	14062.1	14058.8	14128.7	14055.7	14060	14057.1	14058.8
789.23	14150.6	14152.9	14055.2	14055.7	14062.4	14059.1	14130.2	14055.9	14060.1	14057.3	14059
789.18	14160	14154.4	14055.4	14055.9	14062.7	14059.3	14131.7	14056	14060.2	14057.4	14059.1
789.13	14158	14156	14055.6	14056.1	14063	14059.6	14133.2	14056.2	14060.3	14057.6	14059.3
789.08	14158.5	14157.5	14055.8	14056.3	14063.2	14059.9	14134.8	14056.4	14060.4	14057.8	14059.5
789.03	14162.8	14159.1	14056	14056.5	14063.5	14060.1	14136.3	14056.6	14060.6	14058	14059.7
788.98	14161.9	14160.6	14056.2	14056.7	14063.8	14060.4	14137.9	14056.8	14060.7	14058.1	14059.8
788.93	14170.8	14162.2	14056.4	14056.9	14064.1	14060.6	14139.5	14057	14060.8	14058.3	14060
788.88	14174.1	14163.8	14056.6	14057.1	14064.4	14060.9	14141.1	14057.1	14061	14058.5	14060.2
788.83	14177.6	14165.5	14056.8	14057.4	14064.6	14061.1	14142.7	14057.3	14061.1	14058.7	14060.4
788.78	14181.9	14167.1	14057	14057.6	14064.9	14061.4	14144.3	14057.5	14061.2	14058.8	14060.5
788.73	14181.8	14168.7	14057.2	14057.8	14065.2	14061.7	14145.9	14057.7	14061.4	14059	14060.7
788.68	14182.7	14170.4	14057.4	14058	14065.5	14061.9	14147.5	14057.9	14061.5	14059.2	14060.9
788.63	14177.2	14172	14057.6	14058.2	14065.8	14062.2	14149.1	14058.1	14061.6	14059.4	14061
788.58	14174.9	14173.7	14057.8	14058.4	14066.1	14062.5	14150.7	14058.3	14061.8	14059.5	14061.2
788.53	14175.6	14175.4	14058	14058.6	14066.4	14062.7	14152.3	14058.5	14061.9	14059.7	14061.4
788.48	14181.1	14177	14058.2	14058.8	14066.6	14063	14154	14058.6	14062.1	14059.9	14061.6
788.43	14191.5	14178.7	14058.4	14059	14066.9	14063.3	14155.5	14058.8	14062.2	14060.1	14061.8
788.38	14199.5	14180.4	14058.6	14059.2	14067.2	14063.5	14157.1	14059	14062.4	14060.3	14061.9
788.33	14200.6	14182	14058.8	14059.4	14067.5	14063.8	14158.7	14059.2	14062.5	14060.4	14062.1
788.28	14206.1	14183.7	14059	14059.6	14067.8	14064.1	14160.3	14059.4	14062.6	14060.6	14062.3
788.23	14209.8	14185.4	14059.2	14059.8	14068.1	14064.4	14161.9	14059.6	14062.8	14060.8	14062.5
788.18	14211.8	14187	14059.4	14060	14068.4	14064.7	14163.5	14059.8	14062.9	14061	14062.6
788.13	14210.6	14188.6	14059.6	14060.2	14068.7	14065	14165	14060	14063.1	14061.2	14062.8
788.08	14209.6	14190.3	14059.8	14060.4	14069	14065.2	14166.5	14060.2	14063.2	14061.3	14063
788.03	14202	14191.9	14060	14060.6	14069.3	14065.5	14168	14060.4	14063.4	14061.5	14063.2
787.98	14194.6	14193.5	14060.2	14060.8	14069.6	14065.8	14169.5	14060.5	14063.5	14061.7	14063.4
787.93	14191.9	14195	14060.4	14061	14070	14066.1	14170.9	14060.8	14063.7	14061.9	14063.5
787.88	14192.9	14196.6	14060.6	14061.2	14070.3	14066.4	14172.4	14060.9	14063.9	14062.1	14063.7
787.83	14188.8	14198.1	14060.8	14061.4	14070.6	14066.7	14173.7	14061.1	14064	14062.2	14063.9
787.78	14184.4	14199.6	14061	14061.6	14070.9	14067	14175.1	14061.3	14064.2	14062.4	14064.1
787.73	14181.3	14201.1	14061.2	14061.9	14071.2	14067.3	14176.4	14061.5	14064.3	14062.6	14064.2
787.68	14176.7	14202.5	14061.4	14062.1	14071.5	14067.6	14177.7	14061.7	14064.5	14062.8	14064.4
787.63	14179.3	14203.9	14061.6	14062.3	14071.9	14067.9	14178.9	14061.9	14064.6	14063	14064.6
787.58	14182.8	14205.3	14061.8	14062.5	14072.2	14068.2	14180.1	14062.1	14064.8	14063.2	14064.8
787.53	14186.4	14206.6	14062	14062.7	14072.5	14068.5	14181.3	14062.3	14065	14063.4	14065
787.48	14194.9	14207.9	14062.2	14062.9	14072.8	14068.8	14182.4	14062.5	14065.1	14063.5	14065.1
787.43	14203.2	14209.1	14062.4	14063.1	14073.2	14069.2	14183.4	14062.7	14065.3	14063.7	14065.3
787.38	14215.3	14210.2	14062.6	14063.3	14073.5	14069.5	14184.4	14062.9	14065.5	14063.9	14065.5
787.33	14222.5	14211.4	14062.8	14063.5	14073.9	14069.8	14185.3	14063.1	14065.6	14064.1	14065.7
787.28	14226.9	14212.5	14063	14063.7	14074.2	14070.1	14186.2	14063.3	14065.8	14064.3	14065.9
787.23	14226.5	14213.5	14063.2	14063.9	14074.5	14070.5	14187	14063.5	14065.9	14064.5	14066
787.18	14230.2	14214.5	14063.4	14064.1	14074.9	14070.8	14187.8	14063.6	14066.1	14064.6	14066.2
787.13	14237.5	14215.4	14063.6	14064.3	14075.2	14071.1	14188.5	14063.8	14066.3	14064.8	14066.4
787.08	14239.1	14216.2	14063.8	14064.5	14075.6	14071.5	14189.1	14064	14066.4	14065	14066.6
787.03	14237.1	14217	14064	14064.7	14075.9	14071.8	14189.6	14064.2	14066.6	14065.2	14066.8
786.98	14242.4	14217.8	14064.2	14064.9	14076.3	14072.2	14190.1	14064.4	14066.8	14065.4	14067
786.93	14241.1	14218.5	14064.4	14065.1	14076.6	14072.5	14190.5	14064.6	14066.9	14065.6	14067.1
786.88	14242.1	14219.1	14064.6	14065.4	14077	14072.9	14190.9	14064.8	14067.1	14065.8	14067.3
786.83	14237	14219.6	14064.8	14065.6	14077.4	14073.3	14191.1	14065	14067.3	14066	14067.5
786.78	14230.4	14220.1	14065	14065.8	14077.8	14073.6	14191.4	14065.2	14067.5	14066.1	14067.7
786.73	14221.7	14220.6	14065.2	14066	14078.1	14074	14191.5	14065.4	14067.6	14066.3	14067.9
786.68	14220.5	14221	14065.4	14066.2	14078.5	14074.4	14191.6	14065.6	14067.8	14066.5	14068.1
786.63	14216	14221.3	14065.6	14066.4	14078.9	14074.8	14191.5	14065.8	14068	14066.7	14068.2
786.58	14220	14221.5	14065.8	14066.6	14079.3	14075.2	14191.5	14066	14068.1	14066.9	14068.4
786.53	14216.7	14221.7	14066	14066.8	14079.6	14075.6	14191.3	14066.2	14068.3	14067.1	14068.6
786.48	14214.9	14221.9	14066.2	14067	14080	14076	14191.1	14066.4	14068.5	14067.3	14068.8
786.43	14217.8	14222	14066.4	14067.2	14080.4	14076.4	14190.9	14066.6	14068.6	14067.5	14069
786.38	14223.5	14222	14066.6	14067.4	14080.8	14076.8	14190.5	14066.8	14068.8	14067.6	14069.2
786.33	14224.8	14222	14066.8	14067.6	14081.2	14077.3	14190.1	14067	14069	14067.8	14069.3
786.28	14222.7	14221.9	14067	14067.9	14081.6	14077.7	14189.6	14067.2	14069.2	14068	14069.5
786.23	14219.3	14221.8	14067.2	14068.1	14082.1	14078.1	14189.1	14067.4	14069.4	14068.2	14069.7
786.18	14209	14221.7	14067.4	14068.3	14082.5	14078.6	14188.5	14067.5	14069.5	14068.4	14069.9
786.13	14206	14221.5	14067.6	14068.5	14082.9	14079.1	14187.9	14067.8	14069.7	14068.6	14070.1
786.08	14204.6	14221.3	14067.8	14068.7	14083.3	14079.5	14187.2	14068	14069.9	14068.8	14070.3
786.03	14195	14221	14068	14068.9	14083.8	14080	14186.5	14068.1	14070	14069	14070.4
785.98	14188.7	14220.8	14068.2	14069.1	14084.2	14080.5	14185.7	14068.3	14070.2	14069.2	14070.6
785.93	14188.3	14220.4	14068.4	14069.3	14084.6	14081	14184.9	14068.5	14070.4	14069.4	14070.8
785.88	14187.2	14220.1	14068.6	14069.5	14085.1	14081.6	14184	14068.7	14070.6	14069.5	14071
785.83	14193.1	14219.8	14068.8	14069.8	14085.5	14082.1	14183.1	14068.9	14070.8	14069.7	14071.2
785.78	14195.4	14219.4	14069	14070	14086	14082.6	14182.1	14069.1	14070.9	14069.9	14071.4
785.73	14200.6	14219	14069.2	14070.2	14086.5	14083.2	14181.1	14069.3	14071.1	14070.1	14071.5
785.68	14205.3	14218.6	14069.4	14070.4	14087	14083.8	14180.1	14069.5	14071.3	14070.3	14071.7
785.63	14214.2	14218.2	14069.6	14070.6	14087.4	14084.4	14179.1	14069.7	14071.5	14070.5	14071.9
785.58	14223	14217.8	14069.8	14070.8	14087.9	14085	14178	14069.9	14071.6	14070.7	14072.1
785.53	14232.5	14217.4	14070	14071	14088.4	14085.6	14176.9	14070.1	14071.8	14070.9	14072.3
785.48	14233.9	14217	14070.2	14071.2	14088.9	14086.3	14175.8	14070.3	14072	14071.1	14072.5
785.43	14233.5	14216.6	14070.4	14071.4	14089.4	14087	14174.7	14070.5	14072.2	14071.3	14072.7
785.38	14235.8	14216.3	14070.5	14071.7	14089.9	14087.7	14173.5	14070.7	14072.4	14071.5	14072.9
785.33	14236.6	14215.9	14070.8	14071.9	14090.5	14088.4	14172.3	14070.9	14072.5	14071.6	14073
785.28	14237.7	14215.6	14071	14072.1	14091	14089.1	14171.2	14071.1	14072.7	14071.8	14073.2
785.23	14242.1	14215.3	14071.1	14072.3	14091.5	14089.9	14170	14071.3	14072.9	14072	14073.4
785.18	14248.3	14215	14071.4	14072.5	14092.1	14090.7	14168.8	14071.5	14073.1	14072.2	14073.6
785.13	14244.9	14214.8	14071.5	14072.7	14092.6	14091.5	14167.6	14071.7	14073.3	14072.4	14073.8
785.08	14238.7	14214.6	14071.8	14072.9	14093.2	14092.4	14166.4	14071.9	14073.5	14072.6	14074
785.03	14235.5	14214.4	14072	14073.2	14093.8	14093.3	14165.1	14072.1	14073.6	14072.8	14074.2
784.98	14236.9	14214.3	14072.1	14073.4	14094.3	14094.2	14163.9	14072.3	14073.8	14073	14074.3
784.93	14242	14214.2	14072.3	14073.6	14094.9	14095.2	14162.7	14072.5	14074	14073.2	14074.5
784.88	14243.7	14214.2	14072.5	14073.8	14095.5	14096.2	14161.5	14072.7	14074.2	14073.4	14074.7
784.83	14251	14214.3	14072.7	14074	14096.2	14097.3	14160.3	14072.9	14074.4	14073.6	14074.9
784.78	14257.3	14214.4	14072.9	14074.2	14096.8	14098.4	14159.1	14073.1	14074.6	14073.8	14075.1
784.73	14259.4	14214.5	14073.1	14074.5	14097.4	14099.5	14157.9	14073.3	14074.7	14073.9	14075.3
784.68	14265	14214.8	14073.3	14074.7	14098.1	14100.7	14156.7	14073.5	14074.9	14074.1	14075.5
784.63	14269.7	14215.1	14073.5	14074.9	14098.8	14102	14155.5	14073.7	14075.1	14074.3	14075.7
784.58	14264.7	14215.5	14073.7	14075.1	14099.4	14103.2	14154.3	14073.9	14075.3	14074.5	14075.8
784.53	14264	14215.9	14073.9	14075.3	14100.1	14104.6	14153.2	14074	14075.5	14074.7	14076
784.48	14265.5	14216.5	14074.1	14075.5	14100.8	14106	14152	14074.2	14075.7	14074.9	14076.2
784.43	14264.7	14217.1	14074.3	14075.8	14101.6	14107.5	14150.9	14074.5	14075.9	14075.1	14076.4
784.38	14268.4	14217.9	14074.5	14076	14102.3	14109	14149.7	14074.6	14076	14075.3	14076.6
784.33	14272	14218.7	14074.7	14076.2	14103	14110.6	14148.6	14074.8	14076.2	14075.5	14076.8
784.28	14269.8	14219.6	14074.9	14076.4	14103.8	14112.2	14147.5	14075	14076.4	14075.7	14077
784.23	14262.5	14220.6	14075.1	14076.6	14104.6	14114	14146.4	14075.2	14076.6	14075.9	14077.2
784.18	14256.2	14221.8	14075.3	14076.9	14105.4	14115.8	14145.4	14075.4	14076.8	14076.1	14077.4
784.13	14248.6	14223	14075.5	14077.1	14106.3	14117.7	14144.3	14075.6	14077	14076.3	14077.5
784.08	14246.8	14224.4	14075.7	14077.3	14107.1	14119.6	14143.2	14075.8	14077.1	14076.5	14077.7
784.03	14243.3	14225.9	14075.9	14077.5	14108	14121.7	14142.2	14076	14077.3	14076.6	14077.9
783.98	14230.3	14227.5	14076.1	14077.8	14108.9	14123.8	14141.2	14076.2	14077.5	14076.8	14078.1
783.93	14226.9	14229.2	14076.3	14078	14109.8	14126	14140.2	14076.4	14077.7	14077	14078.3
783.88	14229.4	14231.1	14076.5	14078.2	14110.8	14128.3	14139.2	14076.6	14077.9	14077.2	14078.5
783.83	14226.6	14233	14076.7	14078.5	14111.7	14130.6	14138.3	14076.8	14078.1	14077.4	14078.7
783.78	14229.7	14235.2	14076.9	14078.7	14112.7	14133.1	14137.3	14077	14078.3	14077.6	14078.9
783.73	14236.2	14237.4	14077.1	14078.9	14113.8	14135.6	14136.4	14077.2	14078.5	14077.8	14079
783.68	14238.6	14239.8	14077.3	14079.1	14114.8	14138.3	14135.5	14077.4	14078.6	14078	14079.2
783.63	14241.3	14242.4	14077.5	14079.4	14115.9	14141	14134.6	14077.6	14078.8	14078.2	14079.4
783.58	14242	14245	14077.7	14079.6	14117.1	14143.8	14133.8	14077.8	14079	14078.4	14079.6
783.53	14237.2	14247.8	14077.9	14079.8	14118.2	14146.7	14132.9	14078	14079.2	14078.6	14079.8
783.48	14240	14250.8	14078.1	14080	14119.4	14149.7	14132.1	14078.2	14079.4	14078.8	14080
783.43	14254.4	14253.9	14078.3	14080.3	14120.7	14152.7	14131.2	14078.4	14079.6	14079	14080.2
783.38	14264.8	14257.1	14078.5	14080.5	14122	14155.9	14130.4	14078.6	14079.8	14079.2	14080.4
783.33	14267.5	14260.5	14078.7	14080.8	14123.3	14159.1	14129.7	14078.8	14080	14079.4	14080.6
783.28	14276.2	14264	14078.9	14081	14124.7	14162.3	14128.9	14079	14080.1	14079.5	14080.8
783.23	14286.8	14267.6	14079.1	14081.2	14126.1	14165.6	14128.1	14079.2	14080.3	14079.8	14080.9
783.18	14292.4	14271.4	14079.3	14081.5	14127.6	14169	14127.4	14079.4	14080.5	14079.9	14081.1
783.13	14301.5	14275.2	14079.5	14081.7	14129.2	14172.4	14126.7	14079.6	14080.7	14080.1	14081.3
783.08	14307	14279.2	14079.7	14081.9	14130.8	14175.9	14126	14079.8	14080.9	14080.3	14081.5
783.03	14315.2	14283.3	14079.9	14082.2	14132.5	14179.3	14125.3	14080	14081.1	14080.5	14081.7
782.98	14324.2	14287.4	14080.1	14082.4	14134.2	14182.8	14124.7	14080.2	14081.3	14080.7	14081.9
782.93	14337.5	14291.6	14080.3	14082.7	14136	14186.2	14124	14080.4	14081.5	14080.9	14082.1
782.88	14342.8	14295.9	14080.5	14082.9	14137.9	14189.6	14123.4	14080.6	14081.7	14081.1	14082.3
782.83	14353.6	14300.2	14080.7	14083.1	14139.8	14192.9	14122.8	14080.8	14081.9	14081.3	14082.5
782.78	14358.3	14304.5	14080.9	14083.4	14141.9	14196.1	14122.2	14081	14082	14081.5	14082.6
782.73	14362.2	14308.7	14081.1	14083.6	14144	14199.3	14121.6	14081.2	14082.2	14081.7	14082.8
782.68	14374.6	14313	14081.3	14083.9	14146.2	14202.2	14121	14081.4	14082.4	14081.9	14083
782.63	14377	14317.2	14081.5	14084.1	14148.5	14205.1	14120.5	14081.6	14082.6	14082.1	14083.2
782.58	14379.3	14321.3	14081.7	14084.4	14150.9	14207.7	14120	14081.8	14082.8	14082.3	14083.4
782.53	14379.2	14325.3	14081.9	14084.7	14153.4	14210.1	14119.4	14082	14083	14082.5	14083.6
782.48	14375.9	14329.2	14082.1	14084.9	14156	14212.2	14118.9	14082.2	14083.2	14082.7	14083.8
782.43	14368.7	14332.9	14082.3	14085.2	14158.7	14214.1	14118.4	14082.4	14083.4	14082.9	14084
782.38	14361.1	14336.5	14082.5	14085.4	14161.5	14215.6	14118	14082.6	14083.6	14083	14084.2
782.33	14358	14339.8	14082.7	14085.7	14164.4	14216.9	14117.5	14082.8	14083.8	14083.2	14084.4
782.28	14345.8	14343	14082.9	14086	14167.5	14217.8	14117.1	14083	14083.9	14083.4	14084.6
782.23	14336.2	14346	14083.1	14086.2	14170.7	14218.4	14116.6	14083.2	14084.1	14083.6	14084.8
782.18	14336.7	14348.8	14083.3	14086.5	14174	14218.6	14116.2	14083.4	14084.3	14083.8	14084.9
782.13	14335.7	14351.4	14083.5	14086.8	14177.5	14218.5	14115.8	14083.5	14084.5	14084	14085.1
782.08	14341.7	14353.9	14083.7	14087	14181.1	14218.1	14115.4	14083.8	14084.7	14084.2	14085.3
782.03	14341.6	14356.1	14083.9	14087.3	14184.9	14217.3	14115	14084	14084.9	14084.4	14085.5
781.98	14346.4	14358.2	14084.1	14087.6	14188.8	14216.2	14114.7	14084.1	14085.1	14084.6	14085.7
781.93	14348.8	14360.2	14084.3	14087.9	14192.9	14214.8	14114.3	14084.4	14085.3	14084.8	14085.9
781.88	14348.4	14362.1	14084.5	14088.1	14197.1	14213.1	14114	14084.5	14085.5	14085	14086.1
781.83	14346.8	14363.9	14084.7	14088.4	14201.5	14211.1	14113.7	14084.7	14085.7	14085.2	14086.3
781.78	14353.7	14365.6	14084.9	14088.7	14206.1	14209	14113.3	14084.9	14085.9	14085.4	14086.5
781.73	14356.6	14367.4	14085.1	14089	14210.9	14206.6	14113	14085.1	14086	14085.6	14086.7
781.68	14364.2	14369.2	14085.3	14089.3	14215.8	14204	14112.8	14085.3	14086.2	14085.8	14086.9
781.63	14366.7	14371	14085.5	14089.6	14220.9	14201.3	14112.5	14085.5	14086.4	14086	14087
781.58	14362.5	14372.9	14085.7	14089.9	14226.2	14198.5	14112.2	14085.7	14086.6	14086.2	14087.2
781.53	14363.3	14374.9	14085.9	14090.2	14231.7	14195.6	14111.9	14085.9	14086.8	14086.4	14087.4
781.48	14368.3	14377.1	14086.1	14090.5	14237.4	14192.6	14111.7	14086.1	14087	14086.6	14087.6
781.43	14375.9	14379.4	14086.3	14090.8	14243.3	14189.6	14111.5	14086.3	14087.2	14086.8	14087.8
781.38	14381.2	14381.9	14086.5	14091.1	14249.4	14186.5	14111.2	14086.5	14087.4	14087	14088
781.33	14379.9	14384.6	14086.7	14091.5	14255.6	14183.5	14111	14086.7	14087.6	14087.2	14088.2
781.28	14380.7	14387.5	14086.9	14091.8	14262.1	14180.5	14110.8	14086.9	14087.8	14087.4	14088.4
781.23	14391.2	14390.7	14087.1	14092.1	14268.8	14177.4	14110.6	14087.1	14088	14087.5	14088.6
781.18	14398.4	14394.1	14087.3	14092.5	14275.6	14174.4	14110.4	14087.3	14088.2	14087.8	14088.8
781.13	14404.5	14397.7	14087.5	14092.8	14282.7	14171.5	14110.2	14087.5	14088.4	14087.9	14089
781.08	14404.1	14401.6	14087.7	14093.2	14289.9	14168.6	14110	14087.7	14088.5	14088.1	14089.1
781.03	14406.1	14405.8	14087.9	14093.5	14297.2	14165.8	14109.9	14087.9	14088.7	14088.3	14089.4
780.98	14413.5	14410.1	14088.1	14093.9	14304.8	14163	14109.7	14088.1	14088.9	14088.5	14089.5
780.93	14424.3	14414.8	14088.3	14094.3	14312.5	14160.4	14109.6	14088.3	14089.1	14088.7	14089.7
780.88	14428.8	14419.7	14088.5	14094.6	14320.3	14157.8	14109.4	14088.5	14089.3	14088.9	14089.9
780.83	14430.2	14424.8	14088.7	14095	14328.3	14155.3	14109.3	14088.7	14089.5	14089.1	14090.1
780.78	14438.9	14430	14088.9	14095.4	14336.4	14152.9	14109.2	14088.9	14089.7	14089.3	14090.3
780.73	14439.9	14435.5	14089.1	14095.8	14344.5	14150.5	14109.1	14089.1	14089.9	14089.5	14090.5
780.68	14438.2	14441.2	14089.2	14096.2	14352.7	14148.3	14109	14089.3	14090.1	14089.7	14090.7
780.63	14435.3	14447	14089.5	14096.7	14361	14146.1	14108.8	14089.5	14090.3	14089.9	14090.9
780.58	14445.6	14452.9	14089.6	14097.1	14369.2	14144	14108.8	14089.7	14090.5	14090.1	14091.1
780.53	14451.3	14458.8	14089.9	14097.6	14377.4	14142	14108.7	14089.9	14090.7	14090.3	14091.3
780.48	14453.8	14464.8	14090	14098	14385.5	14140.1	14108.6	14090.1	14090.9	14090.5	14091.5
780.43	14456.9	14470.8	14090.2	14098.5	14393.5	14138.3	14108.5	14090.3	14091.1	14090.7	14091.7
780.38	14454.3	14476.7	14090.5	14099	14401.3	14136.6	14108.4	14090.5	14091.2	14090.9	14091.9
780.33	14449.8	14482.5	14090.6	14099.6	14408.9	14134.9	14108.4	14090.7	14091.4	14091.1	14092
780.28	14450.5	14488.1	14090.9	14100.1	14416.2	14133.3	14108.3	14090.9	14091.6	14091.3	14092.2
780.23	14454	14493.5	14091	14100.7	14423.3	14131.8	14108.2	14091.1	14091.8	14091.5	14092.4
780.18	14458.2	14498.7	14091.2	14101.2	14429.9	14130.4	14108.2	14091.3	14092	14091.7	14092.6
780.13	14461.6	14503.5	14091.4	14101.9	14436.1	14129.1	14108.2	14091.5	14092.2	14091.9	14092.8
780.08	14474.5	14507.9	14091.6	14102.5	14441.9	14127.8	14108.1	14091.7	14092.4	14092.1	14093
780.03	14485.9	14511.9	14091.8	14103.2	14447	14126.6	14108.1	14091.9	14092.6	14092.3	14093.2
779.98	14496	14515.4	14092	14103.9	14451.6	14125.4	14108.1	14092.1	14092.8	14092.5	14093.4
779.93	14503.6	14518.4	14092.2	14104.6	14455.6	14124.4	14108	14092.3	14093	14092.6	14093.6
779.88	14510.5	14520.8	14092.4	14105.4	14458.8	14123.3	14108	14092.5	14093.2	14092.9	14093.8
779.83	14516.9	14522.6	14092.6	14106.2	14461.4	14122.4	14108	14092.7	14093.4	14093	14094
779.78	14524.4	14523.7	14092.8	14107	14463.2	14121.5	14108	14092.9	14093.6	14093.2	14094.2
779.73	14524.8	14524.2	14093	14107.9	14464.2	14120.6	14108	14093.1	14093.8	14093.4	14094.4
779.68	14524.2	14524	14093.2	14108.9	14464.5	14119.8	14108	14093.3	14094	14093.6	14094.5
779.63	14520	14523.1	14093.4	14109.9	14464	14119	14108	14093.5	14094.2	14093.8	14094.7
779.58	14509.4	14521.6	14093.6	14110.9	14462.8	14118.3	14108	14093.7	14094.4	14094	14094.9
779.53	14509.2	14519.5	14093.8	14112	14460.8	14117.7	14108	14093.9	14094.5	14094.2	14095.1
779.48	14511.5	14516.7	14094	14113.2	14458	14117.1	14108	14094.1	14094.7	14094.4	14095.3
779.43	14513.1	14513.3	14094.2	14114.4	14454.6	14116.5	14108.1	14094.3	14094.9	14094.6	14095.5
779.38	14514.9	14509.5	14094.4	14115.8	14450.5	14115.9	14108.1	14094.5	14095.1	14094.8	14095.7
779.33	14512.2	14505.1	14094.6	14117.1	14445.9	14115.4	14108.1	14094.7	14095.3	14095	14095.9
779.28	14511	14500.3	14094.8	14118.6	14440.7	14115	14108.1	14094.9	14095.5	14095.2	14096.1
779.23	14506	14495.1	14095	14120.1	14434.9	14114.5	14108.2	14095.1	14095.7	14095.4	14096.3
779.18	14500.4	14489.6	14095.2	14121.8	14428.8	14114.1	14108.2	14095.3	14095.9	14095.6	14096.5
779.13	14494.2	14483.8	14095.4	14123.5	14422.2	14113.7	14108.3	14095.5	14096.1	14095.8	14096.7
779.08	14494.2	14477.8	14095.6	14125.3	14415.3	14113.4	14108.3	14095.7	14096.3	14096	14096.9
779.03	14486	14471.6	14095.8	14127.2	14408.2	14113	14108.4	14095.9	14096.5	14096.2	14097.1
778.98	14479	14465.3	14096	14129.1	14400.8	14112.7	14108.4	14096.1	14096.7	14096.4	14097.3
778.93	14461.8	14459	14096.2	14131.2	14393.2	14112.5	14108.5	14096.3	14096.9	14096.6	14097.5
778.88	14445.4	14452.7	14096.4	14133.4	14385.5	14112.2	14108.5	14096.5	14097.1	14096.8	14097.6
778.83	14435.6	14446.4	14096.6	14135.7	14377.7	14112	14108.6	14096.7	14097.3	14097	14097.8
778.78	14427.8	14440.1	14096.8	14138	14369.9	14111.7	14108.6	14096.9	14097.5	14097.2	14098
778.73	14422.4	14434	14097	14140.5	14362.1	14111.5	14108.7	14097	14097.7	14097.4	14098.2
778.68	14410.6	14428	14097.2	14143	14354.3	14111.3	14108.8	14097.2	14097.9	14097.6	14098.4
778.63	14401.9	14422.2	14097.4	14145.6	14346.5	14111.2	14108.8	14097.5	14098	14097.8	14098.6
778.58	14402.2	14416.5	14097.6	14148.3	14338.8	14111	14108.9	14097.6	14098.2	14098	14098.8
778.53	14397.8	14411	14097.8	14151.1	14331.2	14110.9	14109	14097.9	14098.4	14098.2	14099
778.48	14389.7	14405.6	14098	14153.9	14323.8	14110.8	14109	14098	14098.6	14098.4	14099.2
778.43	14379	14400.5	14098.2	14156.7	14316.4	14110.6	14109.1	14098.2	14098.8	14098.5	14099.4
778.38	14370.6	14395.5	14098.4	14159.5	14309.2	14110.5	14109.2	14098.4	14099	14098.8	14099.6
778.33	14364.8	14390.6	14098.6	14162.3	14302.2	14110.5	14109.3	14098.6	14099.2	14099	14099.8
778.28	14363.7	14385.9	14098.8	14165	14295.4	14110.4	14109.4	14098.8	14099.4	14099.1	14100
778.23	14364.1	14381.3	14099	14167.7	14288.7	14110.3	14109.5	14099	14099.6	14099.3	14100.2
778.18	14356.6	14376.8	14099.2	14170.2	14282.2	14110.2	14109.5	14099.2	14099.8	14099.5	14100.4
778.13	14346.3	14372.2	14099.4	14172.6	14275.9	14110.2	14109.6	14099.4	14100	14099.7	14100.6
778.08	14349	14367.8	14099.6	14174.7	14269.8	14110.1	14109.7	14099.6	14100.2	14099.9	14100.8
778.03	14341.6	14363.2	14099.8	14176.7	14263.9	14110.1	14109.8	14099.8	14100.4	14100.1	14101
777.98	14344	14358.6	14100	14178.3	14258.2	14110.1	14109.9	14100	14100.6	14100.3	14101.1
777.93	14347	14353.9	14100.2	14179.6	14252.7	14110.1	14110	14100.2	14100.8	14100.5	14101.3
777.88	14355.2	14349	14100.4	14180.6	14247.3	14110	14110.1	14100.4	14101	14100.7	14101.5
777.83	14356	14344	14100.6	14181.2	14242.2	14110	14110.2	14100.6	14101.2	14100.9	14101.7
777.78	14354.2	14338.7	14100.8	14181.5	14237.2	14110	14110.3	14100.8	14101.4	14101.1	14101.9
777.73	14348.2	14333.3	14101	14181.3	14232.5	14110.1	14110.4	14101	14101.6	14101.3	14102.1
777.68	14337.4	14327.8	14101.2	14180.8	14227.9	14110.1	14110.5	14101.2	14101.8	14101.5	14102.3
777.63	14331.3	14322	14101.4	14180	14223.5	14110.1	14110.6	14101.4	14102	14101.7	14102.5
777.58	14323.5	14316.2	14101.6	14178.8	14219.3	14110.1	14110.7	14101.6	14102.2	14101.9	14102.7
777.53	14307.6	14310.2	14101.8	14177.3	14215.3	14110.1	14110.8	14101.8	14102.4	14102.1	14102.9
777.48	14305.9	14304.1	14102	14175.6	14211.4	14110.2	14110.9	14102	14102.5	14102.3	14103.1
777.43	14299.7	14298	14102.2	14173.6	14207.7	14110.2	14111	14102.2	14102.7	14102.5	14103.3
777.38	14299.8	14291.9	14102.4	14171.5	14204.1	14110.3	14111.1	14102.4	14102.9	14102.7	14103.5
777.33	14293.1	14285.8	14102.6	14169.3	14200.7	14110.3	14111.3	14102.6	14103.1	14102.9	14103.7
777.28	14285.8	14279.8	14102.8	14167	14197.5	14110.4	14111.4	14102.8	14103.3	14103.1	14103.9
777.23	14285	14273.9	14103	14164.6	14194.4	14110.4	14111.5	14103	14103.5	14103.3	14104.1
777.18	14275.8	14268.1	14103.2	14162.2	14191.4	14110.5	14111.6	14103.2	14103.7	14103.5	14104.3
777.13	14271.4	14262.4	14103.4	14159.8	14188.6	14110.5	14111.7	14103.4	14103.9	14103.7	14104.5
777.08	14267.2	14256.9	14103.6	14157.4	14185.9	14110.6	14111.9	14103.6	14104.1	14103.9	14104.6
777.03	14260.1	14251.6	14103.8	14155	14183.3	14110.7	14112	14103.8	14104.3	14104.1	14104.8
776.98	14256.5	14246.4	14104	14152.7	14180.9	14110.8	14112.1	14104	14104.5	14104.3	14105
776.93	14246.6	14241.4	14104.2	14150.5	14178.5	14110.9	14112.2	14104.2	14104.7	14104.5	14105.2
776.88	14243.2	14236.7	14104.4	14148.3	14176.3	14110.9	14112.3	14104.4	14104.9	14104.7	14105.4
776.83	14234.9	14232.1	14104.6	14146.2	14174.2	14111	14112.5	14104.6	14105.1	14104.9	14105.6
776.78	14227	14227.7	14104.8	14144.3	14172.2	14111.1	14112.6	14104.8	14105.3	14105.1	14105.8
776.73	14223.9	14223.5	14105	14142.4	14170.2	14111.2	14112.7	14105	14105.5	14105.3	14106
776.68	14209.2	14219.5	14105.2	14140.6	14168.4	14111.3	14112.9	14105.2	14105.7	14105.5	14106.2
776.63	14203.5	14215.7	14105.4	14138.9	14166.7	14111.4	14113	14105.4	14105.9	14105.7	14106.4
776.58	14194.9	14212	14105.6	14137.3	14165	14111.5	14113.1	14105.6	14106.1	14105.9	14106.6
776.53	14185.4	14208.6	14105.8	14135.8	14163.5	14111.6	14113.2	14105.8	14106.3	14106	14106.8
776.48	14178.7	14205.3	14106	14134.3	14162	14111.7	14113.4	14106	14106.5	14106.2	14107
776.43	14175	14202.2	14106.2	14133	14160.6	14111.8	14113.5	14106.2	14106.7	14106.5	14107.2
776.38	14169.4	14199.2	14106.4	14131.8	14159.2	14111.9	14113.6	14106.4	14106.9	14106.6	14107.4
776.33	14160	14196.4	14106.6	14130.6	14157.9	14112	14113.8	14106.6	14107.1	14106.8	14107.6
776.28	14151.7	14193.8	14106.8	14129.5	14156.7	14112.1	14113.9	14106.8	14107.2	14107	14107.8
776.23	14147	14191.2	14107	14128.5	14155.5	14112.2	14114	14107	14107.5	14107.2	14108
776.18	14148	14188.9	14107.2	14127.6	14154.5	14112.3	14114.2	14107.2	14107.6	14107.4	14108.2
776.13	14142.8	14186.6	14107.4	14126.7	14153.4	14112.5	14114.3	14107.4	14107.8	14107.6	14108.4
776.08	14139.3	14184.5	14107.6	14125.9	14152.4	14112.6	14114.5	14107.6	14108	14107.8	14108.5
776.03	14136.6	14182.5	14107.8	14125.2	14151.5	14112.7	14114.6	14107.8	14108.2	14108	14108.7
775.98	14137.6	14180.5	14108	14124.5	14150.5	14112.8	14114.7	14108	14108.4	14108.2	14108.9
775.93	14146.8	14178.7	14108.1	14123.9	14149.7	14113	14114.9	14108.2	14108.6	14108.4	14109.1
775.88	14162.7	14177	14108.4	14123.4	14148.9	14113.1	14115	14108.4	14108.8	14108.6	14109.3
775.83	14167.1	14175.4	14108.5	14122.9	14148.1	14113.2	14115.2	14108.6	14109	14108.8	14109.5
775.78	14172.9	14173.9	14108.8	14122.4	14147.4	14113.3	14115.3	14108.8	14109.2	14109	14109.7
775.73	14181.2	14172.4	14109	14122	14146.6	14113.5	14115.4	14109	14109.4	14109.2	14109.9
775.68	14187.1	14171	14109.1	14121.6	14146	14113.6	14115.6	14109.2	14109.6	14109.4	14110.1
775.63	14184.8	14169.7	14109.4	14121.3	14145.3	14113.7	14115.7	14109.4	14109.8	14109.6	14110.3
775.58	14186.7	14168.5	14109.5	14121	14144.7	14113.9	14115.9	14109.6	14110	14109.8	14110.5
775.53	14191.6	14167.3	14109.8	14120.7	14144.1	14114	14116	14109.8	14110.2	14110	14110.7
775.48	14194.2	14166.2	14110	14120.5	14143.6	14114.1	14116.2	14110	14110.4	14110.2	14110.9
775.43	14191.1	14165.1	14110.1	14120.2	14143	14114.3	14116.3	14110.2	14110.6	14110.4	14111.1
775.38	14195.5	14164.1	14110.3	14120	14142.5	14114.4	14116.5	14110.4	14110.8	14110.6	14111.3
775.33	14193	14163.1	14110.5	14119.9	14142.1	14114.6	14116.6	14110.6	14111	14110.8	14111.5
775.28	14196.7	14162.2	14110.7	14119.7	14141.6	14114.7	14116.8	14110.8	14111.2	14111	14111.7
775.23	14201.1	14161.4	14110.9	14119.6	14141.2	14114.9	14116.9	14111	14111.4	14111.2	14111.9
775.18	14203.6	14160.5	14111.1	14119.5	14140.8	14115	14117.1	14111.2	14111.6	14111.4	14112.1
775.13	14202.8	14159.7	14111.3	14119.4	14140.4	14115.1	14117.2	14111.4	14111.8	14111.6	14112.3
775.08	14202.2	14159	14111.5	14119.3	14140	14115.3	14117.4	14111.6	14112	14111.8	14112.5
775.03	14204.3	14158.2	14111.7	14119.3	14139.6	14115.4	14117.5	14111.8	14112.2	14112	14112.6
774.98	14201.5	14157.5	14111.9	14119.2	14139.3	14115.6	14117.7	14112	14112.4	14112.2	14112.9
774.93	14199.7	14156.9	14112.1	14119.2	14138.9	14115.7	14117.8	14112.2	14112.6	14112.4	14113
774.88	14187.5	14156.2	14112.3	14119.1	14138.6	14115.9	14118	14112.4	14112.8	14112.6	14113.2
774.83	14180.2	14155.6	14112.5	14119.1	14138.3	14116	14118.1	14112.6	14113	14112.8	14113.4
774.78	14178.8	14155.1	14112.7	14119.1	14138	14116.2	14118.3	14112.8	14113.1	14113	14113.6
774.73	14173.6	14154.5	14112.9	14119.1	14137.8	14116.4	14118.5	14113	14113.4	14113.2	14113.8
774.68	14167.5	14154	14113.1	14119.2	14137.5	14116.5	14118.6	14113.1	14113.5	14113.4	14114
774.63	14166.8	14153.5	14113.3	14119.2	14137.3	14116.7	14118.8	14113.4	14113.7	14113.6	14114.2
774.58	14169.6	14153	14113.5	14119.2	14137	14116.8	14118.9	14113.5	14113.9	14113.8	14114.4
774.53	14167.9	14152.5	14113.7	14119.2	14136.8	14117	14119.1	14113.8	14114.1	14114	14114.6
774.48	14163.8	14152	14113.9	14119.3	14136.6	14117.1	14119.2	14114	14114.3	14114.2	14114.8
774.43	14161.8	14151.6	14114.1	14119.4	14136.4	14117.3	14119.4	14114.1	14114.5	14114.4	14115
774.38	14159.9	14151.2	14114.3	14119.4	14136.2	14117.5	14119.5	14114.3	14114.7	14114.5	14115.2
774.33	14162.6	14150.8	14114.5	14119.5	14136	14117.6	14119.7	14114.5	14114.9	14114.8	14115.4
774.28	14165	14150.4	14114.7	14119.5	14135.9	14117.8	14119.9	14114.7	14115.1	14115	14115.6
774.23	14168.1	14150	14114.9	14119.6	14135.7	14117.9	14120	14114.9	14115.3	14115.1	14115.8
774.18	14173.8	14149.7	14115.1	14119.7	14135.5	14118.1	14120.2	14115.1	14115.5	14115.4	14116
774.13	14172.5	14149.4	14115.3	14119.8	14135.4	14118.3	14120.4	14115.3	14115.7	14115.5	14116.2
774.08	14177.5	14149	14115.5	14119.9	14135.3	14118.4	14120.5	14115.5	14115.9	14115.7	14116.4
774.03	14178	14148.7	14115.7	14120	14135.1	14118.6	14120.7	14115.7	14116.1	14115.9	14116.6
773.98	14175.5	14148.4	14115.9	14120	14135	14118.8	14120.8	14115.9	14116.3	14116.1	14116.8
773.93	14180.4	14148.1	14116.1	14120.1	14134.9	14118.9	14121	14116.1	14116.5	14116.3	14117
773.88	14181.9	14147.9	14116.3	14120.3	14134.8	14119.1	14121.2	14116.3	14116.7	14116.5	14117.2
773.83	14182.2	14147.6	14116.5	14120.4	14134.7	14119.3	14121.3	14116.5	14116.9	14116.7	14117.4
773.78	14183.2	14147.4	14116.7	14120.5	14134.6	14119.4	14121.5	14116.7	14117.1	14116.9	14117.5
773.73	14185.2	14147.1	14116.9	14120.6	14134.5	14119.6	14121.6	14116.9	14117.3	14117.1	14117.7
773.68	14186.2	14146.9	14117.1	14120.7	14134.5	14119.8	14121.8	14117.1	14117.5	14117.3	14117.9
773.63	14183.7	14146.7	14117.3	14120.8	14134.4	14119.9	14122	14117.3	14117.7	14117.5	14118.1
773.58	14187.4	14146.5	14117.5	14120.9	14134.3	14120.1	14122.1	14117.5	14117.9	14117.7	14118.3
773.53	14193.4	14146.2	14117.7	14121.1	14134.3	14120.3	14122.3	14117.7	14118.1	14117.9	14118.5
773.48	14191.2	14146.1	14117.9	14121.2	14134.2	14120.4	14122.5	14117.9	14118.3	14118.1	14118.7
773.43	14184.2	14145.9	14118.1	14121.3	14134.2	14120.6	14122.6	14118.1	14118.5	14118.3	14118.9
773.38	14180.2	14145.7	14118.3	14121.4	14134.1	14120.8	14122.8	14118.3	14118.7	14118.5	14119.1
773.33	14179.1	14145.5	14118.5	14121.6	14134.1	14121	14123	14118.5	14118.9	14118.7	14119.3
773.28	14183.5	14145.4	14118.7	14121.7	14134.1	14121.1	14123.1	14118.7	14119.1	14118.9	14119.5
773.23	14193.2	14145.2	14118.9	14121.9	14134	14121.3	14123.3	14118.9	14119.3	14119.1	14119.7
773.18	14199	14145.1	14119.1	14122	14134	14121.5	14123.5	14119.1	14119.5	14119.3	14119.9
773.13	14193.5	14144.9	14119.3	14122.1	14134	14121.6	14123.6	14119.3	14119.7	14119.5	14120.1
773.08	14193.5	14144.8	14119.5	14122.3	14134	14121.8	14123.8	14119.5	14119.9	14119.7	14120.3
773.03	14193	14144.7	14119.7	14122.4	14134	14122	14124	14119.7	14120	14119.9	14120.5
772.98	14197.5	14144.6	14119.9	14122.6	14134	14122.2	14124.2	14119.9	14120.2	14120.1	14120.7
772.93	14193.5	14144.5	14120.1	14122.7	14134	14122.3	14124.3	14120.1	14120.5	14120.3	14120.9
772.88	14194.8	14144.4	14120.3	14122.9	14134	14122.5	14124.5	14120.3	14120.6	14120.5	14121.1
772.83	14199.7	14144.3	14120.5	14123	14134	14122.7	14124.7	14120.5	14120.8	14120.7	14121.3
772.78	14206.1	14144.2	14120.7	14123.1	14134	14122.9	14124.8	14120.7	14121	14120.9	14121.5
772.73	14204.2	14144.1	14120.9	14123.3	14134	14123	14125	14120.9	14121.2	14121.1	14121.7
772.68	14205.2	14144	14121.1	14123.5	14134.1	14123.2	14125.2	14121.1	14121.4	14121.3	14121.9
772.63	14213.5	14143.9	14121.3	14123.6	14134.1	14123.4	14125.4	14121.3	14121.6	14121.5	14122.1
772.58	14217.1	14143.9	14121.5	14123.8	14134.1	14123.6	14125.5	14121.5	14121.8	14121.7	14122.3
772.53	14217.2	14143.8	14121.7	14123.9	14134.1	14123.8	14125.7	14121.7	14122	14121.9	14122.5
772.48	14215.1	14143.7	14121.9	14124.1	14134.2	14123.9	14125.9	14121.9	14122.2	14122.1	14122.6
772.43	14214.9	14143.7	14122.1	14124.2	14134.2	14124.1	14126	14122.1	14122.4	14122.3	14122.9
772.38	14215.1	14143.6	14122.3	14124.4	14134.2	14124.3	14126.2	14122.3	14122.6	14122.5	14123
772.33	14214.9	14143.6	14122.5	14124.6	14134.3	14124.5	14126.4	14122.5	14122.8	14122.7	14123.2
772.28	14214.4	14143.5	14122.7	14124.7	14134.3	14124.6	14126.6	14122.7	14123	14122.9	14123.4
772.23	14213.5	14143.5	14122.9	14124.9	14134.4	14124.8	14126.7	14122.9	14123.2	14123.1	14123.6
772.18	14212.3	14143.5	14123.1	14125.1	14134.4	14125	14126.9	14123.1	14123.4	14123.3	14123.8
772.13	14210.7	14143.5	14123.3	14125.2	14134.5	14125.2	14127.1	14123.3	14123.6	14123.5	14124
772.08	14208.8	14143.4	14123.5	14125.4	14134.6	14125.4	14127.2	14123.5	14123.8	14123.7	14124.2
772.03	14206.5	14143.4	14123.7	14125.5	14134.6	14125.5	14127.4	14123.7	14124	14123.9	14124.4
771.98	14203.9	14143.4	14123.9	14125.7	14134.7	14125.7	14127.6	14123.9	14124.2	14124.1	14124.6
771.93	14200.9	14143.4	14124.1	14125.9	14134.7	14125.9	14127.8	14124.1	14124.4	14124.3	14124.8
771.88	14197.6	14143.4	14124.3	14126.1	14134.8	14126.1	14128	14124.3	14124.6	14124.5	14125
771.83	14194	14143.4	14124.5	14126.2	14134.9	14126.3	14128.1	14124.5	14124.8	14124.7	14125.2
771.78	14190.2	14143.4	14124.7	14126.4	14135	14126.5	14128.3	14124.7	14125	14124.9	14125.4
771.73	14186.1	14143.4	14124.9	14126.6	14135	14126.6	14128.5	14124.9	14125.2	14125	14125.6
771.68	14181.8	14143.4	14125.1	14126.7	14135.1	14126.8	14128.6	14125.1	14125.4	14125.2	14125.8
771.63	14177.3	14143.4	14125.3	14126.9	14135.2	14127	14128.8	14125.3	14125.6	14125.5	14126
771.58	14172.6	14143.4	14125.5	14127.1	14135.3	14127.2	14129	14125.5	14125.8	14125.6	14126.2
771.53	14167.8	14143.4	14125.7	14127.3	14135.4	14127.4	14129.2	14125.7	14126	14125.8	14126.4
771.48	14163	14143.4	14125.9	14127.4	14135.4	14127.5	14129.4	14125.9	14126.2	14126	14126.6
771.43	14158.1	14143.5	14126.1	14127.6	14135.5	14127.7	14129.5	14126.1	14126.4	14126.2	14126.8
771.38	14153.2	14143.5	14126.3	14127.8	14135.6	14127.9	14129.7	14126.3	14126.6	14126.4	14127
771.33	14148.4	14143.5	14126.5	14128	14135.7	14128.1	14129.9	14126.5	14126.8	14126.6	14127.2
771.28	14143.7	14143.5	14126.7	14128.1	14135.8	14128.3	14130.1	14126.7	14127	14126.8	14127.4
771.23	14139.2	14143.6	14126.9	14128.3	14135.9	14128.5	14130.2	14126.9	14127.2	14127	14127.6
771.18	14135	14143.6	14127	14128.5	14136	14128.7	14130.4	14127.1	14127.4	14127.2	14127.8
771.13	14131	14143.6	14127.2	14128.7	14136.1	14128.8	14130.6	14127.3	14127.6	14127.4	14128
771.08	14127.5	14143.7	14127.5	14128.9	14136.2	14129	14130.8	14127.5	14127.8	14127.6	14128.2

## Sheet: g
B.E.(eV)	Raw Intensity	Peak Sum	Background	Peak1	Peak2	Peak3	Peak4	Peak5	Peak6	Peak7	Peak8
888.79	13747.2	13754.6	13747.2	13747.7	13747.2	13747.6	13747.6	13747.2	13747.9	13749.1	13750.4
888.74	13748.1	13754.8	13747.3	13747.9	13747.4	13747.7	13747.8	13747.3	13748	13749.2	13750.6
888.69	13749.1	13754.9	13747.4	13748	13747.5	13747.8	13747.9	13747.5	13748.2	13749.3	13750.8
888.64	13750.1	13755.1	13747.5	13748.1	13747.6	13748	13748	13747.6	13748.3	13749.5	13750.9
888.59	13751.1	13755.3	13747.7	13748.2	13747.7	13748.1	13748.1	13747.7	13748.4	13749.6	13751.1
888.54	13752.1	13755.5	13747.8	13748.4	13747.8	13748.2	13748.3	13747.8	13748.5	13749.7	13751.2
888.49	13753.1	13755.6	13747.9	13748.5	13748	13748.3	13748.4	13748	13748.7	13749.9	13751.4
888.44	13754.2	13755.8	13748	13748.6	13748.1	13748.4	13748.5	13748.1	13748.8	13750	13751.5
888.39	13755.2	13756	13748.1	13748.7	13748.2	13748.6	13748.6	13748.2	13748.9	13750.1	13751.7
888.34	13756.2	13756.2	13748.3	13748.8	13748.3	13748.7	13748.8	13748.3	13749	13750.3	13751.9
888.29	13757.2	13756.4	13748.4	13749	13748.4	13748.8	13748.9	13748.4	13749.2	13750.4	13752
888.24	13758.2	13756.6	13748.5	13749.1	13748.6	13748.9	13749	13748.6	13749.3	13750.5	13752.2
888.19	13759.2	13756.8	13748.6	13749.2	13748.7	13749	13749.1	13748.7	13749.4	13750.7	13752.4
888.14	13760.1	13757	13748.8	13749.3	13748.8	13749.2	13749.2	13748.8	13749.5	13750.8	13752.5
888.09	13761.1	13757.1	13748.9	13749.5	13748.9	13749.3	13749.4	13748.9	13749.7	13751	13752.7
888.04	13762	13757.3	13749	13749.6	13749	13749.4	13749.5	13749	13749.8	13751.1	13752.9
887.99	13762.9	13757.5	13749.1	13749.7	13749.2	13749.5	13749.6	13749.2	13749.9	13751.2	13753
887.94	13763.8	13757.7	13749.2	13749.8	13749.3	13749.7	13749.8	13749.3	13750.1	13751.4	13753.2
887.89	13764.6	13757.9	13749.4	13750	13749.4	13749.8	13749.9	13749.4	13750.2	13751.5	13753.4
887.84	13765.4	13758.1	13749.5	13750.1	13749.5	13749.9	13750	13749.5	13750.3	13751.6	13753.5
887.79	13766.2	13758.3	13749.6	13750.2	13749.7	13750	13750.1	13749.6	13750.4	13751.8	13753.7
887.74	13766.9	13758.5	13749.7	13750.3	13749.8	13750.1	13750.2	13749.8	13750.6	13751.9	13753.9
887.69	13767.7	13758.7	13749.9	13750.4	13749.9	13750.3	13750.4	13749.9	13750.7	13752	13754
887.64	13768.3	13758.9	13750	13750.6	13750	13750.4	13750.5	13750	13750.8	13752.2	13754.2
887.59	13769	13759.1	13750.1	13750.7	13750.1	13750.5	13750.6	13750.1	13750.9	13752.3	13754.4
887.54	13769.6	13759.3	13750.2	13750.8	13750.3	13750.6	13750.7	13750.3	13751.1	13752.5	13754.5
887.49	13770.2	13759.5	13750.3	13750.9	13750.4	13750.8	13750.9	13750.4	13751.2	13752.6	13754.7
887.44	13770.7	13759.7	13750.5	13751	13750.5	13750.9	13751	13750.5	13751.3	13752.7	13754.9
887.39	13771.2	13759.9	13750.6	13751.2	13750.6	13751	13751.1	13750.6	13751.5	13752.9	13755.1
887.34	13771.7	13760.1	13750.7	13751.3	13750.8	13751.1	13751.2	13750.8	13751.6	13753	13755.3
887.29	13772.1	13760.3	13750.8	13751.4	13750.9	13751.2	13751.4	13750.9	13751.7	13753.1	13755.4
887.24	13772.5	13760.5	13750.9	13751.5	13751	13751.4	13751.5	13751	13751.8	13753.3	13755.6
887.19	13772.8	13760.8	13751.1	13751.7	13751.1	13751.5	13751.6	13751.1	13752	13753.4	13755.8
887.14	13773.1	13761	13751.2	13751.8	13751.2	13751.6	13751.7	13751.2	13752.1	13753.5	13756
887.09	13773.4	13761.2	13751.3	13751.9	13751.4	13751.7	13751.8	13751.4	13752.2	13753.7	13756.2
887.04	13773.6	13761.4	13751.4	13752	13751.5	13751.9	13752	13751.5	13752.3	13753.8	13756.4
886.99	13773.8	13761.6	13751.5	13752.2	13751.6	13752	13752.1	13751.6	13752.5	13754	13756.5
886.94	13773.9	13761.8	13751.7	13752.3	13751.7	13752.1	13752.2	13751.7	13752.6	13754.1	13756.7
886.89	13774	13762	13751.8	13752.4	13751.8	13752.2	13752.3	13751.8	13752.7	13754.2	13756.9
886.84	13774.1	13762.3	13751.9	13752.5	13752	13752.4	13752.5	13752	13752.9	13754.4	13757.1
886.79	13774.2	13762.5	13752	13752.6	13752.1	13752.5	13752.6	13752.1	13753	13754.5	13757.3
886.74	13774.2	13762.7	13752.1	13752.8	13752.2	13752.6	13752.7	13752.2	13753.1	13754.7	13757.5
886.69	13774.1	13762.9	13752.3	13752.9	13752.3	13752.7	13752.8	13752.3	13753.2	13754.8	13757.7
886.64	13774.1	13763.2	13752.4	13753	13752.5	13752.9	13753	13752.5	13753.4	13755	13757.9
886.59	13774	13763.4	13752.5	13753.1	13752.6	13753	13753.1	13752.6	13753.5	13755.1	13758.1
886.54	13773.8	13763.6	13752.6	13753.3	13752.7	13753.1	13753.2	13752.7	13753.6	13755.2	13758.3
886.49	13773.7	13763.9	13752.8	13753.4	13752.8	13753.2	13753.3	13752.8	13753.7	13755.4	13758.5
886.44	13773.5	13764.1	13752.9	13753.5	13752.9	13753.3	13753.4	13752.9	13753.9	13755.5	13758.7
886.39	13773.3	13764.4	13753	13753.6	13753	13753.5	13753.6	13753	13754	13755.7	13758.9
886.34	13773	13764.6	13753.1	13753.8	13753.2	13753.6	13753.7	13753.2	13754.1	13755.8	13759.1
886.29	13772.8	13764.8	13753.2	13753.9	13753.3	13753.7	13753.8	13753.3	13754.2	13755.9	13759.3
886.24	13772.5	13765.1	13753.4	13754	13753.4	13753.8	13753.9	13753.4	13754.4	13756.1	13759.5
886.19	13772.1	13765.3	13753.5	13754.1	13753.5	13754	13754.1	13753.5	13754.5	13756.2	13759.8
886.14	13771.8	13765.6	13753.6	13754.2	13753.7	13754.1	13754.2	13753.7	13754.6	13756.4	13760
886.09	13771.5	13765.8	13753.7	13754.4	13753.8	13754.2	13754.3	13753.8	13754.8	13756.5	13760.2
886.04	13771.1	13766.1	13753.9	13754.5	13753.9	13754.3	13754.4	13753.9	13754.9	13756.7	13760.4
885.99	13770.7	13766.4	13754	13754.6	13754	13754.4	13754.5	13754	13755	13756.8	13760.6
885.94	13770.3	13766.6	13754.1	13754.8	13754.1	13754.6	13754.7	13754.1	13755.1	13757	13760.9
885.89	13769.9	13766.9	13754.2	13754.9	13754.3	13754.7	13754.8	13754.3	13755.3	13757.1	13761.1
885.84	13769.4	13767.1	13754.3	13755	13754.4	13754.8	13754.9	13754.4	13755.4	13757.2	13761.3
885.79	13769	13767.4	13754.5	13755.1	13754.5	13754.9	13755	13754.5	13755.5	13757.4	13761.5
885.74	13768.5	13767.7	13754.6	13755.2	13754.6	13755.1	13755.2	13754.6	13755.7	13757.5	13761.8
885.69	13768.1	13768	13754.7	13755.4	13754.8	13755.2	13755.3	13754.8	13755.8	13757.7	13762
885.64	13767.6	13768.3	13754.8	13755.5	13754.9	13755.3	13755.4	13754.9	13755.9	13757.8	13762.3
885.59	13767.2	13768.5	13754.9	13755.6	13755	13755.4	13755.5	13755	13756	13758	13762.5
885.54	13766.7	13768.8	13755.1	13755.7	13755.1	13755.5	13755.7	13755.1	13756.2	13758.1	13762.8
885.49	13766.3	13769.1	13755.2	13755.9	13755.2	13755.7	13755.8	13755.2	13756.3	13758.3	13763
885.44	13765.8	13769.4	13755.3	13756	13755.4	13755.8	13755.9	13755.4	13756.4	13758.4	13763.3
885.39	13765.4	13769.7	13755.4	13756.1	13755.5	13755.9	13756	13755.5	13756.6	13758.6	13763.5
885.34	13765	13770	13755.5	13756.2	13755.6	13756	13756.2	13755.6	13756.7	13758.7	13763.8
885.29	13764.5	13770.3	13755.7	13756.4	13755.7	13756.2	13756.3	13755.7	13756.8	13758.9	13764.1
885.24	13764.1	13770.7	13755.8	13756.5	13755.8	13756.3	13756.4	13755.9	13757	13759	13764.3
885.19	13763.7	13771	13755.9	13756.6	13756	13756.4	13756.5	13756	13757.1	13759.1	13764.6
885.14	13763.4	13771.3	13756	13756.7	13756.1	13756.5	13756.7	13756.1	13757.2	13759.3	13764.9
885.09	13763	13771.6	13756.1	13756.8	13756.2	13756.7	13756.8	13756.2	13757.4	13759.5	13765.2
885.04	13762.6	13772	13756.3	13757	13756.3	13756.8	13756.9	13756.3	13757.5	13759.6	13765.5
884.99	13762.3	13772.3	13756.4	13757.1	13756.5	13756.9	13757	13756.5	13757.6	13759.8	13765.8
884.94	13762	13772.6	13756.5	13757.2	13756.6	13757	13757.1	13756.6	13757.7	13759.9	13766.1
884.89	13761.7	13773	13756.6	13757.3	13756.7	13757.1	13757.3	13756.7	13757.9	13760	13766.4
884.84	13761.5	13773.4	13756.8	13757.5	13756.8	13757.3	13757.4	13756.8	13758	13760.2	13766.7
884.79	13761.3	13773.7	13756.9	13757.6	13756.9	13757.4	13757.5	13756.9	13758.1	13760.4	13767
884.74	13761.1	13774.1	13757	13757.7	13757.1	13757.5	13757.6	13757.1	13758.3	13760.5	13767.3
884.69	13760.9	13774.5	13757.1	13757.8	13757.2	13757.6	13757.8	13757.2	13758.4	13760.7	13767.6
884.64	13760.8	13774.9	13757.2	13758	13757.3	13757.8	13757.9	13757.3	13758.5	13760.8	13768
884.59	13760.7	13775.3	13757.4	13758.1	13757.4	13757.9	13758	13757.4	13758.6	13761	13768.3
884.54	13759.1	13775.7	13757.5	13758.2	13757.5	13758	13758.1	13757.5	13758.8	13761.1	13768.7
884.49	13759.8	13776.1	13757.6	13758.3	13757.7	13758.1	13758.3	13757.7	13758.9	13761.3	13769
884.44	13762.6	13776.5	13757.7	13758.5	13757.8	13758.2	13758.4	13757.8	13759	13761.4	13769.4
884.39	13763	13776.9	13757.8	13758.6	13757.9	13758.4	13758.5	13757.9	13759.2	13761.6	13769.8
884.34	13762.2	13777.4	13758	13758.7	13758	13758.5	13758.6	13758	13759.3	13761.7	13770.2
884.29	13762.7	13777.8	13758.1	13758.8	13758.1	13758.6	13758.8	13758.2	13759.4	13761.9	13770.6
884.24	13761.5	13778.3	13758.2	13759	13758.3	13758.8	13758.9	13758.3	13759.6	13762.1	13771
884.19	13759.2	13778.7	13758.3	13759.1	13758.4	13758.9	13759	13758.4	13759.7	13762.2	13771.4
884.14	13760.2	13779.2	13758.5	13759.2	13758.5	13759	13759.1	13758.5	13759.8	13762.4	13771.8
884.09	13760.6	13779.7	13758.6	13759.3	13758.6	13759.1	13759.3	13758.6	13760	13762.5	13772.2
884.04	13762.9	13780.2	13758.7	13759.4	13758.8	13759.2	13759.4	13758.8	13760.1	13762.7	13772.7
883.99	13765	13780.7	13758.8	13759.6	13758.9	13759.4	13759.5	13758.9	13760.2	13762.9	13773.1
883.94	13766.5	13781.2	13758.9	13759.7	13759	13759.5	13759.6	13759	13760.4	13763	13773.6
883.89	13765.8	13781.8	13759.1	13759.8	13759.1	13759.6	13759.8	13759.1	13760.5	13763.2	13774.1
883.84	13766.5	13782.3	13759.2	13759.9	13759.2	13759.7	13759.9	13759.2	13760.6	13763.3	13774.6
883.79	13766.3	13782.9	13759.3	13760.1	13759.4	13759.9	13760	13759.4	13760.8	13763.5	13775.1
883.74	13766.2	13783.5	13759.4	13760.2	13759.5	13760	13760.1	13759.5	13760.9	13763.7	13775.6
883.69	13767.4	13784.1	13759.5	13760.3	13759.6	13760.1	13760.2	13759.6	13761	13763.8	13776.1
883.64	13767.4	13784.7	13759.7	13760.4	13759.7	13760.2	13760.4	13759.7	13761.2	13764	13776.6
883.59	13768.8	13785.3	13759.8	13760.5	13759.9	13760.4	13760.5	13759.9	13761.3	13764.1	13777.2
883.54	13769	13785.9	13759.9	13760.7	13760	13760.5	13760.6	13760	13761.4	13764.3	13777.8
883.49	13772.8	13786.6	13760	13760.8	13760.1	13760.6	13760.8	13760.1	13761.6	13764.5	13778.4
883.44	13774	13787.2	13760.1	13760.9	13760.2	13760.7	13760.9	13760.2	13761.7	13764.6	13779
883.39	13774.5	13787.9	13760.3	13761	13760.3	13760.8	13761	13760.4	13761.8	13764.8	13779.6
883.34	13775.1	13788.6	13760.4	13761.2	13760.5	13761	13761.1	13760.5	13762	13765	13780.2
883.29	13777.6	13789.4	13760.5	13761.3	13760.6	13761.1	13761.2	13760.6	13762.1	13765.1	13780.9
883.24	13777.7	13790.1	13760.6	13761.4	13760.7	13761.2	13761.4	13760.7	13762.2	13765.3	13781.5
883.19	13778.8	13790.9	13760.8	13761.5	13760.8	13761.3	13761.5	13760.8	13762.4	13765.5	13782.2
883.14	13779.4	13791.6	13760.9	13761.7	13760.9	13761.5	13761.6	13761	13762.5	13765.7	13782.9
883.09	13782.1	13792.4	13761	13761.8	13761.1	13761.6	13761.8	13761.1	13762.6	13765.8	13783.7
883.04	13787.2	13793.3	13761.1	13761.9	13761.2	13761.7	13761.9	13761.2	13762.8	13766	13784.4
882.99	13791.3	13794.1	13761.2	13762	13761.3	13761.8	13762	13761.3	13762.9	13766.2	13785.2
882.94	13793.1	13795	13761.4	13762.2	13761.4	13762	13762.1	13761.5	13763.1	13766.4	13786
882.89	13793.9	13795.9	13761.5	13762.3	13761.5	13762.1	13762.2	13761.6	13763.2	13766.5	13786.8
882.84	13794.4	13796.8	13761.6	13762.4	13761.7	13762.2	13762.4	13761.7	13763.3	13766.7	13787.6
882.79	13794.4	13797.7	13761.7	13762.5	13761.8	13762.3	13762.5	13761.8	13763.5	13766.9	13788.4
882.74	13795.5	13798.6	13761.8	13762.7	13761.9	13762.5	13762.6	13761.9	13763.6	13767	13789.3
882.69	13796.1	13799.6	13762	13762.8	13762	13762.6	13762.8	13762.1	13763.7	13767.2	13790.2
882.64	13797.4	13800.6	13762.1	13762.9	13762.2	13762.7	13762.9	13762.2	13763.9	13767.4	13791.1
882.59	13795.4	13801.6	13762.2	13763	13762.3	13762.8	13763	13762.3	13764	13767.6	13792.1
882.54	13795.1	13802.7	13762.3	13763.2	13762.4	13762.9	13763.1	13762.4	13764.1	13767.8	13793
882.49	13800.1	13803.8	13762.5	13763.3	13762.5	13763.1	13763.2	13762.5	13764.3	13768	13794
882.44	13800.5	13804.9	13762.6	13763.4	13762.6	13763.2	13763.4	13762.7	13764.4	13768.1	13795
882.39	13802.1	13806	13762.7	13763.5	13762.8	13763.3	13763.5	13762.8	13764.6	13768.3	13796
882.34	13805.2	13807.1	13762.8	13763.6	13762.9	13763.4	13763.6	13762.9	13764.7	13768.5	13797.1
882.29	13809.2	13808.3	13762.9	13763.8	13763	13763.6	13763.8	13763	13764.9	13768.7	13798.2
882.24	13812.9	13809.5	13763.1	13763.9	13763.1	13763.7	13763.9	13763.1	13765	13768.9	13799.3
882.19	13815.2	13810.7	13763.2	13764	13763.2	13763.8	13764	13763.3	13765.1	13769.1	13800.4
882.14	13816.3	13812	13763.3	13764.1	13763.4	13763.9	13764.1	13763.4	13765.3	13769.3	13801.6
882.09	13819	13813.3	13763.4	13764.3	13763.5	13764	13764.2	13763.5	13765.4	13769.5	13802.8
882.04	13823.3	13814.6	13763.5	13764.4	13763.6	13764.2	13764.4	13763.6	13765.5	13769.6	13804
881.99	13825.1	13815.9	13763.7	13764.5	13763.7	13764.3	13764.5	13763.8	13765.7	13769.8	13805.2
881.94	13829	13817.2	13763.8	13764.6	13763.9	13764.4	13764.6	13763.9	13765.8	13770	13806.4
881.89	13831.3	13818.6	13763.9	13764.8	13764	13764.5	13764.8	13764	13766	13770.2	13807.7
881.84	13833.6	13820	13764	13764.9	13764.1	13764.7	13764.9	13764.1	13766.1	13770.4	13809
881.79	13835.7	13821.5	13764.1	13765	13764.2	13764.8	13765	13764.2	13766.2	13770.6	13810.3
881.74	13836.6	13822.9	13764.3	13765.1	13764.3	13764.9	13765.1	13764.4	13766.4	13770.8	13811.6
881.69	13837.6	13824.4	13764.4	13765.3	13764.5	13765	13765.2	13764.5	13766.5	13771	13813
881.64	13838	13825.9	13764.5	13765.4	13764.6	13765.2	13765.4	13764.6	13766.7	13771.2	13814.4
881.59	13839.2	13827.4	13764.6	13765.5	13764.7	13765.3	13765.5	13764.7	13766.8	13771.4	13815.8
881.54	13840.7	13828.9	13764.8	13765.6	13764.8	13765.4	13765.6	13764.9	13767	13771.6	13817.2
881.49	13843.9	13830.5	13764.9	13765.8	13765	13765.5	13765.8	13765	13767.1	13771.9	13818.6
881.44	13844.7	13832	13765	13765.9	13765.1	13765.7	13765.9	13765.1	13767.2	13772.1	13820
881.39	13845.1	13833.6	13765.1	13766	13765.2	13765.8	13766	13765.2	13767.4	13772.3	13821.5
881.34	13843.1	13835.2	13765.2	13766.1	13765.3	13765.9	13766.1	13765.4	13767.5	13772.5	13822.9
881.29	13843.1	13836.8	13765.4	13766.3	13765.4	13766	13766.2	13765.5	13767.7	13772.7	13824.4
881.24	13846.2	13838.3	13765.5	13766.4	13765.6	13766.2	13766.4	13765.6	13767.8	13772.9	13825.9
881.19	13848.5	13839.9	13765.6	13766.5	13765.7	13766.3	13766.5	13765.7	13768	13773.1	13827.3
881.14	13847.5	13841.5	13765.7	13766.6	13765.8	13766.4	13766.6	13765.8	13768.1	13773.4	13828.8
881.09	13847.6	13843.1	13765.8	13766.8	13765.9	13766.5	13766.8	13766	13768.3	13773.6	13830.2
881.04	13848.5	13844.7	13766	13766.9	13766	13766.6	13766.9	13766.1	13768.4	13773.8	13831.7
880.99	13850.4	13846.3	13766.1	13767	13766.2	13766.8	13767	13766.2	13768.6	13774.1	13833.1
880.94	13852.1	13847.8	13766.2	13767.1	13766.3	13766.9	13767.1	13766.3	13768.7	13774.3	13834.5
880.89	13852.6	13849.4	13766.3	13767.3	13766.4	13767	13767.3	13766.5	13768.9	13774.5	13835.9
880.84	13851.5	13850.9	13766.5	13767.4	13766.5	13767.1	13767.4	13766.6	13769	13774.8	13837.2
880.79	13852.3	13852.4	13766.6	13767.5	13766.6	13767.3	13767.5	13766.7	13769.1	13775	13838.6
880.74	13854.2	13853.8	13766.7	13767.6	13766.8	13767.4	13767.6	13766.8	13769.3	13775.2	13839.8
880.69	13853.4	13855.2	13766.8	13767.8	13766.9	13767.5	13767.8	13766.9	13769.5	13775.5	13841.1
880.64	13852.6	13856.6	13766.9	13767.9	13767	13767.6	13767.9	13767.1	13769.6	13775.7	13842.3
880.59	13850.4	13857.9	13767	13768	13767.1	13767.8	13768	13767.2	13769.8	13776	13843.4
880.54	13852.8	13859.1	13767.2	13768.1	13767.3	13767.9	13768.1	13767.3	13769.9	13776.2	13844.5
880.49	13853.9	13860.3	13767.3	13768.3	13767.4	13768	13768.3	13767.4	13770.1	13776.5	13845.5
880.44	13855.1	13861.4	13767.4	13768.4	13767.5	13768.1	13768.4	13767.5	13770.2	13776.8	13846.4
880.39	13854.1	13862.5	13767.5	13768.5	13767.6	13768.3	13768.5	13767.7	13770.4	13777	13847.3
880.34	13855.4	13863.5	13767.7	13768.6	13767.7	13768.4	13768.6	13767.8	13770.5	13777.3	13848.1
880.29	13856.9	13864.4	13767.8	13768.8	13767.9	13768.5	13768.8	13767.9	13770.7	13777.6	13848.8
880.24	13854.2	13865.2	13767.9	13768.9	13768	13768.6	13768.9	13768	13770.8	13777.8	13849.4
880.19	13851.1	13865.9	13768	13769	13768.1	13768.8	13769	13768.2	13771	13778.1	13849.9
880.14	13850.6	13866.6	13768.1	13769.1	13768.2	13768.9	13769.1	13768.3	13771.1	13778.4	13850.4
880.09	13847.8	13867.1	13768.3	13769.3	13768.4	13769	13769.3	13768.4	13771.3	13778.7	13850.7
880.04	13847.1	13867.6	13768.4	13769.4	13768.5	13769.1	13769.4	13768.5	13771.5	13779	13851
879.99	13850	13868	13768.5	13769.5	13768.6	13769.3	13769.5	13768.7	13771.6	13779.3	13851.1
879.94	13851.3	13868.2	13768.6	13769.6	13768.7	13769.4	13769.7	13768.8	13771.8	13779.6	13851.2
879.89	13850.7	13868.4	13768.8	13769.8	13768.8	13769.5	13769.8	13768.9	13771.9	13779.9	13851.1
879.84	13849.6	13868.5	13768.9	13769.9	13769	13769.6	13769.9	13769	13772.1	13780.2	13851
879.79	13850.3	13868.6	13769	13770	13769.1	13769.8	13770	13769.1	13772.2	13780.5	13850.8
879.74	13850.1	13868.5	13769.1	13770.1	13769.2	13769.9	13770.2	13769.3	13772.4	13780.8	13850.4
879.69	13850.3	13868.3	13769.2	13770.3	13769.3	13770	13770.3	13769.4	13772.6	13781.1	13850
879.64	13849	13868.1	13769.4	13770.4	13769.4	13770.1	13770.4	13769.5	13772.7	13781.5	13849.5
879.59	13847.7	13867.8	13769.5	13770.5	13769.6	13770.3	13770.5	13769.6	13772.9	13781.8	13848.9
879.54	13848.5	13867.4	13769.6	13770.6	13769.7	13770.4	13770.7	13769.8	13773	13782.1	13848.3
879.49	13850.2	13867	13769.7	13770.8	13769.8	13770.5	13770.8	13769.9	13773.2	13782.5	13847.6
879.44	13849.5	13866.5	13769.8	13770.9	13769.9	13770.6	13770.9	13770	13773.4	13782.9	13846.8
879.39	13848.2	13865.9	13770	13771	13770	13770.8	13771	13770.1	13773.5	13783.2	13845.9
879.34	13847.6	13865.3	13770.1	13771.1	13770.2	13770.9	13771.2	13770.2	13773.7	13783.6	13845
879.29	13847.5	13864.7	13770.2	13771.3	13770.3	13771	13771.3	13770.4	13773.9	13784	13844
879.24	13844	13864	13770.3	13771.4	13770.4	13771.1	13771.4	13770.5	13774	13784.3	13843
879.19	13840.8	13863.2	13770.5	13771.5	13770.5	13771.2	13771.6	13770.6	13774.2	13784.7	13842
879.14	13839.3	13862.5	13770.6	13771.6	13770.7	13771.4	13771.7	13770.7	13774.4	13785.1	13840.9
879.09	13838.7	13861.7	13770.7	13771.8	13770.8	13771.5	13771.8	13770.9	13774.6	13785.5	13839.8
879.04	13840.3	13860.9	13770.8	13771.9	13770.9	13771.6	13771.9	13771	13774.7	13785.9	13838.6
878.99	13841	13860.1	13770.9	13772	13771	13771.8	13772.1	13771.1	13774.9	13786.3	13837.4
878.94	13839.1	13859.3	13771	13772.1	13771.1	13771.9	13772.2	13771.2	13775.1	13786.8	13836.2
878.89	13840.3	13858.5	13771.2	13772.3	13771.3	13772	13772.3	13771.4	13775.3	13787.2	13835
878.84	13841.8	13857.7	13771.3	13772.4	13771.4	13772.1	13772.5	13771.5	13775.4	13787.6	13833.8
878.79	13843.1	13856.9	13771.4	13772.5	13771.5	13772.2	13772.6	13771.6	13775.6	13788.1	13832.6
878.74	13845.1	13856.1	13771.5	13772.6	13771.6	13772.4	13772.7	13771.7	13775.8	13788.5	13831.4
878.69	13844.1	13855.3	13771.7	13772.8	13771.8	13772.5	13772.8	13771.9	13776	13789	13830.2
878.64	13843.1	13854.5	13771.8	13772.9	13771.9	13772.6	13773	13772	13776.2	13789.5	13829
878.59	13840.8	13853.7	13771.9	13773	13772	13772.8	13773.1	13772.1	13776.3	13790	13827.8
878.54	13840.2	13853	13772	13773.1	13772.1	13772.9	13773.2	13772.2	13776.5	13790.5	13826.5
878.49	13839.3	13852.3	13772.1	13773.3	13772.2	13773	13773.4	13772.4	13776.7	13791	13825.4
878.44	13840.9	13851.6	13772.3	13773.4	13772.4	13773.1	13773.5	13772.5	13776.9	13791.5	13824.2
878.39	13840.9	13850.9	13772.4	13773.5	13772.5	13773.2	13773.6	13772.6	13777.1	13792	13823
878.34	13841	13850.3	13772.5	13773.6	13772.6	13773.4	13773.7	13772.7	13777.3	13792.6	13821.9
878.29	13841.9	13849.7	13772.6	13773.8	13772.7	13773.5	13773.9	13772.8	13777.5	13793.1	13820.8
878.24	13841.6	13849.1	13772.8	13773.9	13772.9	13773.6	13774	13773	13777.7	13793.7	13819.6
878.19	13839.1	13848.5	13772.9	13774	13773	13773.8	13774.1	13773.1	13777.9	13794.3	13818.6
878.14	13839.9	13848	13773	13774.2	13773.1	13773.9	13774.2	13773.2	13778	13794.9	13817.5
878.09	13842.7	13847.6	13773.1	13774.3	13773.2	13774	13774.4	13773.3	13778.2	13795.5	13816.5
878.04	13843.9	13847.1	13773.2	13774.4	13773.3	13774.1	13774.5	13773.5	13778.5	13796.1	13815.4
877.99	13844.5	13846.7	13773.4	13774.5	13773.5	13774.3	13774.6	13773.6	13778.6	13796.7	13814.4
877.94	13844.7	13846.4	13773.5	13774.7	13773.6	13774.4	13774.8	13773.7	13778.9	13797.3	13813.5
877.89	13845	13846.1	13773.6	13774.8	13773.7	13774.5	13774.9	13773.8	13779	13798	13812.5
877.84	13843.6	13845.8	13773.7	13774.9	13773.8	13774.6	13775	13774	13779.3	13798.6	13811.6
877.79	13844.3	13845.5	13773.8	13775	13773.9	13774.8	13775.1	13774.1	13779.5	13799.3	13810.7
877.74	13846	13845.4	13774	13775.2	13774.1	13774.9	13775.3	13774.2	13779.7	13800	13809.8
877.69	13847.5	13845.2	13774.1	13775.3	13774.2	13775	13775.4	13774.3	13779.9	13800.7	13809
877.64	13848.5	13845.1	13774.2	13775.4	13774.3	13775.1	13775.5	13774.5	13780.1	13801.4	13808.1
877.59	13847.9	13845	13774.3	13775.5	13774.4	13775.3	13775.7	13774.6	13780.3	13802.2	13807.3
877.54	13847.6	13845	13774.5	13775.7	13774.5	13775.4	13775.8	13774.7	13780.5	13802.9	13806.5
877.49	13849.3	13845	13774.6	13775.8	13774.7	13775.5	13775.9	13774.8	13780.8	13803.7	13805.8
877.44	13850.8	13845	13774.7	13775.9	13774.8	13775.6	13776.1	13775	13781	13804.4	13805
877.39	13854.4	13845.1	13774.8	13776	13774.9	13775.8	13776.2	13775.1	13781.2	13805.2	13804.3
877.34	13858.2	13845.2	13774.9	13776.2	13775	13775.9	13776.3	13775.2	13781.5	13806	13803.6
877.29	13858.8	13845.4	13775	13776.3	13775.2	13776	13776.5	13775.3	13781.7	13806.9	13803
877.24	13861.6	13845.6	13775.2	13776.4	13775.3	13776.1	13776.6	13775.5	13781.9	13807.7	13802.3
877.19	13865.9	13845.8	13775.3	13776.6	13775.4	13776.3	13776.7	13775.6	13782.1	13808.5	13801.7
877.14	13867.1	13846.1	13775.4	13776.7	13775.5	13776.4	13776.8	13775.7	13782.4	13809.4	13801.1
877.09	13866.9	13846.5	13775.5	13776.8	13775.6	13776.5	13777	13775.8	13782.6	13810.3	13800.5
877.04	13866.6	13846.8	13775.7	13776.9	13775.8	13776.6	13777.1	13776	13782.9	13811.2	13800
876.99	13868.6	13847.2	13775.8	13777.1	13775.9	13776.8	13777.2	13776.1	13783.1	13812.1	13799.5
876.94	13870.4	13847.7	13775.9	13777.2	13776	13776.9	13777.4	13776.2	13783.4	13813	13798.9
876.89	13872.5	13848.2	13776	13777.3	13776.1	13777	13777.5	13776.3	13783.6	13814	13798.5
876.84	13876.7	13848.7	13776.1	13777.5	13776.2	13777.1	13777.6	13776.5	13783.9	13814.9	13798
876.79	13879.1	13849.3	13776.3	13777.6	13776.4	13777.3	13777.8	13776.6	13784.2	13815.9	13797.5
876.74	13880.1	13849.9	13776.4	13777.7	13776.5	13777.4	13777.9	13776.7	13784.5	13816.9	13797.1
876.69	13884.5	13850.5	13776.5	13777.8	13776.6	13777.5	13778	13776.8	13784.7	13817.9	13796.7
876.64	13889	13851.2	13776.6	13778	13776.7	13777.6	13778.1	13777	13785	13818.9	13796.2
876.59	13892.7	13851.9	13776.8	13778.1	13776.9	13777.8	13778.3	13777.1	13785.3	13819.9	13795.9
876.54	13892.7	13852.7	13776.9	13778.2	13777	13777.9	13778.4	13777.2	13785.6	13821	13795.5
876.49	13892.8	13853.5	13777	13778.3	13777.1	13778	13778.5	13777.3	13785.9	13822	13795.1
876.44	13891.9	13854.3	13777.1	13778.5	13777.2	13778.2	13778.7	13777.5	13786.2	13823.1	13794.8
876.39	13888.2	13855.1	13777.2	13778.6	13777.3	13778.3	13778.8	13777.6	13786.5	13824.2	13794.5
876.34	13887.4	13856	13777.4	13778.7	13777.5	13778.4	13778.9	13777.7	13786.8	13825.3	13794.2
876.29	13887.2	13857	13777.5	13778.9	13777.6	13778.5	13779.1	13777.8	13787.1	13826.4	13793.9
876.24	13890.2	13857.9	13777.6	13779	13777.7	13778.7	13779.2	13778	13787.4	13827.6	13793.6
876.19	13893.8	13858.9	13777.7	13779.1	13777.8	13778.8	13779.3	13778.1	13787.8	13828.7	13793.3
876.14	13895.5	13859.9	13777.8	13779.2	13778	13778.9	13779.5	13778.2	13788.1	13829.9	13793.1
876.09	13899.6	13861	13778	13779.4	13778.1	13779	13779.6	13778.4	13788.4	13831	13792.8
876.04	13902	13862	13778.1	13779.5	13778.2	13779.2	13779.7	13778.5	13788.8	13832.2	13792.6
875.99	13899.8	13863.1	13778.2	13779.6	13778.3	13779.3	13779.9	13778.6	13789.1	13833.3	13792.4
875.94	13900.7	13864.2	13778.3	13779.7	13778.4	13779.4	13780	13778.7	13789.5	13834.5	13792.2
875.89	13901.6	13865.4	13778.5	13779.9	13778.6	13779.5	13780.1	13778.9	13789.9	13835.7	13792
875.84	13901.9	13866.6	13778.6	13780	13778.7	13779.7	13780.2	13779	13790.3	13836.9	13791.8
875.79	13902.7	13867.8	13778.7	13780.1	13778.8	13779.8	13780.4	13779.1	13790.7	13838.1	13791.6
875.74	13904.3	13869	13778.8	13780.2	13778.9	13779.9	13780.5	13779.2	13791.1	13839.3	13791.5
875.69	13907.6	13870.2	13778.9	13780.4	13779	13780.1	13780.6	13779.4	13791.5	13840.5	13791.3
875.64	13907.6	13871.5	13779	13780.5	13779.2	13780.2	13780.8	13779.5	13791.9	13841.6	13791.1
875.59	13905	13872.8	13779.2	13780.6	13779.3	13780.3	13780.9	13779.6	13792.4	13842.8	13791
875.54	13901.7	13874.1	13779.3	13780.8	13779.4	13780.4	13781	13779.8	13792.8	13844	13790.9
875.49	13899.9	13875.4	13779.4	13780.9	13779.5	13780.6	13781.2	13779.9	13793.3	13845.2	13790.8
875.44	13900.4	13876.7	13779.5	13781	13779.7	13780.7	13781.3	13780	13793.8	13846.4	13790.6
875.39	13899.5	13878	13779.7	13781.1	13779.8	13780.8	13781.5	13780.1	13794.3	13847.5	13790.5
875.34	13901.6	13879.4	13779.8	13781.3	13779.9	13781	13781.6	13780.3	13794.8	13848.6	13790.4
875.29	13902.8	13880.7	13779.9	13781.4	13780	13781.1	13781.7	13780.4	13795.3	13849.8	13790.4
875.24	13902.1	13882.1	13780	13781.5	13780.1	13781.2	13781.9	13780.5	13795.9	13850.8	13790.3
875.19	13903.5	13883.5	13780.1	13781.7	13780.3	13781.3	13782	13780.7	13796.5	13851.9	13790.2
875.14	13902.9	13884.8	13780.3	13781.8	13780.4	13781.5	13782.1	13780.8	13797	13853	13790.1
875.09	13902.8	13886.2	13780.4	13781.9	13780.5	13781.6	13782.2	13780.9	13797.6	13854	13790
875.04	13901.3	13887.5	13780.5	13782	13780.6	13781.7	13782.4	13781.1	13798.3	13855	13790
874.99	13901.8	13888.9	13780.6	13782.2	13780.8	13781.8	13782.5	13781.2	13798.9	13856	13789.9
874.94	13902.3	13890.2	13780.8	13782.3	13780.9	13782	13782.6	13781.3	13799.6	13856.9	13789.9
874.89	13902.9	13891.6	13780.9	13782.4	13781	13782.1	13782.8	13781.5	13800.3	13857.8	13789.8
874.84	13903	13892.9	13781	13782.6	13781.1	13782.2	13782.9	13781.6	13801	13858.6	13789.8
874.79	13904.7	13894.2	13781.1	13782.7	13781.2	13782.4	13783.1	13781.7	13801.8	13859.4	13789.8
874.74	13907.9	13895.6	13781.2	13782.8	13781.4	13782.5	13783.2	13781.9	13802.6	13860.2	13789.7
874.69	13910.4	13896.9	13781.4	13783	13781.5	13782.6	13783.3	13782	13803.4	13860.9	13789.7
874.64	13912.2	13898.2	13781.5	13783.1	13781.6	13782.7	13783.5	13782.1	13804.3	13861.6	13789.7
874.59	13912.6	13899.4	13781.6	13783.2	13781.7	13782.9	13783.6	13782.2	13805.1	13862.2	13789.6
874.54	13911.1	13900.7	13781.7	13783.3	13781.9	13783	13783.7	13782.4	13806.1	13862.7	13789.6
874.49	13908.5	13901.9	13781.8	13783.5	13782	13783.1	13783.9	13782.5	13807	13863.2	13789.6
874.44	13908.1	13903.2	13782	13783.6	13782.1	13783.2	13784	13782.7	13808	13863.7	13789.6
874.39	13909.8	13904.4	13782.1	13783.7	13782.2	13783.4	13784.1	13782.8	13809	13864	13789.6
874.34	13911	13905.6	13782.2	13783.9	13782.3	13783.5	13784.3	13782.9	13810.1	13864.4	13789.6
874.29	13911.5	13906.8	13782.3	13784	13782.5	13783.6	13784.4	13783.1	13811.2	13864.6	13789.6
874.24	13908.8	13908	13782.5	13784.1	13782.6	13783.8	13784.6	13783.2	13812.4	13864.8	13789.6
874.19	13908.4	13909.1	13782.6	13784.2	13782.7	13783.9	13784.7	13783.4	13813.6	13865	13789.6
874.14	13910.4	13910.3	13782.7	13784.4	13782.8	13784	13784.8	13783.5	13814.9	13865	13789.6
874.09	13912	13911.4	13782.8	13784.5	13782.9	13784.1	13785	13783.6	13816.2	13865.1	13789.6
874.04	13911.4	13912.5	13782.9	13784.6	13783.1	13784.3	13785.1	13783.8	13817.5	13865	13789.6
873.99	13912.5	13913.7	13783	13784.8	13783.2	13784.4	13785.2	13783.9	13818.9	13864.9	13789.7
873.94	13912.5	13914.8	13783.2	13784.9	13783.3	13784.5	13785.4	13784	13820.4	13864.8	13789.7
873.89	13912.1	13915.9	13783.3	13785	13783.4	13784.7	13785.5	13784.2	13821.9	13864.5	13789.7
873.84	13912.7	13917.1	13783.4	13785.1	13783.5	13784.8	13785.7	13784.3	13823.5	13864.2	13789.7
873.79	13913.1	13918.2	13783.5	13785.3	13783.7	13784.9	13785.8	13784.5	13825.1	13863.9	13789.8
873.74	13914.6	13919.4	13783.7	13785.4	13783.8	13785	13785.9	13784.6	13826.8	13863.5	13789.8
873.69	13916.1	13920.5	13783.8	13785.5	13783.9	13785.2	13786.1	13784.8	13828.6	13863.1	13789.8
873.64	13915.4	13921.7	13783.9	13785.7	13784	13785.3	13786.2	13784.9	13830.4	13862.6	13789.9
873.59	13915.8	13922.9	13784	13785.8	13784.2	13785.4	13786.4	13785.1	13832.2	13862.1	13789.9
873.54	13917.6	13924.1	13784.1	13785.9	13784.3	13785.6	13786.5	13785.2	13834.2	13861.5	13789.9
873.49	13918.7	13925.3	13784.3	13786.1	13784.4	13785.7	13786.6	13785.4	13836.2	13860.9	13790
873.44	13920.7	13926.6	13784.4	13786.2	13784.5	13785.8	13786.8	13785.5	13838.2	13860.2	13790
873.39	13920	13927.9	13784.5	13786.3	13784.6	13786	13786.9	13785.6	13840.4	13859.5	13790.1
873.34	13919.6	13929.2	13784.6	13786.5	13784.8	13786.1	13787.1	13785.8	13842.5	13858.8	13790.1
873.29	13921.2	13930.5	13784.8	13786.6	13784.9	13786.2	13787.2	13786	13844.8	13858	13790.1
873.24	13922.9	13931.9	13784.9	13786.7	13785	13786.4	13787.3	13786.1	13847.1	13857.2	13790.2
873.19	13924	13933.4	13785	13786.9	13785.1	13786.5	13787.5	13786.3	13849.4	13856.4	13790.2
873.14	13924.7	13934.8	13785.1	13787	13785.3	13786.6	13787.6	13786.4	13851.9	13855.5	13790.3
873.09	13927	13936.3	13785.2	13787.1	13785.4	13786.7	13787.8	13786.6	13854.3	13854.7	13790.4
873.04	13927.7	13937.9	13785.4	13787.2	13785.5	13786.9	13787.9	13786.8	13856.9	13853.8	13790.4
872.99	13928.3	13939.4	13785.5	13787.4	13785.6	13787	13788.1	13786.9	13859.4	13852.9	13790.5
872.94	13929.7	13941	13785.6	13787.5	13785.8	13787.1	13788.2	13787.1	13862	13852	13790.5
872.89	13934.2	13942.6	13785.7	13787.6	13785.9	13787.3	13788.3	13787.2	13864.7	13851.1	13790.6
872.84	13937	13944.3	13785.8	13787.8	13786	13787.4	13788.5	13787.4	13867.3	13850.1	13790.6
872.79	13938.6	13945.9	13786	13787.9	13786.1	13787.5	13788.6	13787.6	13870	13849.2	13790.7
872.74	13939.1	13947.6	13786.1	13788	13786.2	13787.7	13788.8	13787.8	13872.7	13848.2	13790.7
872.69	13940.3	13949.3	13786.2	13788.2	13786.4	13787.8	13788.9	13787.9	13875.4	13847.3	13790.8
872.64	13944.2	13950.9	13786.3	13788.3	13786.5	13787.9	13789.1	13788.1	13878.1	13846.4	13790.9
872.59	13947.2	13952.6	13786.5	13788.4	13786.6	13788	13789.2	13788.3	13880.8	13845.4	13790.9
872.54	13949.6	13954.2	13786.6	13788.6	13786.7	13788.2	13789.4	13788.5	13883.4	13844.5	13791
872.49	13953.5	13955.8	13786.7	13788.7	13786.8	13788.3	13789.5	13788.7	13886	13843.5	13791.1
872.44	13955.9	13957.3	13786.8	13788.8	13787	13788.4	13789.6	13788.9	13888.5	13842.6	13791.1
872.39	13957.7	13958.8	13786.9	13789	13787.1	13788.6	13789.8	13789.1	13890.9	13841.6	13791.2
872.34	13954.8	13960.1	13787	13789.1	13787.2	13788.7	13789.9	13789.3	13893.3	13840.7	13791.3
872.29	13953.4	13961.4	13787.2	13789.2	13787.3	13788.8	13790.1	13789.5	13895.5	13839.8	13791.3
872.24	13954.6	13962.5	13787.3	13789.4	13787.5	13789	13790.2	13789.7	13897.6	13838.9	13791.4
872.19	13954.4	13963.5	13787.4	13789.5	13787.6	13789.1	13790.4	13789.9	13899.5	13838	13791.5
872.14	13956.8	13964.4	13787.5	13789.6	13787.7	13789.2	13790.5	13790.2	13901.2	13837.1	13791.5
872.09	13957.8	13965.1	13787.7	13789.8	13787.8	13789.4	13790.7	13790.4	13902.8	13836.2	13791.6
872.04	13959.6	13965.6	13787.8	13789.9	13787.9	13789.5	13790.8	13790.6	13904.2	13835.4	13791.7
871.99	13960.3	13965.9	13787.9	13790	13788.1	13789.6	13791	13790.9	13905.3	13834.5	13791.8
871.94	13961.4	13966	13788	13790.1	13788.2	13789.8	13791.1	13791.2	13906.3	13833.6	13791.9
871.89	13962.6	13965.9	13788.1	13790.3	13788.3	13789.9	13791.3	13791.4	13906.9	13832.8	13791.9
871.84	13963.1	13965.6	13788.3	13790.4	13788.4	13790	13791.4	13791.7	13907.4	13832	13792
871.79	13964.1	13965	13788.4	13790.5	13788.5	13790.2	13791.6	13792	13907.6	13831.2	13792.1
871.74	13965.6	13964.3	13788.5	13790.7	13788.7	13790.3	13791.7	13792.3	13907.5	13830.4	13792.2
871.69	13967.6	13963.3	13788.6	13790.8	13788.8	13790.4	13791.9	13792.6	13907.2	13829.6	13792.2
871.64	13969.5	13962.1	13788.8	13791	13788.9	13790.6	13792	13793	13906.7	13828.9	13792.3
871.59	13970.1	13960.7	13788.9	13791.1	13789	13790.7	13792.2	13793.3	13905.9	13828.2	13792.4
871.54	13966.8	13959.1	13789	13791.2	13789.2	13790.8	13792.3	13793.7	13904.9	13827.4	13792.5
871.49	13964.1	13957.4	13789.1	13791.4	13789.3	13791	13792.5	13794	13903.7	13826.7	13792.6
871.44	13963.8	13955.4	13789.2	13791.5	13789.4	13791.1	13792.6	13794.5	13902.3	13826	13792.6
871.39	13965.5	13953.4	13789.4	13791.6	13789.5	13791.2	13792.8	13794.9	13900.7	13825.4	13792.7
871.34	13965.1	13951.2	13789.5	13791.8	13789.6	13791.4	13793	13795.3	13899	13824.7	13792.8
871.29	13965	13948.9	13789.6	13791.9	13789.8	13791.5	13793.1	13795.7	13897.1	13824	13792.9
871.24	13965	13946.5	13789.7	13792	13789.9	13791.6	13793.3	13796.2	13895.1	13823.4	13793
871.19	13965.7	13944	13789.8	13792.2	13790	13791.8	13793.4	13796.7	13892.9	13822.8	13793.1
871.14	13965.5	13941.5	13790	13792.3	13790.1	13791.9	13793.6	13797.2	13890.7	13822.2	13793.2
871.09	13961.8	13938.9	13790.1	13792.4	13790.3	13792	13793.7	13797.8	13888.4	13821.6	13793.2
871.04	13958.4	13936.3	13790.2	13792.6	13790.4	13792.2	13793.9	13798.3	13886	13821	13793.3
870.99	13957.6	13933.7	13790.3	13792.7	13790.5	13792.3	13794	13798.9	13883.6	13820.5	13793.4
870.94	13955.4	13931.1	13790.4	13792.8	13790.6	13792.4	13794.2	13799.5	13881.2	13819.9	13793.5
870.89	13950.2	13928.6	13790.6	13793	13790.8	13792.6	13794.4	13800.1	13878.8	13819.4	13793.6
870.84	13946.6	13926	13790.7	13793.1	13790.9	13792.7	13794.5	13800.8	13876.3	13818.9	13793.7
870.79	13946.6	13923.5	13790.8	13793.2	13791	13792.8	13794.7	13801.4	13873.8	13818.4	13793.8
870.74	13945.1	13921.1	13790.9	13793.4	13791.1	13793	13794.8	13802.1	13871.4	13817.9	13793.9
870.69	13943.3	13918.7	13791	13793.5	13791.2	13793.1	13795	13802.8	13869	13817.4	13794
870.64	13941.4	13916.4	13791.2	13793.7	13791.4	13793.2	13795.2	13803.5	13866.6	13817	13794.1
870.59	13937.5	13914.1	13791.3	13793.8	13791.5	13793.4	13795.3	13804.2	13864.2	13816.5	13794.1
870.54	13934.3	13911.9	13791.4	13793.9	13791.6	13793.5	13795.5	13805	13861.9	13816.1	13794.2
870.49	13930.7	13909.8	13791.5	13794.1	13791.7	13793.6	13795.6	13805.7	13859.7	13815.7	13794.3
870.44	13926.6	13907.7	13791.7	13794.2	13791.9	13793.8	13795.8	13806.4	13857.5	13815.3	13794.4
870.39	13923.3	13905.7	13791.8	13794.3	13792	13793.9	13796	13807.2	13855.3	13814.9	13794.5
870.34	13917.4	13903.8	13791.9	13794.5	13792.1	13794.1	13796.1	13807.9	13853.2	13814.5	13794.6
870.29	13913.5	13901.8	13792	13794.6	13792.2	13794.2	13796.3	13808.5	13851.2	13814.2	13794.7
870.24	13911.8	13900	13792.1	13794.8	13792.3	13794.3	13796.5	13809.2	13849.2	13813.8	13794.8
870.19	13909.1	13898.1	13792.3	13794.9	13792.5	13794.5	13796.6	13809.8	13847.3	13813.5	13794.9
870.14	13905.7	13896.3	13792.4	13795	13792.6	13794.6	13796.8	13810.3	13845.5	13813.2	13795
870.09	13900	13894.5	13792.5	13795.2	13792.7	13794.8	13797	13810.8	13843.7	13812.8	13795.1
870.04	13897.1	13892.6	13792.6	13795.3	13792.8	13794.9	13797.2	13811.2	13841.9	13812.5	13795.2
869.99	13891.6	13890.8	13792.8	13795.5	13793	13795	13797.3	13811.5	13840.3	13812.2	13795.3
869.94	13888.2	13889	13792.9	13795.6	13793.1	13795.2	13797.5	13811.7	13838.7	13812	13795.4
869.89	13884	13887.1	13793	13795.7	13793.2	13795.3	13797.7	13811.9	13837.1	13811.7	13795.5
869.84	13881.6	13885.3	13793.1	13795.9	13793.3	13795.4	13797.9	13811.9	13835.6	13811.4	13795.6
869.79	13877.5	13883.4	13793.2	13796	13793.4	13795.6	13798	13811.9	13834.2	13811.2	13795.7
869.74	13872.7	13881.5	13793.4	13796.1	13793.6	13795.7	13798.2	13811.8	13832.9	13810.9	13795.8
869.69	13868.7	13879.6	13793.5	13796.3	13793.7	13795.9	13798.4	13811.6	13831.5	13810.7	13795.9
869.64	13864	13877.7	13793.6	13796.4	13793.8	13796	13798.6	13811.4	13830.3	13810.5	13796
869.59	13860	13875.8	13793.7	13796.6	13793.9	13796.1	13798.7	13811	13829.1	13810.3	13796.1
869.54	13857.2	13873.9	13793.8	13796.7	13794	13796.3	13798.9	13810.7	13827.9	13810	13796.2
869.49	13854.3	13872	13794	13796.8	13794.2	13796.4	13799.1	13810.3	13826.9	13809.9	13796.3
869.44	13853.1	13870.2	13794.1	13797	13794.3	13796.5	13799.3	13809.8	13825.8	13809.7	13796.4
869.39	13851.7	13868.4	13794.2	13797.1	13794.4	13796.7	13799.5	13809.4	13824.8	13809.5	13796.5
869.34	13847.6	13866.6	13794.3	13797.3	13794.5	13796.8	13799.6	13808.9	13823.9	13809.3	13796.6
869.29	13844.3	13864.9	13794.4	13797.4	13794.7	13797	13799.8	13808.4	13823	13809.1	13796.7
869.24	13841	13863.3	13794.6	13797.5	13794.8	13797.1	13800	13807.9	13822.1	13809	13796.8
869.19	13839.5	13861.7	13794.7	13797.7	13794.9	13797.3	13800.2	13807.4	13821.3	13808.9	13796.9
869.14	13839.2	13860.1	13794.8	13797.8	13795	13797.4	13800.4	13806.9	13820.5	13808.7	13797
869.09	13837.5	13858.6	13794.9	13798	13795.2	13797.5	13800.6	13806.5	13819.8	13808.6	13797.1
869.04	13835.2	13857.2	13795	13798.1	13795.3	13797.7	13800.8	13806	13819.1	13808.4	13797.2
868.99	13832.5	13855.8	13795.2	13798.2	13795.4	13797.8	13801	13805.6	13818.4	13808.3	13797.3
868.94	13834.1	13854.5	13795.3	13798.4	13795.5	13798	13801.2	13805.1	13817.8	13808.2	13797.4
868.89	13834.9	13853.3	13795.4	13798.5	13795.6	13798.1	13801.4	13804.8	13817.2	13808.1	13797.5
868.84	13836	13852.1	13795.5	13798.7	13795.8	13798.2	13801.5	13804.4	13816.6	13808	13797.6
868.79	13832	13851	13795.7	13798.8	13795.9	13798.4	13801.8	13804	13816.1	13807.9	13797.7
868.74	13827.7	13849.9	13795.8	13799	13796	13798.5	13801.9	13803.7	13815.6	13807.8	13797.8
868.69	13824.6	13848.9	13795.9	13799.1	13796.1	13798.7	13802.1	13803.4	13815.1	13807.7	13797.9
868.64	13824.7	13848	13796	13799.2	13796.3	13798.8	13802.4	13803.1	13814.7	13807.6	13798
868.59	13825.8	13847.1	13796.1	13799.4	13796.4	13799	13802.5	13802.9	13814.2	13807.6	13798.1
868.54	13825.8	13846.2	13796.3	13799.5	13796.5	13799.1	13802.8	13802.6	13813.8	13807.5	13798.2
868.49	13823	13845.4	13796.4	13799.7	13796.6	13799.3	13803	13802.4	13813.5	13807.4	13798.3
868.44	13822.3	13844.7	13796.5	13799.8	13796.8	13799.4	13803.2	13802.2	13813.1	13807.4	13798.4
868.39	13821.8	13844	13796.6	13800	13796.9	13799.5	13803.4	13802	13812.8	13807.3	13798.5
868.34	13821.3	13843.4	13796.8	13800.1	13797	13799.7	13803.6	13801.9	13812.4	13807.3	13798.6
868.29	13822.2	13842.8	13796.9	13800.3	13797.1	13799.8	13803.8	13801.7	13812.1	13807.2	13798.7
868.24	13818.9	13842.2	13797	13800.4	13797.2	13800	13804	13801.6	13811.9	13807.2	13798.9
868.19	13815.6	13841.6	13797.1	13800.6	13797.4	13800.1	13804.2	13801.5	13811.6	13807.1	13799
868.14	13812.9	13841.2	13797.2	13800.7	13797.5	13800.3	13804.5	13801.4	13811.3	13807.1	13799.1
868.09	13812.1	13840.7	13797.4	13800.9	13797.6	13800.4	13804.7	13801.3	13811.1	13807.1	13799.2
868.04	13815.4	13840.3	13797.5	13801	13797.7	13800.6	13804.9	13801.2	13810.9	13807	13799.3
867.99	13817.1	13839.9	13797.6	13801.1	13797.9	13800.7	13805.1	13801.1	13810.7	13807	13799.4
867.94	13820	13839.5	13797.7	13801.3	13798	13800.9	13805.4	13801.1	13810.5	13807	13799.5
867.89	13822.6	13839.2	13797.8	13801.4	13798.1	13801	13805.6	13801.1	13810.3	13807	13799.6
867.84	13824.6	13838.9	13798	13801.6	13798.2	13801.2	13805.8	13801	13810.1	13807	13799.7
867.79	13824.5	13838.6	13798.1	13801.7	13798.4	13801.3	13806.1	13801	13810	13807	13799.8
867.74	13822.8	13838.4	13798.2	13801.9	13798.5	13801.5	13806.3	13801	13809.8	13807	13799.9
867.69	13821.8	13838.2	13798.3	13802	13798.6	13801.6	13806.5	13801	13809.7	13806.9	13800
867.64	13821	13838	13798.4	13802.2	13798.7	13801.8	13806.8	13801	13809.5	13806.9	13800.1
867.59	13820.1	13837.8	13798.6	13802.3	13798.8	13801.9	13807	13801	13809.4	13806.9	13800.2
867.54	13819.7	13837.6	13798.7	13802.5	13799	13802.1	13807.3	13801.1	13809.3	13807	13800.3
867.49	13818.4	13837.5	13798.8	13802.6	13799.1	13802.2	13807.5	13801.1	13809.2	13807	13800.5
867.44	13817	13837.4	13798.9	13802.8	13799.2	13802.4	13807.8	13801.1	13809.1	13807	13800.6
867.39	13816.3	13837.3	13799	13802.9	13799.3	13802.5	13808	13801.2	13809	13807	13800.7
867.34	13817.2	13837.2	13799.2	13803.1	13799.5	13802.7	13808.3	13801.2	13808.9	13807	13800.8
867.29	13815.7	13837.2	13799.3	13803.2	13799.6	13802.8	13808.6	13801.3	13808.8	13807	13800.9
867.24	13813.5	13837.1	13799.4	13803.4	13799.7	13803	13808.8	13801.3	13808.8	13807	13801
867.19	13815	13837.1	13799.5	13803.5	13799.8	13803.1	13809.1	13801.4	13808.7	13807	13801.1
867.14	13815.9	13837.1	13799.6	13803.7	13800	13803.3	13809.4	13801.4	13808.6	13807.1	13801.2
867.09	13816.8	13837.1	13799.8	13803.8	13800.1	13803.5	13809.7	13801.5	13808.6	13807.1	13801.3
867.04	13819	13837.1	13799.9	13804	13800.2	13803.6	13810	13801.6	13808.5	13807.1	13801.4
866.99	13822.5	13837.1	13800	13804.1	13800.3	13803.8	13810.2	13801.6	13808.5	13807.1	13801.5
866.94	13823.8	13837.2	13800.1	13804.3	13800.4	13803.9	13810.5	13801.7	13808.5	13807.2	13801.6
866.89	13820.9	13837.3	13800.3	13804.5	13800.6	13804.1	13810.8	13801.8	13808.4	13807.2	13801.8
866.84	13821.3	13837.3	13800.4	13804.6	13800.7	13804.2	13811.1	13801.8	13808.4	13807.2	13801.9
866.79	13823.6	13837.4	13800.5	13804.8	13800.8	13804.4	13811.4	13801.9	13808.4	13807.3	13802
866.74	13822.3	13837.5	13800.6	13804.9	13800.9	13804.5	13811.8	13802	13808.3	13807.3	13802.1
866.69	13822.2	13837.7	13800.8	13805.1	13801.1	13804.7	13812.1	13802.1	13808.3	13807.4	13802.2
866.64	13823	13837.8	13800.9	13805.2	13801.2	13804.9	13812.4	13802.2	13808.3	13807.4	13802.3
866.59	13824.6	13838	13801	13805.4	13801.3	13805	13812.7	13802.2	13808.3	13807.4	13802.4
866.54	13822	13838.1	13801.1	13805.5	13801.4	13805.2	13813.1	13802.3	13808.3	13807.5	13802.5
866.49	13824.8	13838.3	13801.2	13805.7	13801.5	13805.4	13813.4	13802.4	13808.3	13807.5	13802.6
866.44	13825.3	13838.5	13801.4	13805.9	13801.7	13805.5	13813.8	13802.5	13808.3	13807.6	13802.8
866.39	13825.8	13838.7	13801.5	13806	13801.8	13805.7	13814.1	13802.6	13808.3	13807.6	13802.9
866.34	13826.5	13838.9	13801.6	13806.2	13801.9	13805.8	13814.5	13802.7	13808.3	13807.7	13803
866.29	13827.2	13839.1	13801.7	13806.3	13802	13806	13814.9	13802.8	13808.3	13807.7	13803.1
866.24	13827.7	13839.4	13801.8	13806.5	13802.2	13806.2	13815.2	13802.9	13808.3	13807.8	13803.2
866.19	13827.5	13839.6	13802	13806.7	13802.3	13806.3	13815.6	13803	13808.3	13807.8	13803.3
866.14	13825.9	13839.9	13802.1	13806.8	13802.4	13806.5	13816	13803.1	13808.3	13807.9	13803.4
866.09	13825.6	13840.2	13802.2	13807	13802.5	13806.7	13816.4	13803.2	13808.4	13807.9	13803.5
866.04	13826.1	13840.5	13802.3	13807.1	13802.7	13806.8	13816.8	13803.3	13808.4	13808	13803.6
865.99	13827.4	13840.8	13802.4	13807.3	13802.8	13807	13817.3	13803.4	13808.4	13808	13803.8
865.94	13826.8	13841.2	13802.6	13807.5	13802.9	13807.2	13817.7	13803.5	13808.4	13808.1	13803.9
865.89	13825.8	13841.5	13802.7	13807.6	13803	13807.3	13818.1	13803.6	13808.5	13808.2	13804
865.84	13823.3	13841.9	13802.8	13807.8	13803.2	13807.5	13818.6	13803.7	13808.5	13808.2	13804.1
865.79	13822.1	13842.3	13802.9	13808	13803.3	13807.7	13819	13803.8	13808.5	13808.3	13804.2
865.74	13819.8	13842.7	13803	13808.1	13803.4	13807.8	13819.5	13803.9	13808.5	13808.4	13804.3
865.69	13817.7	13843.1	13803.2	13808.3	13803.5	13808	13820	13804	13808.6	13808.4	13804.4
865.64	13817.6	13843.5	13803.3	13808.5	13803.7	13808.2	13820.5	13804.1	13808.6	13808.5	13804.5
865.59	13817.4	13844	13803.4	13808.6	13803.8	13808.4	13821	13804.2	13808.7	13808.5	13804.7
865.54	13816.1	13844.5	13803.5	13808.8	13803.9	13808.5	13821.6	13804.3	13808.7	13808.6	13804.8
865.49	13815.3	13845	13803.6	13809	13804	13808.7	13822.1	13804.4	13808.8	13808.7	13804.9
865.44	13816.6	13845.5	13803.8	13809.1	13804.1	13808.9	13822.6	13804.5	13808.8	13808.7	13805
865.39	13817.4	13846	13803.9	13809.3	13804.3	13809.1	13823.2	13804.6	13808.9	13808.8	13805.1
865.34	13816	13846.5	13804	13809.5	13804.4	13809.2	13823.8	13804.7	13808.9	13808.9	13805.2
865.29	13814.7	13847.1	13804.1	13809.6	13804.5	13809.4	13824.4	13804.8	13809	13809	13805.3
865.24	13816.5	13847.7	13804.3	13809.8	13804.6	13809.6	13825	13804.9	13809	13809	13805.5
865.19	13819.1	13848.3	13804.4	13810	13804.8	13809.8	13825.7	13805	13809	13809.1	13805.6
865.14	13818.4	13848.9	13804.5	13810.2	13804.9	13810	13826.3	13805.1	13809.1	13809.2	13805.7
865.09	13818.2	13849.6	13804.6	13810.3	13805	13810.1	13827	13805.2	13809.2	13809.2	13805.8
865.04	13818.1	13850.3	13804.7	13810.5	13805.1	13810.3	13827.7	13805.4	13809.2	13809.3	13805.9
864.99	13816.5	13851	13804.9	13810.7	13805.3	13810.5	13828.4	13805.5	13809.3	13809.4	13806
864.94	13816.4	13851.7	13805	13810.9	13805.4	13810.7	13829.1	13805.6	13809.3	13809.5	13806.1
864.89	13816.3	13852.5	13805.1	13811	13805.5	13810.9	13829.9	13805.7	13809.4	13809.5	13806.2
864.84	13815.9	13853.2	13805.2	13811.2	13805.6	13811.1	13830.6	13805.8	13809.5	13809.6	13806.4
864.79	13814	13854	13805.4	13811.4	13805.8	13811.3	13831.4	13805.9	13809.5	13809.7	13806.5
864.74	13812.9	13854.9	13805.5	13811.6	13805.9	13811.5	13832.2	13806	13809.6	13809.8	13806.6
864.69	13812	13855.7	13805.6	13811.8	13806	13811.7	13833.1	13806.1	13809.7	13809.9	13806.7
864.64	13813.1	13856.6	13805.7	13811.9	13806.1	13811.9	13834	13806.2	13809.7	13809.9	13806.8
864.59	13814.1	13857.5	13805.8	13812.1	13806.3	13812	13834.8	13806.4	13809.8	13810	13806.9
864.54	13817	13858.5	13806	13812.3	13806.4	13812.2	13835.8	13806.5	13809.9	13810.1	13807
864.49	13818.2	13859.4	13806.1	13812.5	13806.5	13812.4	13836.7	13806.6	13809.9	13810.2	13807.2
864.44	13817.9	13860.4	13806.2	13812.7	13806.6	13812.6	13837.6	13806.7	13810	13810.3	13807.3
864.39	13818.1	13861.5	13806.3	13812.9	13806.8	13812.8	13838.6	13806.8	13810.1	13810.3	13807.4
864.34	13819.5	13862.5	13806.4	13813	13806.9	13813	13839.6	13806.9	13810.1	13810.4	13807.5
864.29	13821.1	13863.6	13806.6	13813.2	13807	13813.2	13840.7	13807	13810.2	13810.5	13807.6
864.24	13824.6	13864.8	13806.7	13813.4	13807.1	13813.4	13841.8	13807.1	13810.3	13810.6	13807.7
864.19	13826.2	13865.9	13806.8	13813.6	13807.3	13813.6	13842.9	13807.2	13810.4	13810.7	13807.8
864.14	13828.7	13867.1	13806.9	13813.8	13807.4	13813.9	13844	13807.4	13810.5	13810.8	13808
864.09	13830.8	13868.4	13807	13814	13807.5	13814.1	13845.2	13807.5	13810.5	13810.9	13808.1
864.04	13830.2	13869.6	13807.2	13814.2	13807.6	13814.3	13846.4	13807.6	13810.6	13810.9	13808.2
863.99	13831	13870.9	13807.3	13814.4	13807.8	13814.5	13847.6	13807.7	13810.7	13811	13808.3
863.94	13834.1	13872.2	13807.4	13814.6	13807.9	13814.7	13848.9	13807.8	13810.8	13811.1	13808.4
863.89	13838.3	13873.6	13807.5	13814.8	13808	13814.9	13850.1	13807.9	13810.8	13811.2	13808.5
863.84	13841.5	13875	13807.6	13815	13808.1	13815.1	13851.5	13808	13810.9	13811.3	13808.6
863.79	13844.2	13876.5	13807.8	13815.2	13808.3	13815.4	13852.8	13808.2	13811	13811.4	13808.8
863.74	13847.7	13878	13807.9	13815.4	13808.4	13815.6	13854.2	13808.3	13811.1	13811.5	13808.9
863.69	13852.4	13879.5	13808	13815.6	13808.5	13815.8	13855.6	13808.4	13811.2	13811.5	13809
863.64	13854.6	13881	13808.1	13815.8	13808.6	13816	13857.1	13808.5	13811.2	13811.6	13809.1
863.59	13858.9	13882.6	13808.3	13816	13808.8	13816.3	13858.5	13808.6	13811.3	13811.7	13809.2
863.54	13861.7	13884.3	13808.4	13816.2	13808.9	13816.5	13860.1	13808.7	13811.4	13811.8	13809.3
863.49	13864.5	13886	13808.5	13816.4	13809	13816.7	13861.6	13808.9	13811.5	13811.9	13809.5
863.44	13866.9	13887.7	13808.6	13816.6	13809.1	13817	13863.2	13809	13811.6	13812	13809.6
863.39	13868.4	13889.4	13808.7	13816.8	13809.3	13817.2	13864.8	13809.1	13811.7	13812.1	13809.7
863.34	13871.6	13891.2	13808.9	13817	13809.4	13817.4	13866.5	13809.2	13811.8	13812.2	13809.8
863.29	13876.1	13893	13809	13817.2	13809.5	13817.7	13868.1	13809.3	13811.9	13812.3	13809.9
863.24	13880	13894.9	13809.1	13817.4	13809.6	13817.9	13869.8	13809.4	13812	13812.4	13810
863.19	13882.9	13896.8	13809.2	13817.6	13809.8	13818.2	13871.6	13809.6	13812	13812.5	13810.1
863.14	13885.7	13898.7	13809.4	13817.9	13809.9	13818.4	13873.3	13809.7	13812.1	13812.5	13810.3
863.09	13890.7	13900.6	13809.5	13818.1	13810	13818.7	13875.1	13809.8	13812.2	13812.6	13810.4
863.04	13895.3	13902.6	13809.6	13818.3	13810.2	13818.9	13876.9	13809.9	13812.3	13812.7	13810.5
862.99	13898.5	13904.6	13809.7	13818.5	13810.3	13819.2	13878.8	13810	13812.4	13812.8	13810.6
862.94	13899.9	13906.7	13809.8	13818.7	13810.4	13819.4	13880.6	13810.1	13812.5	13812.9	13810.7
862.89	13900.4	13908.8	13810	13819	13810.5	13819.7	13882.5	13810.3	13812.6	13813	13810.9
862.84	13902.2	13910.8	13810.1	13819.2	13810.7	13820	13884.4	13810.4	13812.7	13813.1	13811
862.79	13905	13913	13810.2	13819.4	13810.8	13820.2	13886.3	13810.5	13812.8	13813.2	13811.1
862.74	13907.1	13915.1	13810.3	13819.6	13810.9	13820.5	13888.2	13810.6	13812.9	13813.3	13811.2
862.69	13911.1	13917.2	13810.4	13819.9	13811	13820.8	13890.2	13810.7	13813	13813.4	13811.3
862.64	13914.7	13919.4	13810.6	13820.1	13811.2	13821.1	13892.1	13810.8	13813	13813.5	13811.4
862.59	13917.6	13921.5	13810.7	13820.4	13811.3	13821.4	13894	13811	13813.1	13813.6	13811.5
862.54	13919.4	13923.7	13810.8	13820.6	13811.4	13821.7	13896	13811.1	13813.2	13813.7	13811.7
862.49	13920.7	13925.9	13810.9	13820.8	13811.6	13822	13897.9	13811.2	13813.3	13813.8	13811.8
862.44	13924.6	13928	13811	13821.1	13811.7	13822.3	13899.8	13811.3	13813.4	13813.9	13811.9
862.39	13926.2	13930.1	13811.2	13821.3	13811.8	13822.6	13901.6	13811.4	13813.5	13814	13812
862.34	13925.5	13932.3	13811.3	13821.6	13811.9	13822.9	13903.5	13811.5	13813.6	13814.1	13812.1
862.29	13927.2	13934.4	13811.4	13821.8	13812.1	13823.2	13905.3	13811.7	13813.7	13814.2	13812.2
862.24	13930.5	13936.4	13811.5	13822.1	13812.2	13823.5	13907.1	13811.8	13813.8	13814.3	13812.4
862.19	13934.3	13938.5	13811.6	13822.3	13812.3	13823.8	13908.8	13811.9	13813.9	13814.4	13812.5
862.14	13938.6	13940.4	13811.8	13822.6	13812.5	13824.2	13910.5	13812	13814	13814.5	13812.6
862.09	13941.7	13942.4	13811.9	13822.8	13812.6	13824.5	13912.2	13812.1	13814.1	13814.6	13812.7
862.04	13944.8	13944.2	13812	13823.1	13812.7	13824.9	13913.7	13812.2	13814.2	13814.7	13812.8
861.99	13946.2	13946.1	13812.1	13823.4	13812.8	13825.2	13915.2	13812.4	13814.3	13814.8	13812.9
861.94	13951.1	13947.8	13812.3	13823.6	13813	13825.5	13916.6	13812.5	13814.4	13814.9	13813.1
861.89	13956.1	13949.5	13812.4	13823.9	13813.1	13825.9	13917.9	13812.6	13814.5	13815	13813.2
861.84	13957.8	13951.1	13812.5	13824.2	13813.2	13826.3	13919.2	13812.7	13814.6	13815.1	13813.3
861.79	13957.5	13952.6	13812.6	13824.5	13813.4	13826.7	13920.3	13812.9	13814.7	13815.2	13813.4
861.74	13959.1	13954	13812.7	13824.7	13813.5	13827	13921.3	13813	13814.8	13815.3	13813.5
861.69	13960	13955.3	13812.9	13825	13813.6	13827.4	13922.2	13813.1	13814.9	13815.4	13813.6
861.64	13959.4	13956.5	13813	13825.3	13813.7	13827.8	13923	13813.2	13815	13815.5	13813.8
861.59	13957.6	13957.6	13813.1	13825.6	13813.9	13828.2	13923.7	13813.3	13815.1	13815.6	13813.9
861.54	13960.2	13958.5	13813.2	13825.9	13814	13828.7	13924.2	13813.4	13815.2	13815.7	13814
861.49	13961.3	13959.4	13813.4	13826.2	13814.1	13829.1	13924.7	13813.6	13815.3	13815.8	13814.1
861.44	13962.4	13960.2	13813.5	13826.5	13814.3	13829.5	13925	13813.7	13815.4	13815.9	13814.2
861.39	13961.4	13960.8	13813.6	13826.8	13814.4	13830	13925.1	13813.8	13815.5	13816	13814.4
861.34	13962	13961.3	13813.7	13827.1	13814.5	13830.4	13925.1	13813.9	13815.6	13816.1	13814.5
861.29	13964.5	13961.7	13813.8	13827.4	13814.6	13830.9	13925	13814	13815.7	13816.2	13814.6
861.24	13964.3	13962	13814	13827.7	13814.8	13831.4	13924.8	13814.1	13815.8	13816.3	13814.7
861.19	13965.5	13962.2	13814.1	13828	13814.9	13831.9	13924.5	13814.3	13815.9	13816.4	13814.8
861.14	13965.5	13962.3	13814.2	13828.3	13815	13832.4	13924	13814.4	13816	13816.5	13814.9
861.09	13965.7	13962.2	13814.3	13828.7	13815.2	13832.9	13923.4	13814.5	13816.1	13816.6	13815
861.04	13967.4	13962.1	13814.4	13829	13815.3	13833.4	13922.7	13814.6	13816.3	13816.7	13815.2
860.99	13967.4	13961.9	13814.6	13829.3	13815.4	13834	13921.8	13814.8	13816.4	13816.8	13815.3
860.94	13965.9	13961.6	13814.7	13829.7	13815.6	13834.5	13920.9	13814.9	13816.5	13816.9	13815.4
860.89	13966.3	13961.2	13814.8	13830	13815.7	13835.1	13919.9	13815	13816.6	13817	13815.5
860.84	13967.2	13960.8	13814.9	13830.4	13815.8	13835.7	13918.8	13815.1	13816.7	13817.1	13815.6
860.79	13967.1	13960.3	13815	13830.7	13816	13836.3	13917.6	13815.2	13816.8	13817.3	13815.8
860.74	13966.7	13959.7	13815.2	13831.1	13816.1	13836.9	13916.3	13815.3	13816.9	13817.4	13815.9
860.69	13966.5	13959.1	13815.3	13831.5	13816.2	13837.6	13915	13815.5	13817	13817.5	13816
860.64	13966	13958.5	13815.4	13831.8	13816.4	13838.2	13913.5	13815.6	13817.1	13817.6	13816.1
860.59	13966.3	13957.8	13815.5	13832.2	13816.5	13838.9	13912.1	13815.7	13817.2	13817.7	13816.2
860.54	13968.5	13957.1	13815.6	13832.6	13816.6	13839.6	13910.6	13815.8	13817.3	13817.8	13816.3
860.49	13965.2	13956.4	13815.8	13833	13816.8	13840.3	13909	13815.9	13817.4	13817.9	13816.5
860.44	13961.2	13955.6	13815.9	13833.4	13816.9	13841	13907.4	13816.1	13817.5	13818	13816.6
860.39	13960	13954.9	13816	13833.8	13817	13841.8	13905.8	13816.2	13817.6	13818.1	13816.7
860.34	13958.6	13954.2	13816.1	13834.2	13817.2	13842.6	13904.1	13816.3	13817.7	13818.2	13816.8
860.29	13958.7	13953.5	13816.3	13834.6	13817.3	13843.4	13902.5	13816.4	13817.9	13818.3	13816.9
860.24	13956.4	13952.8	13816.4	13835	13817.4	13844.2	13900.8	13816.5	13818	13818.4	13817
860.19	13953.6	13952.1	13816.5	13835.5	13817.6	13845	13899.1	13816.7	13818.1	13818.5	13817.2
860.14	13951.6	13951.5	13816.6	13835.9	13817.7	13845.9	13897.4	13816.8	13818.2	13818.6	13817.3
860.09	13950.3	13950.9	13816.7	13836.3	13817.8	13846.8	13895.7	13816.9	13818.3	13818.8	13817.4
860.04	13950.8	13950.3	13816.9	13836.8	13818	13847.7	13894	13817	13818.4	13818.9	13817.5
859.99	13952.3	13949.8	13817	13837.2	13818.1	13848.7	13892.4	13817.1	13818.5	13819	13817.6
859.94	13952.7	13949.3	13817.1	13837.7	13818.2	13849.6	13890.7	13817.2	13818.6	13819.1	13817.8
859.89	13951.2	13948.9	13817.2	13838.2	13818.4	13850.6	13889.1	13817.4	13818.7	13819.2	13817.9
859.84	13948.2	13948.5	13817.4	13838.7	13818.5	13851.7	13887.5	13817.5	13818.8	13819.3	13818
859.79	13950	13948.2	13817.5	13839.2	13818.7	13852.7	13885.8	13817.6	13818.9	13819.4	13818.1
859.74	13953.7	13948	13817.6	13839.7	13818.8	13853.8	13884.2	13817.7	13819	13819.5	13818.2
859.69	13956.6	13947.8	13817.7	13840.2	13818.9	13855	13882.7	13817.9	13819.1	13819.6	13818.4
859.64	13956.4	13947.7	13817.8	13840.8	13819.1	13856.1	13881.1	13818	13819.3	13819.7	13818.5
859.59	13954.5	13947.6	13818	13841.3	13819.2	13857.3	13879.6	13818.1	13819.4	13819.8	13818.6
859.54	13953.7	13947.7	13818.1	13841.9	13819.4	13858.5	13878.2	13818.2	13819.5	13819.9	13818.7
859.49	13951.8	13947.8	13818.2	13842.4	13819.5	13859.8	13876.7	13818.3	13819.6	13820	13818.8
859.44	13951.2	13948	13818.3	13843	13819.6	13861.1	13875.3	13818.5	13819.7	13820.2	13818.9
859.39	13951.2	13948.3	13818.4	13843.6	13819.8	13862.4	13873.9	13818.6	13819.8	13820.3	13819
859.34	13950.6	13948.6	13818.6	13844.2	13819.9	13863.7	13872.5	13818.7	13819.9	13820.4	13819.2
859.29	13951.8	13949.1	13818.7	13844.8	13820.1	13865.1	13871.2	13818.8	13820	13820.5	13819.3
859.24	13952.3	13949.6	13818.8	13845.4	13820.2	13866.6	13869.9	13818.9	13820.1	13820.6	13819.4
859.19	13954.2	13950.2	13818.9	13846.1	13820.3	13868	13868.7	13819	13820.2	13820.7	13819.5
859.14	13955.9	13950.9	13819	13846.8	13820.5	13869.5	13867.4	13819.2	13820.4	13820.8	13819.6
859.09	13957.5	13951.7	13819.2	13847.4	13820.6	13871.1	13866.2	13819.3	13820.5	13820.9	13819.8
859.04	13960.3	13952.5	13819.3	13848.1	13820.8	13872.6	13865.1	13819.4	13820.6	13821	13819.9
858.99	13964.7	13953.5	13819.4	13848.9	13820.9	13874.3	13863.9	13819.5	13820.7	13821.1	13820
858.94	13967.3	13954.5	13819.5	13849.6	13821.1	13875.9	13862.9	13819.6	13820.8	13821.2	13820.1
858.89	13966.1	13955.7	13819.6	13850.4	13821.2	13877.6	13861.8	13819.8	13820.9	13821.4	13820.2
858.84	13970.2	13956.9	13819.8	13851.1	13821.4	13879.3	13860.8	13819.9	13821	13821.5	13820.4
858.79	13973.1	13958.2	13819.9	13851.9	13821.5	13881.1	13859.8	13820	13821.1	13821.6	13820.5
858.74	13974.6	13959.7	13820	13852.8	13821.6	13882.9	13858.8	13820.1	13821.2	13821.7	13820.6
858.69	13976.6	13961.2	13820.1	13853.6	13821.8	13884.8	13857.8	13820.2	13821.4	13821.8	13820.7
858.64	13979.9	13962.8	13820.3	13854.5	13821.9	13886.6	13856.9	13820.4	13821.5	13821.9	13820.8
858.59	13982.9	13964.5	13820.4	13855.4	13822.1	13888.5	13856	13820.5	13821.6	13822	13821
858.54	13983.3	13966.3	13820.5	13856.3	13822.2	13890.5	13855.2	13820.6	13821.7	13822.1	13821.1
858.49	13983.5	13968.2	13820.6	13857.3	13822.4	13892.5	13854.4	13820.7	13821.8	13822.2	13821.2
858.44	13985.6	13970.1	13820.7	13858.3	13822.5	13894.5	13853.6	13820.9	13821.9	13822.4	13821.3
858.39	13987.2	13972.2	13820.9	13859.3	13822.7	13896.5	13852.8	13821	13822	13822.5	13821.4
858.34	13987.4	13974.4	13821	13860.4	13822.8	13898.6	13852.1	13821.1	13822.1	13822.6	13821.5
858.29	13988.7	13976.6	13821.1	13861.5	13823	13900.7	13851.4	13821.2	13822.3	13822.7	13821.7
858.24	13989.5	13979	13821.2	13862.6	13823.1	13902.8	13850.7	13821.3	13822.4	13822.8	13821.8
858.19	13992.8	13981.4	13821.4	13863.8	13823.3	13905	13850	13821.5	13822.5	13822.9	13821.9
858.14	13995.1	13984	13821.5	13865	13823.5	13907.1	13849.4	13821.6	13822.6	13823	13822
858.09	14000.3	13986.6	13821.6	13866.3	13823.6	13909.3	13848.8	13821.7	13822.7	13823.1	13822.1
858.04	14000.4	13989.3	13821.7	13867.6	13823.8	13911.5	13848.2	13821.8	13822.8	13823.2	13822.2
857.99	14002	13992.1	13821.8	13869	13823.9	13913.7	13847.6	13821.9	13822.9	13823.4	13822.4
857.94	14004.3	13994.9	13822	13870.4	13824.1	13915.9	13847.1	13822.1	13823.1	13823.5	13822.5
857.89	14007.9	13997.9	13822.1	13871.9	13824.3	13918.1	13846.6	13822.2	13823.2	13823.6	13822.6
857.84	14010.2	14000.9	13822.2	13873.4	13824.4	13920.3	13846.1	13822.3	13823.3	13823.7	13822.7
857.79	14014.1	14004	13822.3	13875	13824.6	13922.5	13845.6	13822.4	13823.4	13823.8	13822.9
857.74	14015.5	14007.2	13822.4	13876.7	13824.8	13924.7	13845.1	13822.5	13823.5	13823.9	13823
857.69	14017.6	14010.4	13822.6	13878.5	13824.9	13926.8	13844.7	13822.7	13823.6	13824	13823.1
857.64	14022.1	14013.7	13822.7	13880.3	13825.1	13929	13844.3	13822.8	13823.7	13824.1	13823.2
857.59	14025.1	14017.1	13822.8	13882.2	13825.2	13931	13843.9	13822.9	13823.9	13824.3	13823.3
857.54	14026.2	14020.5	13822.9	13884.2	13825.4	13933.1	13843.5	13823	13824	13824.4	13823.4
857.49	14028.5	14024	13823	13886.3	13825.6	13935.1	13843.1	13823.1	13824.1	13824.5	13823.6
857.44	14030.2	14027.6	13823.2	13888.5	13825.8	13937	13842.8	13823.3	13824.2	13824.6	13823.7
857.39	14032.4	14031.1	13823.3	13890.7	13825.9	13938.8	13842.4	13823.4	13824.3	13824.7	13823.8
857.34	14036	14034.8	13823.4	13893.1	13826.1	13940.6	13842.1	13823.5	13824.4	13824.8	13823.9
857.29	14041.6	14038.4	13823.5	13895.6	13826.3	13942.3	13841.8	13823.6	13824.5	13824.9	13824
857.24	14049.8	14042.1	13823.6	13898.2	13826.5	13943.9	13841.5	13823.7	13824.6	13825	13824.1
857.19	14052.3	14045.9	13823.8	13900.9	13826.6	13945.4	13841.2	13823.9	13824.8	13825.2	13824.3
857.14	14052.9	14049.6	13823.9	13903.7	13826.8	13946.8	13841	13824	13824.9	13825.3	13824.4
857.09	14056.9	14053.4	13824	13906.7	13827	13948.1	13840.7	13824.1	13825	13825.4	13824.5
857.04	14062.4	14057.3	13824.1	13909.8	13827.2	13949.3	13840.5	13824.2	13825.1	13825.5	13824.6
856.99	14065.9	14061.1	13824.2	13913	13827.4	13950.3	13840.2	13824.3	13825.2	13825.6	13824.8
856.94	14068.8	14065	13824.4	13916.4	13827.6	13951.2	13840	13824.5	13825.3	13825.7	13824.9
856.89	14072.1	14068.9	13824.5	13919.9	13827.8	13952	13839.8	13824.6	13825.5	13825.8	13825
856.84	14075.8	14072.8	13824.6	13923.6	13828	13952.6	13839.6	13824.7	13825.6	13826	13825.1
856.79	14077.9	14076.7	13824.7	13927.5	13828.2	13953	13839.4	13824.8	13825.7	13826.1	13825.2
856.74	14081.4	14080.7	13824.9	13931.5	13828.4	13953.3	13839.2	13825	13825.8	13826.2	13825.4
856.69	14084.2	14084.7	13825	13935.7	13828.6	13953.5	13839.1	13825.1	13825.9	13826.3	13825.5
856.64	14087.7	14088.8	13825.1	13940	13828.8	13953.5	13838.9	13825.2	13826	13826.4	13825.6
856.59	14092.3	14092.9	13825.2	13944.6	13829	13953.4	13838.8	13825.3	13826.1	13826.5	13825.7
856.54	14093.7	14097.1	13825.4	13949.4	13829.2	13953.1	13838.6	13825.4	13826.3	13826.6	13825.8
856.49	14098.5	14101.3	13825.5	13954.3	13829.4	13952.7	13838.5	13825.5	13826.4	13826.8	13825.9
856.44	14105.9	14105.6	13825.6	13959.4	13829.7	13952.1	13838.4	13825.7	13826.5	13826.9	13826.1
856.39	14110.5	14109.9	13825.7	13964.8	13829.9	13951.4	13838.3	13825.8	13826.6	13827	13826.2
856.34	14116.4	14114.4	13825.8	13970.3	13830.1	13950.6	13838.1	13825.9	13826.7	13827.1	13826.3
856.29	14122.2	14118.9	13826	13976.1	13830.4	13949.6	13838	13826	13826.8	13827.2	13826.4
856.24	14130.5	14123.6	13826.1	13982.1	13830.6	13948.5	13838	13826.1	13827	13827.3	13826.5
856.19	14137.5	14128.3	13826.2	13988.3	13830.8	13947.3	13837.9	13826.3	13827.1	13827.4	13826.7
856.14	14143.9	14133.2	13826.3	13994.7	13831.1	13946	13837.8	13826.4	13827.2	13827.5	13826.8
856.09	14148.5	14138.2	13826.4	14001.3	13831.3	13944.6	13837.7	13826.5	13827.3	13827.7	13826.9
856.04	14155.1	14143.4	13826.6	14008.1	13831.6	13943.1	13837.6	13826.6	13827.4	13827.8	13827
855.99	14163	14148.7	13826.7	14015.2	13831.9	13941.5	13837.5	13826.8	13827.5	13827.9	13827.1
855.94	14171.1	14154.2	13826.8	14022.5	13832.1	13939.9	13837.5	13826.9	13827.6	13828	13827.2
855.89	14178.8	14159.8	13826.9	14030	13832.4	13938.2	13837.4	13827	13827.8	13828.1	13827.4
855.84	14188.2	14165.6	13827	14037.6	13832.7	13936.4	13837.4	13827.1	13827.9	13828.2	13827.5
855.79	14194.5	14171.5	13827.2	14045.5	13833	13934.6	13837.3	13827.2	13828	13828.4	13827.6
855.74	14201	14177.6	13827.3	14053.6	13833.3	13932.8	13837.3	13827.4	13828.1	13828.5	13827.7
855.69	14209.4	14183.8	13827.4	14061.8	13833.6	13930.9	13837.2	13827.5	13828.2	13828.6	13827.9
855.64	14217.8	14190.2	13827.5	14070.2	13833.9	13929	13837.2	13827.6	13828.3	13828.7	13828
855.59	14225	14196.7	13827.6	14078.7	13834.2	13927	13837.2	13827.7	13828.5	13828.8	13828.1
855.54	14233.2	14203.3	13827.8	14087.4	13834.5	13925.1	13837.1	13827.8	13828.6	13828.9	13828.2
855.49	14240	14210	13827.9	14096.1	13834.9	13923.1	13837.1	13828	13828.7	13829	13828.3
855.44	14244.4	14216.8	13828	14104.9	13835.2	13921.1	13837.1	13828.1	13828.8	13829.2	13828.5
855.39	14247.9	14223.6	13828.1	14113.7	13835.6	13919.2	13837.1	13828.2	13828.9	13829.3	13828.6
855.34	14253.1	14230.4	13828.2	14122.5	13836	13917.2	13837.1	13828.3	13829	13829.4	13828.7
855.29	14258	14237.2	13828.4	14131.3	13836.4	13915.3	13837	13828.5	13829.2	13829.5	13828.8
855.24	14260.5	14244	13828.5	14139.9	13836.8	13913.3	13837	13828.6	13829.3	13829.6	13828.9
855.19	14262.6	14250.6	13828.6	14148.4	13837.2	13911.4	13837	13828.7	13829.4	13829.7	13829
855.14	14264.1	14257.1	13828.7	14156.7	13837.6	13909.5	13837	13828.8	13829.5	13829.9	13829.2
855.09	14266.8	14263.3	13828.9	14164.8	13838.1	13907.7	13837	13828.9	13829.6	13830	13829.3
855.04	14269.9	14269.3	13829	14172.5	13838.6	13905.8	13837	13829	13829.7	13830.1	13829.4
854.99	14273	14274.9	13829.1	14179.8	13839.1	13904	13837	13829.2	13829.9	13830.2	13829.5
854.94	14277.9	14280.2	13829.2	14186.7	13839.6	13902.2	13837	13829.3	13830	13830.3	13829.6
854.89	14282.8	14285	13829.3	14193	13840.1	13900.4	13837	13829.4	13830.1	13830.4	13829.8
854.84	14282.9	14289.2	13829.5	14198.8	13840.7	13898.7	13837.1	13829.5	13830.2	13830.5	13829.9
854.79	14283.9	14292.9	13829.6	14204	13841.3	13897	13837.1	13829.6	13830.3	13830.7	13830
854.74	14284.4	14296	13829.7	14208.4	13841.9	13895.4	13837.1	13829.8	13830.4	13830.8	13830.1
854.69	14285.7	14298.4	13829.8	14212.1	13842.6	13893.8	13837.1	13829.9	13830.6	13830.9	13830.2
854.64	14286.7	14300.1	13830	14215	13843.3	13892.2	13837.1	13830	13830.7	13831	13830.4
854.59	14286.4	14301	13830.1	14217.1	13844.1	13890.6	13837.2	13830.1	13830.8	13831.1	13830.5
854.54	14286.6	14301.2	13830.2	14218.4	13844.9	13889.1	13837.2	13830.3	13830.9	13831.2	13830.6
854.49	14287.5	14300.6	13830.3	14218.8	13845.7	13887.6	13837.2	13830.4	13831	13831.4	13830.7
854.44	14291.2	14299.3	13830.4	14218.3	13846.7	13886.2	13837.2	13830.5	13831.1	13831.5	13830.8
854.39	14293.5	14297.2	13830.6	14216.9	13847.6	13884.8	13837.3	13830.6	13831.3	13831.6	13831
854.34	14294	14294.4	13830.7	14214.8	13848.7	13883.5	13837.3	13830.7	13831.4	13831.7	13831.1
854.29	14294.5	14290.9	13830.8	14211.8	13849.9	13882.1	13837.3	13830.9	13831.5	13831.8	13831.2
854.24	14290.5	14286.7	13830.9	14208	13851.1	13880.9	13837.4	13831	13831.6	13831.9	13831.3
854.19	14287.5	14282	13831	14203.5	13852.5	13879.6	13837.4	13831.1	13831.7	13832	13831.4
854.14	14284.2	14276.8	13831.2	14198.3	13853.9	13878.4	13837.5	13831.2	13831.8	13832.2	13831.5
854.09	14281.8	14271.1	13831.3	14192.6	13855.5	13877.2	13837.5	13831.3	13832	13832.3	13831.7
854.04	14279.7	14265	13831.4	14186.2	13857.2	13876.1	13837.5	13831.5	13832.1	13832.4	13831.8
853.99	14278.3	14258.6	13831.5	14179.4	13859.1	13875	13837.6	13831.6	13832.2	13832.5	13831.9
853.94	14276.2	14252	13831.6	14172.1	13861.1	13873.9	13837.6	13831.7	13832.3	13832.6	13832
853.89	14277	14245.2	13831.8	14164.5	13863.3	13872.9	13837.7	13831.8	13832.4	13832.8	13832.1
853.84	14276.3	14238.4	13831.9	14156.6	13865.8	13871.9	13837.7	13832	13832.5	13832.9	13832.3
853.79	14275.6	14231.6	13832	14148.5	13868.4	13870.9	13837.8	13832.1	13832.7	13833	13832.4
853.74	14273.3	14224.9	13832.1	14140.1	13871.2	13870	13837.8	13832.2	13832.8	13833.1	13832.5
853.69	14269.2	14218.2	13832.2	14131.7	13874.3	13869.1	13837.9	13832.3	13832.9	13833.2	13832.6
853.64	14264.4	14211.9	13832.4	14123.2	13877.6	13868.2	13837.9	13832.4	13833	13833.3	13832.8
853.59	14258.6	14205.7	13832.5	14114.6	13881.2	13867.4	13838	13832.5	13833.1	13833.5	13832.9
853.54	14252.7	14199.9	13832.6	14106	13885.1	13866.6	13838	13832.7	13833.3	13833.6	13833
853.49	14245.3	14194.4	13832.7	14097.5	13889.2	13865.8	13838.1	13832.8	13833.4	13833.7	13833.1
853.44	14238	14189.3	13832.9	14089	13893.7	13865	13838.2	13832.9	13833.5	13833.8	13833.2
853.39	14231	14184.7	13833	14080.7	13898.4	13864.3	13838.2	13833	13833.6	13833.9	13833.4
853.34	14222.1	14180.5	13833.1	14072.5	13903.4	13863.6	13838.3	13833.2	13833.7	13834	13833.5
853.29	14212.6	14176.7	13833.2	14064.4	13908.7	13863	13838.3	13833.3	13833.8	13834.1	13833.6
853.24	14206.4	14173.3	13833.3	14056.5	13914.2	13862.3	13838.4	13833.4	13834	13834.3	13833.7
853.19	14202.9	14170.4	13833.5	14048.7	13920	13861.7	13838.5	13833.5	13834.1	13834.4	13833.8
853.14	14198.5	14167.9	13833.6	14041.1	13926	13861.1	13838.5	13833.6	13834.2	13834.5	13834
853.09	14192.9	14165.8	13833.7	14033.8	13932	13860.5	13838.6	13833.8	13834.3	13834.6	13834.1
853.04	14185.4	14163.9	13833.8	14026.6	13938.2	13860	13838.7	13833.9	13834.4	13834.7	13834.2
852.99	14176.1	14162.1	13834	14019.7	13944.2	13859.5	13838.7	13834	13834.5	13834.9	13834.3
852.94	14169.1	14160.5	13834.1	14013	13950.1	13859	13838.8	13834.1	13834.7	13835	13834.4
852.89	14161.4	14158.7	13834.2	14006.4	13955.6	13858.5	13838.9	13834.2	13834.8	13835.1	13834.5
852.84	14153.7	14156.8	13834.3	14000.1	13960.7	13858	13838.9	13834.4	13834.9	13835.2	13834.7
852.79	14146	14154.4	13834.4	13994	13965.1	13857.6	13839	13834.5	13835	13835.3	13834.8
852.74	14139	14151.4	13834.6	13988.2	13968.8	13857.1	13839.1	13834.6	13835.1	13835.4	13834.9
852.69	14132.8	14147.7	13834.7	13982.5	13971.4	13856.7	13839.1	13834.7	13835.3	13835.6	13835
852.64	14122.3	14143.2	13834.8	13977.1	13973	13856.4	13839.2	13834.9	13835.4	13835.7	13835.1
852.59	14109.2	14137.8	13834.9	13971.9	13973.5	13856	13839.3	13835	13835.5	13835.8	13835.3
852.54	14100	14131.4	13835	13966.9	13972.8	13855.6	13839.4	13835.1	13835.6	13835.9	13835.4
852.49	14090.9	14124.1	13835.2	13962	13971	13855.3	13839.4	13835.2	13835.7	13836	13835.5
852.44	14082.5	14116.1	13835.3	13957.4	13968.2	13855	13839.5	13835.3	13835.9	13836.1	13835.6
852.39	14073	14107.3	13835.4	13953	13964.5	13854.6	13839.6	13835.5	13836	13836.3	13835.8
852.34	14062.6	14098	13835.5	13948.8	13960	13854.4	13839.7	13835.6	13836.1	13836.4	13835.9
852.29	14051.6	14088.4	13835.6	13944.7	13955	13854.1	13839.8	13835.7	13836.2	13836.5	13836
852.24	14039.8	14078.5	13835.8	13940.8	13949.5	13853.8	13839.8	13835.8	13836.3	13836.6	13836.1
852.19	14029	14068.5	13835.9	13937.1	13943.8	13853.5	13839.9	13835.9	13836.4	13836.7	13836.2
852.14	14020	14058.5	13836	13933.6	13937.9	13853.3	13840	13836.1	13836.6	13836.9	13836.4
852.09	14008.4	14048.8	13836.1	13930.2	13932.1	13853.1	13840.1	13836.2	13836.7	13837	13836.5
852.04	13998	14039.2	13836.2	13927	13926.3	13852.8	13840.1	13836.3	13836.8	13837.1	13836.6
851.99	13989.9	14030	13836.4	13923.9	13920.6	13852.6	13840.2	13836.4	13836.9	13837.2	13836.7
851.94	13980.4	14021.1	13836.5	13920.9	13915.2	13852.4	13840.3	13836.5	13837	13837.3	13836.8
851.89	13971.8	14012.6	13836.6	13918.1	13910	13852.2	13840.4	13836.7	13837.1	13837.4	13837
851.84	13962.3	14004.6	13836.7	13915.5	13905	13852.1	13840.5	13836.8	13837.3	13837.5	13837.1
851.79	13955.6	13996.9	13836.9	13912.9	13900.4	13851.9	13840.6	13836.9	13837.4	13837.7	13837.2
851.74	13948.4	13989.7	13837	13910.5	13896	13851.7	13840.6	13837	13837.5	13837.8	13837.3
851.69	13940.7	13982.9	13837.1	13908.2	13892	13851.6	13840.7	13837.1	13837.6	13837.9	13837.4
851.64	13933	13976.4	13837.2	13906	13888.2	13851.4	13840.8	13837.3	13837.8	13838	13837.5
851.59	13924.2	13970.4	13837.3	13903.9	13884.6	13851.3	13840.9	13837.4	13837.9	13838.1	13837.7
851.54	13914.3	13964.8	13837.5	13901.9	13881.4	13851.1	13841	13837.5	13838	13838.3	13837.8
851.49	13904.3	13959.5	13837.6	13900	13878.4	13851	13841.1	13837.6	13838.1	13838.4	13837.9
851.44	13898.9	13954.5	13837.7	13898.2	13875.7	13850.9	13841.2	13837.8	13838.2	13838.5	13838
851.39	13896.3	13949.9	13837.8	13896.5	13873.2	13850.8	13841.2	13837.9	13838.3	13838.6	13838.1
851.34	13891.5	13945.6	13838	13894.9	13870.9	13850.7	13841.3	13838	13838.5	13838.7	13838.3
851.29	13884.6	13941.6	13838.1	13893.3	13868.8	13850.6	13841.4	13838.1	13838.6	13838.9	13838.4
851.24	13878.1	13937.8	13838.2	13891.9	13866.9	13850.5	13841.5	13838.2	13838.7	13839	13838.5
851.19	13875.1	13934.3	13838.3	13890.5	13865.2	13850.4	13841.6	13838.4	13838.8	13839.1	13838.6
851.14	13869.8	13931	13838.4	13889.1	13863.6	13850.3	13841.7	13838.5	13838.9	13839.2	13838.8
851.09	13864.2	13928	13838.5	13887.8	13862.2	13850.3	13841.8	13838.6	13839	13839.3	13838.9
851.04	13861.6	13925.1	13838.7	13886.6	13860.9	13850.2	13841.9	13838.7	13839.2	13839.4	13839
850.99	13857.3	13922.5	13838.8	13885.4	13859.7	13850.1	13842	13838.8	13839.3	13839.5	13839.1
850.94	13851.4	13919.9	13838.9	13884.3	13858.6	13850.1	13842.1	13839	13839.4	13839.7	13839.2
850.89	13847.8	13917.6	13839	13883.3	13857.7	13850	13842.2	13839.1	13839.5	13839.8	13839.4
850.84	13845.7	13915.4	13839.2	13882.3	13856.8	13850	13842.2	13839.2	13839.6	13839.9	13839.5
850.79	13845.9	13913.3	13839.3	13881.3	13856	13849.9	13842.3	13839.3	13839.8	13840	13839.6
850.74	13843	13911.3	13839.4	13880.4	13855.3	13849.9	13842.4	13839.4	13839.9	13840.1	13839.7
850.69	13839.6	13909.5	13839.5	13879.5	13854.6	13849.8	13842.5	13839.6	13840	13840.3	13839.8
850.64	13838.8	13907.7	13839.6	13878.6	13854	13849.8	13842.6	13839.7	13840.1	13840.4	13840
850.59	13837.4	13906.1	13839.8	13877.8	13853.5	13849.8	13842.7	13839.8	13840.2	13840.5	13840.1
850.54	13832.6	13904.5	13839.9	13877.1	13853	13849.7	13842.8	13839.9	13840.4	13840.6	13840.2
850.49	13830.3	13903	13840	13876.3	13852.6	13849.7	13842.9	13840	13840.5	13840.7	13840.3
850.44	13831.1	13901.6	13840.1	13875.6	13852.1	13849.7	13843	13840.2	13840.6	13840.9	13840.4
850.39	13830.6	13900.2	13840.2	13875	13851.8	13849.7	13843.1	13840.3	13840.7	13841	13840.5
850.34	13829.5	13899	13840.4	13874.3	13851.4	13849.6	13843.2	13840.4	13840.8	13841.1	13840.7
850.29	13827	13897.7	13840.5	13873.7	13851.1	13849.6	13843.3	13840.5	13841	13841.2	13840.8
850.24	13827.9	13896.6	13840.6	13873.1	13850.8	13849.6	13843.4	13840.6	13841.1	13841.3	13840.9
850.19	13826.7	13895.5	13840.7	13872.5	13850.5	13849.6	13843.5	13840.8	13841.2	13841.4	13841
850.14	13824.5	13894.4	13840.9	13872	13850.3	13849.6	13843.6	13840.9	13841.3	13841.6	13841.1
850.09	13820.9	13893.4	13841	13871.4	13850.1	13849.6	13843.7	13841	13841.4	13841.7	13841.3
850.04	13821.7	13892.4	13841.1	13870.9	13849.9	13849.6	13843.8	13841.1	13841.5	13841.8	13841.4
849.99	13822.3	13891.4	13841.2	13870.4	13849.7	13849.6	13843.9	13841.3	13841.7	13841.9	13841.5
849.94	13825.5	13890.5	13841.3	13870	13849.5	13849.6	13844	13841.4	13841.8	13842	13841.6
849.89	13827.1	13889.6	13841.5	13869.5	13849.4	13849.6	13844.1	13841.5	13841.9	13842.1	13841.8
849.84	13830.8	13888.8	13841.6	13869.1	13849.2	13849.6	13844.2	13841.6	13842	13842.3	13841.9
849.79	13832.9	13888	13841.7	13868.7	13849.1	13849.7	13844.3	13841.7	13842.1	13842.4	13842
849.74	13833.1	13887.2	13841.8	13868.3	13849	13849.7	13844.4	13841.9	13842.3	13842.5	13842.1
849.69	13834.6	13886.5	13842	13867.9	13848.9	13849.7	13844.5	13842	13842.4	13842.6	13842.2
849.64	13835	13885.8	13842.1	13867.5	13848.8	13849.7	13844.6	13842.1	13842.5	13842.8	13842.4
849.59	13836.7	13885.1	13842.2	13867.1	13848.7	13849.7	13844.7	13842.2	13842.6	13842.9	13842.5
849.54	13840	13884.4	13842.3	13866.8	13848.6	13849.8	13844.8	13842.4	13842.7	13843	13842.6
849.49	13843.2	13883.8	13842.4	13866.5	13848.5	13849.8	13844.9	13842.5	13842.9	13843.1	13842.7
849.44	13846.3	13883.2	13842.5	13866.1	13848.5	13849.8	13845	13842.6	13843	13843.2	13842.8
849.39	13847.3	13882.6	13842.7	13865.9	13848.4	13849.8	13845.1	13842.7	13843.1	13843.3	13843
849.34	13845.2	13882	13842.8	13865.5	13848.4	13849.9	13845.2	13842.8	13843.2	13843.5	13843.1
849.29	13844.7	13881.4	13842.9	13865.3	13848.3	13849.9	13845.3	13843	13843.3	13843.6	13843.2
849.24	13846	13880.9	13843	13865	13848.3	13849.9	13845.4	13843.1	13843.5	13843.7	13843.3
849.19	13848.6	13880.4	13843.2	13864.7	13848.3	13850	13845.5	13843.2	13843.6	13843.8	13843.4
849.14	13851	13879.9	13843.3	13864.5	13848.3	13850	13845.6	13843.3	13843.7	13843.9	13843.6
849.09	13852.9	13879.4	13843.4	13864.2	13848.2	13850	13845.7	13843.4	13843.8	13844	13843.7
849.04	13853.4	13878.9	13843.5	13864	13848.2	13850.1	13845.8	13843.6	13843.9	13844.2	13843.8
848.99	13854.4	13878.5	13843.6	13863.8	13848.2	13850.1	13845.9	13843.7	13844	13844.3	13843.9
848.94	13855	13878	13843.8	13863.6	13848.2	13850.2	13846	13843.8	13844.2	13844.4	13844
848.89	13855.7	13877.6	13843.9	13863.4	13848.2	13850.2	13846.1	13843.9	13844.3	13844.5	13844.2
848.84	13856.5	13877.2	13844	13863.1	13848.2	13850.3	13846.2	13844	13844.4	13844.6	13844.3
848.79	13857.3	13876.8	13844.1	13863	13848.3	13850.3	13846.3	13844.2	13844.5	13844.8	13844.4
848.74	13858	13876.4	13844.2	13862.8	13848.3	13850.4	13846.4	13844.3	13844.6	13844.9	13844.5
848.69	13858.7	13876	13844.4	13862.6	13848.3	13850.4	13846.5	13844.4	13844.8	13845	13844.6
848.64	13859.3	13875.7	13844.5	13862.4	13848.3	13850.5	13846.6	13844.5	13844.9	13845.1	13844.8
848.59	13860	13875.3	13844.6	13862.3	13848.4	13850.5	13846.7	13844.6	13845	13845.2	13844.9
848.54	13860.6	13875	13844.7	13862.1	13848.4	13850.6	13846.8	13844.8	13845.1	13845.4	13845
848.49	13861.1	13874.7	13844.9	13862	13848.4	13850.6	13847	13844.9	13845.2	13845.5	13845.1
848.44	13861.7	13874.4	13845	13861.8	13848.5	13850.7	13847	13845	13845.4	13845.6	13845.2
848.39	13862.2	13874.1	13845.1	13861.7	13848.5	13850.7	13847.2	13845.1	13845.5	13845.7	13845.4
848.34	13862.6	13873.8	13845.2	13861.5	13848.5	13850.8	13847.3	13845.2	13845.6	13845.8	13845.5
848.29	13863.1	13873.5	13845.3	13861.4	13848.6	13850.8	13847.4	13845.4	13845.7	13846	13845.6
848.24	13863.4	13873.2	13845.5	13861.3	13848.6	13850.9	13847.5	13845.5	13845.9	13846.1	13845.7
848.19	13863.8	13873	13845.6	13861.2	13848.7	13851	13847.6	13845.6	13846	13846.2	13845.8
848.14	13864.1	13872.7	13845.7	13861.1	13848.8	13851	13847.7	13845.7	13846.1	13846.3	13846
848.09	13864.3	13872.4	13845.8	13861	13848.8	13851.1	13847.8	13845.9	13846.2	13846.4	13846.1
848.04	13864.5	13872.2	13846	13860.9	13848.9	13851.1	13847.9	13846	13846.3	13846.5	13846.2
847.99	13864.7	13872	13846.1	13860.8	13848.9	13851.2	13848	13846.1	13846.5	13846.7	13846.3
847.94	13864.8	13871.7	13846.2	13860.7	13849	13851.3	13848.1	13846.2	13846.6	13846.8	13846.5
847.89	13864.9	13871.5	13846.3	13860.6	13849	13851.4	13848.2	13846.3	13846.7	13846.9	13846.6
847.84	13864.9	13871.3	13846.4	13860.5	13849.1	13851.4	13848.3	13846.5	13846.8	13847	13846.7
847.79	13864.9	13871.1	13846.5	13860.4	13849.2	13851.5	13848.4	13846.6	13846.9	13847.1	13846.8
847.74	13864.8	13870.9	13846.7	13860.3	13849.2	13851.5	13848.5	13846.7	13847	13847.3	13846.9
847.69	13864.8	13870.7	13846.8	13860.3	13849.3	13851.6	13848.6	13846.8	13847.2	13847.4	13847
847.64	13864.6	13870.5	13846.9	13860.2	13849.4	13851.7	13848.8	13847	13847.3	13847.5	13847.2
847.59	13864.4	13870.4	13847	13860.1	13849.5	13851.8	13848.9	13847.1	13847.4	13847.6	13847.3
847.54	13864.2	13870.2	13847.2	13860.1	13849.5	13851.8	13849	13847.2	13847.5	13847.7	13847.4
847.49	13864	13870	13847.3	13860	13849.6	13851.9	13849.1	13847.3	13847.6	13847.9	13847.5
847.44	13863.6	13869.9	13847.4	13860	13849.7	13852	13849.2	13847.4	13847.8	13848	13847.6
847.39	13863.3	13869.7	13847.5	13859.9	13849.8	13852.1	13849.3	13847.5	13847.9	13848.1	13847.8
847.34	13863	13869.5	13847.6	13859.9	13849.9	13852.1	13849.4	13847.7	13848	13848.2	13847.9
847.29	13862.6	13869.4	13847.8	13859.9	13849.9	13852.2	13849.5	13847.8	13848.1	13848.3	13848
847.24	13862.1	13869.3	13847.9	13859.8	13850	13852.3	13849.6	13847.9	13848.2	13848.5	13848.1
847.19	13861.7	13869.1	13848	13859.8	13850.1	13852.4	13849.7	13848	13848.4	13848.6	13848.2
847.14	13861.2	13869	13848.1	13859.7	13850.2	13852.4	13849.9	13848.2	13848.5	13848.7	13848.4
847.09	13860.7	13868.9	13848.2	13859.7	13850.3	13852.5	13850	13848.3	13848.6	13848.8	13848.5
847.04	13860.2	13868.8	13848.4	13859.7	13850.4	13852.6	13850.1	13848.4	13848.7	13848.9	13848.6
846.99	13859.6	13868.6	13848.5	13859.7	13850.4	13852.7	13850.2	13848.5	13848.8	13849	13848.7
846.94	13859.1	13868.5	13848.6	13859.6	13850.5	13852.8	13850.3	13848.6	13849	13849.2	13848.9
846.89	13858.5	13868.4	13848.7	13859.6	13850.6	13852.8	13850.4	13848.8	13849.1	13849.3	13849
846.84	13857.9	13868.3	13848.9	13859.6	13850.7	13852.9	13850.5	13848.9	13849.2	13849.4	13849.1
846.79	13857.3	13868.2	13849	13859.6	13850.8	13853	13850.6	13849	13849.3	13849.5	13849.2
846.74	13856.7	13868.1	13849.1	13859.6	13850.9	13853.1	13850.7	13849.1	13849.4	13849.6	13849.3
846.69	13856.1	13868	13849.2	13859.6	13851	13853.2	13850.8	13849.2	13849.6	13849.8	13849.5
846.64	13855.6	13868	13849.3	13859.6	13851.1	13853.2	13851	13849.4	13849.7	13849.9	13849.6
846.59	13855	13867.9	13849.5	13859.6	13851.2	13853.3	13851.1	13849.5	13849.8	13850	13849.7
846.54	13854.5	13867.8	13849.6	13859.6	13851.3	13853.4	13851.2	13849.6	13849.9	13850.1	13849.8
846.49	13853.9	13867.7	13849.7	13859.6	13851.4	13853.5	13851.3	13849.7	13850	13850.2	13849.9
846.44	13853.4	13867.6	13849.8	13859.6	13851.5	13853.6	13851.4	13849.9	13850.2	13850.4	13850.1
846.39	13852.9	13867.6	13850	13859.6	13851.5	13853.7	13851.5	13850	13850.3	13850.5	13850.2
846.34	13852.5	13867.5	13850.1	13859.6	13851.6	13853.8	13851.6	13850.1	13850.4	13850.6	13850.3
846.29	13852.1	13867.4	13850.2	13859.6	13851.7	13853.9	13851.7	13850.2	13850.5	13850.7	13850.4
846.24	13851.7	13867.4	13850.3	13859.6	13851.8	13853.9	13851.8	13850.3	13850.6	13850.8	13850.5
846.19	13851.4	13867.3	13850.4	13859.6	13851.9	13854	13852	13850.5	13850.8	13851	13850.7
846.14	13851.1	13867.3	13850.5	13859.6	13852	13854.1	13852.1	13850.6	13850.9	13851.1	13850.8
846.09	13851	13867.2	13850.7	13859.6	13852.1	13854.2	13852.2	13850.7	13851	13851.2	13850.9
846.04	13850.8	13867.2	13850.8	13859.7	13852.2	13854.3	13852.3	13850.8	13851.1	13851.3	13851
845.99	13850.8	13867.1	13850.9	13859.7	13852.3	13854.4	13852.4	13850.9	13851.2	13851.4	13851.1
845.94	13850.8	13867.1	13851	13859.7	13852.4	13854.5	13852.5	13851.1	13851.4	13851.5	13851.3
845.89	13850.9	13867	13851.2	13859.7	13852.5	13854.6	13852.6	13851.2	13851.5	13851.7	13851.4
845.84	13851.1	13867	13851.3	13859.8	13852.6	13854.6	13852.7	13851.3	13851.6	13851.8	13851.5
845.79	13851.4	13867	13851.4	13859.8	13852.7	13854.7	13852.8	13851.4	13851.7	13851.9	13851.6
845.74	13851.8
845.69	13852.3
845.64	13853
845.59	13853.8
845.54	13854.7
845.49	13855.8
845.44	13857
845.39	13858.4
845.34	13859.9
845.29	13861.6
845.24	13863.6
845.19	13865.7
845.14	13868
845.09	13870.6
845.04	13873.3
844.99	13876.4
844.94	13879.6
844.89	13883.1
844.84	13886.9
844.79	13891

## Sheet: h
B.E.(eV)	Raw Intensity	Peak Sum	Background	Peak1	Peak2	Peak3	Peak4	Peak5
660.79	14731.7	14753.4	14731.7	14735.3	14734.9	14736.2	14737.3	14736.4
660.74	14737.5	14753.6	14731.7	14735.3	14734.9	14736.2	14737.4	14736.5
660.69	14742.8	14753.8	14731.7	14735.4	14734.9	14736.3	14737.5	14736.6
660.64	14747.5	14754	14731.7	14735.4	14735	14736.3	14737.5	14736.7
660.59	14751.8	14754.2	14731.7	14735.4	14735	14736.3	14737.6	14736.7
660.54	14755.8	14754.5	14731.7	14735.4	14735	14736.4	14737.7	14736.8
660.49	14759.3	14754.7	14731.7	14735.4	14735	14736.4	14737.7	14736.9
660.44	14762.6	14754.9	14731.7	14735.4	14735	14736.4	14737.8	14737
660.39	14765.6	14755.1	14731.6	14735.4	14735	14736.4	14737.9	14737
660.34	14768.4	14755.4	14731.6	14735.4	14735	14736.4	14737.9	14737.1
660.29	14771	14755.6	14731.6	14735.4	14735	14736.5	14738	14737.2
660.24	14773.5	14755.9	14731.6	14735.4	14735	14736.5	14738.1	14737.3
660.19	14775.7	14756.1	14731.6	14735.4	14735	14736.5	14738.1	14737.4
660.14	14777.9	14756.4	14731.6	14735.4	14735	14736.5	14738.2	14737.4
660.09	14779.9	14756.6	14731.5	14735.4	14735	14736.5	14738.3	14737.5
660.04	14781.8	14756.9	14731.5	14735.4	14735	14736.5	14738.4	14737.6
659.99	14783.5	14757.1	14731.5	14735.4	14735	14736.6	14738.4	14737.7
659.94	14785.2	14757.4	14731.5	14735.4	14735	14736.6	14738.5	14737.8
659.89	14786.7	14757.7	14731.5	14735.4	14735	14736.6	14738.6	14737.9
659.84	14788.1	14758	14731.4	14735.4	14735	14736.6	14738.7	14738
659.79	14789.5	14758.2	14731.4	14735.4	14735	14736.6	14738.8	14738.1
659.74	14790.6	14758.5	14731.4	14735.4	14735	14736.6	14738.8	14738.2
659.69	14791.7	14758.8	14731.4	14735.4	14735	14736.7	14738.9	14738.3
659.64	14792.6	14759.1	14731.3	14735.4	14735	14736.7	14739	14738.4
659.59	14793.4	14759.4	14731.3	14735.4	14735	14736.7	14739.1	14738.5
659.54	14793.9	14759.8	14731.3	14735.4	14735	14736.7	14739.2	14738.6
659.49	14794.4	14760.1	14731.3	14735.4	14735	14736.7	14739.3	14738.7
659.44	14794.6	14760.4	14731.2	14735.4	14735	14736.7	14739.4	14738.8
659.39	14794.6	14760.8	14731.2	14735.4	14735	14736.8	14739.5	14739
659.34	14794.4	14761.1	14731.2	14735.4	14735	14736.8	14739.6	14739.1
659.29	14794	14761.5	14731.1	14735.4	14735	14736.8	14739.7	14739.2
659.24	14793.4	14761.8	14731.1	14735.4	14735	14736.8	14739.8	14739.4
659.19	14792.5	14762.2	14731.1	14735.4	14735	14736.8	14739.9	14739.5
659.14	14791.3	14762.6	14731.1	14735.4	14735	14736.8	14740	14739.6
659.09	14789.9	14763	14731	14735.4	14735	14736.9	14740.1	14739.8
659.04	14791.6	14763.4	14731	14735.4	14735	14736.9	14740.3	14740
658.99	14788	14763.8	14731	14735.4	14735	14736.9	14740.4	14740.1
658.94	14784.2	14764.2	14731	14735.4	14735	14736.9	14740.5	14740.3
658.89	14780	14764.6	14731	14735.4	14735	14737	14740.6	14740.5
658.84	14777.1	14765.1	14730.9	14735.4	14735	14737	14740.8	14740.7
658.79	14767.4	14765.6	14730.9	14735.4	14735	14737	14740.9	14740.9
658.74	14756.8	14766	14730.9	14735.4	14735	14737	14741.1	14741.1
658.69	14752	14766.5	14730.9	14735.4	14735	14737.1	14741.3	14741.3
658.64	14753.3	14767.1	14730.9	14735.5	14735	14737.1	14741.4	14741.5
658.59	14748	14767.6	14730.9	14735.5	14735	14737.2	14741.6	14741.8
658.54	14741.2	14768.1	14730.9	14735.5	14735.1	14737.2	14741.8	14742
658.49	14742.6	14768.7	14730.9	14735.5	14735.1	14737.3	14742	14742.3
658.44	14742.3	14769.3	14730.9	14735.5	14735.1	14737.3	14742.2	14742.6
658.39	14734.8	14769.9	14730.9	14735.6	14735.1	14737.4	14742.4	14742.8
658.34	14730.6	14770.5	14730.9	14735.6	14735.2	14737.4	14742.6	14743.1
658.29	14728.2	14771.1	14730.9	14735.6	14735.2	14737.5	14742.8	14743.5
658.24	14735.6	14771.8	14730.9	14735.6	14735.2	14737.5	14743	14743.8
658.19	14739.8	14772.5	14730.8	14735.7	14735.2	14737.6	14743.2	14744.1
658.14	14738.4	14773.1	14730.8	14735.7	14735.3	14737.6	14743.5	14744.5
658.09	14738.5	14773.9	14730.8	14735.7	14735.3	14737.7	14743.7	14744.8
658.04	14744.6	14774.6	14730.8	14735.8	14735.3	14737.8	14743.9	14745.2
657.99	14746	14775.4	14730.8	14735.8	14735.4	14737.8	14744.2	14745.6
657.94	14742.7	14776.2	14730.8	14735.8	14735.4	14737.9	14744.4	14746
657.89	14745.6	14777	14730.8	14735.8	14735.4	14737.9	14744.7	14746.4
657.84	14749.7	14777.8	14730.8	14735.9	14735.4	14738	14745	14746.9
657.79	14749.7	14778.7	14730.8	14735.9	14735.5	14738	14745.2	14747.3
657.74	14750.8	14779.6	14730.8	14735.9	14735.5	14738.1	14745.5	14747.8
657.69	14749.8	14780.5	14730.8	14735.9	14735.5	14738.1	14745.8	14748.3
657.64	14751.9	14781.5	14730.8	14735.9	14735.5	14738.2	14746.1	14748.8
657.59	14760.2	14782.5	14730.8	14736	14735.5	14738.2	14746.4	14749.4
657.54	14765.1	14783.6	14730.8	14736	14735.6	14738.3	14746.8	14750
657.49	14773.2	14784.7	14730.7	14736	14735.6	14738.4	14747.1	14750.6
657.44	14772.4	14785.8	14730.7	14736	14735.6	14738.4	14747.4	14751.2
657.39	14773.8	14787	14730.7	14736	14735.6	14738.5	14747.8	14751.9
657.34	14780.4	14788.2	14730.7	14736	14735.6	14738.5	14748.1	14752.6
657.29	14780.3	14789.5	14730.7	14736.1	14735.6	14738.6	14748.5	14753.4
657.24	14784.8	14790.9	14730.6	14736.1	14735.7	14738.6	14748.9	14754.2
657.19	14785.9	14792.3	14730.6	14736.1	14735.7	14738.7	14749.3	14755.1
657.14	14782.5	14793.7	14730.6	14736.1	14735.7	14738.7	14749.7	14756
657.09	14786.2	14795.3	14730.6	14736.1	14735.7	14738.8	14750.1	14756.9
657.04	14796.5	14796.9	14730.6	14736.1	14735.7	14738.8	14750.5	14757.9
656.99	14800.2	14798.6	14730.5	14736.1	14735.7	14738.9	14751	14759
656.94	14797.7	14800.4	14730.5	14736.1	14735.7	14738.9	14751.4	14760.1
656.89	14796.3	14802.3	14730.5	14736.1	14735.8	14739	14751.9	14761.4
656.84	14805.4	14804.2	14730.4	14736.2	14735.8	14739	14752.4	14762.6
656.79	14813.9	14806.3	14730.4	14736.2	14735.8	14739.1	14753	14764
656.74	14819.3	14808.5	14730.4	14736.2	14735.8	14739.1	14753.5	14765.4
656.69	14825	14810.8	14730.3	14736.2	14735.8	14739.2	14754.1	14766.9
656.64	14828.4	14813.2	14730.3	14736.2	14735.8	14739.2	14754.6	14768.5
656.59	14824.4	14815.7	14730.3	14736.2	14735.8	14739.3	14755.3	14770.3
656.54	14823.4	14818.4	14730.2	14736.2	14735.8	14739.3	14755.9	14772.1
656.49	14820.6	14821.2	14730.2	14736.2	14735.8	14739.4	14756.6	14774
656.44	14820.4	14824.1	14730.1	14736.2	14735.8	14739.4	14757.3	14776
656.39	14820.5	14827.2	14730.1	14736.2	14735.8	14739.5	14758	14778.2
656.34	14824.5	14830.5	14730.1	14736.2	14735.8	14739.5	14758.8	14780.5
656.29	14824.4	14834	14730	14736.2	14735.8	14739.6	14759.6	14782.9
656.24	14831.7	14837.6	14730	14736.2	14735.8	14739.7	14760.5	14785.5
656.19	14832.8	14841.4	14729.9	14736.2	14735.8	14739.7	14761.4	14788.1
656.14	14834	14845.4	14729.9	14736.2	14735.8	14739.8	14762.3	14791
656.09	14837.7	14849.6	14729.9	14736.2	14735.8	14739.8	14763.3	14794
656.04	14843.7	14854	14729.8	14736.2	14735.8	14739.9	14764.3	14797.1
655.99	14854.7	14858.6	14729.8	14736.2	14735.8	14739.9	14765.4	14800.4
655.94	14869.3	14863.5	14729.7	14736.1	14735.8	14740	14766.6	14803.8
655.89	14880.7	14868.5	14729.6	14736.1	14735.8	14740	14767.8	14807.4
655.84	14879.5	14873.8	14729.6	14736.1	14735.8	14740.1	14769	14811.1
655.79	14891.5	14879.3	14729.5	14736.1	14735.8	14740.1	14770.4	14815
655.74	14903.4	14885	14729.5	14736.1	14735.7	14740.2	14771.8	14819
655.69	14909.5	14891	14729.4	14736.1	14735.7	14740.2	14773.3	14823.2
655.64	14922.9	14897.2	14729.3	14736	14735.7	14740.3	14774.9	14827.6
655.59	14924.1	14903.6	14729.2	14736	14735.7	14740.3	14776.5	14832
655.54	14925.9	14910.3	14729.1	14736	14735.6	14740.3	14778.3	14836.6
655.49	14926.6	14917.1	14729.1	14735.9	14735.6	14740.4	14780.1	14841.3
655.44	14932.6	14924.2	14729	14735.9	14735.6	14740.4	14782.1	14846.1
655.39	14940.7	14931.5	14728.9	14735.9	14735.5	14740.5	14784.2	14851
655.34	14944.9	14938.9	14728.8	14735.8	14735.5	14740.5	14786.4	14855.9
655.29	14954	14946.4	14728.7	14735.8	14735.5	14740.5	14788.7	14860.8
655.24	14962.1	14954.1	14728.6	14735.7	14735.4	14740.6	14791.1	14865.7
655.19	14963.7	14961.9	14728.5	14735.7	14735.4	14740.6	14793.7	14870.5
655.14	14968.1	14969.6	14728.4	14735.6	14735.3	14740.7	14796.5	14875.2
655.09	14980.9	14977.5	14728.3	14735.6	14735.3	14740.7	14799.3	14879.8
655.04	14985.9	14985.2	14728.2	14735.5	14735.2	14740.7	14802.4	14884.2
654.99	14988.8	14992.8	14728.1	14735.5	14735.2	14740.8	14805.5	14888.3
654.94	15001.9	15000.3	14728	14735.4	14735.1	14740.8	14808.9	14892
654.89	15014.9	15007.6	14727.9	14735.4	14735.1	14740.9	14812.4	14895.4
654.84	15027.5	15014.6	14727.8	14735.3	14735	14740.9	14816.1	14898.3
654.79	15029.6	15021.3	14727.6	14735.2	14735	14740.9	14820	14900.7
654.74	15033.2	15027.6	14727.5	14735.2	14734.9	14741	14824	14902.6
654.69	15041.6	15033.6	14727.4	14735.1	14734.8	14741	14828.3	14903.9
654.64	15046.7	15039.1	14727.2	14735	14734.8	14741	14832.7	14904.6
654.59	15045.5	15044.2	14727.1	14735	14734.7	14741	14837.4	14904.6
654.54	15046	15049	14727	14734.9	14734.6	14741.1	14842.2	14904
654.49	15046.6	15053.3	14726.8	14734.8	14734.6	14741.1	14847.3	14902.9
654.44	15044.6	15057.2	14726.7	14734.7	14734.5	14741.2	14852.6	14901.1
654.39	15048.6	15060.8	14726.6	14734.6	14734.4	14741.2	14858	14898.7
654.34	15058	15064	14726.4	14734.6	14734.4	14741.3	14863.7	14895.8
654.29	15063.3	15067	14726.3	14734.5	14734.3	14741.3	14869.6	14892.5
654.24	15066.6	15069.7	14726.2	14734.4	14734.2	14741.4	14875.6	14888.7
654.19	15076.5	15072.2	14726	14734.4	14734.2	14741.4	14881.9	14884.5
654.14	15078	15074.7	14725.9	14734.3	14734.1	14741.5	14888.2	14880.1
654.09	15080.6	15077	14725.7	14734.2	14734	14741.5	14894.8	14875.4
654.04	15081.9	15079.3	14725.6	14734.1	14733.9	14741.6	14901.5	14870.5
653.99	15083.8	15081.5	14725.4	14734	14733.9	14741.6	14908.2	14865.5
653.94	15090.7	15083.8	14725.3	14733.9	14733.8	14741.7	14915.1	14860.4
653.89	15088.7	15086.1	14725.1	14733.9	14733.7	14741.8	14922	14855.2
653.84	15092.2	15088.4	14725	14733.8	14733.6	14741.9	14928.9	14850
653.79	15099.4	15090.7	14724.8	14733.7	14733.6	14741.9	14935.8	14844.9
653.74	15105.9	15092.9	14724.6	14733.6	14733.5	14742	14942.6	14839.8
653.69	15112.5	15095.1	14724.5	14733.5	14733.4	14742.1	14949.2	14834.8
653.64	15119.1	15097.2	14724.3	14733.4	14733.3	14742.2	14955.7	14829.9
653.59	15125.5	15099.2	14724.2	14733.3	14733.3	14742.3	14961.9	14825.1
653.54	15127.4	15101	14724	14733.2	14733.2	14742.4	14967.7	14820.5
653.49	15132.3	15102.5	14723.8	14733.1	14733.1	14742.5	14973.1	14816
653.44	15138.7	15103.7	14723.6	14733.1	14733	14742.6	14978.1	14811.6
653.39	15142.8	15104.6	14723.5	14733	14732.9	14742.7	14982.5	14807.4
653.34	15136.1	15105	14723.3	14732.9	14732.8	14742.8	14986.4	14803.3
653.29	15127.2	15104.9	14723.1	14732.8	14732.8	14742.9	14989.5	14799.4
653.24	15117.2	15104.2	14723	14732.7	14732.7	14743	14992	14795.6
653.19	15108.8	15102.9	14722.8	14732.6	14732.6	14743.2	14993.7	14792
653.14	15097.5	15101.1	14722.6	14732.5	14732.5	14743.3	14994.6	14788.6
653.09	15087.9	15098.5	14722.5	14732.5	14732.5	14743.5	14994.6	14785.4
653.04	15084.1	15095.4	14722.3	14732.4	14732.4	14743.7	14993.9	14782.2
652.99	15082.8	15091.6	14722.2	14732.3	14732.4	14743.9	14992.4	14779.3
652.94	15079.8	15087.1	14722	14732.2	14732.3	14744	14990.1	14776.5
652.89	15073.2	15082.1	14721.9	14732.2	14732.3	14744.3	14987	14773.8
652.84	15069.5	15076.5	14721.7	14732.1	14732.2	14744.5	14983.3	14771.2
652.79	15061.2	15070.4	14721.6	14732.1	14732.2	14744.7	14978.9	14768.8
652.74	15054.5	15063.8	14721.4	14732	14732.2	14745	14973.9	14766.5
652.69	15042	15056.9	14721.3	14732	14732.1	14745.2	14968.4	14764.3
652.64	15036.4	15049.7	14721.1	14731.9	14732.1	14745.5	14962.5	14762.3
652.59	15031.4	15042.2	14721	14731.9	14732.1	14745.8	14956.2	14760.3
652.54	15027.4	15034.5	14720.9	14731.9	14732.1	14746	14949.6	14758.5
652.49	15015.5	15026.8	14720.8	14731.8	14732.1	14746.4	14942.8	14756.7
652.44	15001.2	15018.9	14720.6	14731.8	14732.1	14746.7	14935.8	14755.1
652.39	14990.5	15011.1	14720.5	14731.8	14732.1	14747	14928.7	14753.5
652.34	14980.4	15003.2	14720.4	14731.8	14732.1	14747.4	14921.5	14752.1
652.29	14977.5	14995.5	14720.3	14731.8	14732.1	14747.8	14914.4	14750.7
652.24	14969.5	14987.9	14720.2	14731.8	14732.1	14748.2	14907.2	14749.4
652.19	14960.9	14980.4	14720.1	14731.8	14732.1	14748.6	14900.1	14748.1
652.14	14954.7	14973.1	14720	14731.8	14732.2	14749	14893.1	14746.9
652.09	14943.9	14966	14719.9	14731.8	14732.2	14749.4	14886.3	14745.8
652.04	14937.2	14959.1	14719.8	14731.8	14732.3	14749.9	14879.5	14744.8
651.99	14926.6	14952.5	14719.7	14731.9	14732.3	14750.4	14873	14743.8
651.94	14917.7	14946.1	14719.6	14731.9	14732.4	14750.9	14866.6	14742.8
651.89	14917.7	14940	14719.5	14731.9	14732.4	14751.4	14860.4	14742
651.84	14920	14934.1	14719.4	14732	14732.5	14751.9	14854.4	14741.1
651.79	14919.7	14928.4	14719.4	14732	14732.5	14752.5	14848.6	14740.3
651.74	14919.9	14923.1	14719.3	14732	14732.6	14753.1	14843	14739.5
651.69	14919.6	14918	14719.2	14732.1	14732.7	14753.6	14837.6	14738.8
651.64	14922.3	14913.1	14719.1	14732.1	14732.8	14754.2	14832.4	14738.1
651.59	14920.5	14908.5	14719	14732.1	14732.8	14754.9	14827.4	14737.4
651.54	14919.5	14904.2	14718.9	14732.2	14732.9	14755.5	14822.6	14736.8
651.49	14918.9	14900.1	14718.9	14732.2	14733	14756.2	14818	14736.2
651.44	14918.1	14896.3	14718.8	14732.3	14733.1	14756.9	14813.6	14735.6
651.39	14919.9	14892.7	14718.7	14732.3	14733.1	14757.6	14809.4	14735
651.34	14921.9	14889.4	14718.6	14732.4	14733.2	14758.3	14805.4	14734.5
651.29	14920.3	14886.2	14718.5	14732.5	14733.3	14759	14801.6	14733.9
651.24	14915.8	14883.4	14718.4	14732.5	14733.4	14759.8	14797.9	14733.4
651.19	14907.2	14880.7	14718.3	14732.6	14733.5	14760.6	14794.4	14732.9
651.14	14898	14878.2	14718.3	14732.6	14733.6	14761.4	14791.1	14732.5
651.09	14889.7	14876	14718.2	14732.7	14733.7	14762.3	14788	14732
651.04	14883.2	14873.9	14718.1	14732.8	14733.9	14763.2	14785	14731.6
650.99	14882	14872.1	14718	14732.9	14734	14764.1	14782.2	14731.2
650.94	14878.9	14870.4	14718	14733	14734.1	14765	14779.5	14730.8
650.89	14876.1	14868.9	14717.9	14733	14734.2	14766	14776.9	14730.4
650.84	14867.8	14867.6	14717.9	14733.1	14734.4	14767	14774.5	14730
650.79	14863.4	14866.5	14717.8	14733.2	14734.5	14768	14772.2	14729.7
650.74	14852.3	14865.5	14717.7	14733.3	14734.7	14769	14770	14729.3
650.69	14841.3	14864.7	14717.7	14733.5	14734.8	14770.1	14768	14729
650.64	14834.1	14864	14717.6	14733.6	14735	14771.2	14766	14728.7
650.59	14830.8	14863.5	14717.6	14733.7	14735.2	14772.3	14764.2	14728.4
650.54	14828.3	14863.1	14717.5	14733.8	14735.4	14773.5	14762.4	14728.1
650.49	14822	14862.9	14717.5	14734	14735.5	14774.7	14760.8	14727.8
650.44	14822.7	14862.8	14717.4	14734.1	14735.8	14776	14759.2	14727.5
650.39	14824.2	14862.8	14717.4	14734.2	14736	14777.2	14757.7	14727.2
650.34	14821.5	14862.9	14717.3	14734.4	14736.2	14778.5	14756.3	14727
650.29	14824.2	14863.2	14717.3	14734.5	14736.4	14779.9	14754.9	14726.7
650.24	14834.1	14863.6	14717.2	14734.7	14736.6	14781.2	14753.6	14726.5
650.19	14840.4	14864	14717.2	14734.8	14736.8	14782.6	14752.4	14726.2
650.14	14844	14864.6	14717.1	14735	14737	14784	14751.2	14726
650.09	14849.7	14865.3	14717.1	14735.1	14737.2	14785.5	14750.1	14725.8
650.04	14854.5	14866.1	14717	14735.3	14737.5	14786.9	14749	14725.5
649.99	14856.3	14867	14717	14735.4	14737.7	14788.5	14748	14725.3
649.94	14853.8	14867.9	14716.9	14735.6	14737.9	14790	14747	14725.1
649.89	14856.7	14869	14716.9	14735.7	14738.2	14791.6	14746.1	14724.9
649.84	14861.3	14870.1	14716.8	14735.9	14738.4	14793.2	14745.2	14724.6
649.79	14865.2	14871.4	14716.7	14736.1	14738.7	14794.8	14744.3	14724.4
649.74	14872.5	14872.7	14716.7	14736.2	14738.9	14796.5	14743.5	14724.2
649.69	14883.8	14874	14716.6	14736.4	14739.2	14798.2	14742.7	14724
649.64	14889.8	14875.5	14716.5	14736.6	14739.5	14799.9	14742	14723.8
649.59	14898.3	14877.1	14716.5	14736.7	14739.7	14801.7	14741.2	14723.6
649.54	14898.4	14878.7	14716.4	14736.9	14740	14803.5	14740.5	14723.4
649.49	14908.8	14880.4	14716.3	14737.1	14740.3	14805.3	14739.8	14723.2
649.44	14917.5	14882.1	14716.2	14737.3	14740.6	14807.1	14739.1	14723
649.39	14917.2	14883.9	14716.1	14737.4	14740.9	14809	14738.5	14722.8
649.34	14919.9	14885.8	14716.1	14737.6	14741.2	14810.9	14737.8	14722.5
649.29	14919	14887.8	14716	14737.8	14741.5	14812.9	14737.2	14722.4
649.24	14927.4	14889.8	14715.9	14738	14741.8	14814.8	14736.6	14722.1
649.19	14930.8	14891.9	14715.8	14738.2	14742.1	14816.8	14736.1	14722
649.14	14935.3	14894.1	14715.7	14738.4	14742.5	14818.9	14735.5	14721.8
649.09	14933.1	14896.3	14715.6	14738.6	14742.8	14820.9	14735	14721.5
649.04	14929.9	14898.6	14715.5	14738.8	14743.2	14823	14734.4	14721.4
648.99	14930.5	14900.9	14715.4	14739	14743.5	14825	14733.9	14721.2
648.94	14932	14903.3	14715.4	14739.2	14743.9	14827.2	14733.4	14721
648.89	14930.5	14905.8	14715.3	14739.5	14744.3	14829.3	14732.9	14720.8
648.84	14926.2	14908.2	14715.2	14739.7	14744.7	14831.5	14732.5	14720.6
648.79	14933	14910.8	14715.1	14739.9	14745.2	14833.6	14732	14720.4
648.74	14932.1	14913.4	14715	14740.2	14745.6	14835.8	14731.5	14720.3
648.69	14930.3	14916	14714.9	14740.4	14746	14838	14731.1	14720.1
648.64	14929.2	14918.7	14714.8	14740.7	14746.5	14840.2	14730.7	14719.9
648.59	14923.4	14921.5	14714.7	14740.9	14747	14842.4	14730.3	14719.7
648.54	14922.2	14924.2	14714.6	14741.2	14747.5	14844.6	14729.9	14719.6
648.49	14923	14927	14714.5	14741.5	14748	14846.8	14729.5	14719.4
648.44	14931.3	14929.9	14714.5	14741.8	14748.6	14849	14729.1	14719.2
648.39	14931.5	14932.8	14714.4	14742.1	14749.1	14851.2	14728.7	14719.1
648.34	14932.1	14935.6	14714.3	14742.4	14749.7	14853.4	14728.3	14718.9
648.29	14931.8	14938.5	14714.2	14742.7	14750.3	14855.6	14728	14718.8
648.24	14937.6	14941.5	14714.1	14743	14750.9	14857.7	14727.6	14718.6
648.19	14930.7	14944.4	14714	14743.3	14751.5	14859.9	14727.2	14718.4
648.14	14929.1	14947.4	14713.9	14743.7	14752.2	14861.9	14726.9	14718.3
648.09	14931.5	14950.3	14713.8	14744	14752.9	14864	14726.6	14718.1
648.04	14937.7	14953.3	14713.7	14744.4	14753.6	14866	14726.2	14718
647.99	14940.3	14956.2	14713.6	14744.7	14754.4	14868	14725.9	14717.8
647.94	14935.7	14959.2	14713.5	14745.1	14755.1	14869.9	14725.6	14717.6
647.89	14936.1	14962.1	14713.4	14745.5	14755.9	14871.7	14725.3	14717.5
647.84	14940.9	14965	14713.4	14745.9	14756.7	14873.5	14725	14717.3
647.79	14935.8	14967.9	14713.2	14746.3	14757.6	14875.2	14724.7	14717.2
647.74	14935.4	14970.8	14713.2	14746.7	14758.5	14876.8	14724.4	14717
647.69	14940.8	14973.6	14713.1	14747.1	14759.4	14878.4	14724.1	14716.9
647.64	14947.7	14976.4	14713	14747.6	14760.3	14879.9	14723.8	14716.7
647.59	14948.7	14979.2	14712.9	14748	14761.3	14881.2	14723.5	14716.6
647.54	14951.1	14981.9	14712.8	14748.5	14762.3	14882.5	14723.2	14716.4
647.49	14957.4	14984.6	14712.7	14748.9	14763.4	14883.7	14723	14716.3
647.44	14962.7	14987.2	14712.6	14749.4	14764.5	14884.7	14722.7	14716.1
647.39	14970.9	14989.8	14712.5	14749.9	14765.6	14885.7	14722.4	14716
647.34	14968.5	14992.2	14712.4	14750.4	14766.8	14886.5	14722.1	14715.8
647.29	14971.1	14994.7	14712.2	14750.9	14768	14887.2	14721.9	14715.7
647.24	14980.6	14997.1	14712.1	14751.5	14769.2	14887.8	14721.6	14715.5
647.19	14983.6	14999.4	14712	14752	14770.5	14888.2	14721.4	14715.4
647.14	14984.4	15001.7	14711.9	14752.6	14771.9	14888.6	14721.1	14715.2
647.09	14987.7	15003.9	14711.8	14753.2	14773.3	14888.8	14720.8	14715
647.04	14991.1	15006	14711.7	14753.8	14774.7	14888.8	14720.6	14714.9
646.99	14996.7	15008.1	14711.6	14754.4	14776.2	14888.7	14720.3	14714.7
646.94	15005.8	15010.2	14711.4	14755	14777.8	14888.5	14720	14714.6
646.89	15012.8	15012.1	14711.3	14755.6	14779.4	14888.2	14719.8	14714.4
646.84	15014.6	15014.1	14711.2	14756.3	14781	14887.7	14719.5	14714.2
646.79	15019.3	15015.9	14711.1	14757	14782.8	14887.1	14719.3	14714.1
646.74	15027	15017.8	14710.9	14757.7	14784.5	14886.3	14719	14713.9
646.69	15034.9	15019.6	14710.8	14758.4	14786.4	14885.5	14718.8	14713.7
646.64	15041	15021.3	14710.7	14759.2	14788.3	14884.5	14718.5	14713.6
646.59	15049.6	15023.1	14710.5	14759.9	14790.2	14883.3	14718.3	14713.4
646.54	15054	15024.8	14710.4	14760.7	14792.3	14882.1	14718	14713.2
646.49	15057.8	15026.5	14710.2	14761.5	14794.4	14880.8	14717.8	14713
646.44	15061.8	15028.2	14710.1	14762.4	14796.5	14879.3	14717.5	14712.9
646.39	15064	15029.9	14710	14763.2	14798.8	14877.7	14717.2	14712.7
646.34	15072.5	15031.6	14709.8	14764.1	14801.1	14876.1	14717	14712.5
646.29	15076.2	15033.3	14709.6	14765.1	14803.5	14874.3	14716.7	14712.3
646.24	15073	15035.1	14709.5	14766	14805.9	14872.5	14716.5	14712.1
646.19	15071.4	15036.9	14709.3	14767	14808.5	14870.6	14716.2	14711.9
646.14	15064.5	15038.8	14709.2	14768	14811.1	14868.6	14716	14711.8
646.09	15064.8	15040.6	14709	14769.1	14813.8	14866.5	14715.8	14711.6
646.04	15065	15042.6	14708.9	14770.2	14816.6	14864.4	14715.5	14711.4
645.99	15061.8	15044.7	14708.7	14771.4	14819.5	14862.2	14715.3	14711.2
645.94	15067.1	15046.8	14708.6	14772.6	14822.5	14860	14715	14711
645.89	15066.4	15049	14708.4	14773.8	14825.5	14857.8	14714.8	14710.9
645.84	15068.5	15051.3	14708.3	14775.1	14828.7	14855.5	14714.5	14710.7
645.79	15068.9	15053.8	14708.1	14776.4	14831.9	14853.1	14714.3	14710.5
645.74	15070.5	15056.3	14708	14777.8	14835.2	14850.7	14714.1	14710.3
645.69	15069.3	15059	14707.8	14779.3	14838.7	14848.3	14713.9	14710.2
645.64	15071.8	15061.8	14707.7	14780.8	14842.2	14845.9	14713.6	14710
645.59	15073.8	15064.7	14707.5	14782.4	14845.8	14843.5	14713.4	14709.8
645.54	15075.5	15067.8	14707.4	14784	14849.4	14841	14713.2	14709.6
645.49	15084.9	15071	14707.2	14785.7	14853.2	14838.6	14712.9	14709.4
645.44	15092.6	15074.4	14707.1	14787.5	14857	14836.1	14712.7	14709.3
645.39	15098.9	15077.9	14706.9	14789.3	14861	14833.7	14712.5	14709.1
645.34	15100.9	15081.7	14706.7	14791.2	14865	14831.2	14712.2	14708.9
645.29	15105.4	15085.6	14706.6	14793.2	14869.1	14828.8	14712	14708.7
645.24	15109.3	15089.6	14706.4	14795.3	14873.3	14826.3	14711.8	14708.5
645.19	15111.9	15093.9	14706.2	14797.5	14877.6	14823.9	14711.5	14708.3
645.14	15120.3	15098.4	14706.1	14799.8	14881.9	14821.4	14711.3	14708.1
645.09	15131.4	15103	14705.9	14802.2	14886.3	14819	14711.1	14707.9
645.04	15147.7	15107.9	14705.7	14804.7	14890.8	14816.6	14710.8	14707.7
644.99	15151.6	15112.9	14705.5	14807.3	14895.3	14814.2	14710.6	14707.5
644.94	15150.4	15118.2	14705.3	14810	14899.9	14811.9	14710.3	14707.3
644.89	15155.6	15123.6	14705.1	14812.9	14904.6	14809.5	14710.1	14707.1
644.84	15164.4	15129.3	14705	14815.9	14909.3	14807.2	14709.8	14706.9
644.79	15164.2	15135.2	14704.8	14819	14914	14804.9	14709.6	14706.7
644.74	15170.9	15141.3	14704.6	14822.3	14918.7	14802.7	14709.3	14706.5
644.69	15178.6	15147.6	14704.4	14825.8	14923.5	14800.4	14709.1	14706.3
644.64	15180	15154.1	14704.2	14829.4	14928.3	14798.2	14708.8	14706
644.59	15181.9	15160.8	14704	14833.1	14933	14796	14708.6	14705.8
644.54	15181.6	15167.7	14703.8	14837.1	14937.8	14793.9	14708.3	14705.6
644.49	15187.4	15174.8	14703.6	14841.3	14942.5	14791.8	14708.1	14705.4
644.44	15188.9	15182.1	14703.4	14845.6	14947.2	14789.7	14707.8	14705.2
644.39	15186.5	15189.5	14703.2	14850.2	14951.9	14787.6	14707.6	14704.9
644.34	15190.9	15197.2	14703	14855	14956.4	14785.6	14707.3	14704.7
644.29	15195.4	15205	14702.8	14860	14960.9	14783.6	14707	14704.5
644.24	15199.1	15213	14702.5	14865.2	14965.3	14781.6	14706.8	14704.3
644.19	15198.2	15221.2	14702.3	14870.7	14969.5	14779.7	14706.5	14704
644.14	15203.5	15229.5	14702.1	14876.5	14973.6	14777.8	14706.3	14703.8
644.09	15210.2	15237.9	14701.9	14882.5	14977.5	14776	14706	14703.6
644.04	15219.7	15246.5	14701.7	14888.8	14981.3	14774.1	14705.8	14703.4
643.99	15222.1	15255.2	14701.5	14895.3	14984.8	14772.3	14705.5	14703.1
643.94	15224.9	15264	14701.3	14902.2	14988.1	14770.5	14705.2	14702.9
643.89	15230	15272.9	14701	14909.4	14991.2	14768.8	14705	14702.7
643.84	15238.7	15281.8	14700.8	14916.9	14994	14767.1	14704.7	14702.4
643.79	15237.4	15290.9	14700.6	14924.7	14996.6	14765.4	14704.5	14702.2
643.74	15239.5	15300	14700.4	14932.8	14998.8	14763.8	14704.2	14702
643.69	15249.2	15309.2	14700.1	14941.3	15000.8	14762.1	14703.9	14701.7
643.64	15259.7	15318.5	14699.9	14950.1	15002.4	14760.6	14703.6	14701.5
643.59	15271.1	15327.8	14699.7	14959.3	15003.6	14759	14703.4	14701.2
643.54	15281.1	15337.2	14699.4	14968.9	15004.6	14757.5	14703.1	14701
643.49	15291	15346.6	14699.2	14978.8	15005.1	14755.9	14702.8	14700.7
643.44	15303.6	15356.1	14698.9	14989.1	15005.4	14754.5	14702.5	14700.4
643.39	15319.5	15365.6	14698.7	14999.8	15005.2	14753	14702.2	14700.2
643.34	15333.8	15375.2	14698.4	15010.8	15004.7	14751.5	14701.9	14699.9
643.29	15350.5	15384.8	14698.2	15022.2	15003.8	14750.1	14701.6	14699.6
643.24	15366.2	15394.5	14697.9	15034.1	15002.6	14748.7	14701.3	14699.3
643.19	15380	15404.2	14697.6	15046.3	15001	14747.4	14701	14699
643.14	15392.8	15414.1	14697.3	15058.8	14999.1	14746	14700.7	14698.7
643.09	15404.1	15424	14697	15071.8	14996.8	14744.7	14700.4	14698.4
643.04	15417	15433.9	14696.7	15085.1	14994.2	14743.4	14700	14698.1
642.99	15433.1	15444	14696.4	15098.8	14991.3	14742.1	14699.7	14697.8
642.94	15453	15454.1	14696.1	15112.8	14988.1	14740.8	14699.4	14697.5
642.89	15466.8	15464.3	14695.8	15127.2	14984.7	14739.5	14699	14697.1
642.84	15478.4	15474.6	14695.5	15141.8	14980.9	14738.3	14698.7	14696.8
642.79	15491.9	15485	14695.1	15156.8	14977	14737.1	14698.3	14696.5
642.74	15500.5	15495.4	14694.8	15171.9	14972.8	14735.9	14697.9	14696.1
642.69	15510.5	15505.9	14694.5	15187.3	14968.4	14734.7	14697.6	14695.8
642.64	15523.6	15516.4	14694.1	15202.9	14963.9	14733.5	14697.2	14695.4
642.59	15535.3	15526.8	14693.8	15218.5	14959.2	14732.4	14696.8	14695.1
642.54	15546.8	15537.2	14693.4	15234.3	14954.3	14731.2	14696.4	14694.7
642.49	15558.9	15547.6	14693.1	15250	14949.4	14730.1	14696	14694.3
642.44	15569.5	15557.8	14692.7	15265.7	14944.3	14729	14695.6	14694
642.39	15578.5	15567.7	14692.3	15281.2	14939.1	14727.9	14695.3	14693.6
642.34	15585.2	15577.4	14692	15296.5	14933.9	14726.8	14694.9	14693.2
642.29	15590.5	15586.8	14691.6	15311.5	14928.6	14725.8	14694.5	14692.8
642.24	15597.5	15595.7	14691.2	15326.1	14923.3	14724.7	14694	14692.4
642.19	15603.9	15604.1	14690.8	15340.1	14917.9	14723.7	14693.6	14692
642.14	15608.3	15611.9	14690.4	15353.5	14912.6	14722.7	14693.2	14691.6
642.09	15614.7	15619	14690	15366.2	14907.2	14721.7	14692.8	14691.2
642.04	15615.2	15625.2	14689.7	15378.1	14901.9	14720.7	14692.4	14690.9
641.99	15619.7	15630.6	14689.3	15389	14896.5	14719.7	14692	14690.5
641.94	15629.1	15634.9	14688.9	15398.8	14891.2	14718.8	14691.6	14690
641.89	15633.2	15638.1	14688.5	15407.4	14886	14717.8	14691.2	14689.6
641.84	15637.4	15640.1	14688.1	15414.8	14880.8	14716.9	14690.7	14689.2
641.79	15634.5	15640.8	14687.7	15420.9	14875.6	14716	14690.3	14688.8
641.74	15632.9	15640.2	14687.3	15425.5	14870.5	14715.1	14689.9	14688.4
641.69	15632.9	15638.2	14686.9	15428.6	14865.5	14714.2	14689.5	14688
641.64	15633.5	15634.7	14686.5	15430.2	14860.5	14713.3	14689.1	14687.6
641.59	15626.7	15629.8	14686.1	15430.3	14855.7	14712.4	14688.6	14687.2
641.54	15618.7	15623.4	14685.7	15428.8	14850.9	14711.6	14688.2	14686.8
641.49	15620.6	15615.6	14685.3	15425.8	14846.1	14710.7	14687.8	14686.4
641.44	15619.1	15606.4	14684.9	15421.3	14841.5	14709.9	14687.4	14686
641.39	15612.4	15595.8	14684.5	15415.3	14837	14709.1	14687	14685.6
641.34	15604.7	15583.9	14684.1	15407.9	14832.5	14708.3	14686.6	14685.2
641.29	15593.3	15570.8	14683.8	15399.2	14828.1	14707.5	14686.2	14684.8
641.24	15580.6	15556.6	14683.4	15389.3	14823.9	14706.7	14685.8	14684.4
641.19	15572.8	15541.4	14683	15378.3	14819.7	14706	14685.4	14684
641.14	15554.7	15525.2	14682.6	15366.2	14815.6	14705.2	14685	14683.6
641.09	15540.1	15508.3	14682.2	15353.3	14811.6	14704.5	14684.6	14683.3
641.04	15524.8	15490.6	14681.9	15339.5	14807.7	14703.8	14684.2	14682.9
640.99	15512.1	15472.4	14681.5	15325.1	14804	14703.1	14683.8	14682.5
640.94	15498.5	15453.7	14681.2	15310.1	14800.2	14702.4	14683.5	14682.2
640.89	15484.1	15434.6	14680.8	15294.7	14796.6	14701.7	14683.1	14681.8
640.84	15470.6	15415.3	14680.5	15278.8	14793.1	14701.1	14682.7	14681.5
640.79	15454.7	15395.7	14680.2	15262.7	14789.7	14700.4	14682.4	14681.1
640.74	15438.9	15376.1	14679.8	15246.4	14786.4	14699.8	14682	14680.8
640.69	15421.8	15356.5	14679.5	15230	14783.2	14699.2	14681.7	14680.5
640.64	15406.4	15337	14679.2	15213.6	14780	14698.6	14681.4	14680.2
640.59	15384.2	15317.5	14678.9	15197.3	14777	14698	14681.1	14679.9
640.54	15360.5	15298.3	14678.6	15181	14774	14697.4	14680.8	14679.5
640.49	15337.3	15279.3	14678.3	15164.9	14771.1	14696.9	14680.4	14679.3
640.44	15318.6	15260.5	14678	15148.9	14768.3	14696.3	14680.1	14679
640.39	15297.3	15242.2	14677.8	15133.3	14765.6	14695.8	14679.9	14678.7
640.34	15281.8	15224.1	14677.5	15117.9	14763	14695.3	14679.6	14678.4
640.29	15272.1	15206.4	14677.3	15102.7	14760.5	14694.8	14679.3	14678.2
640.24	15250.6	15189.2	14677	15088	14758	14694.3	14679	14677.9
640.19	15227.4	15172.4	14676.8	15073.5	14755.6	14693.8	14678.8	14677.7
640.14	15210.8	15156	14676.5	15059.5	14753.3	14693.4	14678.5	14677.4
640.09	15195.5	15140	14676.3	15045.8	14751.1	14692.9	14678.3	14677.2
640.04	15177	15124.5	14676.1	15032.4	14748.9	14692.5	14678.1	14677
639.99	15158.3	15109.4	14675.9	15019.5	14746.8	14692	14677.9	14676.8
639.94	15137.5	15094.9	14675.7	15007	14744.8	14691.6	14677.6	14676.5
639.89	15121	15080.7	14675.5	14994.9	14742.8	14691.2	14677.4	14676.4
639.84	15103.8	15067.1	14675.3	14983.1	14741	14690.8	14677.2	14676.2
639.79	15083.8	15053.9	14675.1	14971.8	14739.1	14690.4	14677	14676
639.74	15062.4	15041.1	14675	14960.8	14737.4	14690.1	14676.8	14675.8
639.69	15039.4	15028.8	14674.8	14950.3	14735.6	14689.7	14676.7	14675.6
639.64	15017.6	15016.9	14674.6	14940.1	14734	14689.4	14676.5	14675.5
639.59	15005.8	15005.5	14674.5	14930.3	14732.4	14689	14676.3	14675.3
639.54	14991.4	14994.5	14674.4	14920.9	14730.9	14688.7	14676.2	14675.2
639.49	14977.6	14983.9	14674.2	14911.9	14729.4	14688.4	14676	14675
639.44	14961.8	14973.7	14674.1	14903.1	14728	14688.1	14675.9	14674.9
639.39	14943.1	14963.9	14674	14894.8	14726.6	14687.8	14675.8	14674.8
639.34	14922.8	14954.5	14673.9	14886.8	14725.3	14687.5	14675.6	14674.6
639.29	14906.3	14945.4	14673.8	14879.1	14724	14687.3	14675.5	14674.5
639.24	14900.1	14936.7	14673.6	14871.7	14722.8	14687	14675.4	14674.4
639.19	14895.4	14928.4	14673.5	14864.7	14721.5	14686.8	14675.3	14674.3
639.14	14884.1	14920.4	14673.5	14857.9	14720.4	14686.5	14675.2	14674.2
639.09	14878.4	14912.7	14673.4	14851.4	14719.3	14686.3	14675.1	14674.1
639.04	14872.7	14905.4	14673.3	14845.2	14718.2	14686	14675	14674.1
638.99	14861.8	14898.3	14673.2	14839.3	14717.1	14685.8	14674.9	14674
638.94	14852.4	14891.5	14673.1	14833.6	14716.1	14685.6	14674.8	14673.9
638.89	14849.5	14885	14673	14828.2	14715.2	14685.4	14674.7	14673.8
638.84	14852.4	14878.8	14673	14823	14714.2	14685.2	14674.6	14673.7
638.79	14848.3	14872.8	14672.9	14818	14713.3	14685	14674.5	14673.6
638.74	14840.1	14867.1	14672.8	14813.2	14712.4	14684.7	14674.5	14673.6
638.69	14838.2	14861.6	14672.8	14808.7	14711.5	14684.5	14674.4	14673.5
638.64	14837.2	14856.4	14672.7	14804.4	14710.7	14684.3	14674.3	14673.4
638.59	14836.7	14851.3	14672.6	14800.2	14709.9	14684.1	14674.2	14673.3
638.54	14834.2	14846.5	14672.5	14796.2	14709.1	14683.9	14674.1	14673.3
638.49	14827.7	14841.8	14672.5	14792.4	14708.3	14683.8	14674.1	14673.2
638.44	14823.6	14837.4	14672.4	14788.8	14707.6	14683.6	14674	14673.1
638.39	14823.3	14833.1	14672.4	14785.3	14706.9	14683.4	14673.9	14673.1
638.34	14822.1	14829	14672.3	14782	14706.1	14683.2	14673.8	14673
638.29	14817.2	14825	14672.2	14778.8	14705.5	14683	14673.8	14672.9
638.24	14815.4	14821.2	14672.2	14775.7	14704.8	14682.8	14673.7	14672.9
638.19	14810.5	14817.6	14672.1	14772.8	14704.1	14682.7	14673.6	14672.8
638.14	14808.3	14814.1	14672	14770	14703.5	14682.5	14673.5	14672.7
638.09	14809.9	14810.7	14672	14767.3	14702.9	14682.3	14673.5	14672.7
638.04	14809.6	14807.5	14671.9	14764.7	14702.3	14682.2	14673.4	14672.6
637.99	14802	14804.4	14671.9	14762.2	14701.7	14682	14673.4	14672.5
637.94	14801	14801.4	14671.8	14759.8	14701.2	14681.9	14673.3	14672.5
637.89	14801	14798.5	14671.8	14757.6	14700.6	14681.7	14673.2	14672.4
637.84	14800.4	14795.7	14671.7	14755.4	14700.1	14681.5	14673.2	14672.4
637.79	14795.4	14793	14671.6	14753.2	14699.6	14681.4	14673.1	14672.3
637.74	14788.5	14790.4	14671.6	14751.2	14699.1	14681.2	14673	14672.3
637.69	14786.7	14787.9	14671.5	14749.3	14698.6	14681.1	14673	14672.2
637.64	14785.5	14785.5	14671.5	14747.4	14698.1	14680.9	14672.9	14672.1
637.59	14786.3	14783.1	14671.5	14745.6	14697.6	14680.8	14672.9	14672.1
637.54	14782.3	14780.9	14671.4	14743.8	14697.1	14680.7	14672.8	14672
637.49	14773.5	14778.7	14671.4	14742.2	14696.7	14680.5	14672.8	14672
637.44	14770.7	14776.6	14671.3	14740.5	14696.3	14680.4	14672.7	14672
637.39	14766.6	14774.5	14671.3	14739	14695.8	14680.3	14672.6	14671.9
637.34	14760.5	14772.5	14671.2	14737.5	14695.4	14680.1	14672.6	14671.9
637.29	14748.9	14770.6	14671.2	14736	14695	14680	14672.5	14671.8
637.24	14738.2	14768.8	14671.2	14734.6	14694.6	14679.9	14672.5	14671.8
637.19	14727.8	14767	14671.1	14733.2	14694.3	14679.8	14672.5	14671.8
637.14	14720.3	14765.2	14671.1	14731.9	14693.9	14679.7	14672.4	14671.7
637.09	14712.8	14763.5	14671.1	14730.7	14693.5	14679.6	14672.4	14671.7
637.04	14708	14761.9	14671.1	14729.5	14693.2	14679.5	14672.4	14671.7
636.99	14708.8	14760.3	14671.1	14728.3	14692.9	14679.4	14672.4	14671.7
636.94	14709.5	14758.8	14671	14727.1	14692.5	14679.3	14672.3	14671.6
636.89	14706.6	14757.2	14671	14726	14692.2	14679.2	14672.3	14671.6
636.84	14700.1	14755.8	14671	14724.9	14691.9	14679.1	14672.3	14671.6
636.79	14698.9	14754.4	14671	14723.9	14691.6	14679	14672.3	14671.6
636.74	14703.2	14753	14671	14722.9	14691.3	14678.9	14672.2	14671.6
636.69	14705.1	14751.6	14671	14721.9	14691	14678.9	14672.2	14671.6
636.64	14704.4	14750.3	14671	14720.9	14690.7	14678.8	14672.2	14671.5
636.59	14704.2	14749	14671	14720	14690.4	14678.7	14672.2	14671.5
636.54	14705.6	14747.8	14670.9	14719.1	14690.2	14678.6	14672.2	14671.5
636.49	14709.6	14746.6	14670.9	14718.2	14689.9	14678.5	14672.1	14671.5
636.44	14716.4	14745.4	14670.9	14717.3	14689.6	14678.4	14672.1	14671.5
636.39	14716.1	14744.2	14670.9	14716.5	14689.4	14678.3	14672.1	14671.5
636.34	14708.6	14743	14670.9	14715.7	14689.1	14678.2	14672.1	14671.4
636.29	14703.2	14741.9	14670.9	14714.9	14688.8	14678.2	14672	14671.4
636.24	14702.1	14740.9	14670.8	14714.1	14688.6	14678.1	14672	14671.4
636.19	14707.9	14739.8	14670.8	14713.3	14688.4	14678	14672	14671.4
636.14	14706.2	14738.8	14670.8	14712.6	14688.1	14677.9	14672	14671.4
636.09	14702.5	14737.8	14670.8	14711.9	14687.9	14677.9	14672	14671.3
636.04	14703.1	14736.8	14670.8	14711.2	14687.6	14677.8	14671.9	14671.3
635.99	14708.4	14735.8	14670.8	14710.5	14687.4	14677.7	14671.9	14671.3
635.94	14715.5	14734.9	14670.8	14709.8	14687.2	14677.6	14671.9	14671.3
635.89	14721	14733.9	14670.7	14709.2	14687	14677.6	14671.9	14671.3
635.84	14730.7	14733	14670.7	14708.5	14686.8	14677.5	14671.8	14671.2
635.79	14730.1	14732.1	14670.7	14707.9	14686.5	14677.4	14671.8	14671.2
635.74	14731.1	14731.2	14670.7	14707.3	14686.3	14677.3	14671.8	14671.2
635.69	14740.3	14730.4	14670.6	14706.7	14686.1	14677.2	14671.8	14671.2
635.64	14745	14729.5	14670.6	14706.1	14685.9	14677.1	14671.7	14671.1
635.59	14743.1	14728.7	14670.6	14705.5	14685.7	14677.1	14671.7	14671.1
635.54	14746.1	14727.9	14670.5	14704.9	14685.5	14677	14671.6	14671.1
635.49	14750.1	14727.1	14670.5	14704.4	14685.2	14676.9	14671.6	14671
635.44	14751.4	14726.3	14670.5	14703.8	14685	14676.8	14671.6	14671
635.39	14747.5	14725.5	14670.4	14703.3	14684.8	14676.7	14671.5	14671
635.34	14742.7	14724.8	14670.4	14702.7	14684.6	14676.6	14671.5	14670.9
635.29	14742.8	14724	14670.4	14702.2	14684.4	14676.6	14671.5	14670.9
635.24	14741.3	14723.3	14670.4	14701.7	14684.2	14676.5	14671.4	14670.9
635.19	14736.5	14722.6	14670.3	14701.2	14684.1	14676.4	14671.4	14670.8
635.14	14735.2	14721.9	14670.3	14700.8	14683.9	14676.3	14671.3	14670.8
635.09	14735.3	14721.2	14670.3	14700.3	14683.7	14676.2	14671.3	14670.8
635.04	14732.6	14720.6	14670.2	14699.8	14683.5	14676.2	14671.3	14670.7
634.99	14730.7	14719.9	14670.2	14699.4	14683.3	14676.1	14671.2	14670.7
634.94	14721	14719.3	14670.2	14698.9	14683.2	14676	14671.2	14670.7
634.89	14712.6	14718.6	14670.2	14698.5	14683	14676	14671.2	14670.6
634.84	14707.2	14718	14670.1	14698.1	14682.8	14675.9	14671.2	14670.6
634.79	14699.9	14717.4	14670.1	14697.7	14682.7	14675.8	14671.1	14670.6
634.74	14694.2	14716.8	14670.1	14697.3	14682.5	14675.8	14671.1	14670.6
634.69	14693.4	14716.3	14670.1	14696.9	14682.4	14675.7	14671.1	14670.6
634.64	14688.7	14715.7	14670.1	14696.5	14682.2	14675.7	14671.1	14670.6
634.59	14679.9	14715.2	14670.1	14696.2	14682.1	14675.6	14671.1	14670.6
634.54	14677.4	14714.6	14670.1	14695.8	14682	14675.6	14671.1	14670.5
634.49	14671.5	14714.1	14670.1	14695.5	14681.9	14675.5	14671.1	14670.5
634.44	14668.9	14713.6	14670.1	14695.1	14681.7	14675.5	14671	14670.5
634.39	14667.1	14713.1	14670.1	14694.8	14681.6	14675.4	14671	14670.5
634.34	14665.8	14712.6	14670.1	14694.5	14681.5	14675.4	14671	14670.5
634.29	14664.9	14712.1	14670.1	14694.1	14681.4	14675.4	14671	14670.5
634.24	14664.3	14711.6	14670.1	14693.8	14681.2	14675.3	14671	14670.5
634.19	14664.2	14711.2	14670.1	14693.5	14681.1	14675.3	14671	14670.5
634.14	14664.4	14710.7	14670.1	14693.2	14681	14675.2	14671	14670.5
634.09	14665	14710.3	14670.1	14692.9	14680.9	14675.2	14671	14670.5
634.04	14665.9	14709.8	14670.1	14692.6	14680.8	14675.2	14671	14670.5
633.99	14667.1	14709.4	14670.1	14692.4	14680.7	14675.1	14671	14670.5
633.94	14668.5	14709	14670.1	14692.1	14680.6	14675.1	14671	14670.5
633.89	14670.1	14708.5	14670.1	14691.8	14680.5	14675.1	14671	14670.5
633.84	14671.8
633.79	14673.7
633.74	14675.5
633.69	14677.3
633.64	14679
633.59	14680.4
633.54	14681.6
633.49	14682.4
633.44	14682.7
633.39	14682.4
633.34	14681.4
633.29	14679.6
633.24	14676.9
633.19	14673.1
633.14	14668.1
633.09	14661.8
633.04	14654
632.99	14644.5
632.94	14633.2
632.89	14620
632.84	14604.7
632.79	14587

## Sheet: i
B.E.(eV)	Raw Intensity	Peak Sum	Background	Peak1	Peak2
496.54	11168	11173.2	11168	11168.8	11172.4
496.49	11168	11173.6	11168.4	11169.2	11172.8
496.44	11168	11174	11168.7	11169.5	11173.2
496.39	11168.1	11174.4	11169.1	11169.9	11173.6
496.34	11168.3	11174.8	11169.4	11170.2	11174
496.29	11168.6	11175.2	11169.8	11170.6	11174.4
496.24	11169	11175.5	11170.1	11170.9	11174.7
496.19	11169.5	11175.9	11170.4	11171.3	11175.1
496.14	11170	11176.3	11170.8	11171.6	11175.5
496.09	11170.5	11176.7	11171.1	11172	11175.9
496.04	11171.1	11177.1	11171.5	11172.3	11176.3
495.99	11171.8	11177.5	11171.8	11172.7	11176.6
495.94	11172.6	11177.9	11172.2	11173	11177
495.89	11173.4	11178.3	11172.5	11173.4	11177.4
495.84	11174.2	11178.6	11172.9	11173.7	11177.8
495.79	11175.1	11179	11173.2	11174.1	11178.2
495.74	11176	11179.4	11173.5	11174.4	11178.6
495.69	11176.9	11179.8	11173.9	11174.8	11179
495.64	11177.9	11180.2	11174.2	11175.1	11179.4
495.59	11178.9	11180.6	11174.6	11175.5	11179.8
495.54	11179.9	11181	11174.9	11175.8	11180.1
495.49	11181	11181.4	11175.3	11176.1	11180.5
495.44	11182.1	11181.8	11175.6	11176.5	11180.9
495.39	11183.2	11182.2	11176	11176.8	11181.3
495.34	11184.3	11182.6	11176.3	11177.2	11181.7
495.29	11185.4	11183	11176.7	11177.5	11182.1
495.24	11186.5	11183.4	11177	11177.9	11182.5
495.19	11187.7	11183.8	11177.4	11178.2	11182.9
495.14	11188.8	11184.2	11177.7	11178.6	11183.3
495.09	11190	11184.5	11178	11178.9	11183.7
495.04	11191.2	11185	11178.4	11179.3	11184.1
494.99	11192.3	11185.4	11178.7	11179.6	11184.5
494.94	11193.5	11185.8	11179.1	11180	11184.9
494.89	11194.7	11186.1	11179.4	11180.3	11185.3
494.84	11195.8	11186.5	11179.8	11180.7	11185.6
494.79	11197	11187	11180.1	11181	11186
494.74	11198.1	11187.4	11180.5	11181.4	11186.5
494.69	11199.3	11187.8	11180.8	11181.7	11186.9
494.64	11200.5	11188.2	11181.2	11182.1	11187.2
494.59	11201.6	11188.6	11181.5	11182.4	11187.7
494.54	11202.7	11189	11181.9	11182.8	11188.1
494.49	11203.8	11189.4	11182.2	11183.1	11188.5
494.44	11204.9	11189.8	11182.5	11183.5	11188.9
494.39	11206	11190.2	11182.9	11183.8	11189.3
494.34	11207.1	11190.6	11183.2	11184.2	11189.7
494.29	11208.2	11191	11183.6	11184.5	11190.1
494.24	11209.2	11191.4	11183.9	11184.9	11190.5
494.19	11210.3	11191.8	11184.3	11185.2	11190.9
494.14	11211.3	11192.2	11184.6	11185.6	11191.3
494.09	11212.3	11192.7	11185	11185.9	11191.7
494.04	11213.3	11193.1	11185.3	11186.2	11192.1
493.99	11214.3	11193.5	11185.7	11186.6	11192.5
493.94	11215.2	11193.9	11186	11187	11193
493.89	11216.2	11194.3	11186.4	11187.3	11193.4
493.84	11217.1	11194.7	11186.7	11187.6	11193.8
493.79	11218	11195.2	11187	11188	11194.2
493.74	11218.9	11195.6	11187.4	11188.4	11194.6
493.69	11219.8	11196	11187.7	11188.7	11195
493.64	11220.7	11196.4	11188.1	11189	11195.5
493.59	11221.5	11196.9	11188.4	11189.4	11195.9
493.54	11222.4	11197.3	11188.8	11189.7	11196.3
493.49	11223.2	11197.7	11189.1	11190.1	11196.7
493.44	11224	11198.1	11189.5	11190.4	11197.1
493.39	11224.8	11198.5	11189.8	11190.8	11197.6
493.34	11225.5	11199	11190.1	11191.1	11198
493.29	11226.3	11199.4	11190.5	11191.5	11198.4
493.24	11227	11199.9	11190.8	11191.8	11198.9
493.19	11227.8	11200.3	11191.2	11192.2	11199.3
493.14	11228.5	11200.7	11191.5	11192.5	11199.7
493.09	11229.2	11201.1	11191.9	11192.9	11200.1
493.04	11229.8	11201.6	11192.2	11193.2	11200.6
492.99	11230.5	11202	11192.6	11193.6	11201
492.94	11231.2	11202.5	11192.9	11193.9	11201.5
492.89	11231.8	11202.9	11193.3	11194.3	11201.9
492.84	11232.4	11203.4	11193.6	11194.6	11202.3
492.79	11233.1	11203.8	11194	11195	11202.8
492.74	11232.6	11204.2	11194.3	11195.3	11203.2
492.69	11229.9	11204.7	11194.6	11195.7	11203.7
492.64	11227.6	11205.1	11195	11196	11204.1
492.59	11229.2	11205.6	11195.3	11196.4	11204.6
492.54	11233.2	11206	11195.7	11196.7	11205
492.49	11237.3	11206.5	11196	11197.1	11205.5
492.44	11239.8	11207	11196.4	11197.4	11205.9
492.39	11242.6	11207.4	11196.7	11197.8	11206.4
492.34	11242.8	11207.9	11197.1	11198.1	11206.8
492.29	11242.4	11208.3	11197.4	11198.5	11207.3
492.24	11244.7	11208.8	11197.8	11198.8	11207.7
492.19	11244.6	11209.3	11198.1	11199.2	11208.2
492.14	11243.6	11209.7	11198.5	11199.5	11208.7
492.09	11248.1	11210.2	11198.8	11199.9	11209.1
492.04	11250.2	11210.7	11199.1	11200.2	11209.6
491.99	11251	11211.1	11199.5	11200.6	11210.1
491.94	11247.6	11211.6	11199.8	11200.9	11210.5
491.89	11246.2	11212.1	11200.2	11201.3	11211
491.84	11247.4	11212.6	11200.5	11201.6	11211.5
491.79	11246	11213.1	11200.9	11202	11212
491.74	11244.8	11213.6	11201.2	11202.3	11212.5
491.69	11244.6	11214	11201.6	11202.7	11213
491.64	11248.2	11214.5	11201.9	11203	11213.4
491.59	11249.9	11215	11202.2	11203.4	11213.9
491.54	11250.4	11215.5	11202.6	11203.7	11214.4
491.49	11252.8	11216	11203	11204.1	11214.9
491.44	11252.2	11216.5	11203.3	11204.4	11215.4
491.39	11252	11217	11203.6	11204.8	11215.9
491.34	11253.3	11217.5	11204	11205.1	11216.4
491.29	11251.7	11218.1	11204.3	11205.5	11216.9
491.24	11248.9	11218.6	11204.7	11205.8	11217.4
491.19	11246.7	11219.1	11205	11206.2	11218
491.14	11247.5	11219.6	11205.4	11206.5	11218.5
491.09	11246.1	11220.1	11205.7	11206.9	11219
491.04	11249.4	11220.7	11206.1	11207.2	11219.5
490.99	11250.4	11221.2	11206.4	11207.6	11220
490.94	11250.2	11221.7	11206.8	11207.9	11220.6
490.89	11250.9	11222.3	11207.1	11208.2	11221.1
490.84	11250.7	11222.8	11207.4	11208.6	11221.6
490.79	11251.4	11223.4	11207.8	11209	11222.2
490.74	11252.2	11223.9	11208.1	11209.3	11222.7
490.69	11252.5	11224.5	11208.5	11209.6	11223.3
490.64	11248.5	11225	11208.8	11210	11223.9
490.59	11245.9	11225.6	11209.2	11210.4	11224.4
490.54	11246.5	11226.2	11209.5	11210.7	11225
490.49	11249	11226.7	11209.9	11211	11225.5
490.44	11249.5	11227.3	11210.2	11211.4	11226.1
490.39	11247.9	11227.9	11210.5	11211.8	11226.7
490.34	11246.1	11228.5	11210.9	11212.1	11227.3
490.29	11245.7	11229.1	11211.2	11212.5	11227.9
490.24	11245.3	11229.7	11211.6	11212.8	11228.5
490.19	11243.4	11230.3	11211.9	11213.1	11229.1
490.14	11244	11230.9	11212.3	11213.5	11229.7
490.09	11244.6	11231.5	11212.6	11213.9	11230.3
490.04	11242.8	11232.2	11213	11214.2	11230.9
489.99	11244.9	11232.8	11213.3	11214.5	11231.5
489.94	11244.5	11233.4	11213.7	11214.9	11232.2
489.89	11245.1	11234.1	11214	11215.3	11232.8
489.84	11243.5	11234.7	11214.4	11215.6	11233.5
489.79	11246.7	11235.4	11214.7	11216	11234.1
489.74	11248.8	11236.1	11215	11216.3	11234.8
489.69	11250.6	11236.8	11215.4	11216.7	11235.5
489.64	11253.5	11237.4	11215.7	11217	11236.2
489.59	11256.3	11238.1	11216.1	11217.4	11236.9
489.54	11258.2	11238.8	11216.4	11217.7	11237.6
489.49	11259.5	11239.6	11216.8	11218.1	11238.3
489.44	11262.5	11240.3	11217.1	11218.4	11239
489.39	11265.5	11241	11217.5	11218.8	11239.7
489.34	11269	11241.8	11217.8	11219.1	11240.5
489.29	11270.3	11242.5	11218.2	11219.5	11241.2
489.24	11273	11243.3	11218.5	11219.8	11242
489.19	11274.2	11244.1	11218.9	11220.2	11242.8
489.14	11274.1	11244.9	11219.2	11220.5	11243.6
489.09	11274.8	11245.7	11219.5	11220.9	11244.4
489.04	11277.5	11246.5	11219.9	11221.2	11245.2
488.99	11278	11247.4	11220.2	11221.6	11246.1
488.94	11280.6	11248.2	11220.6	11221.9	11246.9
488.89	11283.7	11249.1	11220.9	11222.3	11247.8
488.84	11288.7	11250	11221.3	11222.6	11248.7
488.79	11290.7	11250.9	11221.6	11223	11249.6
488.74	11294.2	11251.8	11222	11223.3	11250.5
488.69	11298.3	11252.8	11222.3	11223.7	11251.4
488.64	11302.3	11253.8	11222.7	11224	11252.4
488.59	11306.3	11254.7	11223	11224.4	11253.4
488.54	11307.9	11255.7	11223.4	11224.7	11254.4
488.49	11310.4	11256.8	11223.7	11225.1	11255.4
488.44	11311.9	11257.8	11224	11225.4	11256.4
488.39	11310.4	11258.9	11224.4	11225.8	11257.5
488.34	11312.1	11260	11224.7	11226.1	11258.6
488.29	11314.4	11261.1	11225.1	11226.5	11259.7
488.24	11319.4	11262.2	11225.4	11226.8	11260.9
488.19	11322.1	11263.4	11225.8	11227.2	11262
488.14	11323	11264.6	11226.1	11227.5	11263.2
488.09	11325.9	11265.9	11226.5	11227.9	11264.5
488.04	11329.7	11267.1	11226.8	11228.2	11265.7
487.99	11332	11268.4	11227.1	11228.6	11267
487.94	11330.8	11269.8	11227.5	11228.9	11268.3
487.89	11326.5	11271.1	11227.8	11229.3	11269.7
487.84	11329.3	11272.5	11228.2	11229.6	11271.1
487.79	11333.7	11273.9	11228.5	11230	11272.5
487.74	11337.7	11275.4	11228.9	11230.3	11274
487.69	11338.8	11276.9	11229.2	11230.7	11275.5
487.64	11341.6	11278.5	11229.6	11231	11277
487.59	11339.5	11280	11229.9	11231.4	11278.6
487.54	11337.3	11281.7	11230.3	11231.8	11280.2
487.49	11339.1	11283.4	11230.6	11232.1	11281.9
487.44	11338.7	11285.1	11231	11232.5	11283.6
487.39	11337	11286.8	11231.3	11232.8	11285.3
487.34	11340.3	11288.6	11231.6	11233.1	11287.1
487.29	11344.7	11290.5	11232	11233.5	11289
487.24	11343.9	11292.4	11232.3	11233.9	11290.9
487.19	11342.7	11294.4	11232.7	11234.2	11292.8
487.14	11343.2	11296.4	11233	11234.6	11294.8
487.09	11347.1	11298.4	11233.4	11234.9	11296.9
487.04	11348.6	11300.5	11233.7	11235.3	11299
486.99	11344	11302.7	11234.1	11235.6	11301.2
486.94	11344.9	11304.9	11234.4	11236	11303.4
486.89	11346.6	11307.2	11234.8	11236.3	11305.6
486.84	11349.2	11309.5	11235.1	11236.7	11308
486.79	11350.5	11312	11235.5	11237	11310.4
486.74	11353.4	11314.4	11235.8	11237.4	11312.8
486.69	11357.2	11316.9	11236.1	11237.7	11315.4
486.64	11358.8	11319.5	11236.5	11238.1	11317.9
486.59	11361.2	11322.2	11236.8	11238.4	11320.6
486.54	11361.5	11324.9	11237.2	11238.8	11323.3
486.49	11365.3	11327.6	11237.5	11239.1	11326
486.44	11365.9	11330.5	11237.9	11239.5	11328.9
486.39	11364.7	11333.4	11238.2	11239.8	11331.8
486.34	11363.8	11336.3	11238.6	11240.2	11334.7
486.29	11363.3	11339.4	11238.9	11240.5	11337.7
486.24	11363.7	11342.5	11239.3	11240.9	11340.8
486.19	11365.6	11345.6	11239.6	11241.2	11344
486.14	11372.3	11348.9	11240	11241.6	11347.2
486.09	11375.4	11352.1	11240.3	11242	11350.5
486.04	11377.2	11355.5	11240.6	11242.3	11353.8
485.99	11379.6	11358.9	11241	11242.7	11357.2
485.94	11382.7	11362.4	11241.3	11243	11360.7
485.89	11386	11365.9	11241.7	11243.4	11364.2
485.84	11387.8	11369.5	11242	11243.7	11367.8
485.79	11389.1	11373.1	11242.4	11244.1	11371.4
485.74	11388.4	11376.8	11242.7	11244.4	11375.1
485.69	11390.8	11380.5	11243.1	11244.8	11378.8
485.64	11391.2	11384.3	11243.4	11245.1	11382.5
485.59	11391.4	11388.1	11243.8	11245.5	11386.3
485.54	11393	11391.9	11244.1	11245.8	11390.2
485.49	11394.3	11395.8	11244.4	11246.2	11394
485.44	11397	11399.7	11244.8	11246.5	11397.9
485.39	11399.1	11403.6	11245.1	11246.9	11401.8
485.34	11403.1	11407.5	11245.5	11247.2	11405.7
485.29	11405.4	11411.4	11245.8	11247.6	11409.6
485.24	11408.9	11415.3	11246.2	11248	11413.5
485.19	11412.2	11419.2	11246.5	11248.3	11417.4
485.14	11417.1	11423	11246.9	11248.7	11421.2
485.09	11420.7	11426.8	11247.2	11249	11425
485.04	11424.6	11430.6	11247.5	11249.4	11428.8
484.99	11426.5	11434.3	11247.9	11249.7	11432.5
484.94	11430.1	11437.9	11248.2	11250.1	11436.1
484.89	11432.7	11441.5	11248.6	11250.4	11439.6
484.84	11434.9	11444.9	11248.9	11250.8	11443
484.79	11439.1	11448.2	11249.3	11251.1	11446.3
484.74	11440.8	11451.4	11249.6	11251.5	11449.5
484.69	11440.4	11454.4	11250	11251.9	11452.5
484.64	11444	11457.3	11250.3	11252.2	11455.4
484.59	11447.7	11460	11250.7	11252.6	11458.1
484.54	11448.3	11462.5	11251	11252.9	11460.6
484.49	11450.5	11464.9	11251.4	11253.3	11463
484.44	11450.4	11467	11251.7	11253.6	11465.1
484.39	11453.5	11468.9	11252	11254	11467
484.34	11456.8	11470.6	11252.4	11254.3	11468.6
484.29	11458.6	11472	11252.7	11254.7	11470.1
484.24	11462	11473.2	11253.1	11255	11471.2
484.19	11463.4	11474.1	11253.4	11255.4	11472.2
484.14	11466.6	11474.8	11253.8	11255.8	11472.9
484.09	11467.2	11475.3	11254.1	11256.1	11473.3
484.04	11466.6	11475.4	11254.5	11256.5	11473.5
483.99	11467.7	11475.4	11254.8	11256.8	11473.4
483.94	11467.2	11475	11255.2	11257.2	11473
483.89	11466.4	11474.5	11255.5	11257.5	11472.4
483.84	11465.2	11473.6	11255.9	11257.9	11471.6
483.79	11465.5	11472.6	11256.2	11258.2	11470.5
483.74	11467.2	11471.3	11256.5	11258.6	11469.2
483.69	11466.6	11469.8	11256.9	11258.9	11467.7
483.64	11465.9	11468.1	11257.2	11259.3	11466
483.59	11464.2	11466.2	11257.6	11259.6	11464.1
483.54	11462	11464.1	11257.9	11260	11462
483.49	11460.4	11461.9	11258.3	11260.4	11459.8
483.44	11458.4	11459.5	11258.6	11260.7	11457.4
483.39	11458	11457	11259	11261.1	11454.9
483.34	11454.6	11454.3	11259.3	11261.4	11452.2
483.29	11452	11451.5	11259.7	11261.8	11449.4
483.24	11450.6	11448.7	11260	11262.1	11446.5
483.19	11447.8	11445.7	11260.4	11262.5	11443.6
483.14	11444.4	11442.7	11260.7	11262.9	11440.6
483.09	11445.2	11439.6	11261	11263.2	11437.5
483.04	11444.5	11436.5	11261.4	11263.6	11434.4
482.99	11440.9	11433.4	11261.7	11263.9	11431.2
482.94	11434.9	11430.2	11262.1	11264.3	11428
482.89	11427.4	11427	11262.4	11264.6	11424.8
482.84	11420.3	11423.8	11262.8	11265	11421.6
482.79	11414	11420.6	11263.1	11265.4	11418.4
482.74	11410.7	11417.4	11263.5	11265.7	11415.2
482.69	11408.1	11414.2	11263.8	11266.1	11412
482.64	11408	11411.1	11264.1	11266.4	11408.8
482.59	11404.1	11408	11264.5	11266.8	11405.7
482.54	11400	11404.9	11264.8	11267.1	11402.6
482.49	11397.6	11401.9	11265.2	11267.5	11399.5
482.44	11393.4	11398.9	11265.5	11267.8	11396.5
482.39	11390.6	11395.9	11265.9	11268.2	11393.6
482.34	11387.4	11393	11266.2	11268.6	11390.7
482.29	11384.4	11390.1	11266.6	11268.9	11387.8
482.24	11378.2	11387.4	11266.9	11269.3	11385
482.19	11370.6	11384.6	11267.3	11269.6	11382.3
482.14	11364	11382	11267.6	11270	11379.6
482.09	11357	11379.3	11268	11270.3	11377
482.04	11352.4	11376.8	11268.3	11270.7	11374.4
481.99	11348.1	11374.3	11268.6	11271.1	11371.9
481.94	11345	11371.9	11269	11271.4	11369.5
481.89	11339.6	11369.5	11269.3	11271.8	11367.1
481.84	11336.8	11367.2	11269.7	11272.1	11364.8
481.79	11331.6	11365	11270	11272.5	11362.5
481.74	11325.9	11362.8	11270.4	11272.9	11360.4
481.69	11320.7	11360.7	11270.7	11273.2	11358.2
481.64	11317.9	11358.7	11271.1	11273.6	11356.2
481.59	11314.8	11356.7	11271.4	11273.9	11354.2
481.54	11311.3	11354.8	11271.8	11274.3	11352.3
481.49	11309.3	11353	11272.1	11274.6	11350.4
481.44	11308.3	11351.2	11272.5	11275	11348.6
481.39	11306.6	11349.5	11272.8	11275.4	11346.9
481.34	11305.2	11347.8	11273.1	11275.7	11345.2
481.29	11301.9	11346.2	11273.5	11276.1	11343.6
481.24	11301.3	11344.6	11273.8	11276.4	11342
481.19	11302.3	11343.1	11274.2	11276.8	11340.5
481.14	11300.9	11341.7	11274.5	11277.2	11339.1
481.09	11297.5	11340.3	11274.9	11277.5	11337.7
481.04	11292.9	11339	11275.2	11277.9	11336.4
480.99	11290.9	11337.7	11275.6	11278.2	11335.1
480.94	11288.6	11336.5	11275.9	11278.6	11333.8
480.89	11287.8	11335.3	11276.3	11279	11332.6
480.84	11286.5	11334.2	11276.6	11279.3	11331.5
480.79	11286.5	11333.1	11277	11279.7	11330.4
480.74	11286.7	11332.1	11277.3	11280	11329.4
480.69	11285.5	11331.1	11277.6	11280.4	11328.4
480.64	11282.5	11330.2	11278	11280.8	11327.4
480.59	11280.5	11329.3	11278.3	11281.1	11326.5
480.54	11279.1	11328.4	11278.7	11281.5	11325.6
480.49	11275.4	11327.6	11279	11281.8	11324.8
480.44	11272.4	11326.8	11279.4	11282.2	11324
480.39	11271.1	11326.1	11279.7	11282.6	11323.2
480.34	11271.1	11325.4	11280.1	11282.9	11322.5
480.29	11269.8	11324.7	11280.4	11283.3	11321.8
480.24	11265.7	11324.1	11280.8	11283.6	11321.2
480.19	11259.4	11323.5	11281.1	11284	11320.6
480.14	11257.1	11322.9	11281.4	11284.4	11320
480.09	11251.5	11322.4	11281.8	11284.7	11319.4
480.04	11249.4	11321.9	11282.1	11285.1	11318.9
479.99	11249.1	11321.4	11282.5	11285.5	11318.4
479.94	11249.1	11320.9	11282.8	11285.8	11317.9
479.89	11252.4	11320.5	11283.2	11286.2	11317.5
479.84	11253.4	11320.1	11283.5	11286.5	11317.1
479.79	11250.7	11319.7	11283.9	11286.9	11316.7
479.74	11245.1	11319.4	11284.2	11287.3	11316.3
479.69	11244.1	11319	11284.6	11287.6	11316
479.64	11242	11318.7	11284.9	11288	11315.6
479.59	11240.5	11318.5	11285.2	11288.4	11315.4
479.54	11239.2	11318.2	11285.6	11288.7	11315.1
479.49	11239.3	11318	11285.9	11289.1	11314.8
479.44	11239.1	11317.7	11286.3	11289.5	11314.6
479.39	11238.6	11317.5	11286.6	11289.8	11314.4
479.34	11236.4	11317.4	11287	11290.2	11314.1
479.29	11238.6	11317.2	11287.3	11290.5	11314
479.24	11241.4	11317	11287.7	11290.9	11313.8
479.19	11242.8	11316.9	11288	11291.3	11313.6
479.14	11243.5	11316.8	11288.4	11291.6	11313.5
479.09	11243.5	11316.7	11288.7	11292	11313.4
479.04	11239.1	11316.6	11289	11292.4	11313.3
478.99	11237.4	11316.5	11289.4	11292.7	11313.2
478.94	11234.5	11316.4	11289.7	11293.1	11313.1
478.89	11234.5	11316.4	11290.1	11293.5	11313
478.84	11235.8	11316.3	11290.4	11293.8	11312.9
478.79	11236.5	11316.3	11290.8	11294.2	11312.9
478.74	11235.2	11316.3	11291.1	11294.5	11312.9
478.69	11234.3	11316.3	11291.5	11294.9	11312.8
478.64	11235.6	11316.3	11291.8	11295.3	11312.8
478.59	11232.8	11316.3	11292.2	11295.6	11312.8
478.54	11232.6	11316.3	11292.5	11296	11312.8
478.49	11228.9	11316.4	11292.9	11296.4	11312.8
478.44	11226.4	11316.4	11293.2	11296.8	11312.8
478.39	11227.9	11316.4	11293.5	11297.1	11312.9
478.34	11230.8	11316.5	11293.9	11297.5	11312.9
478.29	11229.8	11316.6	11294.2	11297.9	11312.9
478.24	11230.3	11316.6	11294.6	11298.2	11313
478.19	11232.4	11316.7	11294.9	11298.6	11313
478.14	11234	11316.8	11295.3	11299	11313.1
478.09	11236.2	11316.9	11295.6	11299.3	11313.2
478.04	11238.9	11317	11296	11299.7	11313.3
477.99	11240	11317.1	11296.3	11300.1	11313.4
477.94	11239.7	11317.2	11296.7	11300.4	11313.4
477.89	11241.2	11317.3	11297	11300.8	11313.5
477.84	11243.2	11317.5	11297.4	11301.2	11313.6
477.79	11245.3	11317.6	11297.7	11301.5	11313.8
477.74	11248.3	11317.7	11298	11301.9	11313.9
477.69	11249.2	11317.9	11298.4	11302.3	11314
477.64	11247.3	11318	11298.7	11302.6	11314.1
477.59	11246.8	11318.2	11299.1	11303	11314.2
477.54	11248.9	11318.3	11299.4	11303.4	11314.4
477.49	11252.4	11318.5	11299.8	11303.8	11314.5
477.44	11256	11318.7	11300.1	11304.1	11314.6
477.39	11257.2	11318.8	11300.5	11304.5	11314.8
477.34	11260.6	11319	11300.8	11304.9	11314.9
477.29	11260.8	11319.2	11301.1	11305.2	11315.1
477.24	11262	11319.4	11301.5	11305.6	11315.2
477.19	11266.8	11319.6	11301.9	11306	11315.4
477.14	11270.3	11319.8	11302.2	11306.4	11315.6
477.09	11272.5	11320	11302.5	11306.8	11315.8
477.04	11277	11320.1	11302.9	11307.1	11315.9
476.99	11279.7	11320.4	11303.2	11307.5	11316.1
476.94	11282.3	11320.6	11303.6	11307.9	11316.3
476.89	11284.5	11320.8	11303.9	11308.2	11316.5
476.84	11286.5	11321	11304.3	11308.6	11316.6
476.79	11287	11321.2	11304.6	11309	11316.8
476.74	11287.2	11321.4	11305	11309.4	11317
476.69	11286.5	11321.6	11305.3	11309.7	11317.2
476.64	11288.7	11321.9	11305.6	11310.1	11317.4
476.59	11290	11322.1	11306	11310.5	11317.6
476.54	11292	11322.3	11306.3	11310.9	11317.8
476.49	11294.3	11322.6	11306.7	11311.2	11318
476.44	11295.4	11322.8	11307	11311.6	11318.2
476.39	11297.5	11323	11307.4	11312	11318.4
476.34	11302.1	11323.3	11307.7	11312.4	11318.6
476.29	11302.4	11323.5	11308.1	11312.8	11318.9
476.24	11299.9	11323.8	11308.4	11313.1	11319.1
476.19	11300.4	11324	11308.8	11313.5	11319.3
476.14	11303.3	11324.3	11309.1	11313.9	11319.5
476.09	11304.5	11324.6	11309.5	11314.3	11319.7
476.04	11305.8	11324.8	11309.8	11314.6	11320
475.99	11310.8	11325.1	11310.1	11315	11320.2
475.94	11309.6	11325.4	11310.5	11315.4	11320.4
475.89	11311.1	11325.6	11310.8	11315.8	11320.7
475.84	11311.1	11325.9	11311.2	11316.2	11320.9
475.79	11311.6	11326.1	11311.5	11316.5	11321.1
475.74	11313.4	11326.4	11311.9	11316.9	11321.4
475.69	11314	11326.7	11312.2	11317.3	11321.6
475.64	11313.7	11327	11312.6	11317.7	11321.9
475.59	11316.1	11327.3	11312.9	11318.1	11322.1
475.54	11315	11327.5	11313.3	11318.5	11322.3
475.49	11313	11327.8	11313.6	11318.9	11322.6
475.44	11312.3	11328.1	11314	11319.2	11322.8
475.39	11310.5	11328.4	11314.3	11319.6	11323.1
475.34	11310.4	11328.7	11314.6	11320	11323.3
475.29	11312.4	11329	11315	11320.4	11323.6
475.24	11315	11329.3	11315.3	11320.8	11323.8
475.19	11315	11329.6	11315.7	11321.2	11324.1
475.14	11314.7	11329.9	11316	11321.5	11324.4
475.09	11312.8	11330.2	11316.4	11321.9	11324.6
475.04	11312.4	11330.5	11316.7	11322.3	11324.9
474.99	11312.4	11330.8	11317.1	11322.7	11325.1
474.94	11311.8	11331.1	11317.4	11323.1	11325.4
474.89	11312.2	11331.4	11317.8	11323.5	11325.6
474.84	11309.5	11331.7	11318.1	11323.9	11325.9
474.79	11307.2	11332	11318.4	11324.3	11326.2
474.74	11305	11332.3	11318.8	11324.7	11326.5
474.69	11305	11332.6	11319.1	11325	11326.7
474.64	11305.2	11333	11319.5	11325.5	11327
474.59	11305.8	11333.3	11319.8	11325.8	11327.2
474.54	11305.7	11333.6	11320.2	11326.2	11327.5
474.49	11304.1	11333.9	11320.5	11326.6	11327.8
474.44	11300.8	11334.2	11320.9	11327	11328.1
474.39	11297.9	11334.5	11321.2	11327.4	11328.4
474.34	11297.8	11334.9	11321.6	11327.8	11328.6
474.29	11294.4	11335.2	11321.9	11328.2	11328.9
474.24	11293.2	11335.5	11322.2	11328.6	11329.2
474.19	11291.9	11335.9	11322.6	11329	11329.5
474.14	11290.8	11336.2	11322.9	11329.4	11329.7
474.09	11290.2	11336.5	11323.3	11329.8	11330
474.04	11291	11336.9	11323.6	11330.2	11330.3
473.99	11293.6	11337.2	11324	11330.6	11330.6
473.94	11294	11337.5	11324.3	11331	11330.9
473.89	11295.6	11337.9	11324.7	11331.4	11331.1
473.84	11296	11338.2	11325	11331.8	11331.4
473.79	11296.8	11338.5	11325.4	11332.2	11331.7
473.74	11298.3	11338.9	11325.7	11332.6	11332
473.69	11298.9	11339.2	11326	11333	11332.3
473.64	11296.3	11339.6	11326.4	11333.4	11332.6
473.59	11295.5	11339.9	11326.7	11333.8	11332.9
473.54	11297.3	11340.3	11327.1	11334.2	11333.2
473.49	11297.5	11340.6	11327.4	11334.6	11333.5
473.44	11298.5	11341	11327.8	11335	11333.7
473.39	11299.5	11341.4	11328.1	11335.4	11334
473.34	11301.1	11341.7	11328.5	11335.9	11334.3
473.29	11305.5	11342.1	11328.8	11336.3	11334.6
473.24	11304.6	11342.4	11329.2	11336.7	11334.9
473.19	11304	11342.8	11329.5	11337.1	11335.2
473.14	11303.9	11343.1	11329.9	11337.5	11335.5
473.09	11303.7	11343.5	11330.2	11337.9	11335.8
473.04	11307.3	11343.9	11330.5	11338.3	11336.1
472.99	11306.8	11344.2	11330.9	11338.7	11336.4
472.94	11309.5	11344.6	11331.2	11339.1	11336.7
472.89	11312.3	11345	11331.6	11339.6	11337
472.84	11314.5	11345.4	11331.9	11340	11337.3
472.79	11316.7	11345.7	11332.3	11340.4	11337.6
472.74	11316.7	11346.1	11332.6	11340.8	11337.9
472.69	11316.7	11346.5	11333	11341.2	11338.2
472.64	11318.9	11346.9	11333.3	11341.7	11338.5
472.59	11319.4	11347.2	11333.7	11342.1	11338.8
472.54	11321.3	11347.6	11334	11342.5	11339.1
472.49	11322.5	11348	11334.4	11342.9	11339.4
472.44	11326.5	11348.4	11334.7	11343.4	11339.7
472.39	11326.3	11348.8	11335	11343.8	11340
472.34	11325.7	11349.1	11335.4	11344.2	11340.3
472.29	11327.7	11349.5	11335.7	11344.6	11340.6
472.24	11329	11349.9	11336.1	11345.1	11340.9
472.19	11331.6	11350.3	11336.4	11345.5	11341.2
472.14	11333	11350.7	11336.8	11345.9	11341.5
472.09	11336.9	11351.1	11337.1	11346.4	11341.9
472.04	11340.5	11351.5	11337.5	11346.8	11342.2
471.99	11344.2	11351.9	11337.8	11347.2	11342.5
471.94	11347.8	11352.3	11338.2	11347.7	11342.8
471.89	11353.3	11352.7	11338.5	11348.1	11343.1
471.84	11359.4	11353.1	11338.9	11348.6	11343.4
471.79	11365.3	11353.5	11339.2	11349	11343.7
471.74	11368	11353.9	11339.5	11349.5	11344
471.69	11370.9	11354.3	11339.9	11349.9	11344.3
471.64	11372.1	11354.8	11340.2	11350.3	11344.6
471.59	11371.9	11355.2	11340.6	11350.8	11345
471.54	11373	11355.6	11340.9	11351.2	11345.3
471.49	11376.7	11356	11341.3	11351.7	11345.6
471.44	11376.3	11356.4	11341.6	11352.1	11345.9
471.39	11376.6	11356.8	11342	11352.6	11346.2
471.34	11377.3	11357.3	11342.3	11353.1	11346.5
471.29	11377.5	11357.7	11342.6	11353.5	11346.8
471.24	11378	11358.1	11343	11354	11347.1
471.19	11380.4	11358.5	11343.3	11354.4	11347.5
471.14	11383.3	11359	11343.7	11354.9	11347.8
471.09	11383.1	11359.4	11344	11355.4	11348.1
471.04	11384.6	11359.9	11344.4	11355.8	11348.4
470.99	11384.5	11360.3	11344.7	11356.3	11348.7
470.94	11387.9	11360.7	11345.1	11356.8	11349
470.89	11390.8	11361.2	11345.4	11357.2	11349.4
470.84	11393.5	11361.6	11345.8	11357.7	11349.7
470.79	11391.9	11362.1	11346.1	11358.2	11350
470.74	11392.4	11362.5	11346.5	11358.7	11350.3
470.69	11392.6	11363	11346.8	11359.2	11350.6
470.64	11394	11363.4	11347.1	11359.6	11350.9
470.59	11394	11363.9	11347.5	11360.1	11351.2
470.54	11393.1	11364.4	11347.8	11360.6	11351.6
470.49	11393.8	11364.8	11348.2	11361.1	11351.9
470.44	11397.1	11365.3	11348.5	11361.6	11352.2
470.39	11399.8	11365.8	11348.9	11362.1	11352.5
470.34	11399.4	11366.2	11349.2	11362.6	11352.9
470.29	11397.9	11366.7	11349.6	11363.1	11353.2
470.24	11395.6	11367.2	11349.9	11363.6	11353.5
470.19	11395.5	11367.6	11350.3	11364.1	11353.8
470.14	11396.5	11368.1	11350.6	11364.6	11354.1
470.09	11401.2	11368.6	11351	11365.1	11354.5
470.04	11405	11369.1	11351.3	11365.6	11354.8
469.99	11408.7	11369.6	11351.6	11366.1	11355.1
469.94	11412	11370.1	11352	11366.7	11355.4
469.89	11414.4	11370.6	11352.3	11367.2	11355.7
469.84	11413.5	11371.1	11352.7	11367.7	11356.1
469.79	11412.2	11371.6	11353	11368.3	11356.4
469.74	11414.2	11372.1	11353.4	11368.8	11356.7
469.69	11414.3	11372.6	11353.7	11369.3	11357
469.64	11413.4	11373.2	11354.1	11369.9	11357.4
469.59	11415.6	11373.7	11354.4	11370.4	11357.7
469.54	11416.1	11374.2	11354.8	11371	11358
469.49	11414.3	11374.7	11355.1	11371.5	11358.3
469.44	11412.6	11375.3	11355.5	11372.1	11358.6
469.39	11413.1	11375.8	11355.8	11372.6	11359
469.34	11415.3	11376.4	11356.1	11373.2	11359.3
469.29	11415.3	11376.9	11356.5	11373.8	11359.6
469.24	11414.8	11377.5	11356.8	11374.3	11360
469.19	11415.7	11378	11357.2	11374.9	11360.3
469.14	11418.1	11378.6	11357.5	11375.5	11360.6
469.09	11420.1	11379.1	11357.9	11376.1	11360.9
469.04	11422	11379.7	11358.2	11376.7	11361.2
468.99	11421.1	11380.3	11358.6	11377.3	11361.6
468.94	11421.3	11380.9	11358.9	11377.9	11361.9
468.89	11420.2	11381.4	11359.2	11378.5	11362.2
468.84	11420.9	11382	11359.6	11379.1	11362.6
468.79	11420.9	11382.6	11359.9	11379.7	11362.9
468.74	11422.7	11383.2	11360.3	11380.3	11363.2
468.69	11428.6	11383.8	11360.6	11380.9	11363.5
468.64	11431.6	11384.5	11361	11381.6	11363.9
468.59	11432.6	11385.1	11361.3	11382.2	11364.2
468.54	11436.7	11385.7	11361.7	11382.9	11364.5
468.49	11436.6	11386.3	11362	11383.5	11364.9
468.44	11434.9	11387	11362.4	11384.2	11365.2
468.39	11437.5	11387.6	11362.7	11384.8	11365.5
468.34	11438.1	11388.3	11363	11385.5	11365.8
468.29	11436.6	11389	11363.4	11386.2	11366.2
468.24	11436.2	11389.6	11363.8	11386.9	11366.5
468.19	11435.9	11390.3	11364.1	11387.6	11366.8
468.14	11435.2	11391	11364.4	11388.3	11367.1
468.09	11435.8	11391.7	11364.8	11389	11367.5
468.04	11434.1	11392.4	11365.1	11389.7	11367.8
467.99	11434.2	11393.1	11365.5	11390.4	11368.1
467.94	11434.6	11393.8	11365.8	11391.2	11368.5
467.89	11434.5	11394.5	11366.2	11391.9	11368.8
467.84	11438.2	11395.3	11366.5	11392.7	11369.1
467.79	11440.3	11396	11366.9	11393.4	11369.5
467.74	11440.7	11396.8	11367.2	11394.2	11369.8
467.69	11441.3	11397.6	11367.5	11395	11370.1
467.64	11441.8	11398.4	11367.9	11395.8	11370.5
467.59	11443.7	11399.1	11368.2	11396.6	11370.8
467.54	11444.5	11400	11368.6	11397.4	11371.1
467.49	11447	11400.8	11368.9	11398.3	11371.4
467.44	11448.5	11401.6	11369.3	11399.1	11371.8
467.39	11451.4	11402.4	11369.6	11400	11372.1
467.34	11449.7	11403.3	11370	11400.8	11372.4
467.29	11452.5	11404.2	11370.3	11401.7	11372.8
467.24	11451.6	11405.1	11370.7	11402.6	11373.1
467.19	11451.4	11406	11371	11403.5	11373.4
467.14	11451.5	11406.9	11371.4	11404.5	11373.8
467.09	11453.4	11407.8	11371.7	11405.4	11374.1
467.04	11452.6	11408.8	11372	11406.4	11374.4
466.99	11450.6	11409.8	11372.4	11407.4	11374.8
466.94	11449.5	11410.8	11372.7	11408.4	11375.1
466.89	11450.2	11411.8	11373.1	11409.4	11375.4
466.84	11449.6	11412.8	11373.4	11410.5	11375.8
466.79	11450.6	11413.9	11373.8	11411.5	11376.1
466.74	11453	11414.9	11374.1	11412.6	11376.4
466.69	11455.5	11416	11374.5	11413.8	11376.8
466.64	11458.5	11417.2	11374.8	11414.9	11377.1
466.59	11460.6	11418.3	11375.2	11416.1	11377.4
466.54	11459.5	11419.5	11375.5	11417.3	11377.8
466.49	11459.6	11420.7	11375.9	11418.5	11378.1
466.44	11460.5	11422	11376.2	11419.7	11378.4
466.39	11460.1	11423.2	11376.5	11421	11378.8
466.34	11460.9	11424.5	11376.9	11422.3	11379.1
466.29	11462.7	11425.9	11377.2	11423.7	11379.4
466.24	11462.2	11427.2	11377.6	11425.1	11379.8
466.19	11463.4	11428.7	11377.9	11426.5	11380.1
466.14	11464.5	11430.1	11378.3	11428	11380.4
466.09	11467	11431.6	11378.6	11429.5	11380.8
466.04	11468	11433.1	11379	11431	11381.1
465.99	11468.7	11434.7	11379.3	11432.6	11381.4
465.94	11471.2	11436.4	11379.6	11434.2	11381.8
465.89	11473.1	11438	11380	11435.9	11382.1
465.84	11472	11439.8	11380.3	11437.7	11382.4
465.79	11472.4	11441.5	11380.7	11439.5	11382.8
465.74	11471.1	11443.4	11381	11441.3	11383.1
465.69	11470.6	11445.3	11381.4	11443.2	11383.4
465.64	11472.3	11447.2	11381.7	11445.2	11383.8
465.59	11473.4	11449.2	11382.1	11447.2	11384.1
465.54	11475.1	11451.3	11382.4	11449.3	11384.4
465.49	11475.7	11453.5	11382.8	11451.5	11384.8
465.44	11478.9	11455.7	11383.1	11453.7	11385.1
465.39	11480	11458	11383.5	11456	11385.4
465.34	11480	11460.4	11383.8	11458.4	11385.8
465.29	11479.9	11462.9	11384.1	11460.9	11386.1
465.24	11478.5	11465.4	11384.5	11463.5	11386.4
465.19	11480.8	11468	11384.8	11466.1	11386.8
465.14	11484.4	11470.8	11385.2	11468.8	11387.1
465.09	11487.1	11473.6	11385.5	11471.7	11387.5
465.04	11489.4	11476.5	11385.9	11474.6	11387.8
464.99	11489.6	11479.5	11386.2	11477.6	11388.1
464.94	11494.5	11482.6	11386.6	11480.7	11388.5
464.89	11495.3	11485.8	11386.9	11483.9	11388.8
464.84	11500.4	11489.1	11387.3	11487.3	11389.1
464.79	11502.3	11492.6	11387.6	11490.7	11389.5
464.74	11505.3	11496.1	11388	11494.3	11389.8
464.69	11509.2	11499.8	11388.3	11498	11390.1
464.64	11512.8	11503.6	11388.6	11501.8	11390.5
464.59	11518	11507.5	11389	11505.7	11390.8
464.54	11521.6	11511.6	11389.3	11509.8	11391.1
464.49	11527.2	11515.8	11389.7	11514	11391.5
464.44	11533.4	11520.1	11390	11518.3	11391.8
464.39	11540.3	11524.6	11390.4	11522.8	11392.2
464.34	11546.6	11529.2	11390.7	11527.4	11392.5
464.29	11550.3	11533.9	11391.1	11532.1	11392.8
464.24	11554.5	11538.8	11391.4	11537	11393.2
464.19	11558.1	11543.8	11391.8	11542.1	11393.5
464.14	11562	11549	11392.1	11547.3	11393.8
464.09	11567.1	11554.3	11392.5	11552.6	11394.2
464.04	11576	11559.8	11392.8	11558.1	11394.5
463.99	11581.7	11565.5	11393.1	11563.7	11394.9
463.94	11588.1	11571.2	11393.5	11569.5	11395.2
463.89	11595.4	11577.2	11393.8	11575.5	11395.5
463.84	11603.7	11583.3	11394.2	11581.6	11395.9
463.79	11609.9	11589.5	11394.5	11587.8	11396.2
463.74	11616.9	11595.9	11394.9	11594.2	11396.5
463.69	11625.7	11602.5	11395.2	11600.8	11396.9
463.64	11634	11609.1	11395.6	11607.5	11397.2
463.59	11640.8	11616	11395.9	11614.3	11397.6
463.54	11649.7	11622.9	11396.2	11621.3	11397.9
463.49	11655.9	11630	11396.6	11628.4	11398.2
463.44	11665.2	11637.2	11396.9	11635.5	11398.6
463.39	11673.6	11644.5	11397.3	11642.9	11398.9
463.34	11680.2	11651.9	11397.6	11650.3	11399.2
463.29	11684.6	11659.4	11398	11657.8	11399.6
463.24	11693.7	11667	11398.3	11665.4	11399.9
463.19	11701.9	11674.6	11398.7	11673	11400.3
463.14	11712.9	11682.2	11399	11680.7	11400.6
463.09	11721.8	11689.9	11399.4	11688.4	11400.9
463.04	11729.2	11697.6	11399.7	11696	11401.3
462.99	11738.5	11705.3	11400	11703.7	11401.6
462.94	11745.1	11712.9	11400.4	11711.3	11402
462.89	11749.3	11720.4	11400.8	11718.9	11402.3
462.84	11754.5	11727.9	11401.1	11726.3	11402.6
462.79	11760.6	11735.1	11401.4	11733.6	11403
462.74	11766.8	11742.3	11401.8	11740.8	11403.3
462.69	11772.9	11749.2	11402.1	11747.7	11403.6
462.64	11777.3	11755.9	11402.5	11754.4	11404
462.59	11781.5	11762.3	11402.8	11760.8	11404.3
462.54	11784.7	11768.3	11403.2	11766.8	11404.7
462.49	11786.6	11774.1	11403.5	11772.6	11405
462.44	11790.1	11779.4	11403.9	11777.9	11405.3
462.39	11790.2	11784.3	11404.2	11782.8	11405.7
462.34	11789.7	11788.7	11404.5	11787.3	11406
462.29	11790.9	11792.7	11404.9	11791.2	11406.4
462.24	11794.4	11796.1	11405.2	11794.7	11406.7
462.19	11794.7	11799	11405.6	11797.5	11407
462.14	11797.6	11801.3	11405.9	11799.9	11407.4
462.09	11798	11803	11406.3	11801.6	11407.7
462.04	11797.2	11804.2	11406.6	11802.7	11408
461.99	11797.7	11804.7	11407	11803.3	11408.4
461.94	11800.3	11804.6	11407.3	11803.2	11408.7
461.89	11801.3	11803.9	11407.7	11802.5	11409.1
461.84	11799.6	11802.6	11408	11801.2	11409.4
461.79	11795.6	11800.8	11408.4	11799.4	11409.8
461.74	11792.8	11798.3	11408.7	11797	11410.1
461.69	11793.2	11795.4	11409	11794	11410.4
461.64	11791.5	11791.9	11409.4	11790.5	11410.8
461.59	11786.8	11788	11409.7	11786.6	11411.1
461.54	11784.2	11783.5	11410.1	11782.2	11411.5
461.49	11780.9	11778.7	11410.4	11777.4	11411.8
461.44	11778	11773.5	11410.8	11772.2	11412.1
461.39	11773.2	11768	11411.1	11766.7	11412.5
461.34	11772.5	11762.2	11411.5	11760.8	11412.8
461.29	11769.9	11756.1	11411.8	11754.8	11413.1
461.24	11767.7	11749.8	11412.2	11748.4	11413.5
461.19	11764.1	11743.2	11412.5	11741.9	11413.8
461.14	11758.4	11736.6	11412.9	11735.3	11414.2
461.09	11753.1	11729.8	11413.2	11728.5	11414.5
461.04	11746.8	11722.9	11413.5	11721.6	11414.9
460.99	11734.6	11715.9	11413.9	11714.6	11415.2
460.94	11728	11708.9	11414.2	11707.6	11415.5
460.89	11721.9	11701.9	11414.6	11700.6	11415.9
460.84	11712.3	11694.9	11414.9	11693.6	11416.2
460.79	11703.5	11688	11415.3	11686.7	11416.5
460.74	11699.7	11681	11415.6	11679.8	11416.9
460.69	11694.3	11674.2	11416	11672.9	11417.2
460.64	11689.6	11667.4	11416.3	11666.1	11417.6
460.59	11684.2	11660.7	11416.6	11659.4	11417.9
460.54	11674.9	11654.1	11417	11652.9	11418.2
460.49	11665	11647.6	11417.3	11646.4	11418.6
460.44	11655.5	11641.3	11417.7	11640	11418.9
460.39	11648.1	11635.1	11418	11633.8	11419.3
460.34	11643.3	11629	11418.4	11627.7	11419.6
460.29	11636.4	11623	11418.7	11621.8	11420
460.24	11628.7	11617.2	11419.1	11616	11420.3
460.19	11622.7	11611.6	11419.4	11610.4	11420.6
460.14	11616.3	11606.1	11419.8	11604.9	11421
460.09	11610.4	11600.7	11420.1	11599.5	11421.3
460.04	11604.3	11595.5	11420.5	11594.3	11421.7
459.99	11598.9	11590.5	11420.8	11589.3	11422
459.94	11592.4	11585.6	11421.1	11584.4	11422.3
459.89	11584	11580.8	11421.5	11579.6	11422.7
459.84	11574.4	11576.2	11421.8	11575	11423
459.79	11567.4	11571.8	11422.2	11570.6	11423.4
459.74	11561	11567.5	11422.5	11566.3	11423.7
459.69	11555.9	11563.3	11422.9	11562.2	11424
459.64	11551.6	11559.3	11423.2	11558.2	11424.4
459.59	11543.1	11555.5	11423.6	11554.3	11424.7
459.54	11535.9	11551.8	11423.9	11550.6	11425.1
459.49	11530.8	11548.2	11424.3	11547	11425.4
459.44	11526.5	11544.7	11424.6	11543.6	11425.8
459.39	11522.3	11541.4	11425	11540.2	11426.1
459.34	11518.5	11538.2	11425.3	11537	11426.4
459.29	11515.9	11535.1	11425.6	11534	11426.8
459.24	11510.8	11532.2	11426	11531	11427.1
459.19	11507	11529.3	11426.3	11528.2	11427.5
459.14	11503.3	11526.6	11426.7	11525.5	11427.8
459.09	11498.2	11524	11427	11522.9	11428.1
459.04	11490.9	11521.5	11427.4	11520.4	11428.5
458.99	11487.9	11519.1	11427.7	11518	11428.8
458.94	11484.5	11516.8	11428.1	11515.7	11429.2
458.89	11480.9	11514.6	11428.4	11513.5	11429.5
458.84	11479.1	11512.5	11428.8	11511.4	11429.9
458.79	11476.6	11510.5	11429.1	11509.4	11430.2
458.74	11474.7	11508.6	11429.5	11507.5	11430.5
458.69	11474.2	11506.8	11429.8	11505.7	11430.9
458.64	11475.4	11505	11430.1	11504	11431.2
458.59	11473.8	11503.4	11430.5	11502.3	11431.6
458.54	11473.2	11501.8	11430.8	11500.7	11431.9
458.49	11474.3	11500.2	11431.2	11499.2	11432.2
458.44	11474.4	11498.8	11431.5	11497.7	11432.6
458.39	11474.1	11497.4	11431.9	11496.4	11432.9
458.34	11473.5	11496.1	11432.2	11495	11433.3
458.29	11476.2	11494.8	11432.6	11493.8	11433.6
458.24	11476.4	11493.6	11432.9	11492.6	11434
458.19	11475.8	11492.5	11433.2	11491.5	11434.3
458.14	11477	11491.4	11433.6	11490.4	11434.6
458.09	11478.7	11490.4	11433.9	11489.3	11435
458.04	11479.5	11489.4	11434.3	11488.4	11435.3
457.99	11481.9	11488.5	11434.6	11487.4	11435.7
457.94	11481.4	11487.6	11435	11486.5	11436
457.89	11479.5	11486.7	11435.3	11485.7	11436.3
457.84	11480.1	11485.9	11435.7	11484.9	11436.7
457.79	11481.7	11485.2	11436	11484.2	11437
457.74	11480.6	11484.5	11436.4	11483.4	11437.4
457.69	11483.4	11483.8	11436.7	11482.8	11437.7
457.64	11482	11483.1	11437	11482.1	11438
457.59	11482	11482.5	11437.4	11481.5	11438.4
457.54	11480.7	11481.9	11437.8	11480.9	11438.7
457.49	11478.2	11481.4	11438.1	11480.4	11439.1
457.44	11479.4	11480.8	11438.4	11479.9	11439.4
457.39	11477.2	11480.3	11438.8	11479.4	11439.8
457.34	11476.4	11479.9	11439.1	11478.9	11440.1
457.29	11476.5	11479.4	11439.5	11478.5	11440.5
457.24	11477.6	11479	11439.8	11478	11440.8
457.19	11476.4	11478.6	11440.2	11477.6	11441.1
457.14	11475.4	11478.2	11440.5	11477.3	11441.5
457.09	11475.5	11477.9	11440.9	11476.9	11441.8
457.04	11474.7	11477.6	11441.2	11476.6	11442.2
456.99	11474.9	11477.2	11441.5	11476.3	11442.5
456.94	11475.4	11477	11441.9	11476	11442.8
456.89	11473.3	11476.7	11442.2	11475.7	11443.2
456.84	11470.9	11476.4	11442.6	11475.5	11443.5
456.79	11468.4	11476.2	11442.9	11475.2	11443.9
456.74	11469.3	11476	11443.3	11475	11444.2
456.69	11472.4	11475.8	11443.6	11474.8	11444.5
456.64	11474.1	11475.5	11444	11474.6	11444.9
456.59	11474	11475.4	11444.3	11474.5	11445.2
456.54	11472.9	11475.2	11444.7	11474.3	11445.6
456.49	11471.4	11475	11445	11474.1	11445.9
456.44	11472.4	11474.9	11445.4	11474	11446.3
456.39	11472.5	11474.8	11445.7	11473.9	11446.6
456.34	11473.7	11474.7	11446	11473.8	11447
456.29	11476.5	11474.6	11446.4	11473.7	11447.3
456.24	11477.8	11474.5	11446.7	11473.6	11447.6
456.19	11478.5	11474.4	11447.1	11473.5	11448
456.14	11476.9	11474.3	11447.4	11473.4	11448.3
456.09	11476.6	11474.2	11447.8	11473.4	11448.7
456.04	11477.2	11474.2	11448.1	11473.3	11449
455.99	11476.6	11474.1	11448.5	11473.3	11449.4
455.94	11476.8	11474.1	11448.8	11473.2	11449.7
455.89	11475.8	11474.1	11449.2	11473.2	11450
455.84	11476.7	11474.1	11449.5	11473.2	11450.4
455.79	11476.2	11474.1	11449.9	11473.2	11450.7
455.74	11477.1	11474	11450.2	11473.2	11451.1
455.69	11474.4	11474.1	11450.5	11473.2	11451.4
455.64	11475.9	11474.1	11450.9	11473.2	11451.8
455.59	11472.7	11474.1	11451.2	11473.2	11452.1
455.54	11466.6	11474.1	11451.6	11473.3	11452.4
455.49	11465.9	11474.1	11451.9	11473.3	11452.8
455.44	11465	11474.2	11452.3	11473.3	11453.1
455.39	11464	11474.2	11452.6	11473.4	11453.5
455.34	11460.9	11474.3	11453	11473.4	11453.8
455.29	11458	11474.3	11453.3	11473.5	11454.1
455.24	11458.2	11474.4	11453.6	11473.6	11454.5
455.19	11456.2	11474.5	11454	11473.6	11454.8
455.14	11457.5	11474.5	11454.3	11473.7	11455.2
455.09	11461.2	11474.6	11454.7	11473.8	11455.5
455.04	11462.2	11474.7	11455	11473.9	11455.9
454.99	11461.3	11474.8	11455.4	11474	11456.2
454.94	11462.7	11474.9	11455.7	11474.1	11456.5
454.89	11463.2	11475	11456.1	11474.2	11456.9
454.84	11463.9	11475.1	11456.4	11474.3	11457.2
454.79	11464.7	11475.2	11456.8	11474.4	11457.6
454.74	11467.5	11475.3	11457.1	11474.5	11457.9
454.69	11465.1	11475.5	11457.5	11474.6	11458.3
454.64	11464.3	11475.6	11457.8	11474.8	11458.6
454.59	11463.9	11475.7	11458.1	11474.9	11459
454.54	11462.9	11475.8	11458.5	11475	11459.3
454.49	11463.3	11476	11458.8	11475.2	11459.6
454.44	11460.3	11476.1	11459.2	11475.3	11460
454.39	11457.9	11476.2	11459.5	11475.5	11460.3
454.34	11458.4	11476.4	11459.9	11475.6	11460.7
454.29	11459.4	11476.5	11460.2	11475.8	11461
454.24	11459.4	11476.7	11460.6	11475.9	11461.4
454.19	11458.5	11476.9	11460.9	11476.1	11461.7
454.14	11456.7	11477	11461.3	11476.2	11462
454.09	11454.2	11477.2	11461.6	11476.4	11462.4
454.04	11456.4	11477.3	11462	11476.6	11462.7
453.99	11459.1	11477.5	11462.3	11476.7	11463.1
453.94	11460.8	11477.7	11462.6	11476.9	11463.4
453.89	11462.1	11477.9	11463	11477.1	11463.8
453.84	11463.7	11478	11463.3	11477.3	11464.1
453.79	11463.7	11478.2	11463.7	11477.5	11464.4
453.74	11463.2
453.69	11462.5
453.64	11463.6
453.59	11463
453.54	11462.9
453.49	11464.1
453.44	11468.4
453.39	11471.3
453.34	11472.4
453.29	11476.6
453.24	11482.7
453.19	11486.1
453.14	11487.9
453.09	11487.1
453.04	11488.3
452.99	11492.6
452.94	11495.9
452.89	11498.3
452.84	11501.5
452.79	11504.3
452.74	11505.5
452.69	11510.4
452.64	11513.1
452.59	11513.6
452.54	11514.4
452.49	11512.2
452.44	11511.3
452.39	11511.2
452.34	11512.4
452.29	11514
452.24	11514.6
452.19	11515.3
452.14	11515.9
452.09	11516.3
452.04	11516.7
451.99	11517.1
451.94	11517.3
451.89	11517.5
451.84	11517.6
451.79	11517.6
451.74	11517.6
451.69	11517.5
451.64	11517.4
451.59	11517.1
451.54	11516.9
451.49	11516.5
451.44	11516.2
451.39	11515.7
451.34	11515.3
451.29	11514.8
451.24	11514.2
451.19	11513.6
451.14	11513
451.09	11512.4
451.04	11511.8
450.99	11511.2
450.94	11510.5
450.89	11509.9
450.84	11509.3
450.79	11508.7
450.74	11508.1
450.69	11507.6
450.64	11507.1
450.59	11506.6
450.54	11506.2
450.49	11505.9
450.44	11505.6
450.39	11505.5
450.34	11505.4
450.29	11505.4
450.24	11505.5
450.19	11505.8
450.14	11506.2
450.09	11506.8
450.04	11507.5
449.99	11508.3
449.94	11509.4
449.89	11510.6
449.84	11512
449.79	11513.7
449.74	11515.6
449.69	11517.7
449.64	11520.1
449.59	11522.7
449.54	11525.7
449.49	11528.9
449.44	11532.4
449.39	11536.3
449.34	11540.5
449.29	11545.1
449.24	11550
449.19	11555.4
449.14	11561.1
449.09	11567.3
449.04	11573.9
448.99	11581
448.94	11588.5
448.89	11596.6
448.84	11605.1
448.79	11614.2
448.74	11623.9
448.69	11634.1
448.64	11644.9
448.59	11656.3
448.54	11668.3
