# Supplementary material for: Unraveling the electronegativity-dominated intermediate adsorption on high-entropy alloy electrocatalysts
Source: Nat Commun. 2022 May 13;13:2662. doi: 10.1038/s41467-022-30379-4 (PMC9106752; doi:10.1038/s41467-022-30379-4)
Supplement: Supplementary file 3 — Source Data [file 41467_2022_30379_MOESM3_ESM.zip › Source Data/Figure 4.xlsx]

## Sheet: a
Ru/CNFs		FeCoNi/CNFs		FeCoNiMn/CNFs		FeCoNiRu/CNFs		FeCoNiMnRu/CNFs		20 wt% Pt/C
Potential (V vs. RHE)	j (mA cm-2)	Potential (V vs. RHE)	j (mA cm-2)	Potential (V vs. RHE)	j (mA cm-2)	Potential (V vs. RHE)	j (mA cm-2)	Potential (V vs. RHE)	j (mA cm-2)	Potential (V vs. RHE)	j (mA cm-2)
0.1705	-3.30082	0.17	-4.04416	0.1155	-30.8957	0.1556	-43.2542	0.1855	-64.6831	0.1245	-0.54082
0.1695	-3.01882	0.169	-3.6344	0.1145	-28.3888	0.1546	-39.3291	0.1845	-58.7331	0.1235	-0.52454
0.1685	-2.75835	0.168	-3.25709	0.1135	-26.0523	0.1536	-35.7024	0.1835	-53.2179	0.1225	-0.50943
0.1675	-2.51839	0.167	-2.91052	0.1125	-23.8781	0.1526	-32.3586	0.1825	-48.1155	0.1215	-0.49544
0.1665	-2.29793	0.166	-2.59307	0.1115	-21.8582	0.1516	-29.2828	0.1815	-43.4047	0.1205	-0.4825
0.1655	-2.09603	0.165	-2.30314	0.1105	-19.9849	0.1506	-26.4605	0.1805	-39.0651	0.1195	-0.47058
0.1645	-1.91176	0.164	-2.03921	0.1095	-18.2508	0.1496	-23.8779	0.1795	-35.0767	0.1185	-0.45961
0.1635	-1.7442	0.163	-1.79979	0.1085	-16.6486	0.1486	-21.5216	0.1785	-31.4204	0.1175	-0.44956
0.1625	-1.59249	0.162	-1.58345	0.1075	-15.1713	0.1476	-19.3783	0.1775	-28.0775	0.1165	-0.44037
0.1615	-1.45579	0.161	-1.38882	0.1065	-13.8122	0.1466	-17.4357	0.1765	-25.0302	0.1155	-0.43199
0.1605	-1.33327	0.16	-1.21456	0.1055	-12.5648	0.1456	-15.6815	0.1755	-22.2611	0.1145	-0.42439
0.1595	-1.22416	0.159	-1.05939	0.1045	-11.4226	0.1446	-14.1041	0.1745	-19.7535	0.1135	-0.41751
0.1585	-1.12769	0.158	-0.92209	0.1035	-10.3798	0.1436	-12.6923	0.1735	-17.4914	0.1125	-0.41133
0.1575	-1.04312	0.157	-0.80145	0.1025	-9.43029	0.1426	-11.4352	0.1725	-15.4592	0.1115	-0.40578
0.1565	-0.96975	0.156	-0.69634	0.1015	-8.56853	0.1416	-10.3224	0.1715	-13.6421	0.1105	-0.40085
0.1555	-0.9069	0.155	-0.60567	0.1005	-7.78904	0.1406	-9.34392	0.1705	-12.0257	0.1095	-0.39648
0.1545	-0.85391	0.154	-0.52837	0.0995	-7.08658	0.1396	-8.49017	0.1695	-10.5962	0.1085	-0.39265
0.1535	-0.81014	0.153	-0.46345	0.0985	-6.45611	0.1386	-7.75194	0.1685	-9.34036	0.1075	-0.38931
0.1525	-0.775	0.152	-0.40994	0.0975	-5.89278	0.1376	-7.12041	0.1675	-8.24558	0.1065	-0.38644
0.1515	-0.74789	0.151	-0.36691	0.0965	-5.39194	0.1366	-6.58715	0.1665	-7.29968	0.1055	-0.38399
0.1505	-0.72827	0.15	-0.33348	0.0955	-4.94914	0.1356	-6.1441	0.1655	-6.49103	0.1045	-0.38195
0.1495	-0.71558	0.149	-0.30881	0.0945	-4.56011	0.1346	-5.78355	0.1645	-5.80854	0.1035	-0.38027
0.1485	-0.70932	0.148	-0.29209	0.0935	-4.22077	0.1336	-5.49816	0.1635	-5.24158	0.1025	-0.37893
0.1475	-0.709	0.147	-0.28257	0.0925	-3.92719	0.1326	-5.28096	0.1625	-4.78005	0.1015	-0.3779
0.1465	-0.71415	0.146	-0.27951	0.0915	-3.67567	0.1316	-5.12528	0.1615	-4.41432	0.1005	-0.37716
0.1455	-0.72431	0.145	-0.28223	0.0905	-3.46263	0.1306	-5.02482	0.1605	-4.13523	0.0995	-0.37667
0.1445	-0.73907	0.144	-0.29007	0.0895	-3.2847	0.1296	-4.9736	0.1595	-3.93408	0.0985	-0.37642
0.1435	-0.75802	0.143	-0.30241	0.0885	-3.13865	0.1286	-4.96595	0.1585	-3.80262	0.0975	-0.37637
0.1425	-0.78077	0.142	-0.31868	0.0875	-3.02144	0.1276	-4.99654	0.1575	-3.73306	0.0965	-0.37652
0.1415	-0.80695	0.141	-0.33832	0.0865	-2.93015	0.1266	-5.06031	0.1565	-3.71803	0.0955	-0.37683
0.1405	-0.83622	0.14	-0.36082	0.0855	-2.86204	0.1256	-5.15253	0.1555	-3.75057	0.0945	-0.37729
0.1395	-0.86824	0.139	-0.3857	0.0845	-2.81453	0.1246	-5.26875	0.1545	-3.82415	0.0935	-0.37787
0.1385	-0.90272	0.138	-0.41249	0.0835	-2.78516	0.1236	-5.40481	0.1535	-3.93263	0.0925	-0.37857
0.1375	-0.93934	0.137	-0.44079	0.0825	-2.77165	0.1226	-5.55681	0.1525	-4.07027	0.0915	-0.37936
0.1365	-0.97785	0.136	-0.47019	0.0815	-2.77182	0.1216	-5.72114	0.1515	-4.23171	0.0905	-0.38023
0.1355	-1.01798	0.135	-0.50034	0.0805	-2.78366	0.1206	-5.89445	0.1505	-4.41196	0.0895	-0.38115
0.1345	-1.0595	0.134	-0.53089	0.0795	-2.80528	0.1196	-6.07363	0.1495	-4.60637	0.0885	-0.38213
0.1335	-1.10216	0.133	-0.56155	0.0785	-2.83492	0.1186	-6.25584	0.1485	-4.81068	0.0875	-0.38314
0.1325	-1.14578	0.132	-0.59202	0.0775	-2.87095	0.1176	-6.43846	0.1475	-5.02095	0.0865	-0.38418
0.1315	-1.19014	0.131	-0.62206	0.0765	-2.91187	0.1166	-6.61912	0.1465	-5.23356	0.0855	-0.38523
0.1305	-1.23508	0.13	-0.65144	0.0755	-2.95627	0.1156	-6.79567	0.1455	-5.44523	0.0845	-0.38628
0.1295	-1.28043	0.129	-0.67994	0.0745	-3.0029	0.1146	-6.96616	0.1445	-5.65298	0.0835	-0.38733
0.1285	-1.32603	0.128	-0.70739	0.0735	-3.05058	0.1136	-7.1289	0.1435	-5.85414	0.0825	-0.38836
0.1275	-1.37175	0.127	-0.73362	0.0725	-3.09826	0.1126	-7.28234	0.1425	-6.04631	0.0815	-0.38937
0.1265	-1.41747	0.126	-0.7585	0.0715	-3.14499	0.1116	-7.42518	0.1415	-6.22739	0.0805	-0.39035
0.1255	-1.46307	0.125	-0.7819	0.0705	-3.18993	0.1106	-7.55629	0.1405	-6.39554	0.0795	-0.3913
0.1245	-1.50845	0.124	-0.80373	0.0695	-3.23233	0.1096	-7.67471	0.1395	-6.54918	0.0785	-0.39221
0.1235	-1.55352	0.123	-0.82391	0.0685	-3.27152	0.1086	-7.77968	0.1385	-6.68699	0.0775	-0.39308
0.1225	-1.59821	0.122	-0.84237	0.0675	-3.30695	0.1076	-7.87058	0.1375	-6.80787	0.0765	-0.3939
0.1215	-1.64245	0.121	-0.85909	0.0665	-3.33814	0.1066	-7.94697	0.1365	-6.91097	0.0755	-0.39467
0.1205	-1.68619	0.12	-0.87402	0.0655	-3.36469	0.1056	-8.00855	0.1355	-6.99565	0.0745	-0.3954
0.1195	-1.72937	0.119	-0.88716	0.0645	-3.38629	0.1046	-8.05519	0.1345	-7.06147	0.0735	-0.39608
0.1185	-1.77197	0.118	-0.89852	0.0635	-3.40269	0.1036	-8.08686	0.1335	-7.1082	0.0725	-0.39671
0.1175	-1.81395	0.117	-0.90811	0.0625	-3.41373	0.1026	-8.10369	0.1325	-7.13581	0.0715	-0.39728
0.1165	-1.8553	0.116	-0.91597	0.0615	-3.41931	0.1016	-8.10593	0.1315	-7.14442	0.0705	-0.39782
0.1155	-1.89601	0.115	-0.92213	0.0605	-3.4194	0.1006	-8.09393	0.1305	-7.13433	0.0695	-0.39831
0.1145	-1.93607	0.114	-0.92667	0.0595	-3.41403	0.0996	-8.06816	0.1295	-7.10602	0.0685	-0.39875
0.1135	-1.97549	0.113	-0.92965	0.0585	-3.40328	0.0986	-8.0292	0.1285	-7.06008	0.0675	-0.39916
0.1125	-2.01428	0.112	-0.93114	0.0575	-3.3873	0.0976	-7.97771	0.1275	-6.99728	0.0665	-0.39954
0.1115	-2.05246	0.111	-0.93124	0.0565	-3.36627	0.0966	-7.91445	0.1265	-6.91848	0.0655	-0.39988
0.1105	-2.09005	0.11	-0.93004	0.0555	-3.34044	0.0956	-7.84024	0.1255	-6.82469	0.0645	-0.40021
0.1095	-2.12708	0.109	-0.92765	0.0545	-3.31009	0.0946	-7.75599	0.1245	-6.71699	0.0635	-0.40052
0.1085	-2.15788	0.108	-0.90224	0.0535	-3.23387	0.0936	-7.4387	0.1235	-6.39376	0.0625	-0.39982
0.1075	-2.1905	0.107	-0.88573	0.0525	-3.17445	0.0926	-7.23568	0.1225	-6.16742	0.0615	-0.39964
0.1065	-2.22465	0.106	-0.8758	0.0515	-3.12578	0.0916	-7.09725	0.1215	-5.9924	0.0605	-0.39988
0.1055	-2.26002	0.105	-0.87131	0.0505	-3.0842	0.0906	-6.99953	0.1205	-5.85077	0.0595	-0.4006
0.1045	-2.29635	0.104	-0.86972	0.0495	-3.04792	0.0896	-6.9298	0.1195	-5.73506	0.0585	-0.40175
0.1035	-2.33341	0.103	-0.87096	0.0485	-3.01665	0.0886	-6.87983	0.1185	-5.64133	0.0575	-0.40326
0.1025	-2.37108	0.102	-0.87353	0.0475	-2.98966	0.0876	-6.8439	0.1175	-5.56571	0.0565	-0.40517
0.1015	-2.40924	0.101	-0.87744	0.0465	-2.96698	0.0866	-6.81897	0.1165	-5.50546	0.0555	-0.40758
0.1005	-2.44776	0.1	-0.88243	0.0455	-2.94797	0.0856	-6.80203	0.1155	-5.45799	0.0545	-0.41046
0.0995	-2.48665	0.099	-0.88774	0.0445	-2.93225	0.0846	-6.79118	0.1145	-5.42103	0.0535	-0.41365
0.0985	-2.52574	0.098	-0.8935	0.0435	-2.91979	0.0836	-6.78528	0.1135	-5.39253	0.0525	-0.41704
0.0975	-2.56501	0.097	-0.89846	0.0425	-2.90975	0.0826	-6.78303	0.1125	-5.37075	0.0515	-0.42059
0.0965	-2.60448	0.096	-0.9043	0.0415	-2.90202	0.0816	-6.78376	0.1115	-5.35487	0.0505	-0.4242
0.0955	-2.6441	0.095	-0.91027	0.0405	-2.89635	0.0806	-6.7871	0.1105	-5.34358	0.0495	-0.4278
0.0945	-2.68373	0.094	-0.91626	0.0395	-2.89223	0.0796	-6.79217	0.1095	-5.33578	0.0485	-0.43131
0.0935	-2.72356	0.093	-0.92296	0.0385	-2.88955	0.0786	-6.79899	0.1085	-5.33159	0.0475	-0.43458
0.0925	-2.76341	0.092	-0.92971	0.0375	-2.88808	0.0776	-6.80715	0.1075	-5.32987	0.0465	-0.43749
0.0915	-2.80321	0.091	-0.93686	0.0365	-2.88771	0.0766	-6.81653	0.1065	-5.33035	0.0455	-0.44011
0.0905	-2.84312	0.09	-0.94425	0.0355	-2.88839	0.0756	-6.82697	0.1055	-5.33299	0.0445	-0.44242
0.0895	-2.88303	0.089	-0.95193	0.0345	-2.88971	0.0746	-6.83805	0.1045	-5.33704	0.0435	-0.44439
0.0885	-2.92301	0.088	-0.95944	0.0335	-2.89194	0.0736	-6.85002	0.1035	-5.34249	0.0425	-0.44592
0.0875	-2.96303	0.087	-0.96674	0.0325	-2.89477	0.0726	-6.86262	0.1025	-5.3493	0.0415	-0.44704
0.0865	-3.003	0.086	-0.97468	0.0315	-2.898	0.0716	-6.87542	0.1015	-5.357	0.0405	-0.44786
0.0855	-3.04302	0.085	-0.98132	0.0305	-2.90188	0.0706	-6.88923	0.1005	-5.36579	0.0395	-0.44825
0.0845	-3.08299	0.084	-0.98978	0.0295	-2.90632	0.0696	-6.90333	0.0995	-5.37529	0.0385	-0.44828
0.0835	-3.12294	0.083	-0.99859	0.0285	-2.91121	0.0686	-6.91802	0.0985	-5.38581	0.0375	-0.44813
0.0825	-3.16291	0.082	-1.00682	0.0275	-2.91667	0.0676	-6.93326	0.0975	-5.39676	0.0365	-0.44779
0.0815	-3.20282	0.081	-1.01491	0.0265	-2.92234	0.0666	-6.94869	0.0965	-5.40822	0.0355	-0.44725
0.0805	-3.24268	0.08	-1.02379	0.0255	-2.92847	0.0656	-6.96464	0.0955	-5.4204	0.0345	-0.44671
0.0795	-3.28255	0.079	-1.03375	0.0245	-2.93509	0.0646	-6.98104	0.0945	-5.43309	0.0335	-0.44614
0.0785	-3.3223	0.078	-1.04301	0.0235	-2.94193	0.0636	-6.9977	0.0935	-5.4459	0.0325	-0.44559
0.0775	-3.36215	0.077	-1.05023	0.0225	-2.94923	0.0626	-7.01489	0.0925	-5.45963	0.0315	-0.44519
0.0765	-3.40191	0.076	-1.0596	0.0215	-2.95694	0.0616	-7.03219	0.0915	-5.47349	0.0305	-0.44492
0.0755	-3.4416	0.075	-1.06756	0.0205	-2.96503	0.0606	-7.05008	0.0905	-5.48754	0.0295	-0.44497
0.0745	-3.4813	0.074	-1.07677	0.0195	-2.97344	0.0596	-7.0683	0.0895	-5.50201	0.0285	-0.44554
0.0735	-3.52092	0.073	-1.08442	0.0185	-2.9822	0.0586	-7.08666	0.0885	-5.51673	0.0275	-0.44657
0.0725	-3.56049	0.072	-1.09309	0.0175	-2.99133	0.0576	-7.10546	0.0875	-5.53175	0.0265	-0.44824
0.0715	-3.60003	0.071	-1.10203	0.0165	-3.00088	0.0566	-7.12464	0.0865	-5.54719	0.0255	-0.45071
0.0705	-3.63952	0.07	-1.11095	0.0155	-3.01056	0.0556	-7.1438	0.0855	-5.56275	0.0245	-0.45406
0.0695	-3.67895	0.069	-1.11956	0.0145	-3.02067	0.0546	-7.16369	0.0845	-5.5784	0.0235	-0.45843
0.0685	-3.71837	0.068	-1.12805	0.0135	-3.0311	0.0536	-7.18382	0.0835	-5.59433	0.0225	-0.46392
0.0675	-3.75775	0.067	-1.13634	0.0125	-3.04186	0.0526	-7.20416	0.0825	-5.61063	0.0215	-0.47071
0.0665	-3.79698	0.066	-1.14422	0.0115	-3.05312	0.0516	-7.2249	0.0815	-5.62708	0.0205	-0.47886
0.0655	-3.83615	0.065	-1.15291	0.0105	-3.06461	0.0506	-7.24588	0.0805	-5.64372	0.0195	-0.48864
0.0645	-3.87528	0.064	-1.16108	0.0095	-3.07645	0.0496	-7.26721	0.0795	-5.66082	0.0185	-0.50017
0.0635	-3.91442	0.063	-1.16906	0.0085	-3.08877	0.0486	-7.28912	0.0785	-5.67819	0.0175	-0.51354
0.0625	-3.9535	0.062	-1.17729	0.0075	-3.10125	0.0476	-7.31123	0.0775	-5.69516	0.0165	-0.52885
0.0615	-3.99251	0.061	-1.18556	0.0065	-3.11414	0.0466	-7.33388	0.0765	-5.71254	0.0155	-0.54629
0.0605	-4.03153	0.06	-1.19293	0.0055	-3.12746	0.0456	-7.35679	0.0755	-5.72968	0.0145	-0.56579
0.0595	-4.0705	0.059	-1.20058	0.0045	-3.14112	0.0446	-7.38028	0.0745	-5.7469	0.0135	-0.58761
0.0585	-4.10946	0.058	-1.20842	0.0035	-3.15524	0.0436	-7.40428	0.0735	-5.76479	0.0125	-0.61201
0.0575	-4.14834	0.057	-1.21585	0.0025	-3.16972	0.0426	-7.42842	0.0725	-5.7826	0.0115	-0.639
0.0565	-4.18722	0.056	-1.22312	0.0015	-3.18467	0.0416	-7.4534	0.0715	-5.80088	0.0105	-0.66866
0.0555	-4.22607	0.055	-1.2307	0.0005	-3.20005	0.0406	-7.4788	0.0705	-5.81968	0.0095	-0.70105
0.0545	-4.26478	0.054	-1.23831	-0.0005	-3.21568	0.0396	-7.50446	0.0695	-5.83857	0.0085	-0.73632
0.0535	-4.30346	0.053	-1.2461	-0.0015	-3.23192	0.0386	-7.53103	0.0685	-5.85771	0.0075	-0.77453
0.0525	-4.34205	0.052	-1.25397	-0.0025	-3.24863	0.0376	-7.55804	0.0675	-5.8771	0.0065	-0.81585
0.0515	-4.38064	0.051	-1.26176	-0.0035	-3.26567	0.0366	-7.58579	0.0665	-5.8968	0.0055	-0.86022
0.0505	-4.41919	0.05	-1.27014	-0.0045	-3.28331	0.0356	-7.61444	0.0655	-5.91679	0.0045	-0.90783
0.0495	-4.45762	0.049	-1.27792	-0.0055	-3.30127	0.0346	-7.64347	0.0645	-5.93668	0.0035	-0.95879
0.0485	-4.49599	0.048	-1.28617	-0.0065	-3.31957	0.0336	-7.67325	0.0635	-5.95719	0.0025	-1.01317
0.0475	-4.53428	0.047	-1.2942	-0.0075	-3.33839	0.0326	-7.704	0.0625	-5.97788	0.0015	-1.07102
0.0465	-4.5725	0.046	-1.3022	-0.0085	-3.35736	0.0316	-7.73578	0.0615	-5.99868	0.0005	-1.13231
0.0455	-4.61069	0.045	-1.31068	-0.0095	-3.3768	0.0306	-7.76884	0.0605	-6.01991	-0.0005	-1.19723
0.0445	-4.64885	0.044	-1.31919	-0.0105	-3.3967	0.0296	-7.80269	0.0595	-6.04136	-0.0015	-1.26567
0.0435	-4.68693	0.043	-1.32782	-0.0115	-3.41703	0.0286	-7.83782	0.0585	-6.06288	-0.0025	-1.33772
0.0425	-4.72498	0.042	-1.33655	-0.0125	-3.43813	0.0276	-7.87398	0.0575	-6.08517	-0.0035	-1.41345
0.0415	-4.76291	0.041	-1.34619	-0.0135	-3.45976	0.0266	-7.91088	0.0565	-6.10747	-0.0045	-1.49285
0.0405	-4.8008	0.04	-1.35599	-0.0145	-3.48168	0.0256	-7.94915	0.0555	-6.13015	-0.0055	-1.5759
0.0395	-4.83863	0.039	-1.36572	-0.0155	-3.50426	0.0246	-7.9886	0.0545	-6.15343	-0.0065	-1.66254
0.0385	-4.87636	0.038	-1.37586	-0.0165	-3.52698	0.0236	-8.02899	0.0535	-6.17694	-0.0075	-1.75282
0.0375	-4.91403	0.037	-1.38707	-0.0175	-3.55008	0.0226	-8.07117	0.0525	-6.20099	-0.0085	-1.84681
0.0365	-4.95158	0.036	-1.39805	-0.0185	-3.5736	0.0216	-8.11467	0.0515	-6.22526	-0.0095	-1.94442
0.0355	-4.98912	0.035	-1.41014	-0.0195	-3.5974	0.0206	-8.15963	0.0505	-6.25026	-0.0105	-2.04558
0.0345	-5.02658	0.034	-1.42237	-0.0205	-3.6217	0.0196	-8.20629	0.0495	-6.27585	-0.0115	-2.15019
0.0335	-5.064	0.033	-1.43727	-0.0215	-3.64629	0.0186	-8.25435	0.0485	-6.30174	-0.0125	-2.25823
0.0325	-5.10138	0.032	-1.45272	-0.0225	-3.67101	0.0176	-8.30392	0.0475	-6.3285	-0.0135	-2.36971
0.0315	-5.13875	0.031	-1.46826	-0.0235	-3.69628	0.0166	-8.35566	0.0465	-6.35587	-0.0145	-2.48447
0.0305	-5.17592	0.03	-1.48312	-0.0245	-3.72154	0.0156	-8.40918	0.0455	-6.38325	-0.0155	-2.60266
0.0295	-5.21309	0.029	-1.49852	-0.0255	-3.74726	0.0146	-8.46495	0.0445	-6.41188	-0.0165	-2.72429
0.0285	-5.25018	0.028	-1.51556	-0.0265	-3.77352	0.0136	-8.52335	0.0435	-6.44104	-0.0175	-2.84927
0.0275	-5.28722	0.027	-1.53237	-0.0275	-3.80003	0.0126	-8.5844	0.0425	-6.47096	-0.0185	-2.97727
0.0265	-5.32421	0.026	-1.54968	-0.0285	-3.827	0.0116	-8.64814	0.0415	-6.50211	-0.0195	-3.10819
0.0255	-5.36112	0.025	-1.56704	-0.0295	-3.85443	0.0106	-8.71492	0.0405	-6.53382	-0.0205	-3.242
0.0245	-5.39803	0.024	-1.58444	-0.0305	-3.88245	0.0096	-8.78473	0.0395	-6.56662	-0.0215	-3.37889
0.0235	-5.43485	0.023	-1.6022	-0.0315	-3.91086	0.0086	-8.85806	0.0385	-6.60069	-0.0225	-3.51831
0.0225	-5.47164	0.022	-1.62073	-0.0325	-3.93942	0.0076	-8.93339	0.0375	-6.63563	-0.0235	-3.6606
0.0215	-5.50835	0.021	-1.63952	-0.0335	-3.96846	0.0066	-9.0116	0.0365	-6.6719	-0.0245	-3.80544
0.0205	-5.54503	0.02	-1.65949	-0.0345	-3.99779	0.0056	-9.0932	0.0355	-6.70929	-0.0255	-3.95274
0.0195	-5.58171	0.019	-1.68008	-0.0355	-4.02756	0.0046	-9.17829	0.0345	-6.74843	-0.0265	-4.10239
0.0185	-5.61837	0.018	-1.70177	-0.0365	-4.05783	0.0036	-9.26776	0.0335	-6.78887	-0.0275	-4.25449
0.0175	-5.65496	0.017	-1.72406	-0.0375	-4.08842	0.0026	-9.36081	0.0325	-6.83061	-0.0285	-4.4087
0.0165	-5.69156	0.016	-1.74678	-0.0385	-4.11952	0.0016	-9.45932	0.0315	-6.87433	-0.0295	-4.56494
0.0155	-5.72819	0.015	-1.77024	-0.0395	-4.15118	0.0006	-9.56423	0.0305	-6.9203	-0.0305	-4.72331
0.0145	-5.76473	0.014	-1.79397	-0.0405	-4.18308	-0.0004	-9.67327	0.0295	-6.96793	-0.0315	-4.88347
0.0135	-5.80126	0.013	-1.81973	-0.0415	-4.21529	-0.0014	-9.78656	0.0285	-7.01936	-0.0325	-5.04552
0.0125	-5.83774	0.012	-1.84587	-0.0425	-4.24773	-0.0024	-9.90412	0.0275	-7.07566	-0.0335	-5.20934
0.0115	-5.87422	0.011	-1.87232	-0.0435	-4.2805	-0.0034	-10.0277	0.0265	-7.13843	-0.0345	-5.37442
0.0105	-5.91075	0.01	-1.89945	-0.0445	-4.31342	-0.0044	-10.156	0.0255	-7.20698	-0.0355	-5.54091
0.0095	-5.94726	0.009	-1.9281	-0.0455	-4.34651	-0.0054	-10.2907	0.0245	-7.28006	-0.0365	-5.70911
0.0085	-5.98374	0.008	-1.95743	-0.0465	-4.38048	-0.0064	-10.432	0.0235	-7.35662	-0.0375	-5.87887
0.0075	-6.02017	0.007	-1.98698	-0.0475	-4.41473	-0.0074	-10.579	0.0225	-7.43297	-0.0385	-6.04981
0.0065	-6.05661	0.006	-2.0171	-0.0485	-4.44888	-0.0084	-10.7307	0.0215	-7.50843	-0.0395	-6.22186
0.0055	-6.09306	0.005	-2.04806	-0.0495	-4.48241	-0.0094	-10.8914	0.0205	-7.58323	-0.0405	-6.39491
0.0045	-6.12954	0.004	-2.07887	-0.0505	-4.51665	-0.0104	-11.0592	0.0195	-7.65926	-0.0415	-6.56907
0.0035	-6.16602	0.003	-2.11071	-0.0515	-4.55204	-0.0114	-11.2332	0.0185	-7.73837	-0.0425	-6.74422
0.0025	-6.20252	0.002	-2.14335	-0.0525	-4.58774	-0.0124	-11.4132	0.0175	-7.82389	-0.0435	-6.92004
0.0015	-6.239	0.001	-2.17662	-0.0535	-4.62367	-0.0134	-11.5991	0.0165	-7.91818	-0.0445	-7.09666
0.0005	-6.27547	0	-2.20987	-0.0545	-4.65978	-0.0144	-11.7895	0.0155	-8.02022	-0.0455	-7.2742
-0.0005	-6.31205	-0.001	-2.24325	-0.0555	-4.69621	-0.0154	-11.9853	0.0145	-8.12865	-0.0465	-7.45194
-0.0015	-6.34862	-0.002	-2.2779	-0.0565	-4.73245	-0.0164	-12.186	0.0135	-8.24771	-0.0475	-7.63028
-0.0025	-6.38524	-0.003	-2.31296	-0.0575	-4.76871	-0.0174	-12.4036	0.0125	-8.37981	-0.0485	-7.80898
-0.0035	-6.42192	-0.004	-2.34904	-0.0585	-4.80505	-0.0184	-12.6282	0.0115	-8.51962	-0.0495	-7.98844
-0.0045	-6.45861	-0.005	-2.38537	-0.0595	-4.84159	-0.0194	-12.8587	0.0105	-8.66043	-0.0505	-8.16817
-0.0055	-6.49542	-0.006	-2.42343	-0.0605	-4.87798	-0.0204	-13.098	0.0095	-8.79992	-0.0515	-8.34843
-0.0065	-6.53229	-0.007	-2.4621	-0.0615	-4.91396	-0.0214	-13.3475	0.0085	-8.93702	-0.0525	-8.52901
-0.0075	-6.56915	-0.008	-2.50041	-0.0625	-4.95032	-0.0224	-13.6054	0.0075	-9.07168	-0.0535	-8.71036
-0.0085	-6.6061	-0.009	-2.53934	-0.0635	-4.98683	-0.0234	-13.8738	0.0065	-9.20647	-0.0545	-8.89209
-0.0095	-6.64313	-0.01	-2.57802	-0.0645	-5.02274	-0.0244	-14.1499	0.0055	-9.34264	-0.0555	-9.07506
-0.0105	-6.68027	-0.011	-2.61685	-0.0655	-5.06064	-0.0254	-14.4399	0.0045	-9.48489	-0.0565	-9.25918
-0.0115	-6.71744	-0.012	-2.65637	-0.0665	-5.09892	-0.0264	-14.7405	0.0035	-9.62553	-0.0575	-9.44343
-0.0125	-6.75482	-0.013	-2.70124	-0.0675	-5.13721	-0.0274	-15.0494	0.0025	-9.76963	-0.0585	-9.62862
-0.0135	-6.7923	-0.014	-2.74446	-0.0685	-5.17553	-0.0284	-15.3689	0.0015	-9.92148	-0.0595	-9.8156
-0.0145	-6.82979	-0.015	-2.78749	-0.0695	-5.21308	-0.0294	-15.7042	0.0005	-10.0861	-0.0605	-10.0035
-0.0155	-6.86749	-0.016	-2.82993	-0.0705	-5.24924	-0.0304	-16.0474	-0.0005	-10.2663	-0.0615	-10.1922
-0.0165	-6.9053	-0.017	-2.87245	-0.0715	-5.28459	-0.0314	-16.3972	-0.0015	-10.4577	-0.0625	-10.3819
-0.0175	-6.94317	-0.018	-2.91447	-0.0725	-5.3186	-0.0324	-16.7558	-0.0025	-10.6631	-0.0635	-10.5726
-0.0185	-6.98125	-0.019	-2.95561	-0.0735	-5.35694	-0.0334	-17.1254	-0.0035	-10.8923	-0.0645	-10.7644
-0.0195	-7.01949	-0.02	-2.99623	-0.0745	-5.39491	-0.0344	-17.5105	-0.0045	-11.1401	-0.0655	-10.9576
-0.0205	-7.05779	-0.021	-3.03542	-0.0755	-5.43082	-0.0354	-17.9075	-0.0055	-11.4061	-0.0665	-11.1518
-0.0215	-7.09627	-0.022	-3.07405	-0.0765	-5.46482	-0.0364	-18.3119	-0.0065	-11.6866	-0.0675	-11.3471
-0.0225	-7.13487	-0.023	-3.11002	-0.0775	-5.49665	-0.0374	-18.7267	-0.0075	-11.9984	-0.0685	-11.5434
-0.0235	-7.1736	-0.024	-3.14526	-0.0785	-5.52673	-0.0384	-19.165	-0.0085	-12.3344	-0.0695	-11.7407
-0.0245	-7.2125	-0.025	-3.17555	-0.0795	-5.55511	-0.0394	-19.6117	-0.0095	-12.6892	-0.0705	-11.9393
-0.0255	-7.25157	-0.026	-3.2077	-0.0805	-5.58148	-0.0404	-20.0765	-0.0105	-13.0613	-0.0715	-12.139
-0.0265	-7.29088	-0.027	-3.24181	-0.0815	-5.60673	-0.0414	-20.5534	-0.0115	-13.4647	-0.0725	-12.34
-0.0275	-7.33026	-0.028	-3.28401	-0.0825	-5.63068	-0.0424	-21.0364	-0.0125	-13.894	-0.0735	-12.5421
-0.0285	-7.36995	-0.029	-3.32512	-0.0835	-5.65392	-0.0434	-21.5305	-0.0135	-14.3503	-0.0745	-12.7454
-0.0295	-7.40978	-0.03	-3.36381	-0.0845	-5.67696	-0.0444	-22.0344	-0.0145	-14.8321	-0.0755	-12.9497
-0.0305	-7.44975	-0.031	-3.40263	-0.0855	-5.69923	-0.0454	-22.5478	-0.0155	-15.3375	-0.0765	-13.156
-0.0315	-7.4901	-0.032	-3.44106	-0.0865	-5.72077	-0.0464	-23.0983	-0.0165	-15.866	-0.0775	-13.3636
-0.0325	-7.53068	-0.033	-3.47865	-0.0875	-5.74201	-0.0474	-23.6575	-0.0175	-16.4277	-0.0785	-13.5723
-0.0335	-7.5714	-0.034	-3.51426	-0.0885	-5.76367	-0.0484	-24.224	-0.0185	-17.0238	-0.0795	-13.7818
-0.0345	-7.61236	-0.035	-3.54899	-0.0895	-5.78547	-0.0494	-24.7943	-0.0195	-17.6475	-0.0805	-13.9924
-0.0355	-7.65353	-0.036	-3.58259	-0.0905	-5.80786	-0.0504	-25.3779	-0.0205	-18.3148	-0.0815	-14.2043
-0.0365	-7.69484	-0.037	-3.61581	-0.0915	-5.83204	-0.0514	-25.9694	-0.0215	-19.0203	-0.0825	-14.4171
-0.0375	-7.73638	-0.038	-3.64779	-0.0925	-5.85778	-0.0524	-26.5715	-0.0225	-19.7619	-0.0835	-14.6312
-0.0385	-7.77821	-0.039	-3.67863	-0.0935	-5.88351	-0.0534	-27.1866	-0.0235	-20.5478	-0.0845	-14.8469
-0.0395	-7.82026	-0.04	-3.70881	-0.0945	-5.90964	-0.0544	-27.8155	-0.0245	-21.3676	-0.0855	-15.0634
-0.0405	-7.86254	-0.041	-3.73859	-0.0955	-5.93697	-0.0554	-28.4584	-0.0255	-22.2276	-0.0865	-15.2807
-0.0415	-7.90505	-0.042	-3.7686	-0.0965	-5.96536	-0.0564	-29.113	-0.0265	-23.1383	-0.0875	-15.4996
-0.0425	-7.94788	-0.043	-3.80678	-0.0975	-5.99519	-0.0574	-29.7788	-0.0275	-24.0861	-0.0885	-15.7193
-0.0435	-7.99094	-0.044	-3.8549	-0.0985	-6.02524	-0.0584	-30.4626	-0.0285	-25.0724	-0.0895	-15.9402
-0.0445	-8.03439	-0.045	-3.8978	-0.0995	-6.05698	-0.0594	-31.1616	-0.0295	-26.1026	-0.0905	-16.162
-0.0455	-8.07807	-0.046	-3.94619	-0.1005	-6.09178	-0.0604	-31.8788	-0.0305	-27.1697	-0.0915	-16.3845
-0.0465	-8.12211	-0.047	-4.00538	-0.1015	-6.13333	-0.0614	-32.6031	-0.0315	-28.2792	-0.0925	-16.6079
-0.0475	-8.16642	-0.048	-4.06044	-0.1025	-6.17437	-0.0624	-33.3349	-0.0325	-29.454	-0.0935	-16.8321
-0.0485	-8.21094	-0.049	-4.1034	-0.1035	-6.21648	-0.0634	-34.0788	-0.0335	-30.6754	-0.0945	-17.0572
-0.0495	-8.25561	-0.05	-4.13683	-0.1045	-6.25703	-0.0644	-34.8431	-0.0345	-31.9343	-0.0955	-17.2831
-0.0505	-8.30067	-0.051	-4.1613	-0.1055	-6.29755	-0.0654	-35.6253	-0.0355	-33.2472	-0.0965	-17.5099
-0.0515	-8.34597	-0.052	-4.1825	-0.1065	-6.3429	-0.0664	-36.4124	-0.0365	-34.6179	-0.0975	-17.7379
-0.0525	-8.39158	-0.053	-4.20085	-0.1075	-6.39194	-0.0674	-37.2055	-0.0375	-36.0225	-0.0985	-17.9666
-0.0535	-8.43758	-0.054	-4.21895	-0.1085	-6.4437	-0.0684	-38.0331	-0.0385	-37.4531	-0.0995	-18.1959
-0.0545	-8.48381	-0.055	-4.23916	-0.1095	-6.49824	-0.0694	-38.8734	-0.0395	-38.9286	-0.1005	-18.4259
-0.0555	-8.53036	-0.056	-4.25928	-0.1105	-6.55424	-0.0704	-39.7312	-0.0405	-40.4774	-0.1015	-18.6573
-0.0565	-8.57745	-0.057	-4.27706	-0.1115	-6.61103	-0.0714	-40.6073	-0.0415	-42.06	-0.1025	-18.8902
-0.0575	-8.62507	-0.058	-4.30345	-0.1125	-6.66861	-0.0724	-41.4856	-0.0425	-43.6652	-0.1035	-19.1241
-0.0585	-8.67292	-0.059	-4.33511	-0.1135	-6.72656	-0.0734	-42.3709	-0.0435	-45.2981	-0.1045	-19.3585
-0.0595	-8.72095	-0.06	-4.36851	-0.1145	-6.78479	-0.0744	-43.2659	-0.0445	-46.9686	-0.1055	-19.5937
-0.0605	-8.76933	-0.061	-4.41932	-0.1155	-6.84488	-0.0754	-44.1724	-0.0455	-48.6677	-0.1065	-19.8296
-0.0615	-8.81795	-0.062	-4.47979	-0.1165	-6.9028	-0.0764	-45.0744	-0.0465	-50.4145	-0.1075	-20.066
-0.0625	-8.86703	-0.063	-4.54019	-0.1175	-6.95856	-0.0774	-45.973	-0.0475	-52.1866	-0.1085	-20.3039
-0.0635	-8.91664	-0.064	-4.59463	-0.1185	-7.01262	-0.0784	-46.8788	-0.0485	-53.9809	-0.1095	-20.5425
-0.0645	-8.96633	-0.065	-4.63746	-0.1195	-7.06672	-0.0794	-47.7812	-0.0495	-55.8231	-0.1105	-20.7814
-0.0655	-9.01624	-0.066	-4.66955	-0.1205	-7.12468	-0.0804	-48.7174	-0.0505	-57.698	-0.1115	-21.021
-0.0665	-9.06647	-0.067	-4.6996	-0.1215	-7.18282	-0.0814	-49.6683	-0.0515	-59.6175	-0.1125	-21.2608
-0.0675	-9.11813	-0.068	-4.73398	-0.1225	-7.23997	-0.0824	-50.6089	-0.0525	-61.5444	-0.1135	-21.5016
-0.0685	-9.17005	-0.069	-4.77388	-0.1235	-7.2967	-0.0834	-51.5545	-0.0535	-63.4898	-0.1145	-21.7428
-0.0695	-9.22259	-0.07	-4.80859	-0.1245	-7.35383	-0.0844	-52.5002	-0.0545	-65.453	-0.1155	-21.985
-0.0705	-9.27596	-0.071	-4.83752	-0.1255	-7.41236	-0.0854	-53.4452	-0.0555	-67.4261	-0.1165	-22.2281
-0.0715	-9.32929	-0.072	-4.86569	-0.1265	-7.47177	-0.0864	-54.4021	-0.0565	-69.4275	-0.1175	-22.4718
-0.0725	-9.38289	-0.073	-4.89297	-0.1275	-7.53139	-0.0874	-55.3846	-0.0575	-71.452	-0.1185	-22.7162
-0.0735	-9.43655	-0.074	-4.91132	-0.1285	-7.59214	-0.0884	-56.3745	-0.0585	-73.5069	-0.1195	-22.9609
-0.0745	-9.49062	-0.075	-4.9332	-0.1295	-7.653	-0.0894	-57.3909	-0.0595	-75.6079	-0.1205	-23.207
-0.0755	-9.54519	-0.076	-4.98135	-0.1305	-7.71867	-0.0904	-58.428	-0.0605	-77.7507	-0.1215	-23.4532
-0.0765	-9.59988	-0.077	-5.03864	-0.1315	-7.78727	-0.0914	-59.4749	-0.0615	-79.915	-0.1225	-23.6997
-0.0775	-9.65493	-0.078	-5.08931	-0.1325	-7.85594	-0.0924	-60.5308	-0.0625	-82.097	-0.1235	-23.9463
-0.0785	-9.71044	-0.079	-5.13885	-0.1335	-7.92504	-0.0934	-61.5952	-0.0635	-84.3257	-0.1245	-24.1936
-0.0795	-9.7661	-0.08	-5.18843	-0.1345	-7.99727	-0.0944	-62.6857	-0.0645	-86.5556	-0.1255	-24.4415
-0.0805	-9.82173	-0.081	-5.23817	-0.1355	-8.06864	-0.0954	-63.7909	-0.0655	-88.7819	-0.1265	-24.6903
-0.0815	-9.87754	-0.082	-5.28747	-0.1365	-8.13987	-0.0964	-64.9149	-0.0665	-91.0365	-0.1275	-24.9394
-0.0825	-9.93697	-0.083	-5.35042	-0.1375	-8.21276	-0.0974	-66.056	-0.0675	-93.3354	-0.1285	-25.1886
-0.0835	-9.99577	-0.084	-5.4305	-0.1385	-8.29072	-0.0984	-67.2113	-0.0685	-95.6532	-0.1295	-25.4384
-0.0845	-10.0539	-0.085	-5.53	-0.1395	-8.37156	-0.0994	-68.3758	-0.0695	-97.9655	-0.1305	-25.6887
-0.0855	-10.1114	-0.086	-5.62293	-0.1405	-8.45304	-0.1004	-69.5537	-0.0705	-100.268	-0.1315	-25.9393
-0.0865	-10.169	-0.087	-5.71605	-0.1415	-8.53474	-0.1014	-70.7442	-0.0715	-102.567	-0.1325	-26.1901
-0.0875	-10.2262	-0.088	-5.79849	-0.1425	-8.61676	-0.1024	-71.9506	-0.0725	-104.89	-0.1335	-26.4412
-0.0885	-10.284	-0.089	-5.88067	-0.1435	-8.69891	-0.1034	-73.1858	-0.0735	-107.227	-0.1345	-26.693
-0.0895	-10.3422	-0.09	-5.96183	-0.1445	-8.78506	-0.1044	-74.4443	-0.0745	-109.578	-0.1355	-26.9457
-0.0905	-10.4001	-0.091	-6.04155	-0.1455	-8.87588	-0.1054	-75.7291	-0.0755	-111.947	-0.1365	-27.1985
-0.0915	-10.4581	-0.092	-6.14111	-0.1465	-8.96827	-0.1064	-77.0194	-0.0765	-114.317	-0.1375	-27.4513
-0.0925	-10.5163	-0.093	-6.24329	-0.1475	-9.06425	-0.1074	-78.3338	-0.0775	-116.723	-0.1385	-27.7043
-0.0935	-10.5743	-0.094	-6.33778	-0.1485	-9.1626	-0.1084	-79.6813	-0.0785	-119.207	-0.1395	-27.9573
-0.0945	-10.6325	-0.095	-6.42617	-0.1495	-9.26269	-0.1094	-81.0674	-0.0795	-121.695	-0.1405	-28.2104
-0.0955	-10.6914	-0.096	-6.50997	-0.1505	-9.36401	-0.1104	-82.4733	-0.0805	-124.169	-0.1415	-28.4639
-0.0965	-10.7521	-0.097	-6.61615	-0.1515	-9.46737	-0.1114	-83.9162	-0.0815	-126.576	-0.1425	-28.7178
-0.0975	-10.8148	-0.098	-6.7454	-0.1525	-9.57154	-0.1124	-85.3853	-0.0825	-128.982	-0.1435	-28.9716
-0.0985	-10.8771	-0.099	-6.87621	-0.1535	-9.68109	-0.1134	-86.8693	-0.0835	-131.348	-0.1445	-29.2255
-0.0995	-10.9401	-0.1	-7.00259	-0.1545	-9.78833	-0.1144	-88.3593	-0.0845	-133.693	-0.1455	-29.4799
-0.1005	-11.0031	-0.101	-7.11926	-0.1555	-9.89582	-0.1154	-89.8444	-0.0855	-136.036	-0.1465	-29.7344
-0.1015	-11.0658	-0.102	-7.22197	-0.1565	-9.99778	-0.1164	-91.3375	-0.0865	-138.537	-0.1475	-29.9885
-0.1025	-11.1284	-0.103	-7.31411	-0.1575	-10.0953	-0.1174	-92.8658	-0.0875	-140.912	-0.1485	-30.2427
-0.1035	-11.1911	-0.104	-7.39611	-0.1585	-10.1913	-0.1184	-94.5026	-0.0885	-143.185	-0.1495	-30.4965
-0.1045	-11.255	-0.105	-7.46765	-0.1595	-10.286	-0.1194	-96.1743	-0.0895	-145.39	-0.1505	-30.7497
-0.1055	-11.3193	-0.106	-7.55763	-0.1605	-10.3771	-0.1204	-97.8409	-0.0905	-147.507	-0.1515	-31.0025
-0.1065	-11.3842	-0.107	-7.64882	-0.1615	-10.4745	-0.1214	-99.4747	-0.0915	-149.548	-0.1525	-31.2554
-0.1075	-11.4497	-0.108	-7.7277	-0.1625	-10.5741	-0.1224	-101.093	-0.0925	-151.539	-0.1535	-31.5084
-0.1085	-11.517	-0.109	-7.8007	-0.1635	-10.6693	-0.1234	-102.67	-0.0935	-153.493	-0.1545	-31.7613
-0.1095	-11.5848	-0.11	-7.88958	-0.1645	-10.7631	-0.1244	-104.212	-0.0945	-155.423	-0.1555	-32.0146
-0.1105	-11.6526	-0.111	-7.97239	-0.1655	-10.8543	-0.1254	-105.727	-0.0955	-157.327	-0.1565	-32.2676
-0.1115	-11.7218	-0.112	-8.0611	-0.1665	-10.9456	-0.1264	-107.233	-0.0965	-159.223	-0.1575	-32.5227
-0.1125	-11.7932	-0.113	-8.14535	-0.1675	-11.0382	-0.1274	-108.746	-0.0975	-161.061	-0.1585	-32.7781
-0.1135	-11.8672	-0.114	-8.24282	-0.1685	-11.1352	-0.1284	-110.236	-0.0985	-162.886	-0.1595	-33.033
-0.1145	-11.9385	-0.115	-8.34226	-0.1695	-11.2392	-0.1294	-111.721	-0.0995	-164.708	-0.1605	-33.2868
-0.1155	-12.0081	-0.116	-8.44424	-0.1705	-11.3437	-0.1304	-113.214	-0.1005	-166.536	-0.1615	-33.5408
-0.1165	-12.0768	-0.117	-8.54439	-0.1715	-11.4504	-0.1314	-114.714	-0.1015	-168.368	-0.1625	-33.795
-0.1175	-12.1459	-0.118	-8.63788	-0.1725	-11.5589	-0.1324	-116.24	-0.1025	-170.211	-0.1635	-34.0493
-0.1185	-12.2135	-0.119	-8.71567	-0.1735	-11.6734	-0.1334	-117.78	-0.1035	-172.092	-0.1645	-34.3034
-0.1195	-12.2808	-0.12	-8.78393	-0.1745	-11.7947	-0.1344	-119.341	-0.1045	-173.999	-0.1655	-34.5572
-0.1205	-12.3491	-0.121	-8.84424	-0.1755	-11.9235	-0.1354	-120.889	-0.1055	-175.922	-0.1665	-34.8106
-0.1215	-12.4166	-0.122	-8.90567	-0.1765	-12.0622	-0.1364	-122.436	-0.1065	-177.931	-0.1675	-35.0642
-0.1225	-12.4854	-0.123	-8.99506	-0.1775	-12.2049	-0.1374	-123.998	-0.1075	-179.939	-0.1685	-35.3174
-0.1235	-12.5535	-0.124	-9.1046	-0.1785	-12.346	-0.1384	-125.542	-0.1085	-181.947	-0.1695	-35.5717
-0.1245	-12.6263	-0.125	-9.20296	-0.1795	-12.4842	-0.1394	-127.106	-0.1095	-183.997	-0.1705	-35.8263
-0.1255	-12.6989	-0.126	-9.27039	-0.1805	-12.6263	-0.1404	-128.699	-0.1105	-186.054	-0.1715	-36.0812
-0.1265	-12.7708	-0.127	-9.3208	-0.1815	-12.7716	-0.1414	-130.33	-0.1115	-188.141	-0.1725	-36.3366
-0.1275	-12.8426	-0.128	-9.37027	-0.1825	-12.9152	-0.1424	-131.995	-0.1125	-190.282	-0.1735	-36.5922
-0.1285	-12.9154	-0.129	-9.4035	-0.1835	-13.0608	-0.1434	-133.667	-0.1135	-192.493	-0.1745	-36.8479
-0.1295	-12.9885	-0.13	-9.44829	-0.1845	-13.2079	-0.1444	-135.364	-0.1145	-194.738	-0.1755	-37.1037
-0.1305	-13.0624	-0.131	-9.51755	-0.1855	-13.3614	-0.1454	-137.058	-0.1155	-197.039	-0.1765	-37.3597
-0.1315	-13.1358	-0.132	-9.57232	-0.1865	-13.5208	-0.1464	-138.751	-0.1165	-199.421	-0.1775	-37.6162
-0.1325	-13.2096	-0.133	-9.61913	-0.1875	-13.6859	-0.1474	-140.499	-0.1175	-201.839	-0.1785	-37.872
-0.1335	-13.2845	-0.134	-9.68423	-0.1885	-13.8501	-0.1484	-142.241	-0.1185	-204.353	-0.1795	-38.1272
-0.1345	-13.363	-0.135	-9.79853	-0.1895	-14.0187	-0.1494	-144	-0.1195	-206.946	-0.1805	-38.3813
-0.1355	-13.4428	-0.136	-9.90187	-0.1905	-14.1868	-0.1504	-145.784	-0.1205	-209.542	-0.1815	-38.6362
-0.1365	-13.5221	-0.137	-9.984	-0.1915	-14.357	-0.1514	-147.594	-0.1215	-212.111	-0.1825	-38.8905
-0.1375	-13.6004	-0.138	-10.0427	-0.1925	-14.537	-0.1524	-149.446	-0.1225	-214.755	-0.1835	-39.1447
-0.1385	-13.6784	-0.139	-10.0935	-0.1935	-14.7123	-0.1534	-151.343	-0.1235	-217.572	-0.1845	-39.3992
-0.1395	-13.7583	-0.14	-10.1373	-0.1945	-14.9058	-0.1544	-153.379	-0.1245	-220.467	-0.1855	-39.6538
-0.1405	-13.84	-0.141	-10.2036	-0.1955	-15.1038	-0.1554	-155.442	-0.1255	-223.317	-0.1865	-39.9087
-0.1415	-13.9278	-0.142	-10.2561	-0.1965	-15.302	-0.1564	-157.537	-0.1265	-226.165	-0.1875	-40.165
-0.1425	-14.0169	-0.143	-10.2803	-0.1975	-15.5107	-0.1574	-159.678	-0.1275	-229.079	-0.1885	-40.4214
-0.1435	-14.1054	-0.144	-10.2928	-0.1985	-15.7112	-0.1584	-161.824	-0.1285	-232.009	-0.1895	-40.6785
-0.1445	-14.1942	-0.145	-10.3182	-0.1995	-15.9147	-0.1594	-164.009	-0.1295	-235.099	-0.1905	-40.9356
-0.1455	-14.2838	-0.146	-10.3626	-0.2005	-16.1181	-0.1604	-166.234	-0.1305	-238.325	-0.1915	-41.1936
-0.1465	-14.3752	-0.147	-10.4017	-0.2015	-16.3338	-0.1614	-168.452	-0.1315	-241.519	-0.1925	-41.452
-0.1475	-14.47	-0.148	-10.4346	-0.2025	-16.56	-0.1624	-170.69	-0.1325	-244.777	-0.1935	-41.7107
-0.1485	-14.5645	-0.149	-10.4705	-0.2035	-16.7825	-0.1634	-172.968	-0.1335	-248.082	-0.1945	-41.9704
-0.1495	-14.6586	-0.15	-10.5171	-0.2045	-17.01	-0.1644	-175.282	-0.1345	-251.48	-0.1955	-42.2301
-0.1505	-14.7529	-0.151	-10.5521	-0.2055	-17.2334	-0.1654	-177.609	-0.1355	-254.945	-0.1965	-42.4908
-0.1515	-14.8494	-0.152	-10.5796	-0.2065	-17.456	-0.1664	-179.976	-0.1365	-258.416	-0.1975	-42.7512
-0.1525	-14.9474	-0.153	-10.6128	-0.2075	-17.6893	-0.1674	-182.39	-0.1375	-261.946	-0.1985	-43.0119
-0.1535	-15.0452	-0.154	-10.6441	-0.2085	-17.9244	-0.1684	-184.865	-0.1385	-265.688	-0.1995	-43.2725
-0.1545	-15.1446	-0.155	-10.6763	-0.2095	-18.158	-0.1694	-187.326	-0.1395	-269.492	-0.2005	-43.5322
-0.1555	-15.2463	-0.156	-10.7246	-0.2105	-18.3935	-0.1704	-189.814	-0.1405	-273.318	-0.2015	-43.792
-0.1565	-15.3458	-0.157	-10.7667	-0.2115	-18.6395	-0.1714	-192.366	-0.1415	-277.175	-0.2025	-44.0529
-0.1575	-15.445	-0.158	-10.8255	-0.2125	-18.8986	-0.1724	-194.937	-0.1425	-281.044	-0.2035	-44.3141
-0.1585	-15.5475	-0.159	-10.9116	-0.2135	-19.1576	-0.1734	-197.545	-0.1435	-284.886	-0.2045	-44.5746
-0.1595	-15.6475	-0.16	-10.9953	-0.2145	-19.4148	-0.1744	-200.183	-0.1445	-288.715	-0.2055	-44.8359
-0.1605	-15.7476	-0.161	-11.0675	-0.2155	-19.6711	-0.1754	-202.866	-0.1455	-292.543	-0.2065	-45.0968
-0.1615	-15.8462	-0.162	-11.1335	-0.2165	-19.9512	-0.1764	-205.6	-0.1465	-296.369	-0.2075	-45.3571
-0.1625	-15.9449	-0.163	-11.2062	-0.2175	-20.2432	-0.1774	-208.335	-0.1475	-300.21	-0.2085	-45.6162
-0.1635	-16.0475	-0.164	-11.3116	-0.2185	-20.537	-0.1784	-211.08	-0.1485	-304.068	-0.2095	-45.8755
-0.1645	-16.1487	-0.165	-11.431	-0.2195	-20.833	-0.1794	-213.823	-0.1495	-307.936	-0.2105	-46.1352
-0.1655	-16.25	-0.166	-11.5332	-0.2205	-21.143	-0.1804	-216.612	-0.1505	-311.83	-0.2115	-46.3955
-0.1665	-16.3509	-0.167	-11.6387	-0.2215	-21.4599	-0.1814	-219.445	-0.1515	-315.753	-0.2125	-46.6559
-0.1675	-16.4543	-0.168	-11.7465	-0.2225	-21.7783	-0.1824	-222.312	-0.1525	-319.705	-0.2135	-46.917
-0.1685	-16.5606	-0.169	-11.8724	-0.2235	-22.0892	-0.1834	-225.194	-0.1535	-323.695	-0.2145	-47.1791
-0.1695	-16.6651	-0.17	-11.9797	-0.2245	-22.3992	-0.1844	-228.073	-0.1545	-327.721	-0.2155	-47.4413
-0.1705	-16.7708	-0.171	-12.0657	-0.2255	-22.7227	-0.1854	-231.032	-0.1555	-331.759	-0.2165	-47.7044
-0.1715	-16.8766	-0.172	-12.1349	-0.2265	-23.0556	-0.1864	-234.002	-0.1565	-335.819	-0.2175	-47.9677
-0.1725	-16.9838	-0.173	-12.2275	-0.2275	-23.403	-0.1874	-236.959	-0.1575	-339.911	-0.2185	-48.2317
-0.1735	-17.0945	-0.174	-12.3201	-0.2285	-23.7505	-0.1884	-239.936	-0.1585	-344.015	-0.2195	-48.496
-0.1745	-17.204	-0.175	-12.3918	-0.2295	-24.1016	-0.1894	-242.942	-0.1595	-348.117	-0.2205	-48.7603
-0.1755	-17.313	-0.176	-12.4562	-0.2305	-24.4601	-0.1904	-245.976	-0.1605	-352.235	-0.2215	-49.0249
-0.1765	-17.4218	-0.177	-12.5436	-0.2315	-24.8413	-0.1914	-248.996	-0.1615	-356.379	-0.2225	-49.2903
-0.1775	-17.5359	-0.178	-12.6325	-0.2325	-25.2291	-0.1924	-252.035	-0.1625	-360.525	-0.2235	-49.5562
-0.1785	-17.6511	-0.179	-12.7062	-0.2335	-25.6151	-0.1934	-255.111	-0.1635	-364.634	-0.2245	-49.8221
-0.1795	-17.7688	-0.18	-12.8001	-0.2345	-26.02	-0.1944	-258.173	-0.1645	-368.73	-0.2255	-50.0887
-0.1805	-17.8854	-0.181	-12.8909	-0.2355	-26.4264	-0.1954	-261.267	-0.1655	-372.822	-0.2265	-50.3555
-0.1815	-18.0029	-0.182	-12.9602	-0.2365	-26.8373	-0.1964	-264.328	-0.1665	-376.903	-0.2275	-50.6223
-0.1825	-18.125	-0.183	-13.0297	-0.2375	-27.2659	-0.1974	-267.421	-0.1675	-380.957	-0.2285	-50.8893
-0.1835	-18.2638	-0.184	-13.0984	-0.2385	-27.7209	-0.1984	-270.491	-0.1685	-384.99	-0.2295	-51.1569
-0.1845	-18.394	-0.185	-13.1792	-0.2395	-28.1847	-0.1994	-273.522	-0.1695	-388.975	-0.2305	-51.4238
-0.1855	-18.5222	-0.186	-13.2472	-0.2405	-28.6364	-0.2004	-276.532	-0.1705	-392.927	-0.2315	-51.6891
-0.1865	-18.6489	-0.187	-13.2956	-0.2415	-29.0813	-0.2014	-279.554	-0.1715	-396.847	-0.2325	-51.9547
-0.1875	-18.7753	-0.188	-13.3472	-0.2425	-29.5189	-0.2024	-282.616	-0.1725	-400.702	-0.2335	-52.2205
-0.1885	-18.9044	-0.189	-13.4175	-0.2435	-29.9862	-0.2034	-285.624	-0.1735	-404.499	-0.2345	-52.4863
-0.1895	-19.0332	-0.19	-13.5021	-0.2445	-30.4672	-0.2044	-288.568	-0.1745	-408.214	-0.2355	-52.7527
-0.1905	-19.1592	-0.191	-13.5626	-0.2455	-30.9469	-0.2054	-291.507	-0.1755	-411.88	-0.2365	-53.0204
-0.1915	-19.2878	-0.192	-13.5989	-0.2465	-31.4154	-0.2064	-294.412	-0.1765	-415.487	-0.2375	-53.2901
-0.1925	-19.4228	-0.193	-13.6408	-0.2475	-31.877	-0.2074	-297.317	-0.1775	-419.036	-0.2385	-53.5595
-0.1935	-19.5556	-0.194	-13.6788	-0.2485	-32.3359	-0.2084	-300.192	-0.1785	-422.538	-0.2395	-53.8285
-0.1945	-19.6872	-0.195	-13.7309	-0.2495	-32.7971	-0.2094	-303.026	-0.1795	-425.979	-0.2405	-54.0975
-0.1955	-19.815	-0.196	-13.7784	-0.2505	-33.2613	-0.2104	-305.814	-0.1805	-429.362	-0.2415	-54.3662
-0.1965	-19.9421	-0.197	-13.8415	-0.2515	-33.7363	-0.2114	-308.586	-0.1815	-432.683	-0.2425	-54.6363
-0.1975	-20.0662	-0.198	-13.8972	-0.2525	-34.2246	-0.2124	-311.33	-0.1825	-435.919	-0.2435	-54.9065
-0.1985	-20.1955	-0.199	-13.9541	-0.2535	-34.7336	-0.2134	-314.058	-0.1835	-439.068	-0.2445	-55.1777
-0.1995	-20.3348	-0.2	-14.0403	-0.2545	-35.2564	-0.2144	-316.788	-0.1845	-442.143	-0.2455	-55.4488
-0.2005	-20.4678	-0.201	-14.1283	-0.2555	-35.7846	-0.2154	-319.53	-0.1855	-445.151	-0.2465	-55.722
-0.2015	-20.5969	-0.202	-14.1958	-0.2565	-36.3141	-0.2164	-322.293	-0.1865	-448.056	-0.2475	-55.9956
-0.2025	-20.7238	-0.203	-14.2666	-0.2575	-36.8415	-0.2174	-325.068	-0.1875	-450.901	-0.2485	-56.269
-0.2035	-20.8538	-0.204	-14.3737	-0.2585	-37.3896	-0.2184	-327.868	-0.1885	-453.701	-0.2495	-56.5419
-0.2045	-20.9917	-0.205	-14.4889	-0.2595	-37.9747	-0.2194	-330.695	-0.1895	-456.427	-0.2505	-56.8147
-0.2055	-21.1282	-0.206	-14.5696	-0.2605	-38.5605	-0.2204	-333.553	-0.1905	-459.057	-0.2515	-57.0892
-0.2065	-21.2704	-0.207	-14.6307	-0.2615	-39.1597	-0.2214	-336.451	-0.1915	-461.608	-0.2525	-57.3636
-0.2075	-21.4175	-0.208	-14.6552	-0.2625	-39.7443	-0.2224	-339.399	-0.1925	-464.108	-0.2535	-57.6393
-0.2085	-21.5723	-0.209	-14.7003	-0.2635	-40.3326	-0.2234	-342.4	-0.1935	-466.573	-0.2545	-57.9151
-0.2095	-21.7267	-0.21	-14.7416	-0.2645	-40.9271	-0.2244	-345.46	-0.1945	-469.007	-0.2555	-58.1908
-0.2105	-21.8821	-0.211	-14.7784	-0.2655	-41.5261	-0.2254	-348.584	-0.1955	-471.387	-0.2565	-58.4675
-0.2115	-22.0411	-0.212	-14.8107	-0.2665	-42.1398	-0.2264	-351.759	-0.1965	-473.725	-0.2575	-58.7446
-0.2125	-22.1975	-0.213	-14.9123	-0.2675	-42.7656	-0.2274	-354.993	-0.1975	-476.023	-0.2585	-59.0218
-0.2135	-22.3568	-0.214	-15.0106	-0.2685	-43.4083	-0.2284	-358.197	-0.1985	-478.274	-0.2595	-59.3004
-0.2145	-22.5207	-0.215	-15.0652	-0.2695	-44.0654	-0.2294	-361.435	-0.1995	-480.499	-0.2605	-59.5795
-0.2155	-22.6827	-0.216	-15.0945	-0.2705	-44.7225	-0.2304	-364.708	-0.2005	-482.655	-0.2615	-59.8597
-0.2165	-22.8458	-0.217	-15.1593	-0.2715	-45.3889	-0.2314	-368.016	-0.2015	-484.677	-0.2625	-60.1413
-0.2175	-23.0141	-0.218	-15.2341	-0.2725	-46.0705	-0.2324	-371.358	-0.2025	-486.608	-0.2635	-60.4235
-0.2185	-23.1887	-0.219	-15.3168	-0.2735	-46.7852	-0.2334	-374.735	-0.2035	-488.458	-0.2645	-60.708
-0.2195	-23.363	-0.22	-15.3894	-0.2745	-47.5512	-0.2344	-378.145	-0.2045	-490.283	-0.2655	-60.993
-0.2205	-23.5351	-0.221	-15.4226	-0.2755	-48.297	-0.2354	-381.589	-0.2055	-492.02	-0.2665	-61.2792
-0.2215	-23.7126	-0.222	-15.4386	-0.2765	-49.0299	-0.2364	-385.064	-0.2065	-493.705	-0.2675	-61.5654
-0.2225	-23.8903	-0.223	-15.465	-0.2775	-49.7842	-0.2374	-388.571	-0.2075	-495.316	-0.2685	-61.8526
-0.2235	-24.0708	-0.224	-15.5053	-0.2785	-50.5425	-0.2384	-392.107	-0.2085	-496.826	-0.2695	-62.1404
-0.2245	-24.258	-0.225	-15.5639	-0.2795	-51.3135	-0.2394	-395.672	-0.2095	-498.016	-0.2705	-62.4294
-0.2255	-24.4484	-0.226	-15.6231	-0.2805	-52.1323	-0.2404	-399.263	-0.2105	-499.13	-0.2715	-62.7199
-0.2265	-24.6412	-0.227	-15.7067	-0.2815	-52.9788	-0.2414	-402.878	-0.2115	-500.163	-0.2725	-63.0121
-0.2275	-24.8327	-0.228	-15.8003	-0.2825	-53.817	-0.2424	-406.515	-0.2125	-501.091	-0.2735	-63.3063
-0.2285	-25.033	-0.229	-15.8932	-0.2835	-54.6638	-0.2434	-410.172	-0.2135	-501.946	-0.2745	-63.6023
-0.2295	-25.233	-0.23	-15.9869	-0.2845	-55.4806	-0.2444	-413.846	-0.2145	-502.737	-0.2755	-63.9001
-0.2305	-25.4341	-0.231	-16.0727	-0.2855	-56.3287	-0.2454	-417.533	-0.2155	-503.449	-0.2765	-64.1984
-0.2315	-25.6378	-0.232	-16.1744	-0.2865	-57.2124	-0.2464	-421.231	-0.2165	-504.083	-0.2775	-64.4988
-0.2325	-25.8438	-0.233	-16.2799	-0.2875	-58.0756	-0.2474	-424.937	-0.2175	-504.631	-0.2785	-64.7997
-0.2335	-26.051	-0.234	-16.3914	-0.2885	-58.9187	-0.2484	-428.645	-0.2185	-505.099	-0.2795	-65.1023
-0.2345	-26.2648	-0.235	-16.4847	-0.2895	-59.7611	-0.2494	-432.352	-0.2195	-505.47	-0.2805	-65.4041
-0.2355	-26.4793	-0.236	-16.5864	-0.2905	-60.5899	-0.2504	-436.054	-0.2205	-505.808	-0.2815	-65.7068
-0.2365	-26.6894	-0.237	-16.6676	-0.2915	-61.4081	-0.2514	-439.746	-0.2215	-506.083	-0.2825	-66.0108
-0.2375	-26.8975	-0.238	-16.7585	-0.2925	-62.2172	-0.2524	-443.423	-0.2225	-506.297	-0.2835	-66.3164
-0.2385	-27.1036	-0.239	-16.8568	-0.2935	-63.0921	-0.2534	-447.08	-0.2235	-506.451	-0.2845	-66.6229
-0.2395	-27.3124	-0.24	-16.9265	-0.2945	-64.0092	-0.2544	-450.71	-0.2245	-506.561	-0.2855	-66.93
-0.2405	-27.5259	-0.241	-16.9971	-0.2955	-64.934	-0.2554	-454.309	-0.2255	-506.63	-0.2865	-67.237
-0.2415	-27.749	-0.242	-17.0965	-0.2965	-65.8353	-0.2564	-457.869	-0.2265	-506.642	-0.2875	-67.5449
-0.2425	-27.9735	-0.243	-17.2028	-0.2975	-66.7487	-0.2574	-461.384	-0.2275	-506.612	-0.2885	-67.855
-0.2435	-28.195	-0.244	-17.307	-0.2985	-67.6545	-0.2584	-464.848	-0.2285	-506.558	-0.2895	-68.1672
-0.2445	-28.4192	-0.245	-17.4471	-0.2995	-68.5614	-0.2594	-468.252	-0.2295	-506.404	-0.2905	-68.4806
-0.2455	-28.6476	-0.246	-17.5667	-0.3005	-69.458	-0.2604	-471.589	-0.2305	-506.235	-0.2915	-68.7962
-0.2465	-28.8854	-0.247	-17.6911	-0.3015	-70.3473	-0.2614	-474.851	-0.2315	-506.07	-0.2925	-69.1131
-0.2475	-29.113	-0.248	-17.8227	-0.3025	-71.2855	-0.2624	-478.029	-0.2325	-505.873	-0.2935	-69.4316
-0.2485	-29.3323	-0.249	-17.9538	-0.3035	-72.2651	-0.2634	-481.115	-0.2335	-505.685	-0.2945	-69.7522
-0.2495	-29.5469	-0.25	-18.1119	-0.3045	-73.235	-0.2644	-484.099	-0.2345	-505.496	-0.2955	-70.0714
-0.2505	-29.7674	-0.251	-18.341	-0.3055	-74.1929	-0.2654	-486.972	-0.2355	-505.292	-0.2965	-70.3909
-0.2515	-29.9831	-0.252	-18.6033	-0.3065	-75.1666	-0.2664	-489.724	-0.2365	-505.058	-0.2975	-70.7133
-0.2525	-30.2076	-0.253	-18.8327	-0.3075	-76.1635	-0.2674	-492.344	-0.2375	-504.833	-0.2985	-71.0384
-0.2535	-30.4342	-0.254	-18.9628	-0.3085	-77.1631	-0.2684	-494.822	-0.2385	-504.607	-0.2995	-71.3656
-0.2545	-30.6577	-0.255	-19.1041	-0.3095	-78.1921	-0.2694	-497.146	-0.2395	-504.349	-0.3005	-71.6954
-0.2555	-30.8784	-0.256	-19.2612	-0.3105	-79.2645	-0.2704	-499.304	-0.2405	-504.105	-0.3015	-72.0272
-0.2565	-31.0978	-0.257	-19.388	-0.3115	-80.4009	-0.2714	-501.285	-0.2415	-503.807	-0.3025	-72.3567
-0.2575	-31.3143	-0.258	-19.5044	-0.3125	-81.5579	-0.2724	-503.075	-0.2425	-503.465	-0.3035	-72.6942
-0.2585	-31.5294	-0.259	-19.5652	-0.3135	-82.7871	-0.2734	-504.663	-0.2435	-503.163	-0.3045	-73.0361
-0.2595	-31.7628	-0.26	-19.6026	-0.3145	-84.0467	-0.2744	-506.033	-0.2445	-502.961	-0.3055	-73.38
-0.2605	-32.0322	-0.261	-19.7293	-0.3155	-85.2874	-0.2754	-507.173	-0.2455	-502.778	-0.3065	-73.7263
-0.2615	-32.2928	-0.262	-19.8671	-0.3165	-86.5185	-0.2764	-508.069	-0.2465	-502.487	-0.3075	-74.0747
-0.2625	-32.5527	-0.263	-19.9679	-0.3175	-87.7143	-0.2774	-508.704	-0.2475	-502.158	-0.3085	-74.424
-0.2635	-32.8156	-0.264	-20.0563	-0.3185	-88.8883	-0.2784	-509.064	-0.2485	-501.93	-0.3095	-74.7765
-0.2645	-33.0569	-0.265	-20.1567	-0.3195	-90.0828	-0.2794	-509.132	-0.2495	-501.788	-0.3105	-75.1309
-0.2655	-33.2879	-0.266	-20.2711	-0.3205	-91.2853	-0.2804	-508.894	-0.2505	-501.686	-0.3115	-75.4861
-0.2665	-33.5182	-0.267	-20.4193	-0.3215	-92.4254	-0.2814	-508.33	-0.2515	-501.693	-0.3125	-75.8441
-0.2675	-33.741	-0.268	-20.5296	-0.3225	-93.5849	-0.2824	-507.426	-0.2525	-501.67	-0.3135	-76.2056
-0.2685	-33.9588	-0.269	-20.6337	-0.3235	-94.7728	-0.2834	-506.161	-0.2535	-501.587	-0.3145	-76.5686
-0.2695	-34.1778	-0.27	-20.7309	-0.3245	-95.925	-0.2844	-504.519	-0.2545	-501.616	-0.3155	-76.9359
-0.2705	-34.3898	-0.271	-20.8349	-0.3255	-97.0447	-0.2854	-502.479	-0.2555	-501.684	-0.3165	-77.3066
-0.2715	-34.6074	-0.272	-20.9923	-0.3265	-98.2568	-0.2864	-500.024	-0.2565	-501.82	-0.3175	-77.68
-0.2725	-34.8259	-0.273	-21.0818	-0.3275	-99.437	-0.2874	-497.132	-0.2575	-501.959	-0.3185	-78.0551
-0.2735	-35.0451	-0.274	-21.1693	-0.3285	-100.64	-0.2884	-493.782	-0.2585	-502.118	-0.3195	-78.434
-0.2745	-35.264	-0.275	-21.2828	-0.3295	-101.836			-0.2595	-502.365	-0.3205	-78.8164
-0.2755	-35.4889	-0.276	-21.4148	-0.3305	-103.046			-0.2605	-502.654	-0.3215	-79.2007
-0.2765	-35.7258	-0.277	-21.5899	-0.3315	-104.298			-0.2615	-502.797	-0.3225	-79.5883
-0.2775	-35.9637	-0.278	-21.8061	-0.3325	-105.574			-0.2625	-502.898	-0.3235	-79.9783
-0.2785	-36.2044	-0.279	-22.0182	-0.3335	-106.925			-0.2635	-502.973	-0.3245	-80.3721
-0.2795	-36.4532	-0.28	-22.2093	-0.3345	-108.322			-0.2645	-503	-0.3255	-80.7705
-0.2805	-36.7174	-0.281	-22.3963	-0.3355	-109.755			-0.2655	-503	-0.3265	-81.2011
-0.2815	-36.9721	-0.282	-22.6029	-0.3365	-111.208			-0.2665	-503	-0.3275	-81.6286
-0.2825	-37.2301	-0.283	-22.7537	-0.3375	-112.765			-0.2675	-503	-0.3285	-82.0481
-0.2835	-37.5005	-0.284	-22.9203	-0.3385	-114.358			-0.2685	-503	-0.3295	-82.4621
-0.2845	-37.7744	-0.285	-23.1227	-0.3395	-115.922			-0.2695	-503	-0.3305	-82.8714
-0.2855	-38.053	-0.286	-23.3761	-0.3405	-117.458			-0.2705	-503	-0.3315	-83.2785
-0.2865	-38.3277	-0.287	-23.6407	-0.3415	-118.991			-0.2715	-503	-0.3325	-83.6822
-0.2875	-38.6112	-0.288	-23.8702	-0.3425	-120.514			-0.2725	-503	-0.3335	-84.0814
-0.2885	-38.912	-0.289	-24.0837	-0.3435	-122.029			-0.2735	-503	-0.3345	-84.4766
-0.2895	-39.2311	-0.29	-24.3234	-0.3445	-123.521			-0.2745	-503	-0.3355	-84.871
-0.2905	-39.5492	-0.291	-24.5415	-0.3455	-125.014			-0.2755	-503	-0.3365	-85.2649
-0.2915	-39.8601	-0.292	-24.696	-0.3465	-126.552			-0.2765	-503	-0.3375	-85.6584
-0.2925	-40.1706	-0.293	-24.8478	-0.3475	-128.115			-0.2775	-503	-0.3385	-86.0523
-0.2935	-40.4911	-0.294	-24.9911	-0.3485	-129.679			-0.2785	-503	-0.3395	-86.4468
-0.2945	-40.8239	-0.295	-25.2049	-0.3495	-131.275			-0.2795	-503	-0.3405	-86.8445
-0.2955	-41.1594	-0.296	-25.4585	-0.3505	-132.959			-0.2805	-503	-0.3415	-87.246
-0.2965	-41.4972	-0.297	-25.7236	-0.3515	-134.716			-0.2815	-503	-0.3425	-87.65
-0.2975	-41.8423	-0.298	-25.9691	-0.3525	-136.483			-0.2825	-503	-0.3435	-88.0583
-0.2985	-42.1935	-0.299	-26.2059	-0.3535	-138.337			-0.2835	-503	-0.3445	-88.473
-0.2995	-42.5542	-0.3	-26.4212	-0.3545	-140.159			-0.2845	-503	-0.3455	-88.8918
-0.3005	-42.9292	-0.301	-26.6415	-0.3555	-141.96			-0.2855	-503	-0.3465	-89.3174
-0.3015	-43.3177	-0.302	-26.8812	-0.3565	-143.787			-0.2865	-503	-0.3475	-89.7489
-0.3025	-43.734	-0.303	-27.1515	-0.3575	-145.654			-0.2875	-503	-0.3485	-90.2011
-0.3035	-44.1493	-0.304	-27.3779	-0.3585	-147.619			-0.2885	-503	-0.3495	-90.6579
-0.3045	-44.5616	-0.305	-27.7365	-0.3595	-149.613			-0.2895	-503	-0.3505	-91.1225
-0.3055	-44.9679	-0.306	-28.0671	-0.3605	-151.64			-0.2905	-503	-0.3515	-91.5914
-0.3065	-45.3613	-0.307	-28.2914	-0.3615	-153.621			-0.2915	-503	-0.3525	-92.0664
-0.3075	-45.7574	-0.308	-28.582	-0.3625	-155.529			-0.2925	-503	-0.3535	-92.5396
-0.3085	-46.156	-0.309	-28.8653	-0.3635	-157.433			-0.2935	-503	-0.3545	-92.9988
-0.3095	-46.5581	-0.31	-29.1628	-0.3645	-159.379			-0.2945	-503	-0.3555	-93.4643
-0.3105	-46.9613	-0.311	-29.4143	-0.3655	-161.367			-0.2955	-503	-0.3565	-93.9617
-0.3115	-47.3696	-0.312	-29.6318	-0.3665	-163.403			-0.2965	-503	-0.3575	-94.5011
-0.3125	-47.8185	-0.313	-29.7941	-0.3675	-165.347			-0.2975	-503	-0.3585	-95.047
-0.3135	-48.2982	-0.314	-30.0132	-0.3685	-167.239			-0.2985	-503	-0.3595	-95.5915
-0.3145	-48.7588	-0.315	-30.2365	-0.3695	-169.123			-0.2995	-503	-0.3605	-96.14
-0.3155	-49.2138	-0.316	-30.4986	-0.3705	-171.02			-0.3005	-503	-0.3615	-96.6958
-0.3165	-49.6662	-0.317	-30.8175	-0.3715	-172.905			-0.3015	-503	-0.3625	-97.2761
-0.3175	-50.0991	-0.318	-31.1307	-0.3725	-174.812			-0.3025	-503	-0.3635	-97.8687
-0.3185	-50.5037	-0.319	-31.5431	-0.3735	-176.818			-0.3035	-503	-0.3645	-98.4725
-0.3195	-50.9016	-0.32	-31.8419	-0.3745	-178.803			-0.3045	-503	-0.3655	-99.0829
-0.3205	-51.2904	-0.321	-32.1436	-0.3755	-180.77			-0.3055	-503	-0.3665	-99.7109
-0.3215	-51.6687	-0.322	-32.5049	-0.3765	-182.725			-0.3065	-503	-0.3675	-100.346
-0.3225	-52.0371	-0.323	-32.7714	-0.3775	-184.677			-0.3075	-503	-0.3685	-100.991
-0.3235	-52.4039	-0.324	-33.0833	-0.3785	-186.735			-0.3085	-503	-0.3695	-101.636
-0.3245	-52.7667	-0.325	-33.3886	-0.3795	-188.74			-0.3095	-503	-0.3705	-102.35
-0.3255	-53.1269	-0.326	-33.6854	-0.3805	-190.77			-0.3105	-503	-0.3715	-103.073
-0.3265	-53.4902	-0.327	-33.9978	-0.3815	-192.799			-0.3115	-503	-0.3725	-103.795
-0.3275	-53.846	-0.328	-34.2943	-0.3825	-194.815			-0.3125	-503	-0.3735	-104.517
-0.3285	-54.2251	-0.329	-34.6258	-0.3835	-196.777			-0.3135	-503	-0.3745	-105.252
-0.3295	-54.6597	-0.33	-35.0677	-0.3845	-198.69			-0.3145	-503	-0.3755	-106.024
-0.3305	-55.0656	-0.331	-35.4839	-0.3855	-200.661			-0.3155	-503	-0.3765	-106.8
-0.3315	-55.4504	-0.332	-35.8346	-0.3865	-202.721			-0.3165	-503	-0.3775	-107.574
-0.3325	-55.8234	-0.333	-36.2035	-0.3875	-204.78			-0.3175	-503	-0.3785	-108.34
-0.3335	-56.1839	-0.334	-36.5906	-0.3885	-206.792			-0.3185	-503	-0.3795	-109.109
-0.3345	-56.5512	-0.335	-37.0144	-0.3895	-208.794			-0.3195	-503	-0.3805	-109.893
-0.3355	-56.9218	-0.336	-37.3753	-0.3905	-210.778			-0.3205	-503	-0.3815	-110.695
-0.3365	-57.2916	-0.337	-37.7758	-0.3915	-212.829			-0.3215	-503	-0.3825	-111.528
-0.3375	-57.6738	-0.338	-38.1312	-0.3925	-214.903			-0.3225	-503	-0.3835	-112.378
-0.3385	-58.059	-0.339	-38.5383	-0.3935	-217.02			-0.3235	-503	-0.3845	-113.236
-0.3395	-58.435	-0.34	-38.9415	-0.3945	-219.185			-0.3245	-503	-0.3855	-114.102
-0.3405	-58.8062	-0.341	-39.374	-0.3955	-221.315			-0.3255	-503	-0.3865	-115.017
-0.3415	-59.1656	-0.342	-39.9685	-0.3965	-223.501			-0.3265	-503	-0.3875	-115.959
-0.3425	-59.5277	-0.343	-40.5588	-0.3975	-225.588			-0.3275	-503	-0.3885	-116.925
-0.3435	-59.8982	-0.344	-41.1234	-0.3985	-227.756			-0.3285	-503	-0.3895	-117.966
-0.3445	-60.2784	-0.345	-41.6697	-0.3995	-229.896			-0.3295	-503	-0.3905	-118.988
-0.3455	-60.6684	-0.346	-42.256	-0.4005	-232.083			-0.3305	-503	-0.3915	-119.995
-0.3465	-61.0591	-0.347	-42.8295	-0.4015	-234.293			-0.3315	-503	-0.3925	-120.983
-0.3475	-61.4622	-0.348	-43.4363	-0.4025	-236.418			-0.3325	-503	-0.3935	-121.952
-0.3485	-61.874	-0.349	-44.0542	-0.4035	-238.566			-0.3335	-503	-0.3945	-122.901
-0.3495	-62.2797	-0.35	-44.6708	-0.4045	-240.622			-0.3345	-503	-0.3955	-123.815
-0.3505	-62.6878	-0.351	-45.3187	-0.4055	-242.625			-0.3355	-503	-0.3965	-124.744
-0.3515	-63.0917	-0.352	-45.9502	-0.4065	-244.65			-0.3365	-503	-0.3975	-125.711
-0.3525	-63.5094	-0.353	-46.5429	-0.4075	-246.628			-0.3375	-503	-0.3985	-126.675
-0.3535	-63.9344	-0.354	-47.2431	-0.4085	-248.552			-0.3385	-503	-0.3995	-127.624
-0.3545	-64.3689	-0.355	-47.9997	-0.4095	-250.362			-0.3395	-503	-0.4005	-128.57
-0.3555	-64.8137	-0.356	-48.7215	-0.4105	-252.161			-0.3405	-503	-0.4015	-129.595
-0.3565	-65.2651	-0.357	-49.3254	-0.4115	-254.083			-0.3415	-503	-0.4025	-130.628
-0.3575	-65.7402	-0.358	-49.9998	-0.4125	-255.969			-0.3425	-503	-0.4035	-131.641
-0.3585	-66.2326	-0.359	-50.6311	-0.4135	-257.819			-0.3435	-503	-0.4045	-132.676
-0.3595	-66.7191	-0.36	-51.2627	-0.4145	-259.705			-0.3445	-503	-0.4055	-133.731
-0.3605	-67.2051	-0.361	-51.9032	-0.4155	-261.6			-0.3455	-503	-0.4065	-134.762
-0.3615	-67.7018	-0.362	-52.575	-0.4165	-263.407			-0.3465	-503	-0.4075	-135.786
-0.3625	-68.2379	-0.363	-53.2618	-0.4175	-265.14			-0.3475	-503	-0.4085	-136.814
-0.3635	-68.8576	-0.364	-54.027	-0.4185	-266.805			-0.3485	-503	-0.4095	-137.902
-0.3645	-69.4493	-0.365	-54.7314	-0.4195	-268.485			-0.3495	-503	-0.4105	-139.016
-0.3655	-70.0245	-0.366	-55.4528	-0.4205	-270.151			-0.3505	-503	-0.4115	-140.124
-0.3665	-70.5747	-0.367	-56.2253	-0.4215	-271.903			-0.3515	-503	-0.4125	-141.216
-0.3675	-71.1034	-0.368	-56.9621	-0.4225	-273.687			-0.3525	-503	-0.4135	-142.293
-0.3685	-71.631	-0.369	-57.7168	-0.4235	-275.472			-0.3535	-503	-0.4145	-143.329
-0.3695	-72.1574	-0.37	-58.4409	-0.4245	-277.294			-0.3545	-503	-0.4155	-144.367
-0.3705	-72.6794	-0.371	-59.2128	-0.4255	-279.077			-0.3555	-503	-0.4165	-145.389
-0.3715	-73.1815	-0.372	-60.0056	-0.4265	-280.803			-0.3565	-503	-0.4175	-146.384
-0.3725	-73.6969	-0.373	-60.7766	-0.4275	-282.622			-0.3575	-503	-0.4185	-147.369
-0.3735	-74.1991	-0.374	-61.4966	-0.4285	-284.456			-0.3585	-503	-0.4195	-148.537
-0.3745	-74.705	-0.375	-62.2762	-0.4295	-286.313			-0.3595	-503	-0.4205	-149.719
-0.3755	-75.2062	-0.376	-63.1899	-0.4305	-288.218			-0.3605	-503	-0.4215	-150.884
-0.3765	-75.7237	-0.377	-63.9985	-0.4315	-290.275			-0.3615	-503	-0.4225	-152.024
-0.3775	-76.2454	-0.378	-64.7994	-0.4325	-292.348			-0.3625	-503	-0.4235	-153.154
-0.3785	-76.7857	-0.379	-65.545	-0.4335	-294.45			-0.3635	-503	-0.4245	-154.353
-0.3795	-77.338	-0.38	-66.3308	-0.4345	-296.489			-0.3645	-503	-0.4255	-155.635
-0.3805	-77.9006	-0.381	-67.0741	-0.4355	-298.484			-0.3655	-503	-0.4265	-156.884
-0.3815	-78.4821	-0.382	-67.9004	-0.4365	-300.404			-0.3665	-503	-0.4275	-158.073
-0.3825	-79.051	-0.383	-68.8587	-0.4375	-302.321			-0.3675	-503	-0.4285	-159.244
-0.3835	-79.6015	-0.384	-69.728	-0.4385	-304.302			-0.3685	-503	-0.4295	-160.382
-0.3845	-80.1471	-0.385	-70.6684	-0.4395	-306.242			-0.3695	-503	-0.4305	-161.495
-0.3855	-80.7007	-0.386	-71.6138	-0.4405	-308.187			-0.3705	-503	-0.4315	-162.625
-0.3865	-81.2682	-0.387	-72.7036	-0.4415	-310.187			-0.3715	-503	-0.4325	-163.749
-0.3875	-81.8728	-0.388	-73.714	-0.4425	-312.079			-0.3725	-503	-0.4335	-164.94
-0.3885	-82.4884	-0.389	-74.7921	-0.4435	-313.959			-0.3735	-503	-0.4345	-166.116
-0.3895	-83.0831	-0.39	-75.8801	-0.4445	-315.812			-0.3745	-503	-0.4355	-167.361
-0.3905	-83.6671	-0.391	-77.0131	-0.4455	-317.693			-0.3755	-503	-0.4365	-168.662
-0.3915	-84.2441	-0.392	-78.0015	-0.4465	-319.529			-0.3765	-503	-0.4375	-169.964
-0.3925	-84.812	-0.393	-78.9744	-0.4475	-321.378			-0.3775	-503	-0.4385	-171.31
-0.3935	-85.3777	-0.394	-80.0203	-0.4485	-323.252			-0.3785	-503	-0.4395	-172.638
-0.3945	-85.9301	-0.395	-81.1288	-0.4495	-325.082			-0.3795	-503	-0.4405	-173.917
-0.3955	-86.4759	-0.396	-82.2697	-0.4505	-326.948			-0.3805	-503	-0.4415	-175.212
-0.3965	-87.0221	-0.397	-83.5284	-0.4515	-328.789			-0.3815	-503	-0.4425	-176.494
-0.3975	-87.5748	-0.398	-84.7145	-0.4525	-330.629			-0.3825	-503	-0.4435	-178.226
-0.3985	-88.1197	-0.399	-85.8915	-0.4535	-332.61			-0.3835	-503	-0.4445	-180.028
-0.3995	-88.6561	-0.4	-87.0979	-0.4545	-334.606			-0.3845	-503	-0.4455	-181.791
-0.4005	-89.2027	-0.401	-88.1836	-0.4555	-336.649			-0.3855	-503	-0.4465	-183.534
-0.4015	-89.7304	-0.402	-89.443	-0.4565	-338.672			-0.3865	-503	-0.4475	-185.312
-0.4025	-90.2553	-0.403	-90.725	-0.4575	-340.64			-0.3875	-503	-0.4485	-187.008
-0.4035	-90.7673	-0.404	-92.0359	-0.4585	-342.55			-0.3885	-503	-0.4495	-188.607
-0.4045	-91.2813	-0.405	-93.3765	-0.4595	-344.55			-0.3895	-503	-0.4505	-190.198
-0.4055	-91.8009	-0.406	-94.7473	-0.4605	-346.424			-0.3905	-503	-0.4515	-191.826
-0.4065	-92.319	-0.407	-96.1489	-0.4615	-348.21			-0.3915	-503	-0.4525	-193.481
-0.4075	-92.8285	-0.408	-97.5819	-0.4625	-350.038			-0.3925	-503	-0.4535	-195.035
-0.4085	-93.3465	-0.409	-99.0465	-0.4635	-352.039			-0.3935	-503	-0.4545	-196.634
-0.4095	-93.8767	-0.41	-100.543	-0.4645	-353.977			-0.3945	-503	-0.4555	-198.42
-0.4105	-94.4237	-0.411	-102.072	-0.4655	-355.928			-0.3955	-503	-0.4565	-200.145
-0.4115	-94.9696	-0.412	-103.634	-0.4665	-357.889			-0.3965	-503	-0.4575	-201.993
-0.4125	-95.4916	-0.413	-105.229	-0.4675	-359.872			-0.3975	-503	-0.4585	-203.869
-0.4135	-96.0159	-0.414	-106.857	-0.4685	-361.884			-0.3985	-503	-0.4595	-205.779
-0.4145	-96.5463	-0.415	-108.518	-0.4695	-363.971			-0.3995	-503	-0.4605	-207.588
-0.4155	-97.1303	-0.416	-110.212	-0.4705	-366.059			-0.4005	-503	-0.4615	-209.376
-0.4165	-97.7081	-0.417	-111.939	-0.4715	-368.183			-0.4015	-503	-0.4625	-211.133
-0.4175	-98.2866	-0.418	-113.699	-0.4725	-370.331			-0.4025	-503	-0.4635	-212.742
-0.4185	-98.8842	-0.419	-115.491	-0.4735	-372.439			-0.4035	-503	-0.4645	-214.332
-0.4195	-99.4874	-0.42	-117.316	-0.4745	-374.525			-0.4045	-503	-0.4655	-215.962
-0.4205	-100.106	-0.421	-119.172	-0.4755	-376.648			-0.4055	-503	-0.4665	-217.943
-0.4215	-100.752	-0.422	-121.059	-0.4765	-378.725			-0.4065	-503	-0.4675	-219.884
-0.4225	-101.413	-0.423	-122.976	-0.4775	-380.853			-0.4075	-503	-0.4685	-221.745
-0.4235	-102.08	-0.424	-124.923	-0.4785	-383.055			-0.4085	-503	-0.4695	-223.526
-0.4245	-102.757	-0.425	-126.899	-0.4795	-385.309			-0.4095	-503	-0.4705	-225.422
-0.4255	-103.443	-0.426	-128.903	-0.4805	-387.583			-0.4105	-503	-0.4715	-227.248
-0.4265	-104.146	-0.427	-130.933	-0.4815	-389.813			-0.4115	-503	-0.4725	-228.997
-0.4275	-104.866	-0.428	-132.989	-0.4825	-392.043			-0.4125	-503	-0.4735	-230.527
-0.4285	-105.622	-0.429	-135.069	-0.4835	-394.242			-0.4135	-503	-0.4745	-232.157
-0.4295	-106.395	-0.43	-137.172	-0.4845	-396.459			-0.4145	-503	-0.4755	-233.803
-0.4305	-107.208	-0.431	-139.296	-0.4855	-398.751			-0.4155	-503	-0.4765	-235.282
-0.4315	-108.04	-0.432	-141.439	-0.4865	-401.087			-0.4165	-503	-0.4775	-237.116
-0.4325	-108.896	-0.433	-143.599	-0.4875	-403.422			-0.4175	-503	-0.4785	-239.048
-0.4335	-109.768	-0.434	-145.775	-0.4885	-405.747			-0.4185	-503	-0.4795	-240.844
-0.4345	-110.701	-0.435	-147.964	-0.4895	-407.986			-0.4195	-503	-0.4805	-242.682
-0.4355	-111.642	-0.436	-150.165	-0.4905	-410.278			-0.4205	-503	-0.4815	-244.475
-0.4365	-112.558	-0.437	-152.374	-0.4915	-412.62			-0.4215	-503	-0.4825	-246.588
-0.4375	-113.468	-0.438	-154.589	-0.4925	-414.993			-0.4225	-503	-0.4835	-248.841
-0.4385	-114.358	-0.439	-156.807	-0.4935	-417.382			-0.4235	-503	-0.4845	-250.912
-0.4395	-115.237	-0.44	-159.026	-0.4945	-419.818			-0.4245	-503	-0.4855	-252.888
-0.4405	-116.12	-0.441	-161.242	-0.4955	-422.273			-0.4255	-503	-0.4865	-254.878
-0.4415	-116.998	-0.442	-163.452	-0.4965	-424.653			-0.4265	-503	-0.4875	-256.79
-0.4425	-117.857	-0.443	-165.653	-0.4975	-427.056			-0.4275	-503	-0.4885	-258.557
-0.4435	-118.727	-0.444	-167.842	-0.4985	-429.491			-0.4285	-503	-0.4895	-260.404
-0.4445	-119.584	-0.445	-170.014	-0.4995	-431.942			-0.4295	-503	-0.4905	-262.335
-0.4455	-120.468	-0.446	-172.165	-0.5005	-434.406			-0.4305	-503	-0.4915	-264.531
-0.4465	-121.395	-0.447	-174.292	-0.5015	-436.76			-0.4315	-503	-0.4925	-266.797
-0.4475	-122.359	-0.448	-176.39	-0.5025	-439.155			-0.4325	-503	-0.4935	-269.047
-0.4485	-123.307	-0.449	-178.456	-0.5035	-441.529			-0.4335	-503	-0.4945	-271.042
-0.4495	-124.239	-0.45	-180.483	-0.5045	-443.884			-0.4345	-503	-0.4955	-272.977
-0.4505	-125.171	-0.451	-182.467	-0.5055	-446.202			-0.4355	-503	-0.4965	-274.843
-0.4515	-126.076	-0.452	-184.404	-0.5065	-448.559			-0.4365	-503	-0.4975	-276.824
-0.4525	-126.882	-0.453	-186.288	-0.5075	-450.956			-0.4375	-503	-0.4985	-278.87
-0.4535	-127.672	-0.454	-188.114	-0.5085	-453.318			-0.4385	-503	-0.4995	-281.049
-0.4545	-128.463	-0.455	-189.875	-0.5095	-455.578			-0.4395	-503	-0.5005	-282.932
-0.4555	-129.268	-0.456	-191.566	-0.5105	-457.806			-0.4405	-503	-0.5015	-284.794
-0.4565	-130.058	-0.457	-193.182	-0.5115	-460.066			-0.4415	-503	-0.5025	-286.662
-0.4575	-130.838	-0.458	-194.715	-0.5125	-462.333			-0.4425	-503	-0.5035	-288.48
-0.4585	-131.603	-0.459	-196.16	-0.5135	-464.631			-0.4435	-503	-0.5045	-290.581
-0.4595	-132.355	-0.46	-197.509	-0.5145	-466.862			-0.4445	-503	-0.5055	-292.836
-0.4605	-133.07	-0.461	-198.756	-0.5155	-469.06			-0.4455	-503	-0.5065	-295.074
-0.4615	-133.778	-0.462	-199.892	-0.5165	-471.21			-0.4465	-503	-0.5075	-297.113
-0.4625	-134.533	-0.463	-200.912	-0.5175	-473.291			-0.4475	-503	-0.5085	-299.074
-0.4635	-135.313			-0.5185	-475.382			-0.4485	-503	-0.5095	-301.037
-0.4645	-136.075			-0.5195	-477.363			-0.4495	-503	-0.5105	-302.879
-0.4655	-136.851			-0.5205	-479.35			-0.4505	-503	-0.5115	-304.893
-0.4665	-137.601			-0.5215	-481.228			-0.4515	-503	-0.5125	-306.647
-0.4675	-138.332			-0.5225	-483.092			-0.4525	-503	-0.5135	-308.43
-0.4685	-139.044			-0.5235	-484.835			-0.4535	-503	-0.5145	-310.384
-0.4695	-139.774			-0.5245	-486.466			-0.4545	-503	-0.5155	-312.332
-0.4705	-140.499			-0.5255	-488.099			-0.4555	-503	-0.5165	-314.275
-0.4715	-141.224			-0.5265	-489.579			-0.4565	-503	-0.5175	-316.212
-0.4725	-141.97			-0.5275	-491.012			-0.4575	-503	-0.5185	-318.143
-0.4735	-142.742			-0.5285	-492.407			-0.4585	-503	-0.5195	-320.067
-0.4745	-143.554			-0.5295	-493.671			-0.4595	-503	-0.5205	-321.984
-0.4755	-144.382			-0.5305	-494.904			-0.4605	-503	-0.5215	-323.894
-0.4765	-145.242			-0.5315	-496.065			-0.4615	-503	-0.5225	-325.796
-0.4775	-146.143			-0.5325	-497.212			-0.4625	-503	-0.5235	-327.692
-0.4785	-147.072			-0.5335	-498.308			-0.4635	-503	-0.5245	-329.579
-0.4795	-148.044			-0.5345	-499.205			-0.4645	-503	-0.5255	-331.459
-0.4805	-149.068			-0.5355	-500.021			-0.4655	-503	-0.5265	-333.332
-0.4815	-150.14			-0.5365	-500.786			-0.4665	-503	-0.5275	-335.196
-0.4825	-151.261			-0.5375	-501.437			-0.4675	-503	-0.5285	-337.052
-0.4835	-152.446			-0.5385	-501.999			-0.4685	-503	-0.5295	-338.9
-0.4845	-153.719			-0.5395	-502.504			-0.4695	-503	-0.5305	-340.741
-0.4855	-155.017			-0.5405	-502.957			-0.4705	-503	-0.5315	-342.573
-0.4865	-156.259			-0.5415	-503.404			-0.4715	-503	-0.5325	-344.398
-0.4875	-157.501			-0.5425	-503.813			-0.4725	-503	-0.5335	-346.214
-0.4885	-158.717			-0.5435	-504.196			-0.4735	-503	-0.5345	-348.023
-0.4895	-159.926			-0.5445	-504.464			-0.4745	-503	-0.5355	-349.825
-0.4905	-161.139			-0.5455	-504.645			-0.4755	-503	-0.5365	-351.619
-0.4915	-162.316			-0.5465	-504.793			-0.4765	-503	-0.5375	-353.406
-0.4925	-163.452			-0.5475	-504.892			-0.4775	-503	-0.5385	-355.186
-0.4935	-164.592			-0.5485	-504.979			-0.4785	-503	-0.5395	-356.959
-0.4945	-165.747			-0.5495	-505.083			-0.4795	-503	-0.5405	-358.726
-0.4955	-166.901			-0.5505	-505.105			-0.4805	-503	-0.5415	-360.488
-0.4965	-168.064			-0.5515	-505.147			-0.4815	-503	-0.5425	-362.243
-0.4975	-169.226			-0.5525	-505.197			-0.4825	-503	-0.5435	-363.994
-0.4985	-170.401			-0.5535	-505.24			-0.4835	-503	-0.5445	-365.74
-0.4995	-171.611			-0.5545	-505.172			-0.4845	-503	-0.5455	-367.483
-0.5005	-172.808			-0.5555	-505.089			-0.4855	-503	-0.5465	-369.221
-0.5015	-173.994			-0.5565	-504.957			-0.4865	-503	-0.5475	-370.957
-0.5025	-175.184			-0.5575	-504.841			-0.4875	-503	-0.5485	-372.691
-0.5035	-176.405			-0.5585	-504.769			-0.4885	-503	-0.5495	-374.423
-0.5045	-177.623			-0.5595	-504.728			-0.4895	-503	-0.5505	-376.154
-0.5055	-178.88			-0.5605	-504.66			-0.4905	-503	-0.5515	-377.886
-0.5065	-180.153			-0.5615	-504.508			-0.4915	-503	-0.5525	-379.618
-0.5075	-181.464			-0.5625	-504.374			-0.4925	-503	-0.5535	-381.352
-0.5085	-182.773			-0.5635	-504.227			-0.4935	-503	-0.5545	-383.088
-0.5095	-184.108			-0.5645	-504.01			-0.4945	-503	-0.5555	-384.829
-0.5105	-185.416			-0.5655	-503.842			-0.4955	-503	-0.5565	-386.574
-0.5115	-186.718			-0.5665	-503.623			-0.4965	-503	-0.5575	-388.325
-0.5125	-188.044			-0.5675	-503.482			-0.4975	-503	-0.5585	-390.082
-0.5135	-189.377			-0.5685	-503.295			-0.4985	-503	-0.5595	-391.848
-0.5145	-190.703			-0.5695	-503.12			-0.4995	-503	-0.5605	-393.623
-0.5155	-192.011			-0.5705	-502.964			-0.5005	-503	-0.5615	-395.409
-0.5165	-193.266			-0.5715	-502.836			-0.5015	-503	-0.5625	-397.207
-0.5175	-194.541			-0.5725	-502.691			-0.5025	-503	-0.5635	-399.019
-0.5185	-195.804			-0.5735	-502.555			-0.5035	-503	-0.5645	-400.845
-0.5195	-197.089			-0.5745	-502.468			-0.5045	-503	-0.5655	-402.688
-0.5205	-198.347			-0.5755	-502.469			-0.5055	-503	-0.5665	-404.549
-0.5215	-199.596			-0.5765	-502.389			-0.5065	-503	-0.5675	-406.43
-0.5225	-200.879			-0.5775	-502.311			-0.5075	-503	-0.5685	-408.332
-0.5235	-202.12			-0.5785	-502.229			-0.5085	-503	-0.5695	-410.257
-0.5245	-203.361			-0.5795	-502.149			-0.5095	-503	-0.5705	-412.208
-0.5255	-204.603			-0.5805	-502.128			-0.5105	-503	-0.5715	-414.185
-0.5265	-205.782			-0.5815	-502.186			-0.5115	-503	-0.5725	-416.192
-0.5275	-206.952			-0.5825	-502.196			-0.5125	-503	-0.5735	-418.229
-0.5285	-208.116			-0.5835	-502.27			-0.5135	-503	-0.5745	-420.3
-0.5295	-209.277			-0.5845	-502.439			-0.5145	-503
-0.5305	-210.456			-0.5855	-502.619			-0.5155	-503
-0.5315	-211.633			-0.5865	-502.646			-0.5165	-503
-0.5325	-212.806			-0.5875	-502.72			-0.5175	-503
-0.5335	-213.984			-0.5885	-502.789			-0.5185	-503
-0.5345	-215.122			-0.5895	-502.85			-0.5195	-503
-0.5355	-216.263			-0.5905	-502.922			-0.5205	-503
-0.5365	-217.414			-0.5915	-503			-0.5215	-503
-0.5375	-218.612			-0.5925	-503			-0.5225	-503
-0.5385	-219.812			-0.5935	-503			-0.5235	-503
-0.5395	-220.969			-0.5945	-503			-0.5245	-503
-0.5405	-222.122			-0.5955	-503			-0.5255	-503
-0.5415	-223.338			-0.5965	-503			-0.5265	-503
-0.5425	-224.526			-0.5975	-503			-0.5275	-503
-0.5435	-225.72			-0.5985	-503			-0.5285	-503
-0.5445	-226.969			-0.5995	-503			-0.5295	-503
-0.5455	-228.237			-0.6005	-503			-0.5305	-503
-0.5465	-229.491			-0.6015	-503			-0.5315	-503
-0.5475	-230.819			-0.6025	-503			-0.5325	-503
-0.5485	-232.16			-0.6035	-503			-0.5335	-503
-0.5495	-233.524			-0.6045	-503			-0.5345	-503
-0.5505	-234.895			-0.6055	-503			-0.5355	-503
-0.5515	-236.287			-0.6065	-503			-0.5365	-503
-0.5525	-237.696			-0.6075	-503			-0.5375	-503
-0.5535	-239.179			-0.6085	-503			-0.5385	-503
-0.5545	-240.69			-0.6095	-503			-0.5395	-503
-0.5555	-242.305			-0.6105	-503			-0.5405	-503
-0.5565	-243.936			-0.6115	-503			-0.5415	-503
-0.5575	-245.556			-0.6125	-503			-0.5425	-503
-0.5585	-247.156			-0.6135	-503			-0.5435	-503
-0.5595	-248.794			-0.6145	-503			-0.5445	-503
-0.5605	-250.469			-0.6155	-503			-0.5455	-503
-0.5615	-252.214			-0.6165	-503			-0.5465	-503
-0.5625	-253.981			-0.6175	-503			-0.5475	-503
-0.5635	-255.76			-0.6185	-503			-0.5485	-503
-0.5645	-257.58			-0.6195	-503			-0.5495	-503
-0.5655	-259.444			-0.6205	-503			-0.5505	-503
-0.5665	-261.38			-0.6215	-503			-0.5515	-503
-0.5675	-263.359			-0.6225	-503			-0.5525	-503
-0.5685	-265.298			-0.6235	-503			-0.5535	-503
-0.5695	-267.255			-0.6245	-503			-0.5545	-503
-0.5705	-269.229			-0.6255	-503			-0.5555	-503
-0.5715	-271.219			-0.6265	-503			-0.5565	-503
-0.5725	-273.225			-0.6275	-503			-0.5575	-503
-0.5735	-275.244			-0.6285	-503			-0.5585	-503
-0.5745	-277.277			-0.6295	-503			-0.5595	-503
-0.5755	-279.322			-0.6305	-503			-0.5605	-503
-0.5765	-281.378			-0.6315	-503			-0.5615	-503
-0.5775	-283.444			-0.6325	-503			-0.5625	-503
-0.5785	-285.52			-0.6335	-503			-0.5635	-503
-0.5795	-287.604			-0.6345	-503			-0.5645	-503
-0.5805	-289.696			-0.6355	-503			-0.5655	-503
-0.5815	-291.794			-0.6365	-503			-0.5665	-503
-0.5825	-293.898			-0.6375	-503			-0.5675	-503
-0.5835	-296.007			-0.6385	-503			-0.5685	-503
-0.5845	-298.12			-0.6395	-503			-0.5695	-503
-0.5855	-300.237			-0.6405	-503			-0.5705	-503
-0.5865	-302.357			-0.6415	-503			-0.5715	-503
-0.5875	-304.479			-0.6425	-503			-0.5725	-503
-0.5885	-306.602			-0.6435	-503			-0.5735	-503
-0.5895	-308.727			-0.6445	-503			-0.5745	-503
-0.5905	-310.853			-0.6455	-503			-0.5755	-503
-0.5915	-312.979			-0.6465	-503			-0.5765	-503
-0.5925	-315.106			-0.6475	-503			-0.5775	-503
-0.5935	-317.232			-0.6485	-503			-0.5785	-503
-0.5945	-319.358			-0.6495	-503			-0.5795	-503
-0.5955	-321.484			-0.6505	-503			-0.5805	-503
-0.5965	-323.61			-0.6515	-503			-0.5815	-503
-0.5975	-325.736			-0.6525	-503			-0.5825	-503
-0.5985	-327.861			-0.6535	-503			-0.5835	-503
-0.5995	-329.988			-0.6545	-503			-0.5845	-503
-0.6005	-332.115			-0.6555	-503			-0.5855	-503
-0.6015	-334.243			-0.6565	-503			-0.5865	-503
-0.6025	-336.373			-0.6575	-503			-0.5875	-503
-0.6035	-338.506			-0.6585	-503			-0.5885	-503
-0.6045	-340.643			-0.6595	-503			-0.5895	-503
-0.6055	-342.784			-0.6605	-503			-0.5905	-503
-0.6065	-344.931			-0.6615	-503			-0.5915	-503
-0.6075	-347.084			-0.6625	-503			-0.5925	-503
-0.6085	-349.246			-0.6635	-503			-0.5935	-503
-0.6095	-351.417			-0.6645	-503			-0.5945	-503
-0.6105	-353.599			-0.6655	-503			-0.5955	-503
-0.6115	-355.795			-0.6665	-503			-0.5965	-503
-0.6125	-358.005			-0.6675	-503			-0.5975	-503
-0.6135	-360.232			-0.6685	-503			-0.5985	-503
-0.6145	-362.479			-0.6695	-503			-0.5995	-503
-0.6155	-364.747			-0.6705	-503			-0.6005	-503
-0.6165	-367.038			-0.6715	-503			-0.6015	-503
-0.6175	-369.357			-0.6725	-503			-0.6025	-503
-0.6185	-371.705			-0.6735	-503			-0.6035	-503
-0.6195	-374.085			-0.6745	-503			-0.6045	-503
-0.6205	-376.501			-0.6755	-503			-0.6055	-503
-0.6215	-378.957			-0.6765	-503			-0.6065	-503
-0.6225	-381.454			-0.6775	-503			-0.6075	-503
-0.6235	-383.998			-0.6785	-503			-0.6085	-503
-0.6245	-386.593			-0.6795	-503			-0.6095	-503
-0.6255	-389.241			-0.6805	-503			-0.6105	-503
-0.6265	-391.948			-0.6815	-503			-0.6115	-503
-0.6275	-394.719			-0.6825	-503			-0.6125	-503
-0.6285	-397.557			-0.6835	-503			-0.6135	-503

## Sheet: c
FeCoNi/CNFs		FeCoNiMn/CNFs		FeCoNiRu/CNFs		FeCoNiMnRu/CNFs
Potential (V vs. RHE)	j (mA cm-2)	Potential (V vs. RHE)	j (mA cm-2)	Potential (V vs. RHE)	j (mA cm-2)	Potential (V vs. RHE)	j (mA cm-2)
0.17	-0.00091179	0.1155	-0.00378	0.1556	-0.00288	0.1855	-0.0046
0.169	-0.000834344	0.1145	-0.00351	0.1546	-0.00266	0.1845	-0.00423
0.168	-0.000762029	0.1135	-0.00326	0.1536	-0.00246	0.1835	-0.00389
0.167	-0.000694623	0.1125	-0.00302	0.1526	-0.00227	0.1825	-0.00357
0.166	-0.000631913	0.1115	-0.00279	0.1516	-0.00209	0.1815	-0.00327
0.165	-0.00057369	0.1105	-0.00258	0.1506	-0.00192	0.1805	-0.00299
0.164	-0.000519751	0.1095	-0.00238	0.1496	-0.00176	0.1795	-0.00273
0.163	-0.000469898	0.1085	-0.00219	0.1486	-0.00162	0.1785	-0.00249
0.162	-0.00042394	0.1075	-0.00202	0.1476	-0.00148	0.1775	-0.00226
0.161	-0.00038169	0.1065	-0.00186	0.1466	-0.00136	0.1765	-0.00205
0.16	-0.000342966	0.1055	-0.00171	0.1456	-0.00124	0.1755	-0.00185
0.159	-0.000307592	0.1045	-0.00156	0.1446	-0.00114	0.1745	-0.00167
0.158	-0.000275398	0.1035	-0.00143	0.1436	-0.00104	0.1735	-0.00151
0.157	-0.000246218	0.1025	-0.00131	0.1426	-0.000949858	0.1725	-0.00136
0.156	-0.000219891	0.1015	-0.0012	0.1416	-0.000868815	0.1715	-0.00122
0.155	-0.000196261	0.1005	-0.0011	0.1406	-0.000795162	0.1705	-0.00109
0.154	-0.000175178	0.0995	-0.00101	0.1396	-0.000728496	0.1695	-0.000972812
0.153	-0.000156496	0.0985	-0.000919161	0.1386	-0.000668424	0.1685	-0.000867358
0.152	-0.000140073	0.0975	-0.000840045	0.1376	-0.000614568	0.1675	-0.000772078
0.151	-0.000125773	0.0965	-0.000767958	0.1366	-0.000566559	0.1665	-0.000686389
0.15	-0.000113464	0.0955	-0.00070251	0.1356	-0.000524045	0.1655	-0.000609726
0.149	-0.000103019	0.0945	-0.000643324	0.1346	-0.000486683	0.1645	-0.000541543
0.148	-9.4315e-05	0.0935	-0.000590034	0.1336	-0.000454142	0.1635	-0.000481316
0.147	-8.72335e-05	0.0925	-0.000542287	0.1326	-0.000426104	0.1625	-0.000428536
0.146	-8.16604e-05	0.0915	-0.000499744	0.1316	-0.000402261	0.1615	-0.000382712
0.145	-7.7486e-05	0.0905	-0.000462076	0.1306	-0.000382319	0.1605	-0.000343374
0.144	-7.46047e-05	0.0895	-0.000428966	0.1296	-0.000365992	0.1595	-0.000310066
0.143	-7.29151e-05	0.0885	-0.000400109	0.1286	-0.000353008	0.1585	-0.000282351
0.142	-7.23198e-05	0.0875	-0.000375211	0.1276	-0.000343103	0.1575	-0.000259809
0.141	-7.27254e-05	0.0865	-0.00035399	0.1266	-0.000336026	0.1565	-0.000242037
0.14	-7.40425e-05	0.0855	-0.000336175	0.1256	-0.000331535	0.1555	-0.000228647
0.139	-7.61854e-05	0.0845	-0.000321504	0.1246	-0.000329398	0.1545	-0.000219268
0.138	-7.90725e-05	0.0835	-0.000309727	0.1236	-0.000329395	0.1535	-0.000213545
0.137	-8.26255e-05	0.0825	-0.000300606	0.1226	-0.000331314	0.1525	-0.000211139
0.136	-8.67701e-05	0.0815	-0.00029391	0.1216	-0.000334954	0.1515	-0.000211724
0.135	-9.14353e-05	0.0805	-0.000289421	0.1206	-0.000340123	0.1505	-0.000214991
0.134	-9.65539e-05	0.0795	-0.00028693	0.1196	-0.000346637	0.1495	-0.000220646
0.133	-0.000102062	0.0785	-0.000286236	0.1186	-0.000354324	0.1485	-0.000228408
0.132	-0.000107899	0.0775	-0.000287149	0.1176	-0.000363019	0.1475	-0.00023801
0.131	-0.000114007	0.0765	-0.00028949	0.1166	-0.000372565	0.1465	-0.000249201
0.13	-0.000120333	0.0755	-0.000293085	0.1156	-0.000382816	0.1455	-0.00026174
0.129	-0.000126826	0.0745	-0.000297773	0.1146	-0.000393633	0.1445	-0.000275403
0.128	-0.000133438	0.0735	-0.0003034	0.1136	-0.000404885	0.1435	-0.000289976
0.127	-0.000140123	0.0725	-0.000309819	0.1126	-0.00041645	0.1425	-0.000305259
0.126	-0.000146842	0.0715	-0.000316895	0.1116	-0.000428214	0.1415	-0.000321065
0.125	-0.000153553	0.0705	-0.000324499	0.1106	-0.000440068	0.1405	-0.000337217
0.124	-0.000160222	0.0695	-0.000332509	0.1096	-0.000451915	0.1395	-0.000353552
0.123	-0.000166814	0.0685	-0.000340812	0.1086	-0.00046366	0.1385	-0.000369917
0.122	-0.0001733	0.0675	-0.000349304	0.1076	-0.000475221	0.1375	-0.00038617
0.121	-0.00017965	0.0665	-0.000357886	0.1066	-0.000486517	0.1365	-0.000402183
0.12	-0.00018584	0.0655	-0.000366468	0.1056	-0.000497479	0.1355	-0.000417834
0.119	-0.000191847	0.0645	-0.000374967	0.1046	-0.00050804	0.1345	-0.000433015
0.118	-0.000197648	0.0635	-0.000383304	0.1036	-0.000518144	0.1335	-0.000447626
0.117	-0.000203226	0.0625	-0.000391411	0.1026	-0.000527736	0.1325	-0.000461579
0.116	-0.000208566	0.0615	-0.000399224	0.1016	-0.000536772	0.1315	-0.000474792
0.115	-0.000213652	0.0605	-0.000406685	0.1006	-0.000545211	0.1305	-0.000487195
0.114	-0.000218472	0.0595	-0.000413743	0.0996	-0.000553018	0.1295	-0.000498727
0.113	-0.000223018	0.0585	-0.000420354	0.0986	-0.000560163	0.1285	-0.000509334
0.112	-0.00022728	0.0575	-0.000426477	0.0976	-0.000566623	0.1275	-0.000518971
0.111	-0.000231254	0.0565	-0.000432079	0.0966	-0.000572379	0.1265	-0.000527602
0.11	-0.000234934	0.0555	-0.000437132	0.0956	-0.000577416	0.1255	-0.000535196
0.109	-0.000238318	0.0545	-0.000441611	0.0946	-0.000581726	0.1245	-0.000541734
0.108	-0.000241406	0.0535	-0.000445498	0.0936	-0.000585302	0.1235	-0.0005472
0.107	-0.000244198	0.0525	-0.000448781	0.0926	-0.000588146	0.1225	-0.000551587
0.106	-0.000246698	0.0515	-0.000451449	0.0916	-0.00059026	0.1215	-0.000554894
0.105	-0.000248907	0.0505	-0.000453498	0.0906	-0.000591653	0.1205	-0.000557127
0.104	-0.000250833	0.0495	-0.000454927	0.0896	-0.000592335	0.1195	-0.000558296
0.103	-0.000252481	0.0485	-0.000455742	0.0886	-0.000592321	0.1185	-0.00055842
0.102	-0.000253859	0.0475	-0.000455948	0.0876	-0.000591631	0.1175	-0.000557521
0.101	-0.000254977	0.0465	-0.000455557	0.0866	-0.000590286	0.1165	-0.000555626
0.1	-0.000255845	0.0455	-0.000454584	0.0856	-0.00058831	0.1155	-0.00055277
0.099	-0.000256473	0.0445	-0.000453047	0.0846	-0.00058573	0.1145	-0.000548988
0.098	-0.000256875	0.0435	-0.000450966	0.0836	-0.000582579	0.1135	-0.000544323
0.097	-0.000257063	0.0425	-0.000448366	0.0826	-0.000578887	0.1125	-0.000538821
0.096	-0.000257051	0.0415	-0.000445274	0.0816	-0.00057469	0.1115	-0.00053253
0.095	-0.000256855	0.0405	-0.000441717	0.0806	-0.000570026	0.1105	-0.000525505
0.094	-0.000250929	0.0395	-0.000431162	0.0796	-0.000548721	0.1095	-0.000501037
0.093	-0.000247167	0.0385	-0.000422814	0.0786	-0.000534978	0.1085	-0.000483584
0.092	-0.000244973	0.0375	-0.000415938	0.0776	-0.000525586	0.1075	-0.000470018
0.091	-0.00024398	0.0365	-0.000410099	0.0766	-0.000519002	0.1065	-0.000459119
0.09	-0.000243778	0.0355	-0.0004051	0.0756	-0.000514362	0.1055	-0.000450321
0.089	-0.000244134	0.0345	-0.000400825	0.0746	-0.000511089	0.1045	-0.00044324
0.088	-0.000244898	0.0335	-0.000397218	0.0736	-0.000508831	0.1035	-0.000437618
0.087	-0.000245987	0.0325	-0.000394236	0.0726	-0.000507337	0.1025	-0.00043321
0.086	-0.000247276	0.0315	-0.000391769	0.0716	-0.000506398	0.1015	-0.000429779
0.085	-0.00024876	0.0305	-0.000389806	0.0706	-0.000505923	0.1005	-0.000427199
0.084	-0.000250431	0.0295	-0.000388269	0.0696	-0.000505765	0.0995	-0.00042526
0.083	-0.000252127	0.0285	-0.000387084	0.0686	-0.000505884	0.0985	-0.000423841
0.082	-0.000253908	0.0275	-0.000386247	0.0676	-0.00050624	0.0975	-0.000422897
0.081	-0.000255722	0.0265	-0.000385665	0.0666	-0.000506741	0.0965	-0.000422288
0.08	-0.000257503	0.0255	-0.00038534	0.0656	-0.000507395	0.0955	-0.000421983
0.079	-0.000259335	0.0245	-0.000385227	0.0646	-0.000508165	0.0945	-0.000421938
0.078	-0.000261195	0.0235	-0.000385265	0.0636	-0.000509013	0.0935	-0.000422083
0.077	-0.000263051	0.0225	-0.000385497	0.0626	-0.000509977	0.0925	-0.000422426
0.076	-0.000264925	0.0215	-0.000385863	0.0616	-0.000510987	0.0915	-0.000422884
0.075	-0.000266787	0.0205	-0.00038633	0.0606	-0.000512059	0.0905	-0.000423453
0.074	-0.000268616	0.0195	-0.000386953	0.0596	-0.000513199	0.0895	-0.000424131
0.073	-0.000270295	0.0185	-0.00038765	0.0586	-0.000514362	0.0885	-0.000424862
0.072	-0.000272184	0.0175	-0.000388443	0.0576	-0.000515569	0.0875	-0.000425703
0.071	-0.000273691	0.0165	-0.000389344	0.0566	-0.000516827	0.0865	-0.000426622
0.07	-0.000275486	0.0155	-0.000390311	0.0556	-0.000518113	0.0855	-0.00042759
0.069	-0.000277457	0.0145	-0.000391381	0.0546	-0.000519454	0.0845	-0.000428651
0.068	-0.000279283	0.0135	-0.00039252	0.0536	-0.000520807	0.0835	-0.000429741
0.067	-0.000280996	0.0125	-0.00039372	0.0526	-0.000522186	0.0825	-0.000430871
0.066	-0.000282898	0.0115	-0.000395025	0.0516	-0.000523619	0.0815	-0.000432066
0.065	-0.000285019	0.0105	-0.000396368	0.0506	-0.000525059	0.0805	-0.000433273
0.064	-0.000286968	0.0095	-0.000397789	0.0496	-0.000526549	0.0795	-0.000434526
0.063	-0.000288517	0.0085	-0.000399286	0.0486	-0.000528066	0.0785	-0.000435812
0.062	-0.000290464	0.0075	-0.000400812	0.0476	-0.000529585	0.0775	-0.000437112
0.061	-0.000292076	0.0065	-0.000402428	0.0466	-0.000531167	0.0765	-0.000438442
0.06	-0.000293963	0.0055	-0.000404073	0.0456	-0.000532781	0.0755	-0.000439786
0.059	-0.000295589	0.0045	-0.000405761	0.0446	-0.000534433	0.0745	-0.000441149
0.058	-0.000297388	0.0035	-0.000407538	0.0436	-0.00053614	0.0735	-0.00044256
0.057	-0.000299206	0.0025	-0.000409352	0.0426	-0.000537867	0.0725	-0.000443953
0.056	-0.000300945	0.0015	-0.000411258	0.0416	-0.000539636	0.0715	-0.000445395
0.055	-0.000302804	0.0005	-0.000413255	0.0406	-0.00054144	0.0705	-0.000446843
0.054	-0.000304605	-0.0005	-0.000415266	0.0396	-0.000543261	0.0695	-0.000448291
0.053	-0.000306361	-0.0015	-0.000417378	0.0386	-0.000545139	0.0685	-0.000449794
0.052	-0.000308183	-0.0025	-0.00041952	0.0376	-0.000547031	0.0675	-0.000451298
0.051	-0.000310197	-0.0035	-0.000421691	0.0366	-0.000548976	0.0665	-0.000452818
0.05	-0.000312182	-0.0045	-0.00042395	0.0356	-0.000550983	0.0655	-0.000454373
0.049	-0.000314189	-0.0055	-0.000426236	0.0346	-0.000553018	0.0645	-0.000455931
0.048	-0.000316346	-0.0065	-0.000428575	0.0336	-0.000555113	0.0635	-0.000457512
0.047	-0.000318947	-0.0075	-0.000430979	0.0326	-0.000557252	0.0625	-0.00045912
0.046	-0.000321507	-0.0085	-0.000433385	0.0316	-0.000559397	0.0615	-0.000460727
0.045	-0.000324192	-0.0095	-0.000435873	0.0306	-0.000561644	0.0605	-0.000462381
0.044	-0.000326764	-0.0105	-0.00043838	0.0296	-0.000563928	0.0595	-0.000464021
0.043	-0.000329367	-0.0115	-0.000440924	0.0286	-0.000566268	0.0585	-0.00046568
0.042	-0.000332278	-0.0125	-0.000443566	0.0276	-0.000568732	0.0575	-0.000467373
0.041	-0.000335078	-0.0135	-0.000446224	0.0266	-0.000571257	0.0565	-0.000469074
0.04	-0.000337944	-0.0145	-0.000448938	0.0256	-0.000573876	0.0555	-0.000470812
0.039	-0.00034086	-0.0155	-0.000451738	0.0246	-0.000576624	0.0545	-0.00047257
0.038	-0.000343755	-0.0165	-0.000454579	0.0236	-0.000579448	0.0535	-0.000474334
0.037	-0.000346621	-0.0175	-0.000457499	0.0226	-0.000582434	0.0525	-0.000476158
0.036	-0.000349669	-0.0185	-0.000460459	0.0216	-0.000585462	0.0515	-0.000477979
0.035	-0.000352692	-0.0195	-0.000463459	0.0206	-0.000588554	0.0505	-0.000479817
0.034	-0.000355923	-0.0205	-0.000466533	0.0196	-0.00059179	0.0495	-0.00048171
0.033	-0.000359342	-0.0215	-0.00046965	0.0186	-0.000595124	0.0485	-0.000483618
0.032	-0.000362821	-0.0225	-0.000472829	0.0176	-0.000598633	0.0475	-0.000485559
0.031	-0.000366418	-0.0235	-0.00047609	0.0166	-0.000602276	0.0465	-0.000487532
0.03	-0.000370148	-0.0245	-0.000479391	0.0156	-0.000606121	0.0455	-0.000489525
0.029	-0.000374019	-0.0255	-0.000482792	0.0146	-0.00061028	0.0445	-0.000491604
0.028	-0.000377902	-0.0265	-0.000486237	0.0136	-0.000614584	0.0435	-0.00049371
0.027	-0.00038218	-0.0275	-0.000489715	0.0126	-0.000619027	0.0425	-0.000495954
0.026	-0.000386579	-0.0285	-0.000493269	0.0116	-0.000623658	0.0415	-0.000498441
0.025	-0.000390985	-0.0295	-0.000496861	0.0106	-0.000628522	0.0405	-0.00050124
0.024	-0.000395463	-0.0305	-0.000500487	0.0096	-0.000633572	0.0395	-0.000504314
0.023	-0.00040037	-0.0315	-0.000504179	0.0086	-0.000638913	0.0385	-0.000507617
0.022	-0.000405264	-0.0325	-0.00050795	0.0076	-0.000644522	0.0375	-0.000511034
0.021	-0.000410389	-0.0335	-0.000511791	0.0066	-0.000650388	0.0365	-0.000514387
0.02	-0.000415556	-0.0345	-0.000515658	0.0056	-0.00065643	0.0355	-0.000517581
0.019	-0.000420915	-0.0355	-0.000519453	0.0046	-0.000662889	0.0345	-0.000520613
0.018	-0.000426345	-0.0365	-0.000523377	0.0036	-0.000669707	0.0335	-0.00052362
0.017	-0.00043188	-0.0375	-0.000527431	0.0026	-0.000676774	0.0325	-0.000526649
0.016	-0.000437669	-0.0385	-0.000531535	0.0016	-0.000684103	0.0315	-0.00052993
0.015	-0.000443576	-0.0395	-0.000535717	0.0006	-0.000691696	0.0305	-0.00053365
0.014	-0.000449583	-0.0405	-0.000539921	-0.0004	-0.000699426	0.0295	-0.000537671
0.013	-0.000455635	-0.0415	-0.000544203	-0.0014	-0.00070739	0.0285	-0.000541966
0.012	-0.000461974	-0.0425	-0.000548506	-0.0024	-0.000715526	0.0275	-0.00054679
0.011	-0.000468461	-0.0435	-0.000552822	-0.0034	-0.000724543	0.0265	-0.000552259
0.01	-0.000475183	-0.0445	-0.000557208	-0.0044	-0.000733904	0.0255	-0.000558113
0.009	-0.000481981	-0.0455	-0.000561623	-0.0054	-0.000743484	0.0245	-0.000563878
0.008	-0.000489248	-0.0465	-0.000566043	-0.0064	-0.000753492	0.0235	-0.000569398
0.007	-0.000496622	-0.0475	-0.000570481	-0.0074	-0.000764023	0.0225	-0.000574597
0.006	-0.000504083	-0.0485	-0.000574955	-0.0084	-0.00077493	0.0215	-0.000579386
0.005	-0.000511646	-0.0495	-0.000579496	-0.0094	-0.000786385	0.0205	-0.000583954
0.004	-0.000519316	-0.0505	-0.000584014	-0.0104	-0.000798206	0.0195	-0.000588306
0.003	-0.000527107	-0.0515	-0.00058874	-0.0114	-0.000810744	0.0185	-0.000592703
0.002	-0.000535106	-0.0525	-0.000593579	-0.0124	-0.000823863	0.0175	-0.000596663
0.001	-0.000544287	-0.0535	-0.000598439	-0.0134	-0.000837379	0.0165	-0.000600415
0	-0.000553244	-0.0545	-0.000603335	-0.0144	-0.000851452	0.0155	-0.000604233
-0.001	-0.000562394	-0.0555	-0.000608219	-0.0154	-0.000866421	0.0145	-0.0006084
-0.002	-0.000571517	-0.0565	-0.000612983	-0.0164	-0.0008818	0.0135	-0.000613054
-0.003	-0.000580776	-0.0575	-0.000617697	-0.0174	-0.000897528	0.0125	-0.000617924
-0.004	-0.000590184	-0.0585	-0.000622303	-0.0184	-0.000913717	0.0115	-0.000623172
-0.005	-0.000599487	-0.0595	-0.000627375	-0.0194	-0.000930479	0.0105	-0.000629356
-0.006	-0.000608957	-0.0605	-0.000632487	-0.0204	-0.000948142	0.0095	-0.000636206
-0.007	-0.000618191	-0.0615	-0.0006374	-0.0214	-0.000966442	0.0085	-0.000643643
-0.008	-0.000627419	-0.0625	-0.000642144	-0.0224	-0.000985157	0.0075	-0.000651428
-0.009	-0.000636431	-0.0635	-0.000646711	-0.0234	-0.001	0.0065	-0.000660617
-0.01	-0.000645255	-0.0645	-0.000651074	-0.0244	-0.00103	0.0055	-0.000670747
-0.011	-0.000653244	-0.0655	-0.00065529	-0.0254	-0.00105	0.0045	-0.00068152
-0.012	-0.00066135	-0.0665	-0.000659294	-0.0264	-0.00107	0.0035	-0.000692785
-0.013	-0.000670024	-0.0675	-0.000663141	-0.0274	-0.00109	0.0025	-0.0007054
-0.014	-0.000680309	-0.0685	-0.000666864	-0.0284	-0.00111	0.0015	-0.000719093
-0.015	-0.000690453	-0.0695	-0.000670476	-0.0294	-0.00114	0.0005	-0.000733849
-0.016	-0.000700313	-0.0705	-0.000674021	-0.0304	-0.00116	-0.0005	-0.000749617
-0.017	-0.000710189	-0.0715	-0.000677471	-0.0314	-0.00119	-0.0015	-0.000766298
-0.018	-0.000720064	-0.0725	-0.000680772	-0.0324	-0.00122	-0.0025	-0.000783776
-0.019	-0.000729916	-0.0735	-0.000684007	-0.0334	-0.00124	-0.0035	-0.000802737
-0.02	-0.000739469	-0.0745	-0.000687239	-0.0344	-0.00127	-0.0045	-0.000823253
-0.021	-0.000748806	-0.0755	-0.000690397	-0.0354	-0.0013	-0.0055	-0.000844871
-0.022	-0.000758046	-0.0765	-0.000693585	-0.0364	-0.00133	-0.0065	-0.000868652
-0.023	-0.000767121	-0.0775	-0.000696871	-0.0374	-0.00136	-0.0075	-0.000894244
-0.024	-0.000775961	-0.0785	-0.000700251	-0.0384	-0.00139	-0.0085	-0.000921554
-0.025	-0.000784571	-0.0795	-0.000703597	-0.0394	-0.00143	-0.0095	-0.000951125
-0.026	-0.000792928	-0.0805	-0.000706886	-0.0404	-0.00146	-0.0105	-0.000982325
-0.027	-0.000801151	-0.0815	-0.00071025	-0.0414	-0.00149	-0.0115	-0.00102
-0.028	-0.000809402	-0.0825	-0.000713654	-0.0424	-0.00153	-0.0125	-0.00105
-0.029	-0.000819205	-0.0835	-0.000717109	-0.0434	-0.00156	-0.0135	-0.00109
-0.03	-0.00083109	-0.0845	-0.000720526	-0.0444	-0.0016	-0.0145	-0.00113
-0.031	-0.000841968	-0.0855	-0.00072404	-0.0454	-0.00164	-0.0155	-0.00117
-0.032	-0.000853923	-0.0865	-0.000727796	-0.0464	-0.00168	-0.0165	-0.00122
-0.033	-0.00086825	-0.0875	-0.000732235	-0.0474	-0.00171	-0.0175	-0.00126
-0.034	-0.000881761	-0.0885	-0.000736547	-0.0484	-0.00175	-0.0185	-0.00131
-0.035	-0.000892938	-0.0895	-0.000740945	-0.0494	-0.0018	-0.0195	-0.00137
-0.036	-0.000902156	-0.0905	-0.000745133	-0.0504	-0.00184	-0.0205	-0.00142
-0.037	-0.000909362	-0.0915	-0.000749237	-0.0514	-0.00188	-0.0215	-0.00148
-0.038	-0.000915811	-0.0925	-0.000753828	-0.0524	-0.00193	-0.0225	-0.00155
-0.039	-0.000921557	-0.0935	-0.000758741	-0.0534	-0.00197	-0.0235	-0.00161
-0.04	-0.00092726	-0.0945	-0.00076391	-0.0544	-0.00202	-0.0245	-0.00168
-0.041	-0.000933144	-0.0955	-0.000769378	-0.0554	-0.00206	-0.0255	-0.00175
-0.042	-0.000938857	-0.0965	-0.000774952	-0.0564	-0.00211	-0.0265	-0.00182
-0.043	-0.000943892	-0.0975	-0.000780625	-0.0574	-0.00216	-0.0275	-0.0019
-0.044	-0.000950411	-0.0985	-0.000786384	-0.0584	-0.00222	-0.0285	-0.00198
-0.045	-0.000957903	-0.0995	-0.000792148	-0.0594	-0.00227	-0.0295	-0.00206
-0.046	-0.000965575	-0.1005	-0.000797968	-0.0604	-0.00232	-0.0305	-0.00215
-0.047	-0.000976721	-0.1015	-0.000803964	-0.0614	-0.00237	-0.0315	-0.00223
-0.048	-0.000989845	-0.1025	-0.000809719	-0.0624	-0.00243	-0.0325	-0.00232
-0.049	-0.001	-0.1035	-0.000815253	-0.0634	-0.00248	-0.0335	-0.00242
-0.05	-0.00102	-0.1045	-0.000820556	-0.0644	-0.00253	-0.0345	-0.00251
-0.051	-0.00102	-0.1055	-0.000825846	-0.0654	-0.00259	-0.0355	-0.00261
-0.052	-0.00103	-0.1065	-0.000831524	-0.0664	-0.00264	-0.0365	-0.00271
-0.053	-0.00104	-0.1075	-0.000837173	-0.0674	-0.0027	-0.0375	-0.00282
-0.054	-0.00105	-0.1085	-0.000842716	-0.0684	-0.00276	-0.0385	-0.00292
-0.055	-0.00106	-0.1095	-0.000848162	-0.0694	-0.00282	-0.0395	-0.00303
-0.056	-0.00106	-0.1105	-0.000853622	-0.0704	-0.00287	-0.0405	-0.00314
-0.057	-0.00107	-0.1115	-0.000859228	-0.0714	-0.00293	-0.0415	-0.00326
-0.058	-0.00107	-0.1125	-0.000864857	-0.0724	-0.00299	-0.0425	-0.00337
-0.059	-0.00108	-0.1135	-0.000870504	-0.0734	-0.00305	-0.0435	-0.00349
-0.06	-0.00108	-0.1145	-0.000876248	-0.0744	-0.00311	-0.0445	-0.00361
-0.061	-0.00109	-0.1155	-0.00088193	-0.0754	-0.00317	-0.0455	-0.00374
-0.062	-0.00109	-0.1165	-0.000888116	-0.0764	-0.00323	-0.0465	-0.00387
-0.063	-0.00111	-0.1175	-0.000894567	-0.0774	-0.0033	-0.0475	-0.004
-0.064	-0.00111	-0.1185	-0.000900989	-0.0784	-0.00336	-0.0485	-0.00413
-0.065	-0.00112	-0.1195	-0.00090746	-0.0794	-0.00343	-0.0495	-0.00427
-0.066	-0.00113	-0.1205	-0.000914211	-0.0804	-0.00349	-0.0505	-0.00441
-0.067	-0.00114	-0.1215	-0.000920916	-0.0814	-0.00356	-0.0515	-0.00455
-0.068	-0.00115	-0.1225	-0.000927633	-0.0824	-0.00363	-0.0525	-0.0047
-0.069	-0.00116	-0.1235	-0.000934486	-0.0834	-0.0037	-0.0535	-0.00485
-0.07	-0.00117	-0.1245	-0.000941937	-0.0844	-0.00377	-0.0545	-0.005
-0.071	-0.00119	-0.1255	-0.000949689	-0.0854	-0.00384	-0.0555	-0.00515
-0.072	-0.0012	-0.1265	-0.000957534	-0.0864	-0.00391	-0.0565	-0.00531
-0.073	-0.00122	-0.1275	-0.000965481	-0.0874	-0.00399	-0.0575	-0.00546
-0.074	-0.00123	-0.1285	-0.000973469	-0.0884	-0.00406	-0.0585	-0.00562
-0.075	-0.00125	-0.1295	-0.000981536	-0.0894	-0.00414	-0.0595	-0.00578
-0.076	-0.00126	-0.1305	-0.000990091	-0.0904	-0.00421	-0.0605	-0.00595
-0.077	-0.00127	-0.1315	-0.000999153	-0.0914	-0.00429	-0.0615	-0.00611
-0.078	-0.00129	-0.1325	-0.00101	-0.0924	-0.00437	-0.0625	-0.00628
-0.079	-0.00131	-0.1335	-0.00102	-0.0934	-0.00445	-0.0635	-0.00646
-0.08	-0.00132	-0.1345	-0.00103	-0.0944	-0.00453	-0.0645	-0.00664
-0.081	-0.00134	-0.1355	-0.00104	-0.0954	-0.00462	-0.0655	-0.00682
-0.082	-0.00136	-0.1365	-0.00105	-0.0964	-0.0047	-0.0665	-0.007
-0.083	-0.00138	-0.1375	-0.00106	-0.0974	-0.00479	-0.0675	-0.00718
-0.084	-0.0014	-0.1385	-0.00107	-0.0984	-0.00488	-0.0685	-0.00736
-0.085	-0.00143	-0.1395	-0.00108	-0.0994	-0.00497	-0.0695	-0.00754
-0.086	-0.00145	-0.1405	-0.0011	-0.1004	-0.00506	-0.0705	-0.00773
-0.087	-0.00147	-0.1415	-0.00111	-0.1014	-0.00516	-0.0715	-0.00791
-0.088	-0.0015	-0.1425	-0.00112	-0.1024	-0.00525	-0.0725	-0.0081
-0.089	-0.00151	-0.1435	-0.00113	-0.1034	-0.00534	-0.0735	-0.00829
-0.09	-0.00153	-0.1445	-0.00114	-0.1044	-0.00545	-0.0745	-0.00848
-0.091	-0.00155	-0.1455	-0.00115	-0.1054	-0.00555	-0.0755	-0.00866
-0.092	-0.00157	-0.1465	-0.00116	-0.1064	-0.00566	-0.0765	-0.00883
-0.093	-0.00159	-0.1475	-0.00117	-0.1074	-0.00576	-0.0775	-0.009
-0.094	-0.0016	-0.1485	-0.00119	-0.1084	-0.00586	-0.0785	-0.00917
-0.095	-0.00162	-0.1495	-0.0012	-0.1094	-0.00596	-0.0795	-0.00934
-0.096	-0.00164	-0.1505	-0.00121	-0.1104	-0.00606	-0.0805	-0.0095
-0.097	-0.00166	-0.1515	-0.00122	-0.1114	-0.00616	-0.0815	-0.00967
-0.098	-0.00168	-0.1525	-0.00123	-0.1124	-0.00626	-0.0825	-0.00983
-0.099	-0.0017	-0.1535	-0.00124	-0.1134	-0.00636	-0.0835	-0.00998
-0.1	-0.00172	-0.1545	-0.00125	-0.1144	-0.00646	-0.0845	-0.01014
-0.101	-0.00175	-0.1555	-0.00126	-0.1154	-0.00656	-0.0855	-0.01029
-0.102	-0.00177	-0.1565	-0.00127	-0.1164	-0.00665	-0.0865	-0.01045
-0.103	-0.0018	-0.1575	-0.00129	-0.1174	-0.00675	-0.0875	-0.0106
-0.104	-0.00182	-0.1585	-0.0013	-0.1184	-0.00685	-0.0885	-0.01075
-0.105	-0.00184	-0.1595	-0.00131	-0.1194	-0.00695	-0.0895	-0.0109
-0.106	-0.00186	-0.1605	-0.00132	-0.1204	-0.00706	-0.0905	-0.01105
-0.107	-0.00188	-0.1615	-0.00134	-0.1214	-0.00716	-0.0915	-0.0112
-0.108	-0.0019	-0.1625	-0.00135	-0.1224	-0.00726	-0.0925	-0.01136
-0.109	-0.00193	-0.1635	-0.00137	-0.1234	-0.00736	-0.0935	-0.01151
-0.11	-0.00195	-0.1645	-0.00138	-0.1244	-0.00746	-0.0945	-0.01166
-0.111	-0.00198	-0.1655	-0.0014	-0.1254	-0.00756	-0.0955	-0.01181
-0.112	-0.002	-0.1665	-0.00141	-0.1264	-0.00767	-0.0965	-0.01196
-0.113	-0.00202	-0.1675	-0.00143	-0.1274	-0.00777	-0.0975	-0.01211
-0.114	-0.00204	-0.1685	-0.00144	-0.1284	-0.00788	-0.0985	-0.01227
-0.115	-0.00205	-0.1695	-0.00145	-0.1294	-0.00799	-0.0995	-0.01242
-0.116	-0.00207	-0.1705	-0.00147	-0.1304	-0.0081	-0.1005	-0.01258
-0.117	-0.00209	-0.1715	-0.00148	-0.1314	-0.00821	-0.1015	-0.01274
-0.118	-0.00211	-0.1725	-0.0015	-0.1324	-0.00832	-0.1025	-0.0129
-0.119	-0.00212	-0.1735	-0.00151	-0.1334	-0.00843	-0.1035	-0.01306
-0.12	-0.00214	-0.1745	-0.00153	-0.1344	-0.00854	-0.1045	-0.01323
-0.121	-0.00217	-0.1755	-0.00155	-0.1354	-0.00865	-0.1055	-0.0134
-0.122	-0.0022	-0.1765	-0.00156	-0.1364	-0.00876	-0.1065	-0.01357
-0.123	-0.00223	-0.1775	-0.00158	-0.1374	-0.00888	-0.1075	-0.01373
-0.124	-0.00225	-0.1785	-0.00159	-0.1384	-0.00899	-0.1085	-0.0139
-0.125	-0.00226	-0.1795	-0.00161	-0.1394	-0.00911	-0.1095	-0.01408
-0.126	-0.00228	-0.1805	-0.00163	-0.1404	-0.00924	-0.1105	-0.01426
-0.127	-0.0023	-0.1815	-0.00165	-0.1414	-0.00937	-0.1115	-0.01444
-0.128	-0.00232	-0.1825	-0.00166	-0.1424	-0.00949	-0.1125	-0.01462
-0.129	-0.00234	-0.1835	-0.00168	-0.1434	-0.00963	-0.1135	-0.01479
-0.13	-0.00235	-0.1845	-0.0017	-0.1444	-0.00976	-0.1145	-0.01497
-0.131	-0.00236	-0.1855	-0.00172	-0.1454	-0.00989	-0.1155	-0.01516
-0.132	-0.00238	-0.1865	-0.00174	-0.1464	-0.01003	-0.1165	-0.01536
-0.133	-0.00239	-0.1875	-0.00176	-0.1474	-0.01017	-0.1175	-0.01556
-0.134	-0.00241	-0.1885	-0.00178	-0.1484	-0.0103	-0.1185	-0.01576
-0.135	-0.00242	-0.1895	-0.00181	-0.1494	-0.01044	-0.1195	-0.01596
-0.136	-0.00243	-0.1905	-0.00183	-0.1504	-0.01059	-0.1205	-0.01617
-0.137	-0.00245	-0.1915	-0.00185	-0.1514	-0.01073	-0.1215	-0.01638
-0.138	-0.00246	-0.1925	-0.00187	-0.1524	-0.01087	-0.1225	-0.01659
-0.139	-0.00247	-0.1935	-0.0019	-0.1534	-0.01102	-0.1235	-0.01681
-0.14	-0.00248	-0.1945	-0.00192	-0.1544	-0.01117	-0.1245	-0.01704
-0.141	-0.00249	-0.1955	-0.00194	-0.1554	-0.01132	-0.1255	-0.01727
-0.142	-0.00251	-0.1965	-0.00197	-0.1564	-0.01147	-0.1265	-0.01751
-0.143	-0.00252	-0.1975	-0.00199	-0.1574	-0.01163	-0.1275	-0.01775
-0.144	-0.00253	-0.1985	-0.00202	-0.1584	-0.01179	-0.1285	-0.01798
-0.145	-0.00255	-0.1995	-0.00205	-0.1594	-0.01195	-0.1295	-0.01822
-0.146	-0.00257	-0.2005	-0.00207	-0.1604	-0.01211	-0.1305	-0.01846
-0.147	-0.00259	-0.2015	-0.0021	-0.1614	-0.01228	-0.1315	-0.0187
-0.148	-0.0026	-0.2025	-0.00213	-0.1624	-0.01244	-0.1325	-0.01894
-0.149	-0.00261	-0.2035	-0.00216	-0.1634	-0.01261	-0.1335	-0.01919
-0.15	-0.00263	-0.2045	-0.00219	-0.1644	-0.01278	-0.1345	-0.01943
-0.151	-0.00265	-0.2055	-0.00222	-0.1654	-0.01295	-0.1355	-0.01968
-0.152	-0.00267	-0.2065	-0.00225	-0.1664	-0.01312	-0.1365	-0.01993
-0.153	-0.00269	-0.2075	-0.00228	-0.1674	-0.0133	-0.1375	-0.02018
-0.154	-0.00271	-0.2085	-0.00231	-0.1684	-0.01347	-0.1385	-0.02044
-0.155	-0.00273	-0.2095	-0.00235	-0.1694	-0.01365	-0.1395	-0.0207
-0.156	-0.00275	-0.2105	-0.00238	-0.1704	-0.01383	-0.1405	-0.02096
-0.157	-0.00277	-0.2115	-0.00241	-0.1714	-0.01401	-0.1415	-0.02123
-0.158	-0.00279	-0.2125	-0.00244	-0.1724	-0.0142	-0.1425	-0.0215
-0.159	-0.00281	-0.2135	-0.00247	-0.1734	-0.01438	-0.1435	-0.02177
-0.16	-0.00283	-0.2145	-0.00251	-0.1744	-0.01457	-0.1445	-0.02205
-0.161	-0.00284	-0.2155	-0.00254	-0.1754	-0.01476	-0.1455	-0.02233
-0.162	-0.00286	-0.2165	-0.00257	-0.1764	-0.01495	-0.1465	-0.02261
-0.163	-0.00287	-0.2175	-0.00261	-0.1774	-0.01514	-0.1475	-0.0229
-0.164	-0.00289	-0.2185	-0.00265	-0.1784	-0.01533	-0.1485	-0.02319
-0.165	-0.0029	-0.2195	-0.00268	-0.1794	-0.01552	-0.1495	-0.02349
-0.166	-0.00291	-0.2205	-0.00272	-0.1804	-0.01572	-0.1505	-0.02378
-0.167	-0.00293	-0.2215	-0.00276	-0.1814	-0.01592	-0.1515	-0.02408
-0.168	-0.00294	-0.2225	-0.0028	-0.1824	-0.01612	-0.1525	-0.02438
-0.169	-0.00294	-0.2235	-0.00284	-0.1834	-0.01632	-0.1535	-0.02469
-0.17	-0.00296	-0.2245	-0.00289	-0.1844	-0.01653	-0.1545	-0.02499
-0.171	-0.00297	-0.2255	-0.00294	-0.1854	-0.01673	-0.1555	-0.0253
-0.172	-0.00299	-0.2265	-0.00298	-0.1864	-0.01693	-0.1565	-0.02562
-0.173	-0.003	-0.2275	-0.00303	-0.1874	-0.01714	-0.1575	-0.02593
-0.174	-0.00302	-0.2285	-0.00307	-0.1884	-0.01734	-0.1585	-0.02624
-0.175	-0.00304	-0.2295	-0.00312	-0.1894	-0.01755	-0.1595	-0.02656
-0.176	-0.00306	-0.2305	-0.00317	-0.1904	-0.01776	-0.1605	-0.02687
-0.177	-0.00308	-0.2315	-0.00322	-0.1914	-0.01797	-0.1615	-0.02719
-0.178	-0.0031	-0.2325	-0.00327	-0.1924	-0.01817	-0.1625	-0.02751
-0.179	-0.00312	-0.2335	-0.00331	-0.1934	-0.01838	-0.1635	-0.02783
-0.18	-0.00314	-0.2345	-0.00336	-0.1944	-0.01859	-0.1645	-0.02814
-0.181	-0.00315	-0.2355	-0.00341	-0.1954	-0.01879	-0.1655	-0.02846
-0.182	-0.00317	-0.2365	-0.00346	-0.1964	-0.019	-0.1665	-0.02878
-0.183	-0.00319	-0.2375	-0.00351	-0.1974	-0.0192	-0.1675	-0.02909
-0.184	-0.0032	-0.2385	-0.00356	-0.1984	-0.0194	-0.1685	-0.02941
-0.185	-0.00321	-0.2395	-0.00362	-0.1994	-0.01961	-0.1695	-0.02972
-0.186	-0.00324	-0.2405	-0.00367	-0.2004	-0.01981	-0.1705	-0.03003
-0.187	-0.00326	-0.2415	-0.00373	-0.2014	-0.02002	-0.1715	-0.03033
-0.188	-0.00328	-0.2425	-0.00379	-0.2024	-0.02023	-0.1725	-0.03064
-0.189	-0.0033	-0.2435	-0.00384	-0.2034	-0.02044	-0.1735	-0.03093
-0.19	-0.00333	-0.2445	-0.0039	-0.2044	-0.02065	-0.1745	-0.03123
-0.191	-0.00336	-0.2455	-0.00397	-0.2054	-0.02086	-0.1755	-0.03152
-0.192	-0.00338	-0.2465	-0.00403	-0.2064	-0.02107	-0.1765	-0.03181
-0.193	-0.0034	-0.2475	-0.00409	-0.2074	-0.02129	-0.1775	-0.03209
-0.194	-0.00342	-0.2485	-0.00416	-0.2084	-0.02151	-0.1785	-0.03237
-0.195	-0.00344	-0.2495	-0.00422	-0.2094	-0.02173	-0.1795	-0.03264
-0.196	-0.00346	-0.2505	-0.00428	-0.2104	-0.02195	-0.1805	-0.0329
-0.197	-0.00348	-0.2515	-0.00434	-0.2114	-0.02217	-0.1815	-0.03316
-0.198	-0.0035	-0.2525	-0.00441	-0.2124	-0.0224	-0.1825	-0.03342
-0.199	-0.00352	-0.2535	-0.00447	-0.2134	-0.02262	-0.1835	-0.03366
-0.2	-0.00354	-0.2545	-0.00454	-0.2144	-0.02284	-0.1845	-0.03391
-0.201	-0.00355	-0.2555	-0.00461	-0.2154	-0.02305	-0.1855	-0.03414
-0.202	-0.00356	-0.2565	-0.00467	-0.2164	-0.02327	-0.1865	-0.03437
-0.203	-0.00357	-0.2575	-0.00474	-0.2174	-0.02348	-0.1875	-0.03459
-0.204	-0.00358	-0.2585	-0.00481	-0.2184	-0.0237	-0.1885	-0.0348
-0.205	-0.00359	-0.2595	-0.00488	-0.2194	-0.02392	-0.1895	-0.035
-0.206	-0.0036	-0.2605	-0.00496	-0.2204	-0.02414	-0.1905	-0.0352
-0.207	-0.00361	-0.2615	-0.00504	-0.2214	-0.02437	-0.1915	-0.0354
-0.208	-0.00361	-0.2625	-0.00512	-0.2224	-0.02459	-0.1925	-0.03558
-0.209	-0.00362	-0.2635	-0.00519	-0.2234	-0.02482	-0.1935	-0.03576
-0.21	-0.00363	-0.2645	-0.00527	-0.2244	-0.02505	-0.1945	-0.03594
-0.211	-0.00365	-0.2655	-0.00536	-0.2254	-0.02528	-0.1955	-0.0361
-0.212	-0.00367	-0.2665	-0.00544	-0.2264	-0.02551	-0.1965	-0.03627
-0.213	-0.00369	-0.2675	-0.00553	-0.2274	-0.02575	-0.1975	-0.03642
-0.214	-0.0037	-0.2685	-0.00562	-0.2284	-0.02599	-0.1985	-0.03657
-0.215	-0.00372	-0.2695	-0.00571	-0.2294	-0.02623	-0.1995	-0.03671
-0.216	-0.00374	-0.2705	-0.0058	-0.2304	-0.02647	-0.2005	-0.03684
-0.217	-0.00376	-0.2715	-0.00589	-0.2314	-0.02671	-0.2015	-0.03697
-0.218	-0.00378	-0.2725	-0.00599	-0.2324	-0.02696	-0.2025	-0.0371
-0.219	-0.0038	-0.2735	-0.00608	-0.2334	-0.0272	-0.2035	-0.03722
-0.22	-0.00382	-0.2745	-0.00618	-0.2344	-0.02745	-0.2045	-0.03733
-0.221	-0.00384	-0.2755	-0.00627	-0.2354	-0.0277	-0.2055	-0.03744
-0.222	-0.00385	-0.2765	-0.00636	-0.2364	-0.02796	-0.2065	-0.03754
-0.223	-0.00387	-0.2775	-0.00645	-0.2374	-0.02821	-0.2075	-0.03764
-0.224	-0.00388	-0.2785	-0.00654	-0.2384	-0.02847	-0.2085	-0.03774
-0.225	-0.0039	-0.2795	-0.00664	-0.2394	-0.02873	-0.2095	-0.03783
-0.226	-0.00391	-0.2805	-0.00674	-0.2404	-0.02898	-0.2105	-0.03793
-0.227	-0.00393	-0.2815	-0.00684	-0.2414	-0.02924	-0.2115	-0.03802
-0.228	-0.00395	-0.2825	-0.00694	-0.2424	-0.02951	-0.2125	-0.0381
-0.229	-0.00397	-0.2835	-0.00704	-0.2434	-0.02977	-0.2135	-0.03819
-0.23	-0.00399	-0.2845	-0.00714	-0.2444	-0.03003	-0.2145	-0.03827
-0.231	-0.00401	-0.2855	-0.00724	-0.2454	-0.03029	-0.2155	-0.03834
-0.232	-0.00403	-0.2865	-0.00734	-0.2464	-0.03056	-0.2165	-0.0384
-0.233	-0.00407	-0.2875	-0.00744	-0.2474	-0.03082	-0.2175	-0.03847
-0.234	-0.0041	-0.2885	-0.00755	-0.2484	-0.03108	-0.2185	-0.03853
-0.235	-0.00413	-0.2895	-0.00766	-0.2494	-0.03135	-0.2195	-0.03858
-0.236	-0.00415	-0.2905	-0.00776	-0.2504	-0.03161	-0.2205	-0.03863
-0.237	-0.00419	-0.2915	-0.00787	-0.2514	-0.03187	-0.2215	-0.03868
-0.238	-0.00423	-0.2925	-0.00798	-0.2524	-0.03213	-0.2225	-0.03873
-0.239	-0.00427	-0.2935	-0.00809	-0.2534	-0.03239	-0.2235	-0.03875
-0.24	-0.00429	-0.2945	-0.0082	-0.2544	-0.03264	-0.2245	-0.03877
-0.241	-0.00431	-0.2955	-0.00831	-0.2554	-0.0329	-0.2255	-0.03879
-0.242	-0.00433	-0.2965	-0.00843	-0.2564	-0.03315	-0.2265	-0.0388
-0.243	-0.00435	-0.2975	-0.00855	-0.2574	-0.03339	-0.2275	-0.03881
-0.244	-0.00437	-0.2985	-0.00868	-0.2584	-0.03364	-0.2285	-0.03882
-0.245	-0.00439	-0.2995	-0.00881	-0.2594	-0.03388	-0.2295	-0.03883
-0.246	-0.00441	-0.3005	-0.00895	-0.2604	-0.03411	-0.2305	-0.03883
-0.247	-0.00443	-0.3015	-0.00908	-0.2614	-0.03434	-0.2315	-0.03883
-0.248	-0.00446	-0.3025	-0.00922	-0.2624	-0.03456	-0.2325	-0.03882
-0.249	-0.00449	-0.3035	-0.00935	-0.2634	-0.03478	-0.2335	-0.03881
-0.25	-0.00452	-0.3045	-0.00948	-0.2644	-0.03499	-0.2345	-0.0388
-0.251	-0.00455	-0.3055	-0.00962	-0.2654	-0.03519	-0.2355	-0.03879
-0.252	-0.00457	-0.3065	-0.00975	-0.2664	-0.03538	-0.2365	-0.03878
-0.253	-0.0046	-0.3075	-0.00988	-0.2674	-0.03557	-0.2375	-0.03877
-0.254	-0.00462	-0.3085	-0.01001	-0.2684	-0.03574	-0.2385	-0.03875
-0.255	-0.00465	-0.3095	-0.01015	-0.2694	-0.03591	-0.2395	-0.03874
-0.256	-0.00468	-0.3105	-0.01028	-0.2704	-0.03606	-0.2405	-0.03872
-0.257	-0.0047	-0.3115	-0.0104	-0.2714	-0.0362	-0.2415	-0.0387
-0.258	-0.00474	-0.3125	-0.01054	-0.2724	-0.03633	-0.2425	-0.03868
-0.259	-0.00477	-0.3135	-0.01067	-0.2734	-0.03645	-0.2435	-0.03866
-0.26	-0.0048	-0.3145	-0.01081	-0.2744	-0.03655	-0.2445	-0.03864
-0.261	-0.00482	-0.3155	-0.01094	-0.2754	-0.03663	-0.2455	-0.03862
-0.262	-0.00484	-0.3165	-0.01107	-0.2764	-0.0367	-0.2465	-0.0386
-0.263	-0.00487	-0.3175	-0.01121	-0.2774	-0.03676	-0.2475	-0.03858
-0.264	-0.00492	-0.3185	-0.01135	-0.2784	-0.03679	-0.2485	-0.03856
-0.265	-0.00496	-0.3195	-0.0115	-0.2794	-0.03681	-0.2495	-0.03854
-0.266	-0.00501	-0.3205	-0.01165	-0.2804	-0.0368	-0.2505	-0.03853
-0.267	-0.00505	-0.3215	-0.0118	-0.2814	-0.03677	-0.2515	-0.03851
-0.268	-0.0051	-0.3225	-0.01196	-0.2824	-0.03673	-0.2525	-0.03849
-0.269	-0.00514	-0.3235	-0.01213	-0.2834	-0.03665	-0.2535	-0.03848
-0.27	-0.00518	-0.3245	-0.0123	-0.2844	-0.03656	-0.2545	-0.03846
-0.271	-0.00522	-0.3255	-0.01247	-0.2854	-0.03643	-0.2555	-0.03845
-0.272	-0.00526	-0.3265	-0.01264	-0.2864	-0.03628	-0.2565	-0.03843
-0.273	-0.00531	-0.3275	-0.01281	-0.2874	-0.0361	-0.2575	-0.03841
-0.274	-0.00535	-0.3285	-0.01298	-0.2884	-0.0359	-0.2585	-0.0384
-0.275	-0.00538	-0.3295	-0.01315	--		-0.2595	-0.0384
-0.276	-0.00543	-0.3305	-0.01332	--		-0.2605	-0.03838
-0.277	-0.00547	-0.3315	-0.01348	--		-0.2615	-0.03837
-0.278	-0.00549	-0.3325	-0.01365	--		-0.2625	-0.03836
-0.279	-0.00552	-0.3335	-0.01383	--		-0.2635	-0.03836
-0.28	-0.00554	-0.3345	-0.014	--		-0.2645	-0.03836
-0.281	-0.00558	-0.3355	-0.01417	--		-0.2655	-0.03836
-0.282	-0.00564	-0.3365	-0.01436	--		-0.2665	-0.03837
-0.283	-0.00569	-0.3375	-0.01455	--		-0.2675	-0.03837
-0.284	-0.00574	-0.3385	-0.01474	--		-0.2685	-0.03837
-0.285	-0.00578	-0.3395	-0.01494	--		-0.2695	-0.03838
-0.286	-0.00582	-0.3405	-0.01514	--		-0.2705	-0.0384
-0.287	-0.00587	-0.3415	-0.01534	--		-0.2715	-0.03841
-0.288	-0.00592	-0.3425	-0.01554	--		-0.2725	-0.03842
-0.289	-0.00597	-0.3435	-0.01574	--		-0.2735	-0.03844
-0.29	-0.00602	-0.3445	-0.01595	--		-0.2745	-0.03846
-0.291	-0.0061	-0.3455	-0.01617	--		-0.2755	-0.03847
-0.292	-0.00616	-0.3465	-0.01639	--		-0.2765	-0.03847
-0.293	-0.00621	-0.3475	-0.01661	--		-0.2775	-0.03848
-0.294	-0.00627	-0.3485	-0.01683	--		-0.2785	-0.03848
-0.295	-0.00634	-0.3495	-0.01705	--		-0.2795	-0.03848
-0.296	-0.0064	-0.3505	-0.01727	--		-0.2805	-0.03848
-0.297	-0.00645	-0.3515	-0.01749	--		-0.2815	-0.03848
-0.298	-0.0065	-0.3525	-0.01772	--		-0.2825	-0.03848
-0.299	-0.00654	-0.3535	-0.01795	--		-0.2835	-0.03848
-0.3	-0.0066	-0.3545	-0.01817	--		-0.2845	-0.03848
-0.301	-0.00665	-0.3555	-0.01839	--		-0.2855	-0.03848
-0.302	-0.0067	-0.3565	-0.01862	--		-0.2865	-0.03848
-0.303	-0.00677	-0.3575	-0.01884	--		-0.2875	-0.03848
-0.304	-0.00684	-0.3585	-0.01906	--		-0.2885	-0.03848
-0.305	-0.00692	-0.3595	-0.01929	--		-0.2895	-0.03848
-0.306	-0.00697	-0.3605	-0.01952	--		-0.2905	-0.03848
-0.307	-0.00702	-0.3615	-0.01976	--		-0.2915	-0.03848
-0.308	-0.00708	-0.3625	-0.01999	--		-0.2925	-0.03848
-0.309	-0.00713	-0.3635	-0.02022	--		-0.2935	-0.03848
-0.31	-0.00719	-0.3645	-0.02047	--		-0.2945	-0.03848
-0.311	-0.00724	-0.3655	-0.02071	--		-0.2955	-0.03848
-0.312	-0.00729	-0.3665	-0.02096	--		-0.2965	-0.03848
-0.313	-0.00735	-0.3675	-0.02121	--		-0.2975	-0.03848
-0.314	-0.00741	-0.3685	-0.02146	--		-0.2985	-0.03848
-0.315	-0.00746	-0.3695	-0.02171	--		-0.2995	-0.03848
-0.316	-0.00755	-0.3705	-0.02196	--		-0.3005	-0.03848
-0.317	-0.00762	-0.3715	-0.02221	--		-0.3015	-0.03848
-0.318	-0.00768	-0.3725	-0.02247	--		-0.3025	-0.03848
-0.319	-0.00775	-0.3735	-0.02273	--		-0.3035	-0.03848
-0.32	-0.00783	-0.3745	-0.02299	--		-0.3045	-0.03848
-0.321	-0.0079	-0.3755	-0.02325	--		-0.3055	-0.03848
-0.322	-0.00797	-0.3765	-0.0235	--		-0.3065	-0.03848
-0.323	-0.00805	-0.3775	-0.02376	--		-0.3075	-0.03848
-0.324	-0.00812	-0.3785	-0.02403	--		-0.3085	-0.03848
-0.325	-0.0082	-0.3795	-0.0243	--		-0.3095	-0.03848
-0.326	-0.00827	-0.3805	-0.02457	--		-0.3105	-0.03848
-0.327	-0.00835	-0.3815	-0.02483	--		-0.3115	-0.03848
-0.328	-0.00846	-0.3825	-0.02511	--		-0.3125	-0.03848
-0.329	-0.00858	-0.3835	-0.02537	--		-0.3135	-0.03848
-0.33	-0.00868	-0.3845	-0.02565	--		-0.3145	-0.03848
-0.331	-0.00879	-0.3855	-0.02592	--		-0.3155	-0.03848
-0.332	-0.00889	-0.3865	-0.0262	--		-0.3165	-0.03848
-0.333	-0.009	-0.3875	-0.02648	--		-0.3175	-0.03848
-0.334	-0.00912	-0.3885	-0.02675	--		-0.3185	-0.03848
-0.335	-0.00925	-0.3895	-0.02703	--		-0.3195	-0.03848
-0.336	-0.00938	-0.3905	-0.0273	--		-0.3205	-0.03848
-0.337	-0.0095	-0.3915	-0.02757	--		-0.3215	-0.03848
-0.338	-0.00963	-0.3925	-0.02784	--		-0.3225	-0.03848
-0.339	-0.00975	-0.3935	-0.0281	--		-0.3235	-0.03848
-0.34	-0.00989	-0.3945	-0.02836	--		-0.3245	-0.03848
-0.341	-0.01004	-0.3955	-0.02862	--		-0.3255	-0.03848
-0.342	-0.01018	-0.3965	-0.02887	--		-0.3265	-0.03848
-0.343	-0.01031	-0.3975	-0.02913	--		-0.3275	-0.03848
-0.344	-0.01045	-0.3985	-0.02939	--		-0.3285	-0.03848
-0.345	-0.01058	-0.3995	-0.02964	--		-0.3295	-0.03848
-0.346	-0.0107	-0.4005	-0.0299	--		-0.3305	-0.03848
-0.347	-0.01083	-0.4015	-0.03015	--		-0.3315	-0.03848
-0.348	-0.01097	-0.4025	-0.0304	--		-0.3325	-0.03848
-0.349	-0.01112	-0.4035	-0.03065	--		-0.3335	-0.03848
-0.35	-0.01126	-0.4045	-0.03089	--		-0.3345	-0.03848
-0.351	-0.01139	-0.4055	-0.03113	--		-0.3355	-0.03848
-0.352	-0.01152	-0.4065	-0.03137	--		-0.3365	-0.03848
-0.353	-0.01167	-0.4075	-0.03161	--		-0.3375	-0.03848
-0.354	-0.0118	-0.4085	-0.03187	--		-0.3385	-0.03848
-0.355	-0.01193	-0.4095	-0.03212	--		-0.3395	-0.03848
-0.356	-0.01206	-0.4105	-0.03236	--		-0.3405	-0.03848
-0.357	-0.01221	-0.4115	-0.03261	--		-0.3415	-0.03848
-0.358	-0.01235	-0.4125	-0.03285	--		-0.3425	-0.03848
-0.359	-0.0125	-0.4135	-0.0331	--		-0.3435	-0.03848
-0.36	-0.01265	-0.4145	-0.03334	--		-0.3445	-0.03848
-0.361	-0.01282	-0.4155	-0.03358	--		-0.3455	-0.03848
-0.362	-0.01302	-0.4165	-0.03383	--		-0.3465	-0.03848
-0.363	-0.01319	-0.4175	-0.03409	--		-0.3475	-0.03848
-0.364	-0.01335	-0.4185	-0.03434	--		-0.3485	-0.03848
-0.365	-0.0135	-0.4195	-0.03459	--		-0.3495	-0.03848
-0.366	-0.01365	-0.4205	-0.03484	--		-0.3505	-0.03848
-0.367	-0.0138	-0.4215	-0.03508	--		-0.3515	-0.03848
-0.368	-0.01396	-0.4225	-0.03532	--		-0.3525	-0.03848
-0.369	-0.01414	-0.4235	-0.03556	--		-0.3535	-0.03848
-0.37	-0.01431	-0.4245	-0.03581	--		-0.3545	-0.03848
-0.371	-0.01449	-0.4255	-0.03606	--		-0.3555	-0.03848
-0.372	-0.01467	-0.4265	-0.0363	--		-0.3565	-0.03848
-0.373	-0.01489	-0.4275	-0.03655	--		-0.3575	-0.03848
-0.374	-0.01509	-0.4285	-0.0368	--		-0.3585	-0.03848
-0.375	-0.01531	-0.4295	-0.03705	--		-0.3595	-0.03848
-0.376	-0.01553	-0.4305	-0.03729	--		-0.3605	-0.03848
-0.377	-0.01576	-0.4315	-0.03753	--		-0.3615	-0.03848
-0.378	-0.01597	-0.4325	-0.03777	--		-0.3625	-0.03848
-0.379	-0.01617	-0.4335	-0.03801	--		-0.3635	-0.03848
-0.38	-0.01638	-0.4345	-0.03824	--		-0.3645	-0.03848
-0.381	-0.01663	-0.4355	-0.03848	--		-0.3655	-0.03848
-0.382	-0.01686	-0.4365	-0.03872	--		-0.3665	-0.03848
-0.383	-0.01712	-0.4375	-0.03896	--		-0.3675	-0.03848
-0.384	-0.01736	-0.4385	-0.03919	--		-0.3685	-0.03848
-0.385	-0.01759	-0.4395	-0.03943	--		-0.3695	-0.03848
-0.386	-0.01784	-0.4405	-0.03967	--		-0.3705	-0.03848
-0.387	-0.01807	-0.4415	-0.03992	--		-0.3715	-0.03848
-0.388	-0.01831	-0.4425	-0.04017	--		-0.3725	-0.03848
-0.389	-0.01856	-0.4435	-0.04041	--		-0.3735	-0.03848
-0.39	-0.0188	-0.4445	-0.04065	--		-0.3745	-0.03848
-0.391	-0.01906	-0.4455	-0.04091	--		-0.3755	-0.03848
-0.392	-0.01932	-0.4465	-0.04116	--		-0.3765	-0.03848
-0.393	-0.01958	-0.4475	-0.04141	--		-0.3775	-0.03848
-0.394	-0.01985	-0.4485	-0.04165	--		-0.3785	-0.03848
-0.395	-0.02013	-0.4495	-0.04192	--		-0.3795	-0.03848
-0.396	-0.02041	-0.4505	-0.04217	--		-0.3805	-0.03848
-0.397	-0.0207	-0.4515	-0.04242	--		-0.3815	-0.03848
-0.398	-0.02099	-0.4525	-0.04266	--		-0.3825	-0.03848
-0.399	-0.02129	-0.4535	-0.0429	--		-0.3835	-0.03848
-0.4	-0.0216	-0.4545	-0.04315	--		-0.3845	-0.03848
-0.401	-0.02192	-0.4555	-0.0434	--		-0.3855	-0.03848
-0.402	-0.02224	-0.4565	-0.04364	--		-0.3865	-0.03848
-0.403	-0.02257	-0.4575	-0.04388	--		-0.3875	-0.03848
-0.404	-0.0229	-0.4585	-0.04412	--		-0.3885	-0.03848
-0.405	-0.02325	-0.4595	-0.04436	--		-0.3895	-0.03848
-0.406	-0.0236	-0.4605	-0.0446	--		-0.3905	-0.03848
-0.407	-0.02396	-0.4615	-0.04484	--		-0.3915	-0.03848
-0.408	-0.02432	-0.4625	-0.04508	--		-0.3925	-0.03848
-0.409	-0.02469	-0.4635	-0.04532	--		-0.3935	-0.03848
-0.41	-0.02507	-0.4645	-0.04557	--		-0.3945	-0.03848
-0.411	-0.02546	-0.4655	-0.04582	--		-0.3955	-0.03848
-0.412	-0.02586	-0.4665	-0.04607	--		-0.3965	-0.03848
-0.413	-0.02626	-0.4675	-0.04633	--		-0.3975	-0.03848
-0.414	-0.02667	-0.4685	-0.0466	--		-0.3985	-0.03848
-0.415	-0.02709	-0.4695	-0.04687	--		-0.3995	-0.03848
-0.416	-0.02752	-0.4705	-0.04714	--		-0.4005	-0.03848
-0.417	-0.02795	-0.4715	-0.04742	--		-0.4015	-0.03848
-0.418	-0.02839	-0.4725	-0.04769	--		-0.4025	-0.03848
-0.419	-0.02884	-0.4735	-0.04797	--		-0.4035	-0.03848
-0.42	-0.02929	-0.4745	-0.04824	--		-0.4045	-0.03848
-0.421	-0.02975	-0.4755	-0.04851	--		-0.4055	-0.03848
-0.422	-0.03022	-0.4765	-0.04879	--		-0.4065	-0.03848
-0.423	-0.0307	-0.4775	-0.04906	--		-0.4075	-0.03848
-0.424	-0.03118	-0.4785	-0.04934	--		-0.4085	-0.03848
-0.425	-0.03167	-0.4795	-0.04963	--		-0.4095	-0.03848
-0.426	-0.03216	-0.4805	-0.04992	--		-0.4105	-0.03848
-0.427	-0.03266	-0.4815	-0.05021	--		-0.4115	-0.03848
-0.428	-0.03316	-0.4825	-0.05051	--		-0.4125	-0.03848
-0.429	-0.03368	-0.4835	-0.05082	--		-0.4135	-0.03848
-0.43	-0.03419	-0.4845	-0.05113	--		-0.4145	-0.03848
-0.431	-0.03471	-0.4855	-0.05144	--		-0.4155	-0.03848
-0.432	-0.03523	-0.4865	-0.05176	--		-0.4165	-0.03848
-0.433	-0.03576	-0.4875	-0.05208	--		-0.4175	-0.03848
-0.434	-0.03629	-0.4885	-0.0524	--		-0.4185	-0.03848
-0.435	-0.03682	-0.4895	-0.05272	--		-0.4195	-0.03848
-0.436	-0.03736	-0.4905	-0.05304	--		-0.4205	-0.03848
-0.437	-0.0379	-0.4915	-0.05336	--		-0.4215	-0.03848
-0.438	-0.03844	-0.4925	-0.05369	--		-0.4225	-0.03848
-0.439	-0.03898	-0.4935	-0.05402	--		-0.4235	-0.03848
-0.44	-0.03952	-0.4945	-0.05435	--		-0.4245	-0.03848
-0.441	-0.04006	-0.4955	-0.05467	--		-0.4255	-0.03848
-0.442	-0.0406	-0.4965	-0.05498	--		-0.4265	-0.03848
-0.443	-0.04113	-0.4975	-0.05529	--		-0.4275	-0.03848
-0.444	-0.04167	-0.4985	-0.0556	--		-0.4285	-0.03848
-0.445	-0.0422	-0.4995	-0.05592	--		-0.4295	-0.03848
-0.446	-0.04273	-0.5005	-0.05623	--		-0.4305	-0.03848
-0.447	-0.04325	-0.5015	-0.05654	--		-0.4315	-0.03848
-0.448	-0.04377	-0.5025	-0.05684	--		-0.4325	-0.03848
-0.449	-0.04428	-0.5035	-0.05713	--		-0.4335	-0.03848
-0.45	-0.04479	-0.5045	-0.05742	--		-0.4345	-0.03848
-0.451	-0.04528	-0.5055	-0.05771	--		-0.4355	-0.03848
-0.452	-0.04577	-0.5065	-0.05799	--		-0.4365	-0.03848
-0.453	-0.04625	-0.5075	-0.05828	--		-0.4375	-0.03848
-0.454	-0.04671	-0.5085	-0.05856	--		-0.4385	-0.03848
-0.455	-0.04716	-0.5095	-0.05884	--		-0.4395	-0.03848
-0.456	-0.04761	-0.5105	-0.05911	--		-0.4405	-0.03848
-0.457	-0.04803	-0.5115	-0.05937	--		-0.4415	-0.03848
-0.458	-0.04844	-0.5125	-0.05964	--		-0.4425	-0.03848
-0.459	-0.04883	-0.5135	-0.0599	--		-0.4435	-0.03848
-0.46	-0.04921	-0.5145	-0.06015	--		-0.4445	-0.03848
-0.461	-0.04957	-0.5155	-0.06039	--		-0.4455	-0.03848
-0.462	-0.0499	-0.5165	-0.06063	--		-0.4465	-0.03848
-0.463	-0.05021	-0.5175	-0.06087	--		-0.4475	-0.03848
		-0.5185	-0.0611	--		-0.4485	-0.03848
		-0.5195	-0.06132	--		-0.4495	-0.03848
		-0.5205	-0.06153	--		-0.4505	-0.03848
		-0.5215	-0.06175	--		-0.4515	-0.03848
		-0.5225	-0.06197	--		-0.4525	-0.03848
		-0.5235	-0.06217	--		-0.4535	-0.03848
		-0.5245	-0.06236	--		-0.4545	-0.03848
		-0.5255	-0.06255	--		-0.4555	-0.03848
		-0.5265	-0.06274	--		-0.4565	-0.03848
		-0.5275	-0.06293	--		-0.4575	-0.03848
		-0.5285	-0.06311	--		-0.4585	-0.03848
		-0.5295	-0.06328	--		-0.4595	-0.03848
		-0.5305	-0.06345	--		-0.4605	-0.03848
		-0.5315	-0.0636	--		-0.4615	-0.03848
		-0.5325	-0.06376	--		-0.4625	-0.03848
		-0.5335	-0.0639	--		-0.4635	-0.03848
		-0.5345	-0.06404	--		-0.4645	-0.03848
		-0.5355	-0.06417	--		-0.4655	-0.03848
		-0.5365	-0.0643	--		-0.4665	-0.03848
		-0.5375	-0.06441	--		-0.4675	-0.03848
		-0.5385	-0.06451	--		-0.4685	-0.03848
		-0.5395	-0.06461	--		-0.4695	-0.03848
		-0.5405	-0.0647	--		-0.4705	-0.03848
		-0.5415	-0.06478	--		-0.4715	-0.03848
		-0.5425	-0.06485	--		-0.4725	-0.03848
		-0.5435	-0.06492	--		-0.4735	-0.03848
		-0.5445	-0.06498	--		-0.4745	-0.03848
		-0.5455	-0.06503	--		-0.4755	-0.03848
		-0.5465	-0.06509	--		-0.4765	-0.03848
		-0.5475	-0.06514	--		-0.4775	-0.03848
		-0.5485	-0.06517	--		-0.4785	-0.03848
		-0.5495	-0.0652	--		-0.4795	-0.03848
		-0.5505	-0.06522	--		-0.4805	-0.03848
		-0.5515	-0.06523	--		-0.4815	-0.03848
		-0.5525	-0.06523	--		-0.4825	-0.03848
		-0.5535	-0.06524	--		-0.4835	-0.03848
		-0.5545	-0.06523	--		-0.4845	-0.03848
		-0.5555	-0.06523	--		-0.4855	-0.03848
		-0.5565	-0.06523	--		-0.4865	-0.03848
		-0.5575	-0.06523	--		-0.4875	-0.03848
		-0.5585	-0.06522	--		-0.4885	-0.03848
		-0.5595	-0.0652	--		-0.4895	-0.03848
		-0.5605	-0.06518	--		-0.4905	-0.03848
		-0.5615	-0.06516	--		-0.4915	-0.03848
		-0.5625	-0.06514	--		-0.4925	-0.03848
		-0.5635	-0.06513	--		-0.4935	-0.03848
		-0.5645	-0.06511	--		-0.4945	-0.03848
		-0.5655	-0.06509	--		-0.4955	-0.03848
		-0.5665	-0.06507	--		-0.4965	-0.03848
		-0.5675	-0.06506	--		-0.4975	-0.03848
		-0.5685	-0.06504	--		-0.4985	-0.03848
		-0.5695	-0.06501	--		-0.4995	-0.03848
		-0.5705	-0.06499	--		-0.5005	-0.03848
		-0.5715	-0.06496	--		-0.5015	-0.03848
		-0.5725	-0.06495	--		-0.5025	-0.03848
		-0.5735	-0.06494	--		-0.5035	-0.03848
		-0.5745	-0.06492	--		-0.5045	-0.03848
		-0.5755	-0.0649	--		-0.5055	-0.03848
		-0.5765	-0.06488	--		-0.5065	-0.03848
		-0.5775	-0.06487	--		-0.5075	-0.03848
		-0.5785	-0.06484	--		-0.5085	-0.03848
		-0.5795	-0.06482	--		-0.5095	-0.03848
		-0.5805	-0.0648	--		-0.5105	-0.03848
		-0.5815	-0.06479	--		-0.5115	-0.03848
		-0.5825	-0.06477	--		-0.5125	-0.03848
		-0.5835	-0.06476	--		-0.5135	-0.03848
		-0.5845	-0.06474	--		-0.5145	-0.03848
		-0.5855	-0.06474	--		-0.5155	-0.03848
		-0.5865	-0.06473	--		-0.5165	-0.03848
		-0.5875	-0.06472	--		-0.5175	-0.03848
		-0.5885	-0.06471	--		-0.5185	-0.03848
		-0.5895	-0.06472	--		-0.5195	-0.03848
		-0.5905	-0.06472	--		-0.5205	-0.03848
		-0.5915	-0.06471	--		-0.5215	-0.03848
		-0.5925	-0.06471	--		-0.5225	-0.03848
		-0.5935	-0.06471	--		-0.5235	-0.03848
		-0.5945	-0.06471	--		-0.5245	-0.03848
		-0.5955	-0.06472	--		-0.5255	-0.03848
		-0.5965	-0.06473	--		-0.5265	-0.03848
		-0.5975	-0.06474	--		-0.5275	-0.03848
		-0.5985	-0.06476	--		-0.5285	-0.03848
		-0.5995	-0.06478	--		-0.5295	-0.03848
		-0.6005	-0.06479	--		-0.5305	-0.03848
		-0.6015	-0.0648	--		-0.5315	-0.03848
		-0.6025	-0.06481	--		-0.5325	-0.03848
		-0.6035	-0.06481	--		-0.5335	-0.03848
		-0.6045	-0.06482	--		-0.5345	-0.03848
		-0.6055	-0.06483	--		-0.5355	-0.03848
		-0.6065	-0.06483	--		-0.5365	-0.03848
		-0.6075	-0.06483	--		-0.5375	-0.03848
		-0.6085	-0.06483	--		-0.5385	-0.03848
		-0.6095	-0.06483	--		-0.5395	-0.03848
		-0.6105	-0.06483	--		-0.5405	-0.03848
		-0.6115	-0.06483	--		-0.5415	-0.03848
		-0.6125	-0.06483	--		-0.5425	-0.03848
		-0.6135	-0.06483	--		-0.5435	-0.03848
		-0.6145	-0.06483	--		-0.5445	-0.03848
		-0.6155	-0.06483	--		-0.5455	-0.03848
		-0.6165	-0.06483	--		-0.5465	-0.03848
		-0.6175	-0.06483	--		-0.5475	-0.03848
		-0.6185	-0.06483	--		-0.5485	-0.03848
		-0.6195	-0.06483	--		-0.5495	-0.03848
		-0.6205	-0.06483	--		-0.5505	-0.03848
		-0.6215	-0.06483	--		-0.5515	-0.03848
		-0.6225	-0.06483	--		-0.5525	-0.03848
		-0.6235	-0.06483	--		-0.5535	-0.03848
		-0.6245	-0.06483	--		-0.5545	-0.03848
		-0.6255	-0.06483	--		-0.5555	-0.03848
		-0.6265	-0.06483	--		-0.5565	-0.03848
		-0.6275	-0.06483	--		-0.5575	-0.03848
		-0.6285	-0.06483	--		-0.5585	-0.03848
		-0.6295	-0.06483	--		-0.5595	-0.03848
		-0.6305	-0.06483	--		-0.5605	-0.03848
		-0.6315	-0.06483	--		-0.5615	-0.03848
		-0.6325	-0.06483	--		-0.5625	-0.03848
		-0.6335	-0.06483	--		-0.5635	-0.03848
		-0.6345	-0.06483	--		-0.5645	-0.03848
		-0.6355	-0.06483	--		-0.5655	-0.03848
		-0.6365	-0.06483	--		-0.5665	-0.03848
		-0.6375	-0.06483	--		-0.5675	-0.03848
		-0.6385	-0.06483	--		-0.5685	-0.03848
		-0.6395	-0.06483	--		-0.5695	-0.03848
		-0.6405	-0.06483	--		-0.5705	-0.03848
		-0.6415	-0.06483	--		-0.5715	-0.03848
		-0.6425	-0.06483	--		-0.5725	-0.03848
		-0.6435	-0.06483	--		-0.5735	-0.03848
		-0.6445	-0.06483	--		-0.5745	-0.03848
		-0.6455	-0.06483	--		-0.5755	-0.03848
		-0.6465	-0.06483	--		-0.5765	-0.03848
		-0.6475	-0.06483	--		-0.5775	-0.03848
		-0.6485	-0.06483	--		-0.5785	-0.03848
		-0.6495	-0.06483	--		-0.5795	-0.03848
		-0.6505	-0.06483	--		-0.5805	-0.03848
		-0.6515	-0.06483	--		-0.5815	-0.03848
		-0.6525	-0.06483	--		-0.5825	-0.03848
		-0.6535	-0.06483	--		-0.5835	-0.03848
		-0.6545	-0.06483	--		-0.5845	-0.03848
		-0.6555	-0.06483	--		-0.5855	-0.03848
		-0.6565	-0.06483	--		-0.5865	-0.03848
		-0.6575	-0.06483	--		-0.5875	-0.03848
		-0.6585	-0.06483	--		-0.5885	-0.03848
		-0.6595	-0.06483	--		-0.5895	-0.03848
		-0.6605	-0.06483	--		-0.5905	-0.03848
		-0.6615	-0.06483	--		-0.5915	-0.03848
		-0.6625	-0.06483	--		-0.5925	-0.03848
		-0.6635	-0.06483	--		-0.5935	-0.03848
		-0.6645	-0.06483	--		-0.5945	-0.03848
		-0.6655	-0.06483	--		-0.5955	-0.03848
		-0.6665	-0.06483	--		-0.5965	-0.03848
		-0.6675	-0.06483	--		-0.5975	-0.03848
		-0.6685	-0.06483	--		-0.5985	-0.03848
		-0.6695	-0.06483	--		-0.5995	-0.03848
		-0.6705	-0.06483	--		-0.6005	-0.03848
		-0.6715	-0.06483	--		-0.6015	-0.03848
		-0.6725	-0.06483	--		-0.6025	-0.03848
		-0.6735	-0.06483	--		-0.6035	-0.03848
		-0.6745	-0.06483	--		-0.6045	-0.03848
		-0.6755	-0.06483	--		-0.6055	-0.03848
		-0.6765	-0.06483	--		-0.6065	-0.03848
		-0.6775	-0.06483	--		-0.6075	-0.03848
		-0.6785	-0.06483	--		-0.6085	-0.03848
		-0.6795	-0.06483	--		-0.6095	-0.03848
		-0.6805	-0.06483	--		-0.6105	-0.03848
		-0.6815	-0.06483	--		-0.6115	-0.03848
		-0.6825	-0.06483	--		-0.6125	-0.03848
		-0.6835	-0.06483	--		-0.6135	-0.03848

## Sheet: d
Ru/CNFs		FeCoNi/CNFs		FeCoNiMn/CNFs		FeCoNiRu/CNFs		FeCoNiMnRu/CNFs		RuO2		IrO2
Potential (V vs. RHE)		Potential (V vs. RHE)		Potential (V vs. RHE)		Potential (V vs. RHE)		Potential (V vs. RHE)		Potential (V vs. RHE)		Potential (V vs. RHE)
1.0705	0.50445	1.0477	0.03904	1.0155	-0.33323	1.0506	0.05845	1.0501	-1.60923	1.0172	0.0986	1.055	-0.02828
1.0715	0.52329	1.0487	0.05385	1.0165	-0.23601	1.0516	0.12775	1.0511	-1.42227	1.0182	0.09837	1.056	-0.02826
1.0725	0.54134	1.0497	0.068	1.0175	-0.14332	1.0526	0.19384	1.0521	-1.24233	1.0192	0.09815	1.057	-0.02824
1.0735	0.55864	1.0507	0.08151	1.0185	-0.05501	1.0536	0.25683	1.0531	-1.06918	1.0202	0.09795	1.058	-0.02823
1.0745	0.5752	1.0517	0.09442	1.0195	0.02909	1.0546	0.31684	1.0541	-0.90261	1.0212	0.09776	1.059	-0.02822
1.0755	0.59106	1.0527	0.10674	1.0205	0.10914	1.0556	0.37398	1.0551	-0.74242	1.0222	0.09759	1.06	-0.02822
1.0765	0.60625	1.0537	0.1185	1.0215	0.18529	1.0566	0.42835	1.0561	-0.58839	1.0232	0.09744	1.061	-0.02822
1.0775	0.62079	1.0547	0.12972	1.0225	0.25769	1.0576	0.48006	1.0571	-0.44033	1.0242	0.09729	1.062	-0.02823
1.0785	0.63471	1.0557	0.14041	1.0235	0.32649	1.0586	0.52922	1.0581	-0.29804	1.0252	0.09716	1.063	-0.02824
1.0795	0.64803	1.0567	0.15061	1.0245	0.39184	1.0596	0.57592	1.0591	-0.16132	1.0262	0.09704	1.064	-0.02825
1.0805	0.66079	1.0577	0.16033	1.0255	0.45386	1.0606	0.62026	1.0601	-0.02999	1.0272	0.09693	1.065	-0.02827
1.0815	0.673	1.0587	0.16959	1.0265	0.5127	1.0616	0.66234	1.0611	0.09613	1.0282	0.09683	1.066	-0.02829
1.0825	0.68469	1.0597	0.17841	1.0275	0.5685	1.0626	0.70225	1.0621	0.21723	1.0292	0.09675	1.067	-0.02832
1.0835	0.69588	1.0607	0.1868	1.0285	0.62137	1.0636	0.74007	1.0631	0.33348	1.0302	0.09667	1.068	-0.02834
1.0845	0.70659	1.0617	0.1948	1.0295	0.67145	1.0646	0.77591	1.0641	0.44505	1.0312	0.0966	1.069	-0.02837
1.0855	0.71685	1.0627	0.20241	1.0305	0.71885	1.0656	0.80984	1.0651	0.5521	1.0322	0.09653	1.07	-0.02841
1.0865	0.72668	1.0637	0.20965	1.0315	0.7637	1.0666	0.84196	1.0661	0.65481	1.0332	0.09648	1.071	-0.02844
1.0875	0.73609	1.0647	0.21654	1.0325	0.80611	1.0676	0.87233	1.0671	0.75334	1.0342	0.09643	1.072	-0.02848
1.0885	0.74511	1.0657	0.22309	1.0335	0.84619	1.0686	0.90104	1.0681	0.84783	1.0352	0.09639	1.073	-0.02852
1.0895	0.75376	1.0667	0.22933	1.0345	0.88405	1.0696	0.92816	1.0691	0.93844	1.0362	0.09636	1.074	-0.02857
1.0905	0.76205	1.0677	0.23526	1.0355	0.9198	1.0706	0.95378	1.0701	1.02531	1.0372	0.09633	1.075	-0.02861
1.0915	0.77	1.0687	0.2409	1.0365	0.95353	1.0716	0.97796	1.0711	1.1086	1.0382	0.0963	1.076	-0.02866
1.0925	0.77764	1.0697	0.24627	1.0375	0.98536	1.0726	1.00078	1.0721	1.18844	1.0392	0.09628	1.077	-0.0287
1.0935	0.78497	1.0707	0.25137	1.0385	1.01536	1.0736	1.0223	1.0731	1.26496	1.0402	0.09627	1.078	-0.02875
1.0945	0.79201	1.0717	0.25623	1.0395	1.04365	1.0746	1.04259	1.0741	1.33831	1.0412	0.09626	1.079	-0.02881
1.0955	0.79879	1.0727	0.26085	1.0405	1.07029	1.0756	1.06172	1.0751	1.40861	1.0422	0.09625	1.08	-0.02886
1.0965	0.80531	1.0737	0.26525	1.0415	1.0954	1.0766	1.07974	1.0761	1.47598	1.0432	0.09625	1.081	-0.02891
1.0975	0.81159	1.0747	0.26944	1.0425	1.11904	1.0776	1.09672	1.0771	1.54056	1.0442	0.09625	1.082	-0.02896
1.0985	0.81765	1.0757	0.27343	1.0435	1.14129	1.0786	1.11271	1.0781	1.60245	1.0452	0.09625	1.083	-0.02902
1.0995	0.82349	1.0767	0.27723	1.0445	1.16225	1.0796	1.12778	1.0791	1.66178	1.0462	0.09626	1.084	-0.02907
1.1005	0.82913	1.0777	0.28086	1.0455	1.18198	1.0806	1.14197	1.0801	1.71865	1.0472	0.09626	1.085	-0.02913
1.1015	0.83459	1.0787	0.28432	1.0465	1.20055	1.0816	1.15535	1.0811	1.77318	1.0482	0.09627	1.086	-0.02919
1.1025	0.83987	1.0797	0.28763	1.0475	1.21804	1.0826	1.16795	1.0821	1.82547	1.0492	0.09628	1.087	-0.02924
1.1035	0.84499	1.0807	0.29079	1.0485	1.23451	1.0836	1.17984	1.0831	1.87563	1.0502	0.09629	1.088	-0.0293
1.1045	0.84996	1.0817	0.29381	1.0495	1.25003	1.0846	1.19105	1.0841	1.92375	1.0512	0.0963	1.089	-0.02936
1.1055	0.85479	1.0827	0.29671	1.0505	1.26466	1.0856	1.20164	1.0851	1.96993	1.0522	0.09632	1.09	-0.02942
1.1065	0.85948	1.0837	0.29949	1.0515	1.27846	1.0866	1.21165	1.0861	2.01426	1.0532	0.09633	1.091	-0.02947
1.1075	0.86406	1.0847	0.30216	1.0525	1.2915	1.0876	1.22112	1.0871	2.05684	1.0542	0.09635	1.092	-0.02953
1.1085	0.86853	1.0857	0.30472	1.0535	1.30381	1.0886	1.23008	1.0881	2.09775	1.0552	0.09636	1.093	-0.02959
1.1095	0.87289	1.0867	0.30719	1.0545	1.31546	1.0896	1.23859	1.0891	2.13707	1.0562	0.09637	1.094	-0.02965
1.1105	0.87717	1.0877	0.30957	1.0555	1.3265	1.0906	1.24668	1.0901	2.17489	1.0572	0.09639	1.095	-0.0297
1.1115	0.88135	1.0887	0.31187	1.0565	1.33698	1.0916	1.25437	1.0911	2.21129	1.0582	0.0964	1.096	-0.02976
1.1125	0.88546	1.0897	0.31409	1.0575	1.34694	1.0926	1.26172	1.0921	2.24633	1.0592	0.09642	1.097	-0.02981
1.1135	0.8895	1.0907	0.31625	1.0585	1.35642	1.0936	1.26875	1.0931	2.28011	1.0602	0.09643	1.098	-0.02987
1.1145	0.89348	1.0917	0.31834	1.0595	1.36546	1.0946	1.27549	1.0941	2.31267	1.0612	0.09644	1.099	-0.02992
1.1155	0.8974	1.0927	0.32038	1.0605	1.37412	1.0956	1.28197	1.0951	2.34411	1.0622	0.09646	1.1	-0.02998
1.1165	0.90127	1.0937	0.32237	1.0615	1.38242	1.0966	1.28822	1.0961	2.37447	1.0632	0.09647	1.101	-0.03003
1.1175	0.9051	1.0947	0.32431	1.0625	1.3904	1.0976	1.29427	1.0971	2.40382	1.0642	0.09648	1.102	-0.03008
1.1185	0.90888	1.0957	0.3262	1.0635	1.39809	1.0986	1.30014	1.0981	2.43222	1.0652	0.09649	1.103	-0.03013
1.1195	0.91264	1.0967	0.32806	1.0645	1.40553	1.0996	1.30585	1.0991	2.45973	1.0662	0.0965	1.104	-0.03018
1.1205	0.91636	1.0977	0.32989	1.0655	1.41274	1.1006	1.31144	1.1001	2.4864	1.0672	0.09651	1.105	-0.03023
1.1215	0.92006	1.0987	0.33169	1.0665	1.41975	1.1016	1.31692	1.1011	2.5123	1.0682	0.09652	1.106	-0.03028
1.1225	0.92374	1.0997	0.33346	1.0675	1.4266	1.1026	1.32231	1.1021	2.53746	1.0692	0.09652	1.107	-0.03032
1.1235	0.92741	1.1007	0.33521	1.0685	1.4333	1.1036	1.32764	1.1031	2.56194	1.0702	0.09653	1.108	-0.03037
1.1245	0.93106	1.1017	0.33695	1.0695	1.43987	1.1046	1.33291	1.1041	2.58578	1.0712	0.09653	1.109	-0.03041
1.1255	0.9347	1.1027	0.33866	1.0705	1.44635	1.1056	1.33815	1.1051	2.60902	1.0722	0.09654	1.11	-0.03045
1.1265	0.93834	1.1037	0.34037	1.0715	1.45274	1.1066	1.34337	1.1061	2.63172	1.0732	0.09654	1.111	-0.03049
1.1275	0.94197	1.1047	0.34206	1.0725	1.45906	1.1076	1.34858	1.1071	2.6539	1.0742	0.09654	1.112	-0.03053
1.1285	0.9456	1.1057	0.34374	1.0735	1.46534	1.1086	1.35381	1.1081	2.6756	1.0752	0.09654	1.113	-0.03057
1.1295	0.94923	1.1067	0.34542	1.0745	1.47159	1.1096	1.35906	1.1091	2.69687	1.0762	0.09654	1.114	-0.03061
1.1305	0.95286	1.1077	0.3471	1.0755	1.47781	1.1106	1.36434	1.1101	2.71774	1.0772	0.09654	1.115	-0.03064
1.1315	0.9565	1.1087	0.34877	1.0765	1.48403	1.1116	1.36966	1.1111	2.73823	1.0782	0.09654	1.116	-0.03068
1.1325	0.96015	1.1097	0.35044	1.0775	1.49026	1.1126	1.37504	1.1121	2.75837	1.0792	0.09653	1.117	-0.03071
1.1335	0.9638	1.1107	0.35211	1.0785	1.4965	1.1136	1.38048	1.1131	2.77821	1.0802	0.09653	1.118	-0.03074
1.1345	0.96746	1.1117	0.35378	1.0795	1.50276	1.1146	1.38598	1.1141	2.79775	1.0812	0.09653	1.119	-0.03077
1.1355	0.97113	1.1127	0.35545	1.0805	1.50905	1.1156	1.39156	1.1151	2.81703	1.0822	0.09652	1.12	-0.0308
1.1365	0.9748	1.1137	0.35713	1.0815	1.51538	1.1166	1.39723	1.1161	2.83607	1.0832	0.09652	1.121	-0.03082
1.1375	0.97849	1.1147	0.35881	1.0825	1.52176	1.1176	1.40297	1.1171	2.85489	1.0842	0.09651	1.122	-0.03085
1.1385	0.98219	1.1157	0.3605	1.0835	1.52817	1.1186	1.40881	1.1181	2.87351	1.0852	0.0965	1.123	-0.03087
1.1395	0.9859	1.1167	0.36219	1.0845	1.53464	1.1196	1.41474	1.1191	2.89194	1.0862	0.0965	1.124	-0.03089
1.1405	0.98962	1.1177	0.36388	1.0855	1.54116	1.1206	1.42076	1.1201	2.91022	1.0872	0.09649	1.125	-0.03091
1.1415	0.99334	1.1187	0.36558	1.0865	1.54773	1.1216	1.42688	1.1211	2.92834	1.0882	0.09648	1.126	-0.03093
1.1425	0.99708	1.1197	0.36729	1.0875	1.55435	1.1226	1.4331	1.1221	2.94633	1.0892	0.09648	1.127	-0.03094
1.1435	1.00082	1.1207	0.369	1.0885	1.56103	1.1236	1.43942	1.1231	2.96419	1.0902	0.09647	1.128	-0.03096
1.1445	1.00458	1.1217	0.37071	1.0895	1.56776	1.1246	1.44583	1.1241	2.98195	1.0912	0.09646	1.129	-0.03097
1.1455	1.00834	1.1227	0.37243	1.0905	1.57454	1.1256	1.45234	1.1251	2.9996	1.0922	0.09646	1.13	-0.03098
1.1465	1.01293	1.1237	0.37485	1.0915	1.58472	1.1266	1.45895	1.1261	3.01716	1.0932	0.09645	1.131	-0.03099
1.1475	1.01685	1.1247	0.37676	1.0925	1.59213	1.1276	1.46565	1.1271	3.03463	1.0942	0.09645	1.132	-0.031
1.1485	1.02062	1.1257	0.37854	1.0935	1.59913	1.1286	1.47244	1.1281	3.05202	1.0952	0.09645	1.133	-0.031
1.1495	1.02435	1.1267	0.38025	1.0945	1.60597	1.1296	1.47931	1.1291	3.06935	1.0962	0.09645	1.134	-0.03101
1.1505	1.02802	1.1277	0.3819	1.0955	1.61246	1.1306	1.48627	1.1301	3.0866	1.0972	0.09645	1.135	-0.03101
1.1515	1.03165	1.1287	0.38351	1.0965	1.61888	1.1316	1.49331	1.1311	3.10379	1.0982	0.09645	1.136	-0.03101
1.1525	1.03525	1.1297	0.38508	1.0975	1.62516	1.1326	1.50042	1.1321	3.12091	1.0992	0.09645	1.137	-0.03101
1.1535	1.03881	1.1307	0.38662	1.0985	1.6312	1.1336	1.50761	1.1331	3.13798	1.1002	0.09646	1.138	-0.03101
1.1545	1.04236	1.1317	0.38817	1.0995	1.63734	1.1346	1.5178	1.1341	3.15967	1.1012	0.09646	1.139	-0.031
1.1555	1.04588	1.1327	0.38969	1.1005	1.6433	1.1356	1.52583	1.1351	3.17765	1.1022	0.09647	1.14	-0.031
1.1565	1.04938	1.1337	0.39119	1.1015	1.64917	1.1366	1.53338	1.1361	3.19479	1.1032	0.09648	1.141	-0.03099
1.1575	1.05288	1.1347	0.3927	1.1025	1.65511	1.1376	1.54082	1.1371	3.21155	1.1042	0.09649	1.142	-0.03098
1.1585	1.05633	1.1357	0.39418	1.1035	1.66087	1.1386	1.54798	1.1381	3.22771	1.1052	0.0965	1.143	-0.03097
1.1595	1.0598	1.1367	0.39566	1.1045	1.66663	1.1396	1.55498	1.1391	3.24364	1.1062	0.09652	1.144	-0.03096
1.1605	1.06324	1.1377	0.39714	1.1055	1.67239	1.1406	1.5619	1.1401	3.2593	1.1072	0.09653	1.145	-0.03095
1.1615	1.06663	1.1387	0.3986	1.1065	1.67801	1.1416	1.56861	1.1411	3.27453	1.1082	0.09655	1.146	-0.03093
1.1625	1.07006	1.1397	0.40008	1.1075	1.68374	1.1426	1.57531	1.1421	3.28977	1.1092	0.09657	1.147	-0.03092
1.1635	1.07346	1.1407	0.40154	1.1085	1.6893	1.1436	1.58185	1.1431	3.30468	1.1102	0.09659	1.148	-0.0309
1.1645	1.07683	1.1417	0.40299	1.1095	1.69485	1.1446	1.58832	1.1441	3.31934	1.1112	0.09661	1.149	-0.03088
1.1655	1.08023	1.1427	0.40445	1.1105	1.70048	1.1456	1.59481	1.1451	3.33402	1.1122	0.09664	1.15	-0.03086
1.1665	1.0836	1.1437	0.4059	1.1115	1.70598	1.1466	1.60114	1.1461	3.34839	1.1132	0.09666	1.151	-0.03084
1.1675	1.08697	1.1447	0.40736	1.1125	1.71156	1.1476	1.60749	1.1471	3.3627	1.1142	0.09669	1.152	-0.03082
1.1685	1.09034	1.1457	0.40882	1.1135	1.71714	1.1486	1.61379	1.1481	3.37689	1.1152	0.09672	1.153	-0.03079
1.1695	1.0937	1.1467	0.41026	1.1145	1.72257	1.1496	1.61996	1.1491	3.39083	1.1162	0.09676	1.154	-0.03077
1.1705	1.09707	1.1477	0.41172	1.1155	1.72817	1.1506	1.62623	1.1501	3.40486	1.1172	0.09679	1.155	-0.03074
1.1715	1.10042	1.1487	0.41316	1.1165	1.73367	1.1516	1.63237	1.1511	3.41864	1.1182	0.09683	1.156	-0.03071
1.1725	1.10378	1.1497	0.41461	1.1175	1.73912	1.1526	1.63844	1.1521	3.43232	1.1192	0.09687	1.157	-0.03068
1.1735	1.10714	1.1507	0.41608	1.1185	1.74471	1.1536	1.64459	1.1531	3.44601	1.1202	0.09691	1.158	-0.03065
1.1745	1.11048	1.1517	0.41754	1.1195	1.75019	1.1546	1.65061	1.1541	3.45948	1.1212	0.09696	1.159	-0.03062
1.1755	1.11383	1.1527	0.419	1.1205	1.75572	1.1556	1.65661	1.1551	3.47295	1.1222	0.097	1.16	-0.03059
1.1765	1.11718	1.1537	0.42046	1.1215	1.7613	1.1566	1.66263	1.1561	3.48639	1.1232	0.09705	1.161	-0.03056
1.1775	1.1205	1.1547	0.42192	1.1225	1.76675	1.1576	1.66853	1.1571	3.49958	1.1242	0.0971	1.162	-0.03052
1.1785	1.12387	1.1557	0.4234	1.1235	1.77239	1.1586	1.67452	1.1581	3.51291	1.1252	0.09716	1.163	-0.03049
1.1795	1.12721	1.1567	0.42488	1.1245	1.77792	1.1596	1.68039	1.1591	3.5261	1.1262	0.09722	1.164	-0.03045
1.1805	1.13054	1.1577	0.42636	1.1255	1.78345	1.1606	1.68624	1.1601	3.53909	1.1272	0.09728	1.165	-0.03041
1.1815	1.13389	1.1587	0.42786	1.1265	1.78913	1.1616	1.69211	1.1611	3.55216	1.1282	0.09734	1.166	-0.03037
1.1825	1.13723	1.1597	0.42935	1.1275	1.79469	1.1626	1.69789	1.1621	3.56521	1.1292	0.0974	1.167	-0.03034
1.1835	1.14057	1.1607	0.43087	1.1285	1.80035	1.1636	1.70371	1.1631	3.5782	1.1302	0.09747	1.168	-0.0303
1.1845	1.1439	1.1617	0.43238	1.1295	1.80603	1.1646	1.70952	1.1641	3.59116	1.1312	0.09754	1.169	-0.03022
1.1855	1.14723	1.1627	0.43389	1.1305	1.81163	1.1656	1.71524	1.1651	3.60396	1.1322	0.09761	1.17	-0.03016
1.1865	1.15057	1.1637	0.43544	1.1315	1.81741	1.1666	1.72109	1.1661	3.61689	1.1332	0.09769	1.171	-0.03012
1.1875	1.15388	1.1647	0.43697	1.1325	1.82314	1.1676	1.7268	1.1671	3.62964	1.1342	0.09776	1.172	-0.03007
1.1885	1.1572	1.1657	0.43852	1.1335	1.82882	1.1686	1.73247	1.1681	3.64231	1.1352	0.09784	1.173	-0.03002
1.1895	1.16051	1.1667	0.44009	1.1345	1.83465	1.1696	1.73824	1.1691	3.65513	1.1362	0.09793	1.174	-0.02998
1.1905	1.16382	1.1677	0.44166	1.1355	1.84038	1.1706	1.7439	1.1701	3.66778	1.1372	0.09801	1.175	-0.02993
1.1915	1.16713	1.1687	0.44324	1.1365	1.84618	1.1716	1.74957	1.1711	3.68059	1.1382	0.0981	1.176	-0.0299
1.1925	1.17043	1.1697	0.44483	1.1375	1.85204	1.1726	1.7553	1.1721	3.69336	1.1392	0.09819	1.177	-0.02986
1.1935	1.17371	1.1707	0.44642	1.1385	1.85784	1.1736	1.76093	1.1731	3.70594	1.1402	0.09828	1.178	-0.02982
1.1945	1.17701	1.1717	0.44804	1.1395	1.86381	1.1746	1.76666	1.1741	3.71872	1.1412	0.09838	1.179	-0.02977
1.1955	1.18028	1.1727	0.44964	1.1405	1.86973	1.1756	1.77229	1.1751	3.73135	1.1422	0.09847	1.18	-0.02974
1.1965	1.18353	1.1737	0.45125	1.1415	1.87565	1.1766	1.77791	1.1761	3.7439	1.1432	0.09857	1.181	-0.0297
1.1975	1.18679	1.1747	0.45288	1.1425	1.88167	1.1776	1.78362	1.1771	3.75663	1.1442	0.09867	1.182	-0.02967
1.1985	1.19	1.1757	0.4545	1.1435	1.88765	1.1786	1.78924	1.1781	3.76922	1.1452	0.09878	1.183	-0.02963
1.1995	1.19323	1.1767	0.45615	1.1445	1.89374	1.1796	1.79488	1.1791	3.78183	1.1462	0.09888	1.184	-0.02959
1.2005	1.19644	1.1777	0.45782	1.1455	1.89993	1.1806	1.80055	1.1801	3.79448	1.1472	0.09899	1.185	-0.02956
1.2015	1.19963	1.1787	0.45946	1.1465	1.90596	1.1816	1.80614	1.1811	3.807	1.1482	0.0991	1.186	-0.02952
1.2025	1.20281	1.1797	0.46113	1.1475	1.91217	1.1826	1.8119	1.1821	3.81973	1.1492	0.09921	1.187	-0.02949
1.2035	1.20596	1.1807	0.4628	1.1485	1.9183	1.1836	1.81758	1.1831	3.83234	1.1502	0.09933	1.188	-0.02946
1.2045	1.2091	1.1817	0.46447	1.1495	1.92444	1.1846	1.82323	1.1841	3.84494	1.1512	0.09945	1.189	-0.02942
1.2055	1.21223	1.1827	0.46616	1.1505	1.93072	1.1856	1.82899	1.1851	3.85767	1.1522	0.09957	1.19	-0.02938
1.2065	1.21531	1.1837	0.46784	1.1515	1.93694	1.1866	1.83471	1.1861	3.87031	1.1532	0.09969	1.191	-0.02934
1.2075	1.2184	1.1847	0.46954	1.1525	1.94324	1.1876	1.84045	1.1871	3.88307	1.1542	0.09981	1.192	-0.02932
1.2085	1.22146	1.1857	0.47125	1.1535	1.94959	1.1886	1.84625	1.1881	3.89589	1.1552	0.09994	1.193	-0.02928
1.2095	1.22447	1.1867	0.47294	1.1545	1.95587	1.1896	1.85199	1.1891	3.90857	1.1562	0.10006	1.194	-0.02925
1.2105	1.2275	1.1877	0.47466	1.1555	1.96235	1.1906	1.85787	1.1901	3.92155	1.1572	0.10019	1.195	-0.02922
1.2115	1.23047	1.1887	0.47638	1.1565	1.96876	1.1916	1.86371	1.1911	3.93442	1.1582	0.10032	1.196	-0.02918
1.2125	1.2334	1.1897	0.47811	1.1575	1.97519	1.1926	1.86956	1.1921	3.94726	1.1592	0.10045	1.197	-0.02915
1.2135	1.23632	1.1907	0.47986	1.1585	1.98179	1.1936	1.87554	1.1931	3.96031	1.1602	0.10059	1.198	-0.02911
1.2145	1.23921	1.1917	0.48159	1.1595	1.98828	1.1946	1.88142	1.1941	3.97326	1.1612	0.10072	1.199	-0.02907
1.2155	1.24207	1.1927	0.48335	1.1605	1.99491	1.1956	1.88742	1.1951	3.9863	1.1622	0.10086	1.2	-0.02904
1.2165	1.24489	1.1937	0.4851	1.1615	2.00159	1.1966	1.89349	1.1961	3.99944	1.1632	0.101	1.201	-0.029
1.2175	1.24767	1.1947	0.48686	1.1625	2.00816	1.1976	1.89947	1.1971	4.01248	1.1642	0.10113	1.202	-0.02895
1.2185	1.25043	1.1957	0.48864	1.1635	2.015	1.1986	1.90567	1.1981	4.02574	1.1652	0.10128	1.203	-0.02891
1.2195	1.25316	1.1967	0.49042	1.1645	2.02179	1.1996	1.91182	1.1991	4.03897	1.1662	0.10142	1.204	-0.02885
1.2205	1.25585	1.1977	0.4922	1.1655	2.02855	1.2006	1.91796	1.2001	4.05223	1.1672	0.10156	1.205	-0.02881
1.2215	1.25852	1.1987	0.49401	1.1665	2.03548	1.2016	1.92428	1.2011	4.06573	1.1682	0.1017	1.206	-0.02876
1.2225	1.26114	1.1997	0.49581	1.1675	2.04235	1.2026	1.93056	1.2021	4.07912	1.1692	0.10185	1.207	-0.02871
1.2235	1.26375	1.2007	0.49763	1.1685	2.04932	1.2036	1.93691	1.2031	4.09271	1.1702	0.10199	1.208	-0.02867
1.2245	1.26632	1.2017	0.49945	1.1695	2.05634	1.2046	1.94335	1.2041	4.10633	1.1712	0.10214	1.209	-0.02862
1.2255	1.26884	1.2027	0.50127	1.1705	2.06334	1.2056	1.94975	1.2051	4.11982	1.1722	0.10229	1.21	-0.02858
1.2265	1.27137	1.2037	0.50312	1.1715	2.07054	1.2066	1.95633	1.2061	4.13364	1.1732	0.10244	1.211	-0.02852
1.2275	1.27385	1.2047	0.50495	1.1725	2.07766	1.2076	1.96287	1.2071	4.14738	1.1742	0.10259	1.212	-0.02848
1.2285	1.2763	1.2057	0.5068	1.1735	2.08483	1.2086	1.96948	1.2081	4.16116	1.1752	0.10274	1.213	-0.02842
1.2295	1.27876	1.2067	0.50866	1.1745	2.09215	1.2096	1.97626	1.2091	4.17517	1.1762	0.10289	1.214	-0.02838
1.2305	1.28116	1.2077	0.51052	1.1755	2.09942	1.2106	1.98298	1.2101	4.18914	1.1772	0.10304	1.215	-0.02833
1.2315	1.28355	1.2087	0.5124	1.1765	2.10681	1.2116	1.98984	1.2111	4.20324	1.1782	0.10319	1.216	-0.02829
1.2325	1.2859	1.2097	0.5143	1.1775	2.11428	1.2126	1.99676	1.2121	4.2175	1.1792	0.10334	1.217	-0.02825
1.2335	1.28822	1.2107	0.51618	1.1785	2.12166	1.2136	2.00362	1.2131	4.23173	1.1802	0.10349	1.218	-0.0282
1.2345	1.29056	1.2117	0.51809	1.1795	2.12927	1.2146	2.01073	1.2141	4.24626	1.1812	0.10365	1.219	-0.02815
1.2355	1.29284	1.2127	0.51999	1.1805	2.13682	1.2156	2.01781	1.2151	4.26075	1.1822	0.1038	1.22	-0.0281
1.2365	1.29511	1.2137	0.5219	1.1815	2.14438	1.2166	2.02492	1.2161	4.27531	1.1832	0.10395	1.221	-0.02805
1.2375	1.29737	1.2147	0.52383	1.1825	2.15215	1.2176	2.03223	1.2171	4.29013	1.1842	0.10411	1.222	-0.028
1.2385	1.29958	1.2157	0.52576	1.1835	2.15986	1.2186	2.0395	1.2181	4.30493	1.1852	0.10426	1.223	-0.02794
1.2395	1.3018	1.2167	0.52771	1.1845	2.16768	1.2196	2.04688	1.2191	4.31996	1.1862	0.10441	1.224	-0.0279
1.2405	1.304	1.2177	0.52966	1.1855	2.17557	1.2206	2.05436	1.2201	4.33512	1.1872	0.10457	1.225	-0.02785
1.2415	1.30616	1.2187	0.53161	1.1865	2.18343	1.2216	2.06185	1.2211	4.35025	1.1882	0.10472	1.226	-0.0278
1.2425	1.30835	1.2197	0.5336	1.1875	2.19146	1.2226	2.06953	1.2221	4.36571	1.1892	0.10488	1.227	-0.02775
1.2435	1.31049	1.2207	0.53558	1.1885	2.1995	1.2236	2.07723	1.2231	4.38118	1.1902	0.10503	1.228	-0.0277
1.2445	1.31263	1.2217	0.53757	1.1895	2.20757	1.2246	2.08502	1.2241	4.39669	1.1912	0.10518	1.229	-0.02765
1.2455	1.31478	1.2227	0.53959	1.1905	2.21583	1.2256	2.09295	1.2251	4.41251	1.1922	0.10534	1.23	-0.02759
1.2465	1.31692	1.2237	0.54159	1.1915	2.22401	1.2266	2.10088	1.2261	4.42828	1.1932	0.10549	1.231	-0.02754
1.2475	1.31906	1.2247	0.54362	1.1925	2.23232	1.2276	2.10897	1.2271	4.44428	1.1942	0.10564	1.232	-0.02748
1.2485	1.32119	1.2257	0.54566	1.1935	2.24065	1.2286	2.11717	1.2281	4.46043	1.1952	0.10579	1.233	-0.02742
1.2495	1.32331	1.2267	0.54769	1.1945	2.24896	1.2296	2.12535	1.2291	4.4766	1.1962	0.10593	1.234	-0.02736
1.2505	1.32545	1.2277	0.54976	1.1955	2.25753	1.2306	2.13377	1.2301	4.49308	1.1972	0.10608	1.235	-0.02731
1.2515	1.32759	1.2287	0.55183	1.1965	2.26612	1.2316	2.14221	1.2311	4.50956	1.1982	0.10623	1.236	-0.02725
1.2525	1.32974	1.2297	0.5539	1.1975	2.27467	1.2326	2.15069	1.2321	4.5262	1.1992	0.10637	1.237	-0.02719
1.2535	1.33191	1.2307	0.55599	1.1985	2.28343	1.2336	2.15939	1.2331	4.54311	1.2002	0.10651	1.238	-0.02713
1.2545	1.33406	1.2317	0.55808	1.1995	2.29211	1.2346	2.16808	1.2341	4.56001	1.2012	0.10665	1.239	-0.02707
1.2555	1.33625	1.2327	0.56018	1.2005	2.30093	1.2356	2.17689	1.2351	4.57718	1.2022	0.10678	1.24	-0.02701
1.2565	1.33845	1.2337	0.5623	1.2015	2.30987	1.2366	2.18575	1.2361	4.59442	1.2032	0.10691	1.241	-0.02695
1.2575	1.34064	1.2347	0.56442	1.2025	2.31875	1.2376	2.19468	1.2371	4.61171	1.2042	0.10704	1.242	-0.02689
1.2585	1.34289	1.2357	0.56657	1.2035	2.32787	1.2386	2.20382	1.2381	4.62939	1.2052	0.10717	1.243	-0.02683
1.2595	1.34513	1.2367	0.56871	1.2045	2.33695	1.2396	2.21298	1.2391	4.6471	1.2062	0.1073	1.244	-0.02678
1.2605	1.34739	1.2377	0.57087	1.2055	2.34608	1.2406	2.22223	1.2401	4.66491	1.2072	0.10742	1.245	-0.02671
1.2615	1.34969	1.2387	0.57304	1.2065	2.35538	1.2416	2.23169	1.2411	4.68309	1.2082	0.10755	1.246	-0.02666
1.2625	1.352	1.2397	0.57522	1.2075	2.36465	1.2426	2.24115	1.2421	4.70131	1.2092	0.10767	1.247	-0.0266
1.2635	1.35435	1.2407	0.57742	1.2085	2.37405	1.2436	2.25075	1.2431	4.71973	1.2102	0.10778	1.248	-0.02655
1.2645	1.35673	1.2417	0.57963	1.2095	2.38355	1.2446	2.2605	1.2441	4.73834	1.2112	0.1079	1.249	-0.02649
1.2655	1.35913	1.2427	0.58183	1.2105	2.39298	1.2456	2.27025	1.2451	4.75703	1.2122	0.10801	1.25	-0.02643
1.2665	1.36159	1.2437	0.58408	1.2115	2.40268	1.2466	2.28026	1.2461	4.77612	1.2132	0.10812	1.251	-0.02637
1.2675	1.36407	1.2447	0.58632	1.2125	2.41231	1.2476	2.29028	1.2471	4.79525	1.2142	0.10822	1.252	-0.02631
1.2685	1.3666	1.2457	0.58857	1.2135	2.422	1.2486	2.30034	1.2481	4.81452	1.2152	0.10833	1.253	-0.02624
1.2695	1.36917	1.2467	0.59086	1.2145	2.43188	1.2496	2.31068	1.2491	4.8341	1.2162	0.10843	1.254	-0.02618
1.2705	1.37178	1.2477	0.59313	1.2155	2.44174	1.2506	2.32106	1.2501	4.85375	1.2172	0.10852	1.255	-0.02611
1.2715	1.37445	1.2487	0.59543	1.2165	2.45172	1.2516	2.33157	1.2511	4.87369	1.2182	0.10862	1.256	-0.02605
1.2725	1.37717	1.2497	0.59775	1.2175	2.4618	1.2526	2.34223	1.2521	4.89387	1.2192	0.10871	1.257	-0.02598
1.2735	1.37993	1.2507	0.60006	1.2185	2.47184	1.2536	2.35291	1.2531	4.91422	1.2202	0.1088	1.258	-0.02591
1.2745	1.38277	1.2517	0.60242	1.2195	2.48212	1.2546	2.36385	1.2541	4.93494	1.2212	0.10888	1.259	-0.02585
1.2755	1.38565	1.2527	0.60476	1.2205	2.49239	1.2556	2.37481	1.2551	4.9556	1.2222	0.10897	1.26	-0.02578
1.2765	1.38857	1.2537	0.60711	1.2215	2.50269	1.2566	2.38588	1.2561	4.97647	1.2232	0.10905	1.261	-0.02572
1.2775	1.3916	1.2547	0.6095	1.2225	2.51321	1.2576	2.39714	1.2571	4.99778	1.2242	0.10912	1.262	-0.02565
1.2785	1.39468	1.2557	0.61187	1.2235	2.52369	1.2586	2.40842	1.2581	5.01915	1.2252	0.1092	1.263	-0.02559
1.2795	1.39784	1.2567	0.61428	1.2245	2.53431	1.2596	2.41985	1.2591	5.04083	1.2262	0.10927	1.264	-0.02552
1.2805	1.40107	1.2577	0.6167	1.2255	2.54505	1.2606	2.43143	1.2601	5.06276	1.2272	0.10934	1.265	-0.02546
1.2815	1.40434	1.2587	0.61913	1.2265	2.55576	1.2616	2.44301	1.2611	5.08482	1.2282	0.10941	1.266	-0.0254
1.2825	1.40771	1.2597	0.62159	1.2275	2.56673	1.2626	2.4549	1.2621	5.10733	1.2292	0.10947	1.267	-0.02534
1.2835	1.41113	1.2607	0.62406	1.2285	2.57767	1.2636	2.46683	1.2631	5.13002	1.2302	0.10954	1.268	-0.02528
1.2845	1.41464	1.2617	0.62653	1.2295	2.58866	1.2646	2.47882	1.2641	5.1527	1.2312	0.1096	1.269	-0.02522
1.2855	1.41823	1.2627	0.62904	1.2305	2.59987	1.2656	2.49106	1.2651	5.17584	1.2322	0.10966	1.27	-0.02516
1.2865	1.42188	1.2637	0.63155	1.2315	2.61106	1.2666	2.50335	1.2661	5.19907	1.2332	0.10971	1.271	-0.0251
1.2875	1.42561	1.2647	0.63409	1.2325	2.6224	1.2676	2.51584	1.2671	5.2227	1.2342	0.10977	1.272	-0.02504
1.2885	1.4294	1.2657	0.63665	1.2335	2.63386	1.2686	2.52852	1.2681	5.24655	1.2352	0.10982	1.273	-0.02498
1.2895	1.43325	1.2667	0.63921	1.2345	2.64532	1.2696	2.54129	1.2691	5.27053	1.2362	0.10987	1.274	-0.02493
1.2905	1.4372	1.2677	0.64181	1.2355	2.65704	1.2706	2.55436	1.2701	5.29498	1.2372	0.10992	1.275	-0.02488
1.2915	1.44121	1.2687	0.64441	1.2365	2.66872	1.2716	2.56751	1.2711	5.31961	1.2382	0.10997	1.276	-0.02483
1.2925	1.4453	1.2697	0.64703	1.2375	2.68046	1.2726	2.58082	1.2721	5.34446	1.2392	0.11002	1.277	-0.02477
1.2935	1.44948	1.2707	0.64968	1.2385	2.69242	1.2736	2.59439	1.2731	5.36979	1.2402	0.11007	1.278	-0.02471
1.2945	1.45371	1.2717	0.65232	1.2395	2.70436	1.2746	2.60812	1.2741	5.39533	1.2412	0.11011	1.279	-0.02467
1.2955	1.45802	1.2727	0.655	1.2405	2.71648	1.2756	2.62205	1.2751	5.42108	1.2422	0.11016	1.28	-0.02462
1.2965	1.46241	1.2737	0.6577	1.2415	2.72873	1.2766	2.63618	1.2761	5.44715	1.2432	0.11021	1.281	-0.02456
1.2975	1.46685	1.2747	0.66041	1.2425	2.74093	1.2776	2.65038	1.2771	5.47337	1.2442	0.11025	1.282	-0.02451
1.2985	1.4714	1.2757	0.66315	1.2435	2.75342	1.2786	2.66492	1.2781	5.50009	1.2452	0.1103	1.283	-0.02445
1.2995	1.47599	1.2767	0.6659	1.2445	2.76586	1.2796	2.67955	1.2791	5.52694	1.2462	0.11035	1.284	-0.02439
1.3005	1.48065	1.2777	0.66866	1.2455	2.77838	1.2806	2.69432	1.2801	5.55405	1.2472	0.1104	1.285	-0.02433
1.3015	1.48539	1.2787	0.67145	1.2465	2.79116	1.2816	2.70939	1.2811	5.5816	1.2482	0.11045	1.286	-0.02428
1.3025	1.49019	1.2797	0.67426	1.2475	2.80402	1.2826	2.72459	1.2821	5.60929	1.2492	0.1105	1.287	-0.02422
1.3035	1.49508	1.2807	0.67708	1.2485	2.81695	1.2836	2.73999	1.2831	5.63736	1.2502	0.11056	1.288	-0.02417
1.3045	1.50004	1.2817	0.67992	1.2495	2.83	1.2846	2.7556	1.2841	5.66576	1.2512	0.11062	1.289	-0.02411
1.3055	1.50504	1.2827	0.68275	1.2505	2.84304	1.2856	2.7713	1.2851	5.69432	1.2522	0.11068	1.29	-0.02405
1.3065	1.51014	1.2837	0.68562	1.2515	2.85633	1.2866	2.78733	1.2861	5.72343	1.2532	0.11074	1.291	-0.024
1.3075	1.51528	1.2847	0.6885	1.2525	2.86967	1.2876	2.80341	1.2871	5.75269	1.2542	0.11081	1.292	-0.02394
1.3085	1.52048	1.2857	0.69139	1.2535	2.8831	1.2886	2.81972	1.2881	5.78221	1.2552	0.11088	1.293	-0.02388
1.3095	1.52577	1.2867	0.69431	1.2545	2.89677	1.2896	2.83631	1.2891	5.81224	1.2562	0.11095	1.294	-0.02383
1.3105	1.53112	1.2877	0.69723	1.2555	2.91039	1.2906	2.85299	1.2901	5.84244	1.2572	0.11103	1.295	-0.02378
1.3115	1.53654	1.2887	0.70017	1.2565	2.92423	1.2916	2.86993	1.2911	5.87308	1.2582	0.11111	1.296	-0.02374
1.3125	1.54203	1.2897	0.70313	1.2575	2.93817	1.2926	2.8871	1.2921	5.90402	1.2592	0.1112	1.297	-0.02369
1.3135	1.54757	1.2907	0.7061	1.2585	2.95214	1.2936	2.9044	1.2931	5.93532	1.2602	0.11129	1.298	-0.02364
1.3145	1.5532	1.2917	0.70912	1.2595	2.96642	1.2946	2.92204	1.2941	5.96713	1.2612	0.11138	1.299	-0.02359
1.3155	1.55888	1.2927	0.71214	1.2605	2.98071	1.2956	2.93978	1.2951	5.99916	1.2622	0.11148	1.3	-0.02355
1.3165	1.56464	1.2937	0.71518	1.2615	2.99507	1.2966	2.95769	1.2961	6.03143	1.2632	0.11159	1.301	-0.02352
1.3175	1.57049	1.2947	0.71825	1.2625	3.00969	1.2976	2.97592	1.2971	6.06423	1.2642	0.1117	1.302	-0.02349
1.3185	1.57637	1.2957	0.72133	1.2635	3.02428	1.2986	2.9943	1.2981	6.09729	1.2652	0.11182	1.303	-0.02344
1.3195	1.58234	1.2967	0.72444	1.2645	3.03908	1.2996	3.01294	1.2991	6.13082	1.2662	0.11195	1.304	-0.0234
1.3205	1.58838	1.2977	0.72757	1.2655	3.05404	1.3006	3.03182	1.3001	6.16464	1.2672	0.11208	1.305	-0.02337
1.3215	1.59449	1.2987	0.73072	1.2665	3.06904	1.3016	3.05084	1.3011	6.19872	1.2682	0.11221	1.306	-0.02333
1.3225	1.6007	1.2997	0.7339	1.2675	3.0843	1.3026	3.0702	1.3021	6.23341	1.2692	0.11236	1.307	-0.0233
1.3235	1.60696	1.3007	0.73708	1.2685	3.0996	1.3036	3.08971	1.3031	6.26832	1.2702	0.11251	1.308	-0.02327
1.3245	1.61329	1.3017	0.74028	1.2695	3.11502	1.3046	3.10942	1.3041	6.30366	1.2712	0.11266	1.309	-0.02323
1.3255	1.61971	1.3027	0.74351	1.2705	3.13072	1.3056	3.12945	1.3051	6.33947	1.2722	0.11283	1.31	-0.0232
1.3265	1.62618	1.3037	0.74676	1.2715	3.14642	1.3066	3.14966	1.3061	6.37552	1.2732	0.113	1.311	-0.02316
1.3275	1.63273	1.3047	0.75003	1.2725	3.16233	1.3076	3.1701	1.3071	6.41207	1.2742	0.11317	1.312	-0.02312
1.3285	1.63936	1.3057	0.75334	1.2735	3.17841	1.3086	3.1908	1.3081	6.44909	1.2752	0.11336	1.313	-0.02308
1.3295	1.64606	1.3067	0.75664	1.2745	3.1945	1.3096	3.21164	1.3091	6.48629	1.2762	0.11355	1.314	-0.02304
1.3305	1.65285	1.3077	0.76	1.2755	3.21093	1.3106	3.23292	1.3101	6.5242	1.2772	0.11375	1.315	-0.023
1.3315	1.65969	1.3087	0.76336	1.2765	3.22737	1.3116	3.25433	1.3111	6.56238	1.2782	0.11395	1.316	-0.02297
1.3325	1.66663	1.3097	0.76674	1.2775	3.24393	1.3126	3.27597	1.3121	6.60098	1.2792	0.11417	1.317	-0.02293
1.3335	1.67366	1.3107	0.77016	1.2785	3.26082	1.3136	3.29799	1.3131	6.64015	1.2802	0.11439	1.318	-0.02289
1.3345	1.68075	1.3117	0.77359	1.2795	3.27776	1.3146	3.32014	1.3141	6.67951	1.2812	0.11462	1.319	-0.02285
1.3355	1.68794	1.3127	0.77705	1.2805	3.29487	1.3156	3.34256	1.3151	6.7195	1.2822	0.11485	1.32	-0.02282
1.3365	1.69521	1.3137	0.78053	1.2815	3.31218	1.3166	3.36525	1.3161	6.75988	1.2832	0.1151	1.321	-0.02279
1.3375	1.70255	1.3147	0.78403	1.2825	3.32953	1.3176	3.38809	1.3171	6.80062	1.2842	0.11535	1.322	-0.02275
1.3385	1.71001	1.3157	0.78758	1.2835	3.34714	1.3186	3.41133	1.3181	6.84205	1.2852	0.1156	1.323	-0.02271
1.3395	1.71754	1.3167	0.79113	1.2845	3.36489	1.3196	3.43473	1.3191	6.88366	1.2862	0.11587	1.324	-0.02268
1.3405	1.72516	1.3177	0.79472	1.2855	3.38273	1.3206	3.45839	1.3201	6.92568	1.2872	0.11614	1.325	-0.02265
1.3415	1.73286	1.3187	0.79835	1.2865	3.4009	1.3216	3.48246	1.3211	6.96823	1.2882	0.11641	1.326	-0.02262
1.3425	1.74063	1.3197	0.80198	1.2875	3.41909	1.3226	3.50672	1.3221	7.01106	1.2892	0.1167	1.327	-0.02258
1.3435	1.74849	1.3207	0.80565	1.2885	3.43749	1.3236	3.53129	1.3231	7.05448	1.2902	0.11698	1.328	-0.02253
1.3445	1.75645	1.3217	0.80935	1.2895	3.45606	1.3246	3.55616	1.3241	7.09841	1.2912	0.11728	1.329	-0.02249
1.3455	1.76448	1.3227	0.81305	1.2905	3.47471	1.3256	3.5812	1.3251	7.14266	1.2922	0.11758	1.33	-0.02246
1.3465	1.77264	1.3237	0.81682	1.2915	3.49372	1.3266	3.60673	1.3261	7.18753	1.2932	0.11789	1.331	-0.02242
1.3475	1.78088	1.3247	0.82059	1.2925	3.51282	1.3276	3.63247	1.3271	7.23272	1.2942	0.1182	1.332	-0.02239
1.3485	1.78921	1.3257	0.82438	1.2935	3.53203	1.3286	3.65844	1.3281	7.27832	1.2952	0.11852	1.333	-0.02236
1.3495	1.79767	1.3267	0.82822	1.2945	3.55155	1.3296	3.68482	1.3291	7.32451	1.2962	0.11884	1.334	-0.02233
1.3505	1.80621	1.3277	0.83205	1.2955	3.57111	1.3306	3.7114	1.3301	7.37098	1.2972	0.11917	1.335	-0.02229
1.3515	1.81487	1.3287	0.8359	1.2965	3.59089	1.3316	3.7383	1.3311	7.41794	1.2982	0.1195	1.336	-0.02225
1.3525	1.82363	1.3297	0.83979	1.2975	3.61086	1.3326	3.76552	1.3321	7.46547	1.2992	0.11984	1.337	-0.02221
1.3535	1.83249	1.3307	0.8437	1.2985	3.63101	1.3336	3.79294	1.3331	7.51324	1.3002	0.12018	1.338	-0.02217
1.3545	1.84147	1.3317	0.84766	1.2995	3.65146	1.3346	3.82081	1.3341	7.56182	1.3012	0.12053	1.339	-0.02213
1.3555	1.85054	1.3327	0.85164	1.3005	3.67192	1.3356	3.84887	1.3351	7.6107	1.3022	0.12088	1.34	-0.02208
1.3565	1.85972	1.3337	0.85564	1.3015	3.69264	1.3366	3.87723	1.3361	7.66006	1.3032	0.12124	1.341	-0.02204
1.3575	1.86901	1.3347	0.8597	1.3025	3.71361	1.3376	3.90599	1.3371	7.71	1.3042	0.1216	1.342	-0.022
1.3585	1.87839	1.3357	0.86376	1.3035	3.73465	1.3386	3.93497	1.3381	7.76027	1.3052	0.12196	1.343	-0.02195
1.3595	1.8879	1.3367	0.86787	1.3045	3.75598	1.3396	3.96432	1.3391	7.81096	1.3062	0.12232	1.344	-0.02191
1.3605	1.89751	1.3377	0.87202	1.3055	3.77747	1.3406	3.99401	1.3401	7.86234	1.3072	0.12269	1.345	-0.02187
1.3615	1.90721	1.3387	0.87619	1.3065	3.79902	1.3416	4.02388	1.3411	7.91409	1.3082	0.12306	1.346	-0.02182
1.3625	1.91705	1.3397	0.88042	1.3075	3.82093	1.3426	4.0543	1.3421	7.96663	1.3092	0.12344	1.347	-0.02179
1.3635	1.92698	1.3407	0.88466	1.3085	3.84295	1.3436	4.08493	1.3431	8.01952	1.3102	0.12382	1.348	-0.02174
1.3645	1.93703	1.3417	0.88894	1.3095	3.8651	1.3446	4.11586	1.3441	8.07292	1.3112	0.1242	1.349	-0.02169
1.3655	1.94721	1.3427	0.89327	1.3105	3.88761	1.3456	4.14724	1.3451	8.12706	1.3122	0.12458	1.35	-0.02164
1.3665	1.95748	1.3437	0.89762	1.3115	3.91018	1.3466	4.17889	1.3461	8.18152	1.3132	0.12496	1.351	-0.0216
1.3675	1.9679	1.3447	0.90201	1.3125	3.93299	1.3476	4.21089	1.3471	8.23669	1.3142	0.12535	1.352	-0.02156
1.3685	1.97842	1.3457	0.90644	1.3135	3.95606	1.3486	4.24325	1.3481	8.29248	1.3152	0.12574	1.353	-0.02151
1.3695	1.98905	1.3467	0.91089	1.3145	3.9792	1.3496	4.27591	1.3491	8.34861	1.3162	0.12613	1.354	-0.02147
1.3705	1.99983	1.3477	0.91539	1.3155	4.00269	1.3506	4.30905	1.3501	8.40551	1.3172	0.12652	1.355	-0.02144
1.3715	2.01073	1.3487	0.91992	1.3165	4.02632	1.3516	4.34241	1.3511	8.46295	1.3182	0.12691	1.356	-0.0214
1.3725	2.02175	1.3497	0.92449	1.3175	4.05011	1.3526	4.37617	1.3521	8.52086	1.3192	0.12731	1.357	-0.02135
1.3735	2.03293	1.3507	0.92912	1.3185	4.07425	1.3536	4.41039	1.3531	8.57954	1.3202	0.12771	1.358	-0.0213
1.3745	2.04422	1.3517	0.93377	1.3195	4.09851	1.3546	4.44493	1.3541	8.6387	1.3212	0.1281	1.359	-0.02126
1.3755	2.05566	1.3527	0.93848	1.3205	4.12307	1.3556	4.47992	1.3551	8.6985	1.3222	0.1285	1.36	-0.02121
1.3765	2.06724	1.3537	0.94324	1.3215	4.14783	1.3566	4.5153	1.3561	8.75888	1.3232	0.1289	1.361	-0.02116
1.3775	2.07896	1.3547	0.94803	1.3225	4.17267	1.3576	4.55094	1.3571	8.81973	1.3242	0.1293	1.362	-0.0211
1.3785	2.09085	1.3557	0.95289	1.3235	4.19796	1.3586	4.58713	1.3581	8.88142	1.3252	0.1297	1.363	-0.02105
1.3795	2.10286	1.3567	0.95779	1.3245	4.22333	1.3596	4.62359	1.3591	8.94359	1.3262	0.1301	1.364	-0.02099
1.3805	2.11503	1.3577	0.96274	1.3255	4.24891	1.3606	4.66039	1.3601	9.00636	1.3272	0.13051	1.365	-0.02095
1.3815	2.12736	1.3587	0.96775	1.3265	4.27481	1.3616	4.6977	1.3611	9.06987	1.3282	0.13091	1.366	-0.0209
1.3825	2.13982	1.3597	0.97279	1.3275	4.30085	1.3626	4.73528	1.3621	9.13389	1.3292	0.13132	1.367	-0.02084
1.3835	2.15248	1.3607	0.97789	1.3285	4.32714	1.3636	4.77328	1.3631	9.19857	1.3302	0.13172	1.368	-0.02079
1.3845	2.16529	1.3617	0.98304	1.3295	4.35371	1.3646	4.81171	1.3641	9.2639	1.3312	0.13213	1.369	-0.02074
1.3855	2.17825	1.3627	0.98824	1.3305	4.38045	1.3656	4.85047	1.3651	9.32971	1.3322	0.13254	1.37	-0.02068
1.3865	2.19143	1.3637	0.99352	1.3315	4.40763	1.3666	4.88976	1.3661	9.39632	1.3332	0.13295	1.371	-0.02062
1.3875	2.20475	1.3647	0.99883	1.3325	4.4349	1.3676	4.92935	1.3671	9.46344	1.3342	0.13335	1.372	-0.02056
1.3885	2.21823	1.3657	1.0042	1.3335	4.46241	1.3686	4.96932	1.3681	9.53109	1.3352	0.13376	1.373	-0.02048
1.3895	2.23192	1.3667	1.00965	1.3345	4.4903	1.3696	5.0098	1.3691	9.59946	1.3362	0.13417	1.374	-0.02042
1.3905	2.24576	1.3677	1.01514	1.3355	4.51832	1.3706	5.05062	1.3701	9.66829	1.3372	0.13458	1.375	-0.02034
1.3915	2.25978	1.3687	1.0207	1.3365	4.54666	1.3716	5.09185	1.3711	9.73781	1.3382	0.135	1.376	-0.02027
1.3925	2.274	1.3697	1.02634	1.3375	4.57528	1.3726	5.1335	1.3721	9.80792	1.3392	0.13541	1.377	-0.0202
1.3935	2.28841	1.3707	1.03201	1.3385	4.60405	1.3736	5.17545	1.3731	9.8785	1.3402	0.13582	1.378	-0.02012
1.3945	2.30303	1.3717	1.03778	1.3395	4.63328	1.3746	5.21803	1.3741	9.94989	1.3412	0.13623	1.379	-0.02003
1.3955	2.31782	1.3727	1.04359	1.3405	4.66269	1.3756	5.26088	1.3751	10.0217	1.3422	0.13664	1.38	-0.01994
1.3965	2.33278	1.3737	1.04946	1.3415	4.69229	1.3766	5.30416	1.3761	10.0943	1.3432	0.13705	1.381	-0.01984
1.3975	2.34793	1.3747	1.0554	1.3425	4.72231	1.3776	5.34798	1.3771	10.1676	1.3442	0.13745	1.382	-0.01974
1.3985	2.36324	1.3757	1.06139	1.3435	4.75254	1.3786	5.3921	1.3781	10.2411	1.3452	0.13786	1.383	-0.01964
1.3995	2.37873	1.3767	1.06745	1.3445	4.78307	1.3796	5.43663	1.3791	10.3152	1.3462	0.13827	1.384	-0.01954
1.4005	2.3944	1.3777	1.07357	1.3455	4.8139	1.3806	5.48165	1.3801	10.3899	1.3472	0.13867	1.385	-0.01943
1.4015	2.41023	1.3787	1.07973	1.3465	4.84494	1.3816	5.52696	1.3811	10.465	1.3482	0.13908	1.386	-0.01933
1.4025	2.42624	1.3797	1.08597	1.3475	4.87637	1.3826	5.57279	1.3821	10.5409	1.3492	0.13948	1.387	-0.01921
1.4035	2.44239	1.3807	1.09226	1.3485	4.90802	1.3836	5.61891	1.3831	10.6171	1.3502	0.13988	1.388	-0.01909
1.4045	2.45872	1.3817	1.09865	1.3495	4.94012	1.3846	5.66541	1.3841	10.6939	1.3512	0.14028	1.389	-0.01896
1.4055	2.47524	1.3827	1.1051	1.3505	4.97257	1.3856	5.71248	1.3851	10.7713	1.3522	0.14068	1.39	-0.01883
1.4065	2.4919	1.3837	1.11158	1.3515	5.00512	1.3866	5.75985	1.3861	10.849	1.3532	0.14107	1.391	-0.01869
1.4075	2.50871	1.3847	1.11812	1.3525	5.03801	1.3876	5.80765	1.3871	10.9274	1.3542	0.14146	1.392	-0.01854
1.4085	2.52568	1.3857	1.12471	1.3535	5.07123	1.3886	5.85592	1.3881	11.0061	1.3552	0.14185	1.393	-0.01839
1.4095	2.54278	1.3867	1.13134	1.3545	5.10458	1.3896	5.90449	1.3891	11.0853	1.3562	0.14224	1.394	-0.01824
1.4105	2.56007	1.3877	1.13806	1.3555	5.13844	1.3906	5.95363	1.3901	11.1652	1.3572	0.14262	1.395	-0.01807
1.4115	2.57748	1.3887	1.1448	1.3565	5.17256	1.3916	6.00306	1.3911	11.2454	1.3582	0.143	1.396	-0.01791
1.4125	2.59504	1.3897	1.15159	1.3575	5.20696	1.3926	6.05287	1.3921	11.3261	1.3592	0.14337	1.397	-0.01774
1.4135	2.61274	1.3907	1.15846	1.3585	5.24184	1.3936	6.10328	1.3931	11.4075	1.3602	0.14374	1.398	-0.01756
1.4145	2.63055	1.3917	1.16536	1.3595	5.27695	1.3946	6.15396	1.3941	11.4891	1.3612	0.14411	1.399	-0.01739
1.4155	2.64852	1.3927	1.17232	1.3605	5.31245	1.3956	6.20519	1.3951	11.5712	1.3622	0.14447	1.4	-0.01721
1.4165	2.6666	1.3937	1.17933	1.3615	5.34833	1.3966	6.25682	1.3961	11.6539	1.3632	0.14483	1.401	-0.01703
1.4175	2.6848	1.3947	1.18638	1.3625	5.38445	1.3976	6.30868	1.3971	11.7369	1.3642	0.14518	1.402	-0.01684
1.4185	2.70314	1.3957	1.19351	1.3635	5.42112	1.3986	6.36112	1.3981	11.8207	1.3652	0.14552	1.403	-0.01665
1.4195	2.72156	1.3967	1.20065	1.3645	5.45803	1.3996	6.41391	1.3991	11.9048	1.3662	0.14586	1.404	-0.01646
1.4205	2.74009	1.3977	1.20784	1.3655	5.49528	1.4006	6.46719	1.4001	11.9894	1.3672	0.14619	1.405	-0.01627
1.4215	2.75877	1.3987	1.21509	1.3665	5.53303	1.4016	6.52085	1.4011	12.0747	1.3682	0.14651	1.406	-0.01608
1.4225	2.77753	1.3997	1.22237	1.3675	5.57106	1.4026	6.5749	1.4021	12.1605	1.3692	0.14683	1.407	-0.01589
1.4235	2.79642	1.4007	1.2297	1.3685	5.60955	1.4036	6.62955	1.4031	12.2468	1.3702	0.14714	1.408	-0.01569
1.4245	2.81541	1.4017	1.23709	1.3695	5.64844	1.4046	6.6846	1.4041	12.3338	1.3712	0.14743	1.409	-0.01549
1.4255	2.8345	1.4027	1.24451	1.3705	5.68761	1.4056	6.73997	1.4051	12.4211	1.3722	0.14772	1.41	-0.01529
1.4265	2.85371	1.4037	1.25201	1.3715	5.72742	1.4066	6.79604	1.4061	12.5093	1.3732	0.148	1.411	-0.01509
1.4275	2.873	1.4047	1.25954	1.3725	5.76751	1.4076	6.85243	1.4071	12.5979	1.3742	0.14828	1.412	-0.0149
1.4285	2.89236	1.4057	1.26713	1.3735	5.80795	1.4086	6.90927	1.4081	12.6871	1.3752	0.14854	1.413	-0.01471
1.4295	2.9118	1.4067	1.27478	1.3745	5.84899	1.4096	6.96671	1.4091	12.777	1.3762	0.1488	1.414	-0.01452
1.4305	2.93129	1.4077	1.28246	1.3755	5.89034	1.4106	7.02464	1.4101	12.8674	1.3772	0.14904	1.415	-0.01434
1.4315	2.95088	1.4087	1.2902	1.3765	5.93218	1.4116	7.08294	1.4111	12.9586	1.3782	0.14928	1.416	-0.01416
1.4325	2.97054	1.4097	1.29798	1.3775	5.97443	1.4126	7.14184	1.4121	13.0504	1.3792	0.14951	1.417	-0.01399
1.4335	2.99023	1.4107	1.30579	1.3785	6.01705	1.4136	7.20118	1.4131	13.1428	1.3802	0.14973	1.418	-0.01383
1.4345	3.01	1.4117	1.31368	1.3795	6.06022	1.4146	7.26121	1.4141	13.2363	1.3812	0.14994	1.419	-0.01368
1.4355	3.02979	1.4127	1.32162	1.3805	6.10377	1.4156	7.3217	1.4151	13.3303	1.3822	0.15014	1.42	-0.01354
1.4365	3.04962	1.4137	1.32961	1.3815	6.14772	1.4166	7.38279	1.4161	13.4251	1.3832	0.15033	1.421	-0.01341
1.4375	3.06951	1.4147	1.33767	1.3825	6.19225	1.4176	7.44446	1.4171	13.5208	1.3842	0.15051	1.422	-0.01329
1.4385	3.08943	1.4157	1.34576	1.3835	6.23708	1.4186	7.50674	1.4181	13.6172	1.3852	0.15068	1.423	-0.01319
1.4395	3.10939	1.4167	1.3539	1.3845	6.28241	1.4196	7.56969	1.4191	13.7144	1.3862	0.15084	1.424	-0.01309
1.4405	3.1294	1.4177	1.36209	1.3855	6.32818	1.4206	7.63331	1.4201	13.8124	1.3872	0.15099	1.425	-0.013
1.4415	3.14944	1.4187	1.37032	1.3865	6.3743	1.4216	7.69739	1.4211	13.9113	1.3882	0.15114	1.426	-0.01291
1.4425	3.16952	1.4197	1.37864	1.3875	6.42108	1.4226	7.76234	1.4221	14.0114	1.3892	0.15127	1.427	-0.01284
1.4435	3.18958	1.4207	1.38701	1.3885	6.46823	1.4236	7.82775	1.4231	14.1124	1.3902	0.1514	1.428	-0.01278
1.4445	3.20968	1.4217	1.39542	1.3895	6.51578	1.4246	7.89385	1.4241	14.2144	1.3912	0.15152	1.429	-0.01272
1.4455	3.22982	1.4227	1.40393	1.3905	6.56391	1.4256	7.96078	1.4251	14.3175	1.3922	0.15163	1.43	-0.01266
1.4465	3.24996	1.4237	1.41247	1.3915	6.61235	1.4266	8.0284	1.4261	14.4216	1.3932	0.15174	1.431	-0.0126
1.4475	3.27013	1.4247	1.42108	1.3925	6.66134	1.4276	8.09669	1.4271	14.5269	1.3942	0.15185	1.432	-0.01255
1.4485	3.2903	1.4257	1.42976	1.3935	6.7108	1.4286	8.16576	1.4281	14.6335	1.3952	0.15195	1.433	-0.01251
1.4495	3.31052	1.4267	1.43849	1.3945	6.76063	1.4296	8.2357	1.4291	14.7411	1.3962	0.15205	1.434	-0.01248
1.4505	3.33073	1.4277	1.4473	1.3955	6.81113	1.4306	8.30654	1.4301	14.8502	1.3972	0.15214	1.435	-0.01247
1.4515	3.35098	1.4287	1.45615	1.3965	6.86193	1.4316	8.37821	1.4311	14.9606	1.3982	0.15223	1.436	-0.01246
1.4525	3.3712	1.4297	1.46507	1.3975	6.91317	1.4326	8.45088	1.4321	15.0722	1.3992	0.15232	1.437	-0.01245
1.4535	3.39146	1.4307	1.47406	1.3985	6.9649	1.4336	8.52473	1.4331	15.1854	1.4002	0.15241	1.438	-0.01245
1.4545	3.41167	1.4317	1.48311	1.3995	7.01707	1.4346	8.59944	1.4341	15.3001	1.4012	0.1525	1.439	-0.01231
1.4555	3.43196	1.4327	1.49225	1.4005	7.06978	1.4356	8.6751	1.4351	15.4162	1.4022	0.15258	1.44	-0.0122
1.4565	3.45222	1.4337	1.50148	1.4015	7.12303	1.4366	8.75183	1.4361	15.5338	1.4032	0.15267	1.441	-0.01211
1.4575	3.47254	1.4347	1.51076	1.4025	7.17665	1.4376	8.8295	1.4371	15.653	1.4042	0.15276	1.442	-0.01207
1.4585	3.49287	1.4357	1.52014	1.4035	7.23088	1.4386	8.90831	1.4381	15.7738	1.4052	0.15285	1.443	-0.01203
1.4595	3.51321	1.4367	1.52959	1.4045	7.28549	1.4396	8.98801	1.4391	15.896	1.4062	0.15295	1.444	-0.012
1.4605	3.53354	1.4377	1.53913	1.4055	7.34054	1.4406	9.06869	1.4401	16.0198	1.4072	0.15305	1.445	-0.01201
1.4615	3.55393	1.4387	1.54876	1.4065	7.39627	1.4416	9.15055	1.4411	16.1453	1.4082	0.15316	1.446	-0.01202
1.4625	3.57429	1.4397	1.55846	1.4075	7.45236	1.4426	9.23343	1.4421	16.2725	1.4092	0.15327	1.447	-0.01206
1.4635	3.59472	1.4407	1.56826	1.4085	7.50899	1.4436	9.31726	1.4431	16.4016	1.4102	0.1534	1.448	-0.01209
1.4645	3.61512	1.4417	1.57816	1.4095	7.56618	1.4446	9.4017	1.4441	16.5324	1.4112	0.15354	1.449	-0.01213
1.4655	3.63556	1.4427	1.58816	1.4105	7.62378	1.4456	9.48691	1.4451	16.6649	1.4122	0.15369	1.45	-0.0122
1.4665	3.65606	1.4437	1.59829	1.4115	7.68205	1.4466	9.57313	1.4461	16.7995	1.4132	0.15386	1.451	-0.01233
1.4675	3.67652	1.4447	1.6085	1.4125	7.74074	1.4476	9.65998	1.4471	16.9355	1.4142	0.15405	1.452	-0.01259
1.4685	3.69707	1.4457	1.61883	1.4135	7.79993	1.4486	9.74744	1.4481	17.0733	1.4152	0.15425	1.453	-0.0128
1.4695	3.71767	1.4467	1.62929	1.4145	7.85987	1.4496	9.83548	1.4491	17.2129	1.4162	0.15448	1.454	-0.01299
1.4705	3.73829	1.4477	1.63985	1.4155	7.92014	1.4506	9.92363	1.4501	17.3539	1.4172	0.15474	1.455	-0.01316
1.4715	3.759	1.4487	1.65053	1.4165	7.98099	1.4516	10.0122	1.4511	17.4966	1.4182	0.15502	1.456	-0.0133
1.4725	3.77974	1.4497	1.66134	1.4175	8.04239	1.4526	10.1007	1.4521	17.6403	1.4192	0.15533	1.457	-0.01341
1.4735	3.80053	1.4507	1.67228	1.4185	8.10426	1.4536	10.1888	1.4531	17.7843	1.4202	0.15568	1.458	-0.01349
1.4745	3.82142	1.4517	1.68337	1.4195	8.16685	1.4546	10.2766	1.4541	17.929	1.4212	0.15606	1.459	-0.01355
1.4755	3.84231	1.4527	1.69457	1.4205	8.22988	1.4556	10.3637	1.4551	18.0735	1.4222	0.15648	1.46	-0.01357
1.4765	3.86334	1.4537	1.70591	1.4215	8.29348	1.4566	10.4502	1.4561	18.218	1.4232	0.15694	1.461	-0.01358
1.4775	3.88445	1.4547	1.71743	1.4225	8.35782	1.4576	10.5353	1.4571	18.3619	1.4242	0.15744	1.462	-0.01355
1.4785	3.90562	1.4557	1.72907	1.4235	8.42261	1.4586	10.6188	1.4581	18.5026	1.4252	0.15798	1.463	-0.01347
1.4795	3.92692	1.4567	1.74088	1.4245	8.48806	1.4596	10.7053	1.4591	18.6402	1.4262	0.15858	1.464	-0.01335
1.4805	3.94828	1.4577	1.75284	1.4255	8.55416	1.4606	10.7901	1.4601	18.7774	1.4272	0.15923	1.465	-0.01319
1.4815	3.96976	1.4587	1.76494	1.4265	8.62077	1.4616	10.8734	1.4611	18.9138	1.4282	0.15993	1.466	-0.013
1.4825	3.99138	1.4597	1.77722	1.4275	8.68818	1.4626	10.9571	1.4621	19.0502	1.4292	0.1607	1.467	-0.01273
1.4835	4.01311	1.4607	1.78967	1.4285	8.75612	1.4636	11.0436	1.4631	19.184	1.4302	0.16153	1.468	-0.0124
1.4845	4.03499	1.4617	1.80231	1.4295	8.82466	1.4646	11.1304	1.4641	19.3181	1.4312	0.16243	1.469	-0.012
1.4855	4.05699	1.4627	1.8152	1.4305	8.89392	1.4656	11.2168	1.4651	19.452	1.4322	0.16341	1.47	-0.01155
1.4865	4.07913	1.4637	1.82828	1.4315	8.96374	1.4666	11.3018	1.4661	19.5884	1.4332	0.16446	1.471	-0.01102
1.4875	4.10138	1.4647	1.84161	1.4325	9.03429	1.4676	11.3831	1.4671	19.7245	1.4342	0.1656	1.472	-0.01044
1.4885	4.12378	1.4657	1.85514	1.4335	9.10559	1.4686	11.4608	1.4681	19.8568	1.4352	0.16682	1.473	-0.00979
1.4895	4.14633	1.4667	1.86889	1.4345	9.1775	1.4696	11.5327	1.4691	19.9886	1.4362	0.16814	1.474	-0.00909
1.4905	4.16909	1.4677	1.88283	1.4355	9.25019	1.4706	11.6159	1.4701	20.1303	1.4372	0.16956	1.475	-0.00832
1.4915	4.19197	1.4687	1.897	1.4365	9.32354	1.4716	11.7164	1.4711	20.2655	1.4382	0.17108	1.476	-0.00747
1.4925	4.21507	1.4697	1.91143	1.4375	9.39751	1.4726	11.8133	1.4721	20.392	1.4392	0.1727	1.477	-0.00654
1.4935	4.23836	1.4707	1.92607	1.4385	9.47246	1.4736	11.9008	1.4731	20.5105	1.4402	0.17445	1.478	-0.00555
1.4945	4.26183	1.4717	1.94095	1.4395	9.54803	1.4746	11.9806	1.4741	20.641	1.4412	0.17631	1.479	-0.00449
1.4955	4.28556	1.4727	1.95612	1.4405	9.62444	1.4756	12.0529	1.4751	20.7667	1.4422	0.17829	1.48	-0.00331
1.4965	4.30947	1.4737	1.97153	1.4415	9.7017	1.4766	12.1148	1.4761	20.887	1.4432	0.18042	1.481	-0.00204
1.4975	4.33358	1.4747	1.98723	1.4425	9.77961	1.4776	12.1793	1.4771	21.0056	1.4442	0.18268	1.482	-0.000671907
1.4985	4.35794	1.4757	2.00318	1.4435	9.85848	1.4786	12.2485	1.4781	21.1119	1.4452	0.18509	1.483	0.000807665
1.4995	4.3825	1.4767	2.01939	1.4445	9.93809	1.4796	12.3117	1.4791	21.232	1.4462	0.18765	1.484	0.00241
1.5005	4.40732	1.4777	2.03589	1.4455	10.0185	1.4806	12.3724	1.4801	21.3521	1.4472	0.19038	1.485	0.0041
1.5015	4.4324	1.4787	2.05274	1.4465	10.0998	1.4816	12.4364	1.4811	21.486	1.4482	0.19328	1.486	0.00594
1.5025	4.4577	1.4797	2.06986	1.4475	10.1819	1.4826	12.5194	1.4821	21.6232	1.4492	0.19636	1.487	0.00793
1.5035	4.48328	1.4807	2.08728	1.4485	10.2649	1.4836	12.6229	1.4831	21.7525	1.4502	0.19963	1.488	0.01003
1.5045	4.50912	1.4817	2.105	1.4495	10.3488	1.4846	12.726	1.4841	21.868	1.4512	0.2031	1.489	0.01223
1.5055	4.53521	1.4827	2.12301	1.4505	10.4334	1.4856	12.815	1.4851	21.991	1.4522	0.20677	1.49	0.01456
1.5065	4.56154	1.4837	2.14132	1.4515	10.5192	1.4866	12.9021	1.4861	22.1249	1.4532	0.21064	1.491	0.01699
1.5075	4.58809	1.4847	2.15991	1.4525	10.6059	1.4876	13.0111	1.4871	22.2634	1.4542	0.21474	1.492	0.01961
1.5085	4.61492	1.4857	2.17874	1.4535	10.6934	1.4886	13.1464	1.4881	22.4284	1.4552	0.21907	1.493	0.02235
1.5095	4.64202	1.4867	2.19776	1.4545	10.7819	1.4896	13.2916	1.4891	22.6194	1.4562	0.22363	1.494	0.02522
1.5105	4.66935	1.4877	2.21689	1.4555	10.8712	1.4906	13.4263	1.4901	22.8411	1.4572	0.22845	1.495	0.02821
1.5115	4.69699	1.4887	2.23613	1.4565	10.9616	1.4916	13.5598	1.4911	23.0577	1.4582	0.23353	1.496	0.03138
1.5125	4.72492	1.4897	2.25542	1.4575	11.0531	1.4926	13.6896	1.4921	23.3604	1.4592	0.23888	1.497	0.03466
1.5135	4.7531	1.4907	2.27478	1.4585	11.1456	1.4936	13.8188	1.4931	23.6553	1.4602	0.24451	1.498	0.03812
1.5145	4.78156	1.4917	2.29427	1.4595	11.2393	1.4946	13.9655	1.4941	23.9324	1.4612	0.25043	1.499	0.04172
1.5155	4.81031	1.4927	2.31377	1.4605	11.3337	1.4956	14.1149	1.4951	24.2017	1.4622	0.25665	1.5	0.04552
1.5165	4.83935	1.4937	2.33348	1.4615	11.4292	1.4966	14.3097	1.4961	24.5099	1.4632	0.26319	1.501	0.04941
1.5175	4.86868	1.4947	2.35313	1.4625	11.5259	1.4976	14.5294	1.4971	24.9177	1.4642	0.27005	1.502	0.05346
1.5185	4.89832	1.4957	2.37297	1.4635	11.6236	1.4986	14.7687	1.4981	25.4696	1.4652	0.27725	1.503	0.05773
1.5195	4.92829	1.4967	2.39308	1.4645	11.7224	1.4996	15.0773	1.4991	26.0626	1.4662	0.28481	1.504	0.06215
1.5205	4.95857	1.4977	2.41299	1.4655	11.8225	1.5006	15.3973	1.5001	26.5986	1.4672	0.29272	1.505	0.06678
1.5215	4.98918	1.4987	2.43366	1.4665	11.9238	1.5016	15.7618	1.5011	27.2285	1.4682	0.30102	1.506	0.07148
1.5225	5.0202	1.4997	2.45506	1.4675	12.0263	1.5026	16.1311	1.5021	27.9016	1.4692	0.30971	1.507	0.07643
1.5235	5.05157	1.5007	2.47599	1.4685	12.1298	1.5036	16.4771	1.5031	28.5994	1.4702	0.31882	1.508	0.08162
1.5245	5.0833	1.5017	2.49746	1.4695	12.2346	1.5046	16.8673	1.5041	29.3563	1.4712	0.32835	1.509	0.08697
1.5255	5.11532	1.5027	2.51858	1.4705	12.3406	1.5056	17.3619	1.5051	30.1206	1.4722	0.33834	1.51	0.09261
1.5265	5.14767	1.5037	2.53958	1.4715	12.4478	1.5066	17.8955	1.5061	30.6682	1.4732	0.3488	1.511	0.09833
1.5275	5.18042	1.5047	2.56092	1.4725	12.5563	1.5076	18.4705	1.5071	31.3069	1.4742	0.35976	1.512	0.10439
1.5285	5.2136	1.5057	2.58224	1.4735	12.6678	1.5086	19.1527	1.5081	32.7563	1.4752	0.37124	1.513	0.11071
1.5295	5.24718	1.5067	2.60361	1.4745	12.7804	1.5096	19.8498	1.5091	34.7827	1.4762	0.38325	1.514	0.1173
1.5305	5.28124	1.5077	2.62454	1.4755	12.8943	1.5106	20.5725	1.5101	36.0301	1.4772	0.39581	1.515	0.12394
1.5315	5.31571	1.5087	2.64538	1.4765	13.0091	1.5116	21.3159	1.5111	37.1181	1.4782	0.40895	1.516	0.13089
1.5325	5.35061	1.5097	2.66685	1.4775	13.1251	1.5126	22.1363	1.5121	38.2296	1.4792	0.42272	1.517	0.13808
1.5335	5.38605	1.5107	2.69042	1.4785	13.2417	1.5136	23.0097	1.5131	39.3631	1.4802	0.43709	1.518	0.14549
1.5345	5.4219	1.5117	2.71507	1.4795	13.3595	1.5146	23.9854	1.5141	40.6633	1.4812	0.45205	1.519	0.15318
1.5355	5.45825	1.5127	2.74382	1.4805	13.478	1.5156	24.9679	1.5151	42.0722	1.4822	0.4676	1.52	0.16118
1.5365	5.49505	1.5137	2.77335	1.4815	13.598	1.5166	25.9758	1.5161	43.6181	1.4832	0.48374	1.521	0.16947
1.5375	5.53233	1.5147	2.80268	1.4825	13.7204	1.5176	27.0526	1.5171	44.9545	1.4842	0.50047	1.522	0.17822
1.5385	5.57017	1.5157	2.83175	1.4835	13.8424	1.5186	28.2052	1.5181	46.5026	1.4852	0.5178	1.523	0.18722
1.5395	5.60848	1.5167	2.86287	1.4845	13.9646	1.5196	29.4323	1.5191	47.9594	1.4862	0.53574	1.524	0.19655
1.5405	5.64735	1.5177	2.90039	1.4855	14.0875	1.5206	30.8099	1.5201	49.6818	1.4872	0.55431	1.525	0.20624
1.5415	5.68678	1.5187	2.94289	1.4865	14.2108	1.5216	32.2275	1.5211	51.0448	1.4882	0.57353	1.526	0.21633
1.5425	5.72679	1.5197	2.9904	1.4875	14.3332	1.5226	33.7092	1.5221	52.5533	1.4892	0.59344	1.527	0.22691
1.5435	5.76746	1.5207	3.03967	1.4885	14.4526	1.5236	35.4727	1.5231	54.5704	1.4902	0.61405	1.528	0.23788
1.5445	5.80863	1.5217	3.09498	1.4895	14.571	1.5246	37.364	1.5241	56.7788	1.4912	0.63538	1.529	0.2492
1.5455	5.85034	1.5227	3.15545	1.4905	14.6907	1.5256	39.4132	1.5251	58.9658	1.4922	0.65747	1.53	0.26107
1.5465	5.89267	1.5237	3.22396	1.4915	14.8119	1.5266	41.5103	1.5261	61.3079	1.4932	0.68034	1.531	0.27338
1.5475	5.93551	1.5247	3.3052	1.4925	14.9294	1.5276	43.5683	1.5271	63.5953	1.4942	0.70403	1.532	0.28612
1.5485	5.97892	1.5257	3.39184	1.4935	15.0468	1.5286	45.6128	1.5281	65.9344	1.4952	0.72855	1.533	0.29938
1.5495	6.02297	1.5267	3.48249	1.4945	15.1678	1.5296	47.7022	1.5291	68.2059	1.4962	0.75394	1.534	0.31302
1.5505	6.06768	1.5277	3.58072	1.4955	15.286	1.5306	49.8612	1.5301	70.4946	1.4972	0.78022	1.535	0.32723
1.5515	6.11309	1.5287	3.69199	1.4965	15.4051	1.5316	52.202	1.5311	73.787	1.4982	0.80741	1.536	0.34192
1.5525	6.15914	1.5297	3.81072	1.4975	15.5215	1.5326	54.6505	1.5321	78.2874	1.4992	0.83554	1.537	0.35725
1.5535	6.20586	1.5307	3.93759	1.4985	15.6389	1.5336	57.1242	1.5331	82.934	1.5002	0.86465	1.538	0.37314
1.5545	6.25332	1.5317	4.07623	1.4995	15.7519	1.5346	59.6566	1.5341	87.4814	1.5012	0.89477	1.539	0.38939
1.5555	6.30147	1.5327	4.2326	1.5005	15.8686	1.5356	62.3248	1.5351	91.6723	1.5022	0.92592	1.54	0.40621
1.5565	6.35054	1.5337	4.40447	1.5015	15.9907	1.5366	65.119	1.5361	95.4214	1.5032	0.95813	1.541	0.42374
1.5575	6.40044	1.5347	4.58612	1.5025	16.1026	1.5376	67.9238	1.5371	99.7124	1.5042	0.9914	1.542	0.44175
1.5585	6.45096	1.5357	4.78322	1.5035	16.2113	1.5386	70.8781	1.5381	103.681	1.5052	1.02576	1.543	0.46049
1.5595	6.50208	1.5367	4.99219	1.5045	16.33	1.5396	73.9173	1.5391	107.485	1.5062	1.06124	1.544	0.4798
1.5605	6.55399	1.5377	5.21765	1.5055	16.4621	1.5406	77.0525	1.5401	111.091	1.5072	1.09784	1.545	0.49969
1.5615	6.60682	1.5387	5.46758	1.5065	16.6042	1.5416	80.2876	1.5411	114.496	1.5082	1.13559	1.546	0.52037
1.5625	6.66056	1.5397	5.73343	1.5075	16.7526	1.5426	83.6428	1.5421	117.883	1.5092	1.17449	1.547	0.54182
1.5635	6.71532	1.5407	6.02808	1.5085	16.8993	1.5436	87.0833	1.5431	121.384	1.5102	1.21458	1.548	0.56394
1.5645	6.77114	1.5417	6.34581	1.5095	17.0461	1.5446	90.7054	1.5441	125.741	1.5112	1.25587	1.549	0.58648
1.5655	6.82799	1.5427	6.67862	1.5105	17.1909	1.5456	94.4569	1.5451	130.179	1.5122	1.29837	1.55	0.60977
1.5665	6.88589	1.5437	7.0365	1.5115	17.3364	1.5466	98.1534	1.5461	134.697	1.5132	1.34209	1.551	0.63388
1.5675	6.94499	1.5447	7.41429	1.5125	17.4974	1.5476	101.911	1.5471	139.292	1.5142	1.38706	1.552	0.65851
1.5685	7.00511	1.5457	7.80791	1.5135	17.6688	1.5486	105.676	1.5481	143.962	1.5152	1.43327	1.553	0.68404
1.5695	7.06635	1.5467	8.23179	1.5145	17.8426	1.5496	109.593	1.5491	148.706	1.5162	1.4807	1.554	0.71033
1.5705	7.12871	1.5477	8.68672	1.5155	18.0276	1.5506	113.549	1.5501	153.521	1.5172	1.52934	1.555	0.7373
1.5715	7.19229	1.5487	9.1739	1.5165	18.2141	1.5516	117.602	1.5511	158.406	1.5182	1.57919	1.556	0.76509
1.5725	7.25693	1.5497	9.71754	1.5175	18.4219	1.5526	121.758	1.5521	163.358	1.5192	1.63027	1.557	0.79339
1.5735	7.32286	1.5507	10.2745	1.5185	18.6527	1.5536	125.89	1.5531	168.375	1.5202	1.68258	1.558	0.82252
1.5745	7.39442	1.5517	10.8478	1.5195	18.9056	1.5546	130.059	1.5541	173.456	1.5212	1.73615	1.559	0.85266
1.5755	7.46673	1.5527	11.4458	1.5205	19.1779	1.5556	134.291	1.5551	178.597	1.5222	1.79096	1.56	0.88349
1.5765	7.53912	1.5537	12.0702	1.5215	19.4725	1.5566	138.62	1.5561	183.798	1.5232	1.84703	1.561	0.91501
1.5775	7.61184	1.5547	12.7126	1.5225	19.7985	1.5576	143.178	1.5571	189.055	1.5242	1.90438	1.562	0.94729
1.5785	7.68503	1.5557	13.3854	1.5235	20.1482	1.5586	147.677	1.5581	194.366	1.5252	1.96301	1.563	0.98071
1.5795	7.75872	1.5567	14.0795	1.5245	20.5166	1.5596	152.247	1.5591	199.731	1.5262	2.0229	1.564	1.01493
1.5805	7.83304	1.5577	14.8184	1.5255	20.9107	1.5606	156.944	1.5601	205.145	1.5272	2.08409	1.565	1.04982
1.5815	7.90811	1.5587	15.6037	1.5265	21.3624	1.5616	161.663	1.5611	210.607	1.5282	2.14656	1.566	1.08553
1.5825	7.98406	1.5597	16.446	1.5275	21.8294	1.5626	166.332	1.5621	216.116	1.5292	2.2103	1.567	1.12222
1.5835	8.06083	1.5607	17.3515	1.5285	22.3496	1.5636	171.097	1.5631	221.668	1.5302	2.27535	1.568	1.15946
1.5845	8.13844	1.5617	18.2816	1.5295	22.8952	1.5646	175.864	1.5641	227.262	1.5312	2.34173	1.569	1.19741
1.5855	8.21724	1.5627	19.2307	1.5305	23.4683	1.5656	180.78	1.5651	232.895	1.5322	2.40945	1.57	1.23637
1.5865	8.29722	1.5637	20.2025	1.5315	24.0567	1.5666	186.364	1.5661	238.566	1.5332	2.47851	1.571	1.27627
1.5875	8.37858	1.5647	21.2206	1.5325	24.6825	1.5676	191.817	1.5671	244.272	1.5342	2.54892	1.572	1.31682
1.5885	8.46124	1.5657	22.2572	1.5335	25.3731	1.5686	196.987	1.5681	250.012	1.5352	2.62069	1.573	1.3584
1.5895	8.54536	1.5667	23.3304	1.5345	26.1179	1.5696	201.993	1.5691	255.783	1.5362	2.69383	1.574	1.40076
1.5905	8.6313	1.5677	24.4285	1.5355	26.9221	1.5706	207.068	1.5701	261.583	1.5372	2.76836	1.575	1.44394
1.5915	8.71905	1.5687	25.5585	1.5365	27.7993	1.5716	212.127	1.5711	267.41	1.5382	2.84433	1.576	1.48848
1.5925	8.80834	1.5697	26.7406	1.5375	28.7164	1.5726	217.194	1.5721	273.263	1.5392	2.92173	1.577	1.53393
1.5935	8.89929	1.5707	27.9338	1.5385	29.6557	1.5736	222.16	1.5731	279.14	1.5402	3.00061	1.578	1.58014
1.5945	8.99215	1.5717	29.1614	1.5395	30.6404	1.5746	227.21	1.5741	285.038	1.5412	3.08093	1.579	1.62696
1.5955	9.08698	1.5727	30.4315	1.5405	31.6694	1.5756	232.016	1.5751	290.956	1.5422	3.16263	1.58	1.67468
1.5965	9.18343	1.5737	31.7419	1.5415	32.7815	1.5766	236.746	1.5761	296.893	1.5432	3.24568	1.581	1.72334
1.5975	9.28166	1.5747	33.1028	1.5425	33.965	1.5776	241.562	1.5771	302.846	1.5442	3.33004	1.582	1.77284
1.5985	9.38177	1.5757	34.466	1.5435	35.1885	1.5786	246.228	1.5781	308.814	1.5452	3.41572	1.583	1.82324
1.5995	9.48396	1.5767	35.8509	1.5445	36.4701	1.5796	251.001	1.5791	314.796	1.5462	3.50271	1.584	1.87447
1.6005	9.58832	1.5777	37.2985	1.5455	37.8343	1.5806	255.874	1.5801	320.789	1.5472	3.59105	1.585	1.92697
1.6015	9.69673	1.5787	38.7756	1.5465	39.2629	1.5816	260.575	1.5811	326.793	1.5482	3.68071	1.586	1.97968
1.6025	9.80816	1.5797	40.2623	1.5475	40.7206	1.5826	265.202	1.5821	332.807	1.5492	3.77171	1.587	2.0334
1.6035	9.92212	1.5807	41.775	1.5485	42.252	1.5836	269.814	1.5831	338.828	1.5502	3.86404	1.588	2.08769
1.6045	10.0385	1.5817	43.3585	1.5495	43.8872	1.5846	274.453	1.5841	344.856	1.5512	3.95773	1.589	2.14258
1.6055	10.1574	1.5827	44.9788	1.5505	45.597	1.5856	279.154	1.5851	350.89	1.5522	4.05278	1.59	2.19855
1.6065	10.2791	1.5837	46.6316	1.5515	47.3554	1.5866	283.689	1.5861	356.929	1.5532	4.14923	1.591	2.25505
1.6075	10.4034	1.5847	48.3192	1.5525	49.1991	1.5876	288.21	1.5871	362.971	1.5542	4.24712	1.592	2.31239
1.6085	10.5299	1.5857	50.0144	1.5535	51.0854	1.5886	292.641	1.5881	369.016	1.5552	4.34647	1.593	2.3703
1.6095	10.6591	1.5867	51.7153	1.5545	53.0346	1.5896	297	1.5891	375.064	1.5562	4.44727	1.594	2.42882
1.6105	10.7909	1.5877	53.4714	1.5555	55.0587	1.5906	301.599	1.5901	381.113	1.5572	4.54951	1.595	2.48842
1.6115	10.925	1.5887	55.2303	1.5565	57.1663	1.5916	306.179	1.5911	387.163	1.5582	4.65319	1.596	2.54846
1.6125	11.0618	1.5897	57.0087	1.5575	59.349	1.5926	310.595	1.5921	393.214	1.5592	4.75837	1.597	2.60919
1.6135	11.2012	1.5907	58.8121	1.5585	61.5902	1.5936	314.977	1.5931	399.265	1.5602	4.86506	1.598	2.67097
1.6145	11.3423	1.5917	60.6457	1.5595	63.8744	1.5946	319.309	1.5941	405.316	1.5612	4.97325	1.599	2.73313
1.6155	11.4856	1.5927	62.4765	1.5605	66.2187	1.5956	323.624	1.5951	411.367	1.5622	5.08294	1.6	2.79568
1.6165	11.6304	1.5937	64.3468	1.5615	68.5992	1.5966	327.809	1.5961	417.419	1.5632	5.19418	1.601	2.85948
1.6175	11.7776	1.5947	66.2445	1.5625	71.082	1.5976	332.058	1.5971	423.471	1.5642	5.30697	1.602	2.9237
1.6185	11.9274	1.5957	68.1563	1.5635	73.6305	1.5986	336.226	1.5981	429.523	1.5652	5.42134	1.603	2.98853
1.6195	12.08	1.5967	70.0784	1.5645	76.2544	1.5996	340.409	1.5991	435.576	1.5662	5.53728	1.604	3.05391
1.6205	12.2354	1.5977	72.0446	1.5655	78.9036	1.6006	344.581	1.6001	441.63	1.5672	5.65477	1.605	3.12047
1.6215	12.3942	1.5987	74.0222	1.5665	81.6036	1.6016	348.804	1.6011	447.687	1.5682	5.77382	1.606	3.18718
1.6225	12.557	1.5997	76.0084	1.5675	84.3384	1.6026	352.908	1.6021	453.747	1.5692	5.89447	1.607	3.2549
1.6235	12.7235	1.6007	78.0172	1.5685	87.1286	1.6036	356.991	1.6031	459.811	1.5702	6.01674	1.608	3.3231
1.6245	12.8932	1.6017	80.0599	1.5695	89.9908	1.6046	361.003	1.6041	465.88	1.5712	6.14064	1.609	3.39197
1.6255	13.0661	1.6027	82.1336	1.5705	92.8895	1.6056	365.111	1.6051	471.955	1.5722	6.26621	1.61	3.46117
1.6265	13.2428	1.6037	84.2035	1.5715	95.8182	1.6066	369.231	1.6061	478.038	1.5732	6.39343	1.611	3.53095
1.6275	13.4229	1.6047	86.311	1.5725	98.7576	1.6076	373.392	1.6071	484.131	1.5742	6.52228	1.612	3.60125
1.6285	13.606	1.6057	88.4002	1.5735	101.691	1.6086	377.639	1.6081	490.235	1.5752	6.65277	1.613	3.67191
1.6295	13.7916	1.6067	90.508	1.5745	104.665	1.6096	382.101	1.6091	496.351	1.5762	6.78485	1.614	3.74327
1.6305	13.9804	1.6077	92.6111	1.5755	107.716	1.6106	386.388	1.6101	502.483	1.5772	6.9186	1.615	3.81497
1.6315	14.1729	1.6087	94.717	1.5765	110.829	1.6116	390.469	1.6111	508.632	1.5782	7.05405	1.616	3.88714
1.6325	14.3699	1.6097	96.8136	1.5775	113.952	1.6126	394.436	1.6121	514.8	1.5792	7.1912	1.617	3.96019
1.6335	14.5714	1.6107	98.8934	1.5785	117.097	1.6136	398.318	1.6131	520.991	1.5802	7.33005	1.618	4.03385
1.6345	14.7775	1.6117	101	1.5795	120.243	1.6146	402.57	1.6141	527.207	1.5812	7.47049	1.619	4.10816
1.6355	14.9863	1.6127	103.105	1.5805	123.408	1.6156	406.492	1.6151	533.451	1.5822	7.61239	1.62	4.18299
1.6365	15.1985	1.6137	105.192	1.5815	126.626	1.6166	410.425	1.6161	539.727	1.5832	7.75566	1.621	4.25793
1.6375	15.4133	1.6147	107.255	1.5825	129.87	1.6176	414.079	1.6171	546.036	1.5842	7.90022	1.622	4.33338
1.6385	15.6336	1.6157	109.338	1.5835	133.144	1.6186	417.681	1.6181	552.384	1.5852	8.04604	1.623	4.40869
1.6395	15.8576	1.6167	111.475	1.5845	136.422	1.6196	421.231	1.6191	558.773	1.5862	8.19308	1.624	4.48498
1.6405	16.0852	1.6177	113.613	1.5855	139.744	1.6206	424.728	1.6201	565.208	1.5872	8.34135	1.625	4.56204
1.6415	16.3159	1.6187	115.732	1.5865	143.072	1.6216	428.171	1.6211	571.693	1.5882	8.49082	1.626	4.64025
1.6425	16.5499	1.6197	117.815	1.5875	146.409	1.6226	431.56	1.6221	578.232	1.5892	8.64148	1.627	4.71876
1.6435	16.7868	1.6207	119.879	1.5885	149.779	1.6236	434.894	1.6231	584.829	1.5902	8.79331	1.628	4.79709
1.6445	17.0285	1.6217	121.935	1.5895	153.19	1.6246	438.174	1.6241	591.49	1.5912	8.94643	1.629	4.87607
1.6455	17.2735	1.6227	124.038	1.5905	156.669	1.6256	441.399	1.6251	598.219	1.5922	9.10103	1.63	4.95492
1.6465	17.5212	1.6237	126.136	1.5915	160.177	1.6266	444.57	1.6261	605.021	1.5932	9.25723	1.631	5.03401
1.6475	17.7714	1.6247	128.215	1.5925	163.678	1.6276	447.686			1.5942	9.41473	1.632	5.11373
1.6485	18.0248	1.6257	130.269	1.5935	167.188	1.6286	450.747			1.5952	9.57325	1.633	5.19323
1.6495	18.2857	1.6267	132.339	1.5945	170.747	1.6296	453.753			1.5962	9.73264	1.634	5.27298
1.6505	18.5511	1.6277	134.424	1.5955	174.294	1.6306	456.705			1.5972	9.89278	1.635	5.35306
1.6515	18.8209	1.6287	136.541	1.5965	177.829	1.6316	459.604			1.5982	10.0536	1.636	5.43278
1.6525	19.0956	1.6297	138.689	1.5975	181.387	1.6326	462.449			1.5992	10.215	1.637	5.51304
1.6535	19.3735	1.6307	140.813	1.5985	185.072	1.6336	465.241			1.6002	10.3771	1.638	5.59281
1.6545	19.6546	1.6317	142.921	1.5995	188.721	1.6346	467.981			1.6012	10.5398	1.639	5.67323
1.6555	19.9397	1.6327	145.033	1.6005	192.33	1.6356	470.67			1.6022	10.7031	1.64	5.75335
1.6565	20.2294	1.6337	147.13	1.6015	195.929	1.6366	473.308			1.6032	10.8669	1.641	5.83319
1.6575	20.5226	1.6347	149.253	1.6025	199.452	1.6376	475.896			1.6042	11.0312	1.642	5.91344
1.6585	20.8207	1.6357	151.394	1.6035	202.926	1.6386	478.437			1.6052	11.1962	1.643	5.99372
1.6595	21.1228	1.6367	153.525	1.6045	206.363	1.6396	480.93			1.6062	11.3618	1.644	6.07414
1.6605	21.4298	1.6377	155.642	1.6055	209.734	1.6406	483.378			1.6072	11.5282	1.645	6.15488
1.6615	21.7405	1.6387	157.747	1.6065	213.071	1.6416	485.781			1.6082	11.6952	1.646	6.23469
1.6625	22.0572	1.6397	159.852	1.6075	216.328	1.6426	488.142			1.6092	11.8631	1.647	6.31533
1.6635	22.3804	1.6407	161.915	1.6085	219.571	1.6436	490.461			1.6102	12.0319	1.648	6.39603
1.6645	22.7091	1.6417	163.965	1.6095	222.832	1.6446	492.742			1.6112	12.2015	1.649	6.47622
1.6655	23.0432	1.6427	166.001	1.6105	226.034	1.6456	494.985			1.6122	12.3721	1.65	6.55706
1.6665	23.3813	1.6437	168.007	1.6115	229.163	1.6466	497.193			1.6132	12.5435	1.651	6.63745
1.6675	23.7235	1.6447	170.022	1.6125	232.239	1.6476	499.369			1.6142	12.7158	1.652	6.71776
1.6685	24.0705	1.6457	171.997	1.6135	235.248	1.6486	501.514			1.6152	12.8889	1.653	6.79788
1.6695	24.4227	1.6467	173.965	1.6145	238.224	1.6496	503.631			1.6162	13.0628	1.654	6.87838
1.6705	24.7784	1.6477	175.907	1.6155	241.165	1.6506	505.723			1.6172	13.2375	1.655	6.9604
1.6715	25.1411	1.6487	177.844	1.6165	244.088	1.6516	507.793			1.6182	13.413	1.656	7.04185
1.6725	25.5097	1.6497	179.784	1.6175	247.099	1.6526	509.843			1.6192	13.5892	1.657	7.12322
1.6735	25.8806	1.6507	181.728	1.6185	250.025	1.6536	511.876			1.6202	13.7661	1.658	7.20502
1.6745	26.2536	1.6517	183.656	1.6195	252.937	1.6546	513.897			1.6212	13.9437	1.659	7.28553
1.6755	26.6313	1.6527	185.607	1.6205	255.823	1.6556	515.907			1.6222	14.122	1.66	7.36619
1.6765	27.0145	1.6537	187.625	1.6215	258.681	1.6566	517.912			1.6232	14.3008	1.661	7.44706
1.6775	27.4023	1.6547	189.602	1.6225	261.512	1.6576	519.914			1.6242	14.4803	1.662	7.5269
1.6785	27.7961	1.6557	191.54	1.6235	264.317	1.6586	521.918			1.6252	14.6603	1.663	7.60665
1.6795	28.1966	1.6567	193.487	1.6245	267.094	1.6596	523.927			1.6262	14.8407	1.664	7.68763
1.6805	28.6029	1.6577	195.433	1.6255	269.846	1.6606	525.946			1.6272	15.0211	1.665	7.76801
1.6815	29.013	1.6587	197.417	1.6265	272.572	1.6616	527.979			1.6282	15.2014	1.666	7.84722
1.6825	29.4288	1.6597	199.347	1.6275	275.271	1.6626	530.03			1.6292	15.3814	1.667	7.92704
1.6835	29.8466	1.6607	201.28	1.6285	277.946	1.6636	532.105			1.6302	15.561	1.668	8.00702
1.6845	30.2696	1.6617	203.239	1.6295	280.595	1.6646	534.209			1.6312	15.7402	1.669	8.08713
1.6855	30.6973	1.6627	205.166	1.6305	283.221	1.6656	536.345			1.6322	15.919	1.67	8.16521
1.6865	31.134	1.6637	207.065	1.6315	285.822	1.6666	538.521			1.6332	16.0973	1.671	8.24409
1.6875	31.5767	1.6647	208.943	1.6325	288.4	1.6676	540.74			1.6342	16.275	1.672	8.32158
1.6885	32.0251	1.6657	210.827	1.6335	290.955	1.6686	543.01			1.6352	16.452	1.673	8.3989
1.6895	32.4798	1.6667	212.79	1.6345	293.488	1.6696	545.334			1.6362	16.6281	1.674	8.47606
1.6905	32.9371	1.6677	214.749	1.6355	296	1.6706	547.721			1.6372	16.8032	1.675	8.55292
1.6915	33.3983	1.6687	216.709	1.6365	298.491	1.6716	550.175			1.6382	16.9774	1.676	8.63018
1.6925	33.8598	1.6697	218.711	1.6375	300.962	1.6726	552.704			1.6392	17.1504	1.677	8.70657
1.6935	34.3246	1.6707	220.68	1.6385	303.415	1.6736	555.313			1.6402	17.3224	1.678	8.78377
1.6945	34.7927	1.6717	222.669	1.6395	305.849	1.6746	558.01			1.6412	17.4931	1.679	8.86152
1.6955	35.2673	1.6727	224.742	1.6405	308.266	1.6756	560.802			1.6422	17.6629	1.68	8.93842
1.6965	35.7433	1.6737	226.802	1.6415	310.666	1.6766	563.695			1.6432	17.8316	1.681	9.01542
1.6975	36.2203	1.6747	228.818	1.6425	313.052	1.6776	566.698			1.6442	17.9992	1.682	9.0935
1.6985	36.6977	1.6757	230.825	1.6435	315.423	1.6786	569.817			1.6452	18.1656	1.683	9.17314
1.6995	37.1799	1.6767	232.869	1.6445	317.781	1.6796	573.062			1.6462	18.3311	1.684	9.25149
1.7005	37.6703	1.6777	234.971	1.6455	320.126	1.6806	576.439			1.6472	18.4954	1.685	9.329
1.7015	38.1669	1.6787	237.084	1.6465	322.461	1.6816	579.957			1.6482	18.6586	1.686	9.40609
1.7025	38.6688	1.6797	239.191	1.6475	324.786	1.6826	583.625			1.6492	18.8207	1.687	9.48342
1.7035	39.1733	1.6807	241.258	1.6485	327.102	1.6836	587.451			1.6502	18.9815	1.688	9.55998
1.7045	39.6844	1.6817	243.367	1.6495	329.411	1.6846	591.445			1.6512	19.1413	1.689	9.63604
1.7055	40.199	1.6827	245.525	1.6505	331.713	1.6856	595.615			1.6522	19.3	1.69	9.71187
1.7065	40.7176	1.6837	247.641	1.6515	334.011	1.6866	599.97			1.6532	19.4576	1.691	9.78628
1.7075	41.2426	1.6847	249.783	1.6525	336.305	1.6876	604.522			1.6542	19.6142	1.692	9.86075
1.7085	41.7694	1.6857	251.988	1.6535	338.598	1.6886	609.278			1.6552	19.7699	1.693	9.9353
1.7095	42.2975	1.6867	254.226	1.6545	340.889	1.6896	614.25			1.6562	19.9247	1.694	10.0087
1.7105	42.8308	1.6877	256.482	1.6555	343.181	1.6906	619.448			1.6572	20.0784	1.695	10.0811
1.7115	43.3832	1.6887	258.763	1.6565	345.476	1.6916	624.883			1.6582	20.2312	1.696	10.1542
1.7125	43.9468	1.6897	261.075	1.6575	347.774	1.6926	630.564			1.6592	20.383	1.697	10.2294
1.7135	44.5144	1.6907	263.468	1.6585	350.077	1.6936	636.504			1.6602	20.5338	1.698	10.3036
1.7145	45.0847	1.6917	265.871	1.6595	352.387	1.6946	642.713			1.6612	20.6835	1.699	10.3774
1.7155	45.6586	1.6927	268.294	1.6605	354.706	1.6956	649.204			1.6622	20.8321	1.7	10.4532
1.7165	46.2385	1.6937	270.747	1.6615	357.034	1.6966	655.988			1.6632	20.9795	1.701	10.5266
1.7175	46.8265	1.6947	273.195	1.6625	359.374	1.6976	663.077			1.6642	21.1257	1.702	10.6008
1.7185	47.4184	1.6957	275.633	1.6635	361.727	1.6986	670.484			1.6652	21.2707	1.703	10.6746
1.7195	48.0134	1.6967	278.106	1.6645	364.095	1.6996	678.22			1.6662	21.4146	1.704	10.7477
1.7205	48.6128	1.6977	280.627	1.6655	366.48	--	--			1.6672	21.5576	1.705	10.8211
1.7215	49.2198	1.6987	283.144	1.6665	368.883	--	--			1.6682	21.6996	1.706	10.8988
1.7225	49.8341	1.6997	285.626	1.6675	371.307	--	--			1.6692	21.8411	1.707	10.9773
1.7235	50.4569	1.7007	288.043	1.6685	373.752	--	--			1.6702	21.9821	1.708	11.0554
1.7245	51.0871	1.7017	290.513	1.6695	376.221	--	--			1.6712	22.1228	1.709	11.1331
1.7255	51.7158	1.7027	293.009	1.6705	378.716	--	--			1.6722	22.263	1.71	11.2116
1.7265	52.3519	1.7037	295.504	1.6715	381.238	--	--			1.6732	22.4024	1.711	11.2904
1.7275	52.9909	1.7047	298.079	1.6725	383.789	--	--			1.6742	22.5411	1.712	11.3673
1.7285	53.6321	1.7057	300.72	1.6735	386.372	--	--			1.6752	22.6789	1.713	11.4451
1.7295	54.2792	1.7067	303.412	1.6745	388.988	--	--			1.6762	22.816	1.714	11.5236
1.7305	54.9346	1.7077	306.121	1.6755	391.639	--	--			1.6772	22.9524	1.715	11.5992
1.7315	55.5936	1.7087	308.783	1.6765	394.327	--	--			1.6782	23.0882	1.716	11.6767
1.7325	56.2598	1.7097	311.473	1.6775	397.054	--	--			1.6792	23.2235	1.717	11.7548
1.7335	56.9361	1.7107	314.091	1.6785	399.822	--	--			1.6802	23.3586	1.718	11.8347
1.7345	57.6227	1.7117	316.667	1.6795	402.633	--	--			1.6812	23.4936	1.719	11.9128
1.7355	58.3077	1.7127	319.256	1.6805	405.489	--	--			1.6822	23.6287	1.72	11.991
1.7365	58.9952	1.7137	321.823	1.6815	408.392	--	--			1.6832	23.7642	1.721	12.0686
1.7375	59.6826	1.7147	324.457	1.6825	411.345	--	--			1.6842	23.8999	1.722	12.1482
1.7385	60.3716	1.7157	327.079	1.6835	414.348	--	--			1.6852	24.0362	1.723	12.2241
1.7395	61.0657	1.7167	329.784	1.6845	417.405	--	--			1.6862	24.173	1.724	12.3073
1.7405	61.7691	1.7177	332.483	1.6855	420.517	--	--			1.6872	24.3106	1.725	12.3885
1.7415	62.4686	1.7187	335.16	1.6865	423.687	--	--			1.6882	24.4491	1.726	12.4728
1.7425	63.1701	1.7197	337.816	1.6875	426.917	--	--			1.6892	24.5889	1.727	12.5562
1.7435	63.8759	1.7207	340.493	1.6885	430.208	--	--			1.6902	24.7302	1.728	12.638
1.7445	64.5888	1.7217	343.276	1.6895	433.563	--	--			1.6912	24.8731	1.729	12.7228
1.7455	65.3074	1.7227	345.996	1.6905	436.985	--	--			1.6922	25.0177	1.73	12.8057
1.7465	66.0432	1.7237	348.705	1.6915	440.474	--	--			1.6932	25.1639	1.731	12.8906
1.7475	66.7827	1.7247	351.409	1.6925	444.035	--	--			1.6942	25.3118	1.732	12.9756
1.7485	67.5177	1.7257	354.055	1.6935	447.668	--	--			1.6952	25.4617	1.733	13.0592
1.7495	68.2572	1.7267	356.732			--	--			1.6962	25.6135	1.734	13.1429
1.7505	69.0033	1.7277	359.409			--	--			1.6972	25.7674	1.735	13.2261
1.7515	69.7545	1.7287	362.036			--	--			1.6982	25.9234	1.736	13.3105
1.7525	70.5018	1.7297	364.645			--	--			1.6992	26.0813	1.737	13.3971
1.7535	71.2516	1.7307	367.26			--	--			1.7002	26.2412	1.738	13.4821
1.7545	72.0026	1.7317	369.873			--	--			1.7012	26.403	1.739	13.5694
1.7555	72.7677	1.7327	372.433			--	--			1.7022	26.5668	1.74	13.6549
1.7565	73.535	1.7337	374.968			--	--			1.7032	26.7325	1.741	13.7435
1.7575	74.2976	1.7347	377.478			--	--			1.7042	26.9	1.742	13.8334
1.7585	75.0606	1.7357	379.958			--	--			1.7052	27.0693	1.743	13.9233
1.7595	75.8157	1.7367	382.436			--	--			1.7062	27.2406	1.744	14.0162
1.7605	76.5697	1.7377	384.921			--	--			1.7072	27.4139	1.745	14.1128
1.7615	77.322	1.7387	387.36			--	--			1.7082	27.5895	1.746	14.2053
1.7625	78.0736	1.7397	389.805			--	--			1.7092	27.7672	1.747	14.2983
1.7635	78.8172	1.7407	392.242			--	--			1.7102	27.947	1.748	14.3899
1.7645	79.561	1.7417	394.667			--	--			1.7112	28.1288	1.749	14.4817
1.7655	80.3145	1.7427	397.072			--	--			1.7122	28.3131	1.75	14.5738
1.7665	81.0649	1.7437	399.494			--	--			1.7132	28.4995	1.751	14.6656
1.7675	81.8143	1.7447	401.891			--	--			1.7142	28.6877	1.752	14.7566
1.7685	82.5618	1.7457	404.27			--	--			1.7152	28.877	1.753	14.8473
1.7695	83.3048	1.7467	406.645			--	--			1.7162	29.067	1.754	14.9428
1.7705	84.0555	1.7477	409.022			--	--			1.7172	29.2577	1.755	15.0352
1.7715	84.8184	1.7487	411.362			--	--			1.7182	29.4489	1.756	15.1297
1.7725	85.5774	1.7497	413.694			--	--			1.7192	29.6406	1.757	15.2233
1.7735	86.3168	1.7507	416.023			--	--			1.7202	29.8328	1.758	15.3179
1.7745	87.0457	1.7517	418.332			--	--			1.7212	30.0257	1.759	15.4182
1.7755	87.7753	1.7527	420.606			--	--			1.7222	30.2192	1.76	15.5146
1.7765	88.5093	1.7537	422.836			--	--			1.7232	30.4129	1.761	15.621
1.7775	89.2372	1.7547	425.055			--	--			1.7242	30.6071	1.762	15.7261
1.7785	89.9502	1.7557	427.167			--	--			1.7252	30.8016	1.763	15.8303
1.7795	90.6607	1.7567	429.357			--	--			1.7262	30.9966	1.764	15.9352
1.7805	91.3737	1.7577	431.524			--	--			1.7272	31.1918	1.765	16.0419
1.7815	92.086	1.7587	433.668			--	--			1.7282	31.3872	1.766	16.148
1.7825	92.7907	1.7597	435.787			--	--			1.7292	31.5828	1.767	16.2531
1.7835	93.4846	1.7607	437.881			--	--			1.7302	31.7784	1.768	16.3611
1.7845	94.178	1.7617	439.95			--	--			1.7312	31.9736	1.769	16.4689
1.7855	94.8722	1.7627	441.993			--	--			1.7322	32.1681	1.77	16.5738
1.7865	95.5568	1.7637	444.01			--	--			1.7332	32.3618	1.771	16.6784
1.7875	96.2449	1.7647	446			--	--			1.7342	32.5547	1.772	16.7886
1.7885	96.9475	1.7657	447.963			--	--			1.7352	32.7464	1.773	16.8939
1.7895	97.6437	1.7667	449.898			--	--			1.7362	32.9373	1.774	17.0002
1.7905	98.3462	1.7677	451.806			--	--			1.7372	33.1272	1.775	17.1089
1.7915	99.0507	1.7687	453.685			--	--			1.7382	33.316	1.776	17.2228
1.7925	99.7377	1.7697	455.535			--	--			1.7392	33.5035	1.777	17.3378
1.7935	100.435	1.7707	457.356			--	--			1.7402	33.6897	1.778	17.453
1.7945	101.135	1.7717	459.147			--	--			1.7412	33.8744	1.779	17.5679
1.7955	101.829	1.7727	460.908			--	--			1.7422	34.0575	1.78	17.683
1.7965	102.549	1.7737	462.638			--	--			1.7432	34.2386	1.781	17.797
1.7975	103.257	1.7747	464.338			--	--			1.7442	34.4171	1.782	17.9169
1.7985	103.958	1.7757	466.007			--	--			1.7452	34.5933	1.783	18.0317
1.7995	104.65	1.7767	467.644			--	--			1.7462	34.767	1.784	18.1491
1.8005	105.344	1.7777	469.249			--	--			1.7472	34.9383	1.785	18.266
1.8015	106.051	1.7787	470.822			--	--			1.7482	35.1072	1.786	18.3816
1.8025	106.761	1.7797	472.362			--	--			1.7492	35.2738	1.787	18.4997
1.8035	107.478	1.7807	473.869			--	--			1.7502	35.4379	1.788	18.6233
1.8045	108.205	1.7817	475.343			--	--			1.7512	35.5997	1.789	18.7442
1.8055	108.938	1.7827	476.784			--	--			1.7522	35.759	1.79	18.8727
1.8065	109.68	1.7837	478.19			--	--			1.7532	35.916	1.791	18.9956
1.8075	110.418	1.7847	479.562			--	--			1.7542	36.0708	1.792	19.1169
1.8085	111.162	1.7857	480.9			--	--			1.7552	36.2234	1.793	19.2388
1.8095	111.932	1.7867	482.203			--	--			1.7562	36.3738	1.794	19.3603
1.8105	112.714	1.7877	483.471			--	--			1.7572	36.5222	1.795	19.4793
1.8115	113.505	1.7887	484.704			--	--			1.7582	36.6684	1.796	19.6065
1.8125	114.299	1.7897	485.901			--	--			1.7592	36.8127	1.797	19.7315
1.8135	115.099	1.7907	487.062			--	--			1.7602	36.9549	1.798	19.8573
1.8145	115.906	1.7917	488.187			--	--			1.7612	37.0953	1.799	19.9842
1.8155	116.718	1.7927	489.276			--	--			1.7622	37.2336	1.8	20.1144
1.8165	117.542	1.7937	490.329			--	--			1.7632	37.37	1.801	20.249
1.8175	118.369	1.7947	491.345			--	--			1.7642	37.5045	1.802	20.3884
1.8185	119.199	1.7957	492.324			--	--			1.7652	37.6373	1.803	20.5412
1.8195	120.034	1.7967	493.265			--	--			1.7662	37.7684	1.804	20.805
1.8205	120.858	1.7977	494.17			--	--			1.7672	37.8978	1.805	21.0447
1.8215	121.679	1.7987	495.037			--	--			1.7682	38.0256	1.806	21.2636
1.8225	122.502	1.7997	495.867			--	--			1.7692	38.152	1.807	21.4651
1.8235	123.322	1.8007	496.658			--	--			1.7702	38.2769	1.808	21.6528
1.8245	124.157	1.8017	497.412			--	--			1.7712	38.4003	1.809	21.8281
1.8255	124.984	1.8027	498.128			--	--			1.7722	38.5224	1.81	21.9884
1.8265	125.814	1.8037	498.806			--	--			1.7732	38.643	1.811	22.138
1.8275	126.646	1.8047	499.445			--	--			1.7742	38.7624	1.812	22.2776
1.8285	127.488	1.8057	500.046			--	--			1.7752	38.8801	1.813	22.4055
1.8295	128.332	1.8067	500.608			--	--			1.7762	38.9963	1.814	22.5266
1.8305	129.176	1.8077	501.132			--	--			1.7772	39.1111	1.815	22.6401
1.8315	130.022	1.8087	501.617			--	--			1.7782	39.2246	1.816	22.7451
1.8325	130.87	1.8097	502.064			--	--			1.7792	39.337	1.817	22.8418
1.8335	131.716	1.8107	502.472			--	--			1.7802	39.4483	1.818	22.9339
1.8345	132.566	1.8117	502.841			--	--			1.7812	39.5587	1.819	23.0232
1.8355	133.413	1.8127	503.171			--	--			1.7822	39.6681	1.82	23.1079
1.8365	134.257	1.8137	503.462			--	--			1.7832	39.7766	1.821	23.1868
1.8375	135.106	1.8147	503.714			--	--			1.7842	39.8842	1.822	23.2644
1.8385	135.954	1.8157	503.928			--	--			1.7852	39.9909	1.823	23.3385
1.8395	136.826	1.8167	504.102			--	--			1.7862	40.0968	1.824	23.4087
1.8405	137.689	1.8177	504.238			--	--			1.7872	40.202	1.825	23.4794
1.8415	138.55	1.8187	504.335			--	--			1.7882	40.3069	1.826	23.55
1.8425	139.406	1.8197	504.393			--	--			1.7892	40.4114	1.827	23.62
1.8435	140.288	1.8207	504.412			--	--			1.7902	40.5156	1.828	23.6871
1.8445	141.168	1.8217	504.393			--	--			1.7912	40.6198	1.829	23.7608
1.8455	142.045	1.8227	504.335			--	--			1.7922	40.7239	1.83	23.8395
1.8465	142.919	1.8237	504.238			--	--			1.7932	40.828	1.831	23.9183
1.8475	143.782	1.8247	504.103			--	--			1.7942	40.9322	1.832	23.9932
1.8485	144.667	1.8257	503.93			--	--			1.7952	41.0366	1.833	24.0697
1.8495	145.566	1.8267	503.718			--	--			1.7962	41.1412	1.834	24.1464
1.8505	146.452	1.8277	503.469			--	--			1.7972	41.2503	1.835	24.2239
1.8515	147.337	1.8287	503.181			--	--			1.7982	41.3567	1.836	24.3013
1.8525	148.234	1.8297	502.855			--	--			1.7992	41.4631	1.837	24.3812
1.8535	149.114					--	--			1.8002	41.5695	1.838	24.4621
1.8545	149.999					--	--			1.8012	41.6758	1.839	24.5482
1.8555	150.884					--	--			1.8022	41.782	1.84	24.6349
1.8565	151.764					--	--			1.8032	41.8883	1.841	24.7238
1.8575	152.642					--	--			1.8042	41.9946	1.842	24.8144
1.8585	153.519					--	--			1.8052	42.1008	1.843	24.9098
1.8595	154.403					--	--			1.8062	42.2071	1.844	25.0075
1.8605	155.302					--	--			1.8072	42.3133	1.845	25.1078
1.8615	156.188					--	--			1.8082	42.4195	1.846	25.2107
1.8625	157.059					--	--			1.8092	42.5258	1.847	25.3214
1.8635	157.936					--	--			1.8102	42.632	1.848	25.4451
1.8645	158.802					--	--			1.8112	42.7382	1.849	25.5734
1.8655	159.672					--	--			1.8122	42.8444	1.85	25.7047
1.8665	160.539					--	--			1.8132	42.9505	1.851	25.8383
1.8675	161.419					--	--			1.8142	43.0566	1.852	25.973
1.8685	162.305					--	--			1.8152	43.1627	1.853	26.1125
1.8695	163.192					--	--			1.8162	43.2687	1.854	26.2546
1.8705	164.058					--	--			1.8172	43.3745	1.855	26.3983
1.8715	164.928					--	--			1.8182	43.4803	1.856	26.5432
1.8725	165.818					--	--			1.8192	43.5859	1.857	26.6945
1.8735	166.711					--	--			1.8202	43.6914	1.858	26.8626
1.8745	167.594					--	--			1.8212	43.7967	1.859	27.0364
1.8755	168.451					--	--			1.8222	43.9017	1.86	27.2137
1.8765	169.304					--	--			1.8232	44.0066	1.861	27.3945
1.8775	170.153					--	--			1.8242	44.1111	1.862	27.576
1.8785	170.987					--	--			1.8252	44.2154	1.863	27.7629
1.8795	171.828					--	--			1.8262	44.3193	1.864	27.9513
1.8805	172.657					--	--			1.8272	44.4229	1.865	28.143
1.8815	173.504					--	--			1.8282	44.526	1.866	28.3368
1.8825	174.359					--	--			1.8292	44.6287	1.867	28.5562
1.8835	175.185					--	--			1.8302	44.7308	1.868	28.7839
1.8845	175.992					--	--			1.8312	44.8324	1.869	29.0126
1.8855	176.78					--	--			1.8322	44.9335	1.87	29.2404
1.8865	177.583					--	--			1.8332	45.0338	1.871	29.4705
1.8875	178.371					--	--			1.8342	45.1335	1.872	29.7053
1.8885	179.15					--	--			1.8352	45.2324	1.873	29.9544
1.8895	179.929					--	--			1.8362	45.3306	1.874	30.2095
1.8905	180.678					--	--			1.8372	45.4278	1.875	30.4736
1.8915	181.423					--	--			1.8382	45.5241	1.876	30.7389
1.8925	182.183					--	--			1.8392	45.6195	1.877	31.0014
1.8935	182.931					--	--			1.8402	45.7138	1.878	31.2662
1.8945	183.68					--	--			1.8412	45.8069	1.879	31.5322
1.8955	184.443					--	--			1.8422	45.8989	1.88	31.7982
1.8965	185.188					--	--			1.8432	45.9896	1.881	32.067
1.8975	185.909					--	--			1.8442	46.079	1.882	32.334
1.8985	186.631					--	--			1.8452	46.1669	1.883	32.605
1.8995	187.369					--	--			1.8462	46.2534	1.884	32.8807
1.9005	188.134					--	--			1.8472	46.3383	1.885	33.1615
1.9015	188.914					--	--			1.8482	46.4216	1.886	33.4451
1.9025	189.694					--	--			1.8492	46.5031	1.887	33.729
1.9035	190.474					--	--			1.8502	46.5828	1.888	34.0259
1.9045	191.287					--	--			1.8512	46.6606	1.889	34.3388
1.9055	192.088					--	--			1.8522	46.7364	1.89	34.6597
1.9065	192.868					--	--			1.8532	46.81	1.891	34.9761
1.9075	193.636					--	--			1.8542	46.8815	1.892	35.2867
1.9085	194.45					--	--			1.8552	46.9507	1.893	35.5969
1.9095	195.255					--	--			1.8562	47.0174	1.894	35.9015
1.9105	196.059					--	--			1.8572	47.0817	1.895	36.2082
1.9115	196.853					--	--			1.8582	47.1434	1.896	36.5117
1.9125	197.669					--	--			1.8592	47.2024	1.897	36.8157
1.9135	198.508					--	--			1.8602	47.2585	1.898	37.1218
1.9145	199.371					--	--			1.8612	47.3117	1.899	37.4284
1.9155	200.233					--	--			1.8622	47.3618	1.9	37.7454
1.9165	201.077					--	--			1.8632	47.4088	1.901	38.0632
1.9175	201.928					--	--			1.8642	47.4524	1.902	38.3813
1.9185	202.776					--	--			1.8652	47.4927	1.903	38.7114
1.9195	203.647					--	--			1.8662	47.5294	1.904	39.0409
1.9205	204.519					--	--			1.8672	47.5624	1.905	39.3718
1.9215	205.416					--	--			1.8682	47.5916	1.906	39.7075
1.9225	206.303					--	--			1.8692	47.6169	1.907	40.0403
1.9235	207.173					--	--			1.8702	47.6382	1.908	40.368
1.9245	208.054					--	--			1.8712	47.6552	1.909	40.6917
1.9255	208.973					--	--					1.91	41.0182
1.9265	209.913					--	--					1.911	41.3428
1.9275	210.821					--	--					1.912	41.6636
1.9285	211.717					--	--					1.913	41.9861
1.9295	212.623					--	--					1.914	42.3109
1.9305	213.553					--	--					1.915	42.6322
1.9315	214.497					--	--					1.916	42.9476
1.9325	215.42					--	--					1.917	43.2645
1.9335	216.366					--	--					1.918	43.5979
1.9345	217.368					--	--					1.919	43.9252
1.9355	218.378					--	--					1.92	44.2474
1.9365	219.397					--	--					1.921	44.5641
1.9375	220.435					--	--					1.922	44.8762
1.9385	221.473					--	--					1.923	45.1838
1.9395	222.528					--	--					1.924	45.499
1.9405	223.613					--	--					1.925	45.8105
1.9415	224.684					--	--					1.926	46.1201
1.9425	225.754					--	--					1.927	46.421
1.9435	226.861					--	--					1.928	46.7189
1.9445	227.949					--	--					1.929	47.0259
1.9455	229.03					--	--					1.93	47.3355
1.9465	230.166					--	--					1.931	47.6402
1.9475	231.268					--	--					1.932	47.9408
1.9485	232.387					--	--					1.933	48.2284
1.9495	233.531					--	--					1.934	48.5157
1.9505	234.737					--	--					1.935	48.8031
1.9515	235.952					--	--					1.936	49.0903
1.9525	237.16					--	--					1.937	49.3759
1.9535	238.383					--	--					1.938	49.6603
1.9545	239.611					--	--					1.939	49.9428
1.9555	240.819					--	--					1.94	50.2191
1.9565	242.041					--	--					1.941	50.4868
1.9575	243.289					--	--					1.942	50.7597
1.9585	244.622					--	--					1.943	51.0244
1.9595	246.002					--	--					1.944	51.281
1.9605	247.386					--	--					1.945	51.5368
1.9615	248.782					--	--					1.946	51.7886
1.9625	250.174					--	--					1.947	52.033
1.9635	251.6					--	--					1.948	52.2759
1.9645	253.012					--	--					1.949	52.5284
1.9655	254.412					--	--					1.95	52.7805
1.9665	255.828					--	--					1.951	53.0172
1.9675	257.196					--	--					1.952	53.2502
1.9685	258.586					--	--					1.953	53.4715
1.9695	259.963					--	--					1.954	53.6886
1.9705	261.311					--	--					1.955	53.9096
1.9715	262.673					--	--					1.956	54.1209
1.9725	264.014					--	--					1.957	54.3289
1.9735	265.339					--	--					1.958	54.5289
1.9745	266.675					--	--					1.959	54.7249
1.9755	267.996					--	--					1.96	54.9213
1.9765	269.367					--	--
1.9775	270.701					--	--
1.9785	272.026					--	--
1.9795	273.341					--	--
1.9805	274.647					--	--
1.9815	275.939					--	--
1.9825	277.219					--	--
1.9835	278.473					--	--
1.9845	279.755					--	--
1.9855	281.077					--	--
1.9865	282.361					--	--
1.9875	283.655					--	--
1.9885	284.947					--	--
1.9895	286.197					--	--
1.9905	287.442					--	--
1.9915	288.696					--	--
1.9925	289.919					--	--
1.9935	291.144					--	--
1.9945	292.365					--	--
1.9955	293.602					--	--
1.9965	294.884					--	--
1.9975	296.163					--	--
1.9985	297.439					--	--
1.9995	298.71					--	--
2.0005	299.978					--	--
2.0015	301.242					--	--
2.0025	302.502					--	--
2.0035	303.757					--	--
2.0045	305.009					--	--
2.0055	306.257					--	--
2.0065	307.5					--	--
2.0075	308.739					--	--
2.0085	309.974					--	--
2.0095	311.204					--	--
2.0105	312.431					--	--
2.0115	313.652					--	--
2.0125	314.87					--	--
2.0135	316.083					--	--
2.0145	317.292					--	--
2.0155	318.496					--	--
2.0165	319.696					--	--
2.0175	320.892					--	--
2.0185	322.083					--	--
2.0195	323.271					--	--
2.0205	324.454					--	--
2.0215	325.633					--	--
2.0225	326.808					--	--
2.0235	327.979					--	--
2.0245	329.147					--	--
2.0255	330.31					--	--
2.0265	331.47					--	--
2.0275	332.626					--	--
2.0285	333.779					--	--
2.0295	334.929					--	--
2.0305	336.075					--	--
2.0315	337.218					--	--
2.0325	338.359					--	--
2.0335	339.496					--	--
2.0345	340.631					--	--
2.0355	341.764					--	--
2.0365	342.894					--	--
2.0375	344.022					--	--
2.0385	345.149					--	--
2.0395	346.273					--	--
2.0405	347.396					--	--
2.0415	348.518					--	--
2.0425	349.639					--	--
2.0435	350.76					--	--
2.0445	351.879					--	--
2.0455	352.999					--	--
2.0465	354.118					--	--
2.0475	355.238					--	--
2.0485	356.358					--	--
2.0495	357.479					--	--
2.0505	358.601					--	--
2.0515	359.724					--	--
2.0525	360.849					--	--
2.0535	361.976					--	--
2.0545	363.106					--	--
2.0555	364.238					--	--
2.0565	365.374					--	--
2.0575	366.513					--	--
2.0585	367.655					--	--
2.0595	368.802					--	--
2.0605	369.953					--	--
2.0615	371.109					--	--
2.0625	372.271					--	--
2.0635	373.438					--	--
2.0645	374.611					--	--
2.0655	375.791					--	--
2.0665	376.978					--	--
2.0675	378.173					--	--
2.0685	379.375					--	--
2.0695	380.586					--	--

## Sheet: f
Ru/CNFs		FeCoNi/CNFs		FeCoNiMn/CNFs		FeCoNiRu/CNFs		FeCoNiMnRu/CNFs		20 wt% Pt/C || RuO2
Voltage (V)		Voltage (V)		Voltage (V)		Voltage (V)		Voltage (V)		Voltage (V)
1	7.13364	1	2.78824	1	11.2944	1	5.28681	1	16.1521	1	0.15176
1.001	6.73041	1.001	2.74468	1.001	11.0263	1.001	5.19185	1.001	15.7878	1.001	0.14713
1.002	6.35	1.002	2.70201	1.002	10.7632	1.002	5.09875	1.002	15.4305	1.002	0.14277
1.003	5.9915	1.003	2.6602	1.003	10.5052	1.003	5.00748	1.003	15.08	1.003	0.13869
1.004	5.65401	1.004	2.61926	1.004	10.2522	1.004	4.91802	1.004	14.7363	1.004	0.13486
1.005	5.33667	1.005	2.57916	1.005	10.0041	1.005	4.83035	1.005	14.3992	1.005	0.13127
1.006	5.03864	1.006	2.53991	1.006	9.7609	1.006	4.74445	1.006	14.0687	1.006	0.12792
1.007	4.75908	1.007	2.50148	1.007	9.52247	1.007	4.66029	1.007	13.7448	1.007	0.12479
1.008	4.4972	1.008	2.46387	1.008	9.28877	1.008	4.57785	1.008	13.4272	1.008	0.12186
1.009	4.25221	1.009	2.42707	1.009	9.05975	1.009	4.49711	1.009	13.1161	1.009	0.11914
1.01	4.02336	1.01	2.39106	1.01	8.83535	1.01	4.41804	1.01	12.8111	1.01	0.11661
1.011	3.80991	1.011	2.35585	1.011	8.61549	1.011	4.34063	1.011	12.5124	1.011	0.11426
1.012	3.61114	1.012	2.32141	1.012	8.40013	1.012	4.26485	1.012	12.2198	1.012	0.11208
1.013	3.42635	1.013	2.28773	1.013	8.18921	1.013	4.19068	1.013	11.9332	1.013	0.11007
1.014	3.25488	1.014	2.25482	1.014	7.98267	1.014	4.1181	1.014	11.6526	1.014	0.10821
1.015	3.09605	1.015	2.22265	1.015	7.78044	1.015	4.04709	1.015	11.3778	1.015	0.10649
1.016	2.94924	1.016	2.19122	1.016	7.58248	1.016	3.97762	1.016	11.1089	1.016	0.10491
1.017	2.81383	1.017	2.16052	1.017	7.38872	1.017	3.90968	1.017	10.8456	1.017	0.10345
1.018	2.68921	1.018	2.13053	1.018	7.19911	1.018	3.84325	1.018	10.5881	1.018	0.10212
1.019	2.57481	1.019	2.10126	1.019	7.01359	1.019	3.77829	1.019	10.336	1.019	0.10091
1.02	2.47007	1.02	2.07268	1.02	6.83211	1.02	3.7148	1.02	10.0895	1.02	0.0998
1.021	2.37445	1.021	2.04479	1.021	6.6546	1.021	3.65276	1.021	9.8484	1.021	0.09879
1.022	2.28741	1.022	2.01759	1.022	6.48103	1.022	3.59213	1.022	9.61264	1.022	0.09787
1.023	2.20846	1.023	1.99105	1.023	6.31132	1.023	3.53291	1.023	9.38216	1.023	0.09704
1.024	2.1371	1.024	1.96518	1.024	6.14543	1.024	3.47508	1.024	9.15688	1.024	0.0963
1.025	2.07286	1.025	1.93996	1.025	5.98331	1.025	3.41861	1.025	8.93674	1.025	0.09563
1.026	2.01528	1.026	1.91538	1.026	5.82489	1.026	3.36348	1.026	8.72165	1.026	0.09503
1.027	1.96393	1.027	1.89144	1.027	5.67014	1.027	3.30967	1.027	8.51156	1.027	0.09449
1.028	1.91839	1.028	1.86812	1.028	5.51899	1.028	3.25718	1.028	8.30638	1.028	0.09402
1.029	1.87824	1.029	1.84543	1.029	5.37139	1.029	3.20597	1.029	8.10606	1.029	0.0936
1.03	1.8431	1.03	1.82334	1.03	5.2273	1.03	3.15603	1.03	7.91052	1.03	0.09323
1.031	1.81259	1.031	1.80185	1.031	5.08666	1.031	3.10734	1.031	7.71969	1.031	0.09291
1.032	1.78635	1.032	1.78095	1.032	4.94942	1.032	3.05988	1.032	7.53351	1.032	0.09264
1.033	1.76404	1.033	1.76063	1.033	4.81553	1.033	3.01363	1.033	7.35191	1.033	0.0924
1.034	1.74533	1.034	1.74089	1.034	4.68495	1.034	2.96858	1.034	7.17482	1.034	0.0922
1.035	1.7299	1.035	1.72171	1.035	4.55762	1.035	2.92471	1.035	7.00218	1.035	0.09203
1.036	1.71745	1.036	1.7031	1.036	4.43349	1.036	2.88199	1.036	6.83392	1.036	0.09189
1.037	1.70769	1.037	1.68503	1.037	4.31251	1.037	2.84042	1.037	6.66998	1.037	0.09177
1.038	1.70035	1.038	1.6675	1.038	4.19465	1.038	2.79997	1.038	6.51029	1.038	0.09169
1.039	1.69518	1.039	1.6505	1.039	4.07985	1.039	2.76063	1.039	6.35479	1.039	0.09162
1.04	1.69191	1.04	1.63403	1.04	3.96805	1.04	2.72238	1.04	6.20341	1.04	0.09157
1.041	1.69032	1.041	1.61808	1.041	3.85923	1.041	2.6852	1.041	6.0561	1.041	0.09153
1.042	1.69019	1.042	1.60264	1.042	3.75333	1.042	2.64908	1.042	5.91279	1.042	0.09151
1.043	1.69131	1.043	1.58769	1.043	3.6503	1.043	2.614	1.043	5.77342	1.043	0.09151
1.044	1.69348	1.044	1.57324	1.044	3.5501	1.044	2.57995	1.044	5.63793	1.044	0.09151
1.045	1.6965	1.045	1.55928	1.045	3.45269	1.045	2.5469	1.045	5.50625	1.045	0.09153
1.046	1.70022	1.046	1.54579	1.046	3.35801	1.046	2.51484	1.046	5.37833	1.046	0.09155
1.047	1.70447	1.047	1.53278	1.047	3.26604	1.047	2.48375	1.047	5.25411	1.047	0.09158
1.048	1.70909	1.048	1.52023	1.048	3.17671	1.048	2.45363	1.048	5.13354	1.048	0.09161
1.049	1.71394	1.049	1.50813	1.049	3.09	1.049	2.42445	1.049	5.01654	1.049	0.09165
1.05	1.7189	1.05	1.49649	1.05	3.00585	1.05	2.39619	1.05	4.90306	1.05	0.0917
1.051	1.72384	1.051	1.48528	1.051	2.92422	1.051	2.36885	1.051	4.79306	1.051	0.09174
1.052	1.72864	1.052	1.47451	1.052	2.84508	1.052	2.34241	1.052	4.68646	1.052	0.0918
1.053	1.73322	1.053	1.46416	1.053	2.76837	1.053	2.31685	1.053	4.58321	1.053	0.09185
1.054	1.73747	1.054	1.45423	1.054	2.69407	1.054	2.29215	1.054	4.48327	1.054	0.0919
1.055	1.74132	1.055	1.44472	1.055	2.62212	1.055	2.26831	1.055	4.38656	1.055	0.09196
1.056	1.74468	1.056	1.43561	1.056	2.55249	1.056	2.24531	1.056	4.29305	1.056	0.09202
1.057	1.7475	1.057	1.4269	1.057	2.48513	1.057	2.22313	1.057	4.20267	1.057	0.09208
1.058	1.74972	1.058	1.41859	1.058	2.42002	1.058	2.20176	1.058	4.11536	1.058	0.09215
1.059	1.75128	1.059	1.41065	1.059	2.3571	1.059	2.18119	1.059	4.03109	1.059	0.09222
1.06	1.75214	1.06	1.4031	1.06	2.29634	1.06	2.16139	1.06	3.94979	1.06	0.09229
1.061	1.75227	1.061	1.39592	1.061	2.2377	1.061	2.14237	1.061	3.87141	1.061	0.09236
1.062	1.75165	1.062	1.3891	1.062	2.18115	1.062	2.1241	1.062	3.7959	1.062	0.09244
1.063	1.75024	1.063	1.38265	1.063	2.12664	1.063	2.10656	1.063	3.72321	1.063	0.09252
1.064	1.74804	1.064	1.37654	1.064	2.07413	1.064	2.08976	1.064	3.65329	1.064	0.09261
1.065	1.74504	1.065	1.37078	1.065	2.0236	1.065	2.07366	1.065	3.58609	1.065	0.0927
1.066	1.74124	1.066	1.36536	1.066	1.975	1.066	2.05827	1.066	3.52156	1.066	0.0928
1.067	1.73664	1.067	1.36027	1.067	1.9283	1.067	2.04357	1.067	3.45965	1.067	0.0929
1.068	1.73124	1.068	1.35551	1.068	1.88345	1.068	2.02954	1.068	3.40031	1.068	0.09302
1.069	1.72508	1.069	1.35108	1.069	1.84044	1.069	2.01617	1.069	3.34349	1.069	0.09314
1.07	1.71815	1.07	1.34695	1.07	1.79921	1.07	2.00345	1.07	3.28915	1.07	0.09328
1.071	1.7105	1.071	1.34314	1.071	1.75975	1.071	1.99136	1.071	3.23723	1.071	0.09342
1.072	1.70214	1.072	1.33963	1.072	1.722	1.072	1.9799	1.072	3.1877	1.072	0.09358
1.073	1.69312	1.073	1.33641	1.073	1.68594	1.073	1.96906	1.073	3.14051	1.073	0.09375
1.074	1.68346	1.074	1.33349	1.074	1.65153	1.074	1.95881	1.074	3.0956	1.074	0.09393
1.075	1.67321	1.075	1.33085	1.075	1.61875	1.075	1.94915	1.075	3.05294	1.075	0.09413
1.076	1.64648	1.076	1.3285	1.076	1.58755	1.076	1.94007	1.076	3.01247	1.076	0.0943
1.077	1.62593	1.077	1.32641	1.077	1.55791	1.077	1.93155	1.077	2.97417	1.077	0.09452
1.078	1.60967	1.078	1.3246	1.078	1.52979	1.078	1.92359	1.078	2.93797	1.078	0.0948
1.079	1.59651	1.079	1.32305	1.079	1.50316	1.079	1.91617	1.079	2.90384	1.079	0.09513
1.08	1.58553	1.08	1.32175	1.08	1.47799	1.08	1.90928	1.08	2.87174	1.08	0.0955
1.081	1.57625	1.081	1.32071	1.081	1.45425	1.081	1.90291	1.081	2.84162	1.081	0.09592
1.082	1.56823	1.082	1.31992	1.082	1.43191	1.082	1.89705	1.082	2.81344	1.082	0.09636
1.083	1.56118	1.083	1.31936	1.083	1.41093	1.083	1.89169	1.083	2.78716	1.083	0.09686
1.084	1.55493	1.084	1.31905	1.084	1.39129	1.084	1.88681	1.084	2.76273	1.084	0.09739
1.085	1.5493	1.085	1.31896	1.085	1.37296	1.085	1.88241	1.085	2.74013	1.085	0.09795
1.086	1.54422	1.086	1.3191	1.086	1.3559	1.086	1.87848	1.086	2.7193	1.086	0.09855
1.087	1.53959	1.087	1.31946	1.087	1.3401	1.087	1.87501	1.087	2.70021	1.087	0.09918
1.088	1.53529	1.088	1.32004	1.088	1.32551	1.088	1.87198	1.088	2.68282	1.088	0.09984
1.089	1.53129	1.089	1.32083	1.089	1.31211	1.089	1.86939	1.089	2.66708	1.089	0.10053
1.09	1.52751	1.09	1.32182	1.09	1.29988	1.09	1.86722	1.09	2.65297	1.09	0.10125
1.091	1.52393	1.091	1.32302	1.091	1.28878	1.091	1.86547	1.091	2.64044	1.091	0.102
1.092	1.52054	1.092	1.32441	1.092	1.27879	1.092	1.86413	1.092	2.62946	1.092	0.10279
1.093	1.51727	1.093	1.326	1.093	1.26988	1.093	1.86319	1.093	2.61998	1.093	0.10361
1.094	1.51411	1.094	1.32777	1.094	1.26203	1.094	1.86263	1.094	2.61198	1.094	0.10445
1.095	1.51106	1.095	1.32972	1.095	1.2552	1.095	1.86246	1.095	2.60541	1.095	0.10532
1.096	1.50809	1.096	1.33186	1.096	1.24937	1.096	1.86265	1.096	2.60025	1.096	0.1062
1.097	1.5052	1.097	1.33416	1.097	1.24452	1.097	1.86321	1.097	2.59644	1.097	0.10711
1.098	1.50238	1.098	1.33664	1.098	1.24062	1.098	1.86411	1.098	2.59397	1.098	0.10805
1.099	1.49961	1.099	1.33927	1.099	1.23765	1.099	1.86536	1.099	2.59279	1.099	0.10902
1.1	1.4969	1.1	1.34207	1.1	1.23558	1.1	1.86695	1.1	2.59288	1.1	0.10999
1.101	1.49421	1.101	1.34503	1.101	1.23438	1.101	1.86886	1.101	2.59419	1.101	0.11098
1.102	1.49156	1.102	1.34814	1.102	1.23403	1.102	1.87109	1.102	2.59669	1.102	0.11199
1.103	1.48896	1.103	1.35139	1.103	1.23451	1.103	1.87362	1.103	2.60036	1.103	0.11301
1.104	1.48639	1.104	1.35479	1.104	1.2358	1.104	1.87646	1.104	2.60516	1.104	0.11404
1.105	1.48384	1.105	1.35833	1.105	1.23787	1.105	1.8796	1.105	2.61105	1.105	0.11509
1.106	1.4813	1.106	1.362	1.106	1.24069	1.106	1.88302	1.106	2.61801	1.106	0.11614
1.107	1.47879	1.107	1.36581	1.107	1.24426	1.107	1.88671	1.107	2.62601	1.107	0.1172
1.108	1.47631	1.108	1.36974	1.108	1.24853	1.108	1.89068	1.108	2.635	1.108	0.11827
1.109	1.47383	1.109	1.3738	1.109	1.2535	1.109	1.89491	1.109	2.64497	1.109	0.11934
1.11	1.47139	1.11	1.37797	1.11	1.25913	1.11	1.89939	1.11	2.65589	1.11	0.12041
1.111	1.46898	1.111	1.38226	1.111	1.26542	1.111	1.90412	1.111	2.66772	1.111	0.12148
1.112	1.46657	1.112	1.38667	1.112	1.27233	1.112	1.90909	1.112	2.68043	1.112	0.12255
1.113	1.46419	1.113	1.39118	1.113	1.27985	1.113	1.9143	1.113	2.694	1.113	0.12362
1.114	1.46183	1.114	1.3958	1.114	1.28795	1.114	1.91973	1.114	2.7084	1.114	0.12467
1.115	1.45948	1.115	1.40052	1.115	1.29662	1.115	1.92538	1.115	2.7236	1.115	0.12573
1.116	1.45719	1.116	1.40533	1.116	1.30584	1.116	1.93124	1.116	2.73957	1.116	0.12678
1.117	1.45491	1.117	1.41025	1.117	1.31558	1.117	1.93731	1.117	2.75628	1.117	0.12783
1.118	1.45266	1.118	1.41525	1.118	1.32583	1.118	1.94358	1.118	2.77372	1.118	0.12885
1.119	1.45042	1.119	1.42034	1.119	1.33656	1.119	1.95004	1.119	2.79184	1.119	0.12986
1.12	1.4482	1.12	1.42551	1.12	1.34777	1.12	1.95669	1.12	2.81063	1.12	0.13086
1.121	1.44599	1.121	1.43077	1.121	1.35942	1.121	1.96352	1.121	2.83007	1.121	0.13185
1.122	1.4438	1.122	1.4361	1.122	1.37151	1.122	1.97052	1.122	2.85011	1.122	0.13281
1.123	1.44162	1.123	1.44151	1.123	1.38401	1.123	1.9777	1.123	2.87075	1.123	0.13377
1.124	1.43949	1.124	1.44699	1.124	1.39691	1.124	1.98503	1.124	2.89195	1.124	0.13471
1.125	1.43736	1.125	1.45254	1.125	1.41019	1.125	1.99252	1.125	2.9137	1.125	0.13563
1.126	1.43527	1.126	1.45815	1.126	1.42383	1.126	2.00016	1.126	2.93596	1.126	0.13653
1.127	1.43321	1.127	1.46383	1.127	1.43782	1.127	2.00795	1.127	2.95872	1.127	0.13741
1.128	1.43117	1.128	1.46956	1.128	1.45214	1.128	2.01588	1.128	2.98195	1.128	0.13827
1.129	1.4292	1.129	1.47535	1.129	1.46677	1.129	2.02394	1.129	3.00562	1.129	0.1391
1.13	1.42725	1.13	1.4812	1.13	1.48169	1.13	2.03213	1.13	3.02973	1.13	0.1399
1.131	1.42534	1.131	1.4871	1.131	1.4969	1.131	2.04045	1.131	3.05423	1.131	0.14067
1.132	1.42349	1.132	1.49304	1.132	1.51237	1.132	2.04888	1.132	3.07912	1.132	0.14143
1.133	1.42167	1.133	1.49903	1.133	1.52809	1.133	2.05743	1.133	3.10438	1.133	0.14215
1.134	1.4199	1.134	1.50506	1.134	1.54405	1.134	2.06609	1.134	3.12997	1.134	0.14285
1.135	1.41819	1.135	1.51114	1.135	1.56023	1.135	2.07485	1.135	3.15588	1.135	0.14352
1.136	1.41655	1.136	1.51725	1.136	1.57662	1.136	2.08371	1.136	3.1821	1.136	0.14417
1.137	1.41497	1.137	1.52339	1.137	1.5932	1.137	2.09267	1.137	3.20859	1.137	0.1448
1.138	1.41344	1.138	1.52957	1.138	1.60995	1.138	2.10172	1.138	3.23534	1.138	0.1454
1.139	1.41197	1.139	1.53578	1.139	1.62687	1.139	2.11085	1.139	3.26234	1.139	0.14597
1.14	1.41058	1.14	1.54201	1.14	1.64395	1.14	2.12007	1.14	3.28956	1.14	0.14652
1.141	1.40923	1.141	1.54828	1.141	1.66116	1.141	2.12936	1.141	3.31698	1.141	0.14704
1.142	1.40797	1.142	1.55456	1.142	1.6785	1.142	2.13873	1.142	3.34459	1.142	0.14754
1.143	1.40678	1.143	1.56086	1.143	1.69595	1.143	2.14816	1.143	3.37237	1.143	0.14802
1.144	1.40566	1.144	1.56719	1.144	1.7135	1.144	2.15767	1.144	3.4003	1.144	0.14847
1.145	1.40463	1.145	1.57352	1.145	1.73114	1.145	2.16723	1.145	3.42836	1.145	0.14889
1.146	1.40367	1.146	1.57988	1.146	1.74885	1.146	2.17685	1.146	3.45654	1.146	0.1493
1.147	1.40278	1.147	1.58624	1.147	1.76663	1.147	2.18653	1.147	3.48481	1.147	0.14969
1.148	1.402	1.148	1.59262	1.148	1.78446	1.148	2.19626	1.148	3.51318	1.148	0.15006
1.149	1.40128	1.149	1.599	1.149	1.80234	1.149	2.20603	1.149	3.54161	1.149	0.15039
1.15	1.40065	1.15	1.60539	1.15	1.82024	1.15	2.21585	1.15	3.57009	1.15	0.15071
1.151	1.40011	1.151	1.61178	1.151	1.83817	1.151	2.22571	1.151	3.59862	1.151	0.15101
1.152	1.39965	1.152	1.61817	1.152	1.85611	1.152	2.23561	1.152	3.62716	1.152	0.1513
1.153	1.39928	1.153	1.62457	1.153	1.87404	1.153	2.24554	1.153	3.65571	1.153	0.15158
1.154	1.39902	1.154	1.63096	1.154	1.89197	1.154	2.25551	1.154	3.68426	1.154	0.15184
1.155	1.39883	1.155	1.63735	1.155	1.90988	1.155	2.2655	1.155	3.71279	1.155	0.15208
1.156	1.39874	1.156	1.64373	1.156	1.92775	1.156	2.27552	1.156	3.74128	1.156	0.15232
1.157	1.39873	1.157	1.65011	1.157	1.94559	1.157	2.28556	1.157	3.76973	1.157	0.15252
1.158	1.39881	1.158	1.65647	1.158	1.96338	1.158	2.29562	1.158	3.79811	1.158	0.15272
1.159	1.39898	1.159	1.66283	1.159	1.98111	1.159	2.3057	1.159	3.82642	1.159	0.1529
1.16	1.39924	1.16	1.66917	1.16	1.99878	1.16	2.3158	1.16	3.85465	1.16	0.15307
1.161	1.3996	1.161	1.67551	1.161	2.01637	1.161	2.3259	1.161	3.88278	1.161	0.15323
1.162	1.40005	1.162	1.68182	1.162	2.03388	1.162	2.33602	1.162	3.9108	1.162	0.1534
1.163	1.40059	1.163	1.68812	1.163	2.0513	1.163	2.34614	1.163	3.9387	1.163	0.15355
1.164	1.40123	1.164	1.6944	1.164	2.06862	1.164	2.35628	1.164	3.96647	1.164	0.1537
1.165	1.40196	1.165	1.70066	1.165	2.08583	1.165	2.36641	1.165	3.9941	1.165	0.15384
1.166	1.40276	1.166	1.7069	1.166	2.10293	1.166	2.37655	1.166	4.02157	1.166	0.15398
1.167	1.40366	1.167	1.71312	1.167	2.11991	1.167	2.38668	1.167	4.04887	1.167	0.15413
1.168	1.40465	1.168	1.71932	1.168	2.13676	1.168	2.39682	1.168	4.076	1.168	0.15429
1.169	1.40574	1.169	1.72548	1.169	2.15348	1.169	2.40695	1.169	4.10295	1.169	0.15445
1.17	1.40692	1.17	1.73163	1.17	2.17006	1.17	2.41707	1.17	4.12971	1.17	0.15461
1.171	1.40817	1.171	1.73774	1.171	2.18649	1.171	2.42719	1.171	4.15626	1.171	0.15478
1.172	1.40951	1.172	1.74383	1.172	2.20277	1.172	2.43729	1.172	4.1826	1.172	0.15495
1.173	1.41092	1.173	1.74989	1.173	2.21888	1.173	2.44739	1.173	4.20871	1.173	0.15513
1.174	1.41242	1.174	1.75592	1.174	2.23484	1.174	2.45748	1.174	4.2346	1.174	0.15532
1.175	1.414	1.175	1.76191	1.175	2.25062	1.175	2.46755	1.175	4.26025	1.175	0.15552
1.176	1.41565	1.176	1.76787	1.176	2.26622	1.176	2.4776	1.176	4.28566	1.176	0.15574
1.177	1.41739	1.177	1.7738	1.177	2.28164	1.177	2.48764	1.177	4.31081	1.177	0.15598
1.178	1.4192	1.178	1.7797	1.178	2.29688	1.178	2.49767	1.178	4.3357	1.178	0.15623
1.179	1.42108	1.179	1.78555	1.179	2.31192	1.179	2.50767	1.179	4.36033	1.179	0.1565
1.18	1.42306	1.18	1.79137	1.18	2.32677	1.18	2.51766	1.18	4.38467	1.18	0.1568
1.181	1.42511	1.181	1.79716	1.181	2.34142	1.181	2.52763	1.181	4.40874	1.181	0.15711
1.182	1.42722	1.182	1.8029	1.182	2.35586	1.182	2.53757	1.182	4.43252	1.182	0.15744
1.183	1.42942	1.183	1.80861	1.183	2.37009	1.183	2.5475	1.183	4.45601	1.183	0.1578
1.184	1.43167	1.184	1.81427	1.184	2.38412	1.184	2.5574	1.184	4.47919	1.184	0.15819
1.185	1.434	1.185	1.81989	1.185	2.39792	1.185	2.56728	1.185	4.50207	1.185	0.1586
1.186	1.43639	1.186	1.82548	1.186	2.4115	1.186	2.57713	1.186	4.52464	1.186	0.15905
1.187	1.43885	1.187	1.83102	1.187	2.42486	1.187	2.58696	1.187	4.54689	1.187	0.15953
1.188	1.44139	1.188	1.83651	1.188	2.43799	1.188	2.59677	1.188	4.56882	1.188	0.16005
1.189	1.44398	1.189	1.84197	1.189	2.45089	1.189	2.60655	1.189	4.59043	1.189	0.16061
1.19	1.44662	1.19	1.84738	1.19	2.46356	1.19	2.6163	1.19	4.6117	1.19	0.1612
1.191	1.44934	1.191	1.85274	1.191	2.476	1.191	2.62603	1.191	4.63264	1.191	0.16181
1.192	1.4521	1.192	1.85806	1.192	2.48819	1.192	2.63573	1.192	4.65324	1.192	0.16243
1.193	1.45492	1.193	1.86333	1.193	2.50014	1.193	2.64541	1.193	4.6735	1.193	0.16305
1.194	1.45779	1.194	1.86856	1.194	2.51185	1.194	2.65506	1.194	4.69342	1.194	0.16368
1.195	1.46071	1.195	1.87374	1.195	2.52332	1.195	2.66468	1.195	4.71298	1.195	0.16432
1.196	1.46371	1.196	1.87887	1.196	2.53454	1.196	2.67428	1.196	4.73219	1.196	0.16497
1.197	1.46676	1.197	1.88396	1.197	2.54551	1.197	2.68385	1.197	4.75105	1.197	0.16562
1.198	1.46986	1.198	1.889	1.198	2.55622	1.198	2.69339	1.198	4.76955	1.198	0.16626
1.199	1.47302	1.199	1.89398	1.199	2.56669	1.199	2.70291	1.199	4.78769	1.199	0.1669
1.2	1.47623	1.2	1.89892	1.2	2.5769	1.2	2.7124	1.2	4.80546	1.2	0.16754
1.201	1.47951	1.201	1.90381	1.201	2.58686	1.201	2.72186	1.201	4.82288	1.201	0.16816
1.202	1.48282	1.202	1.90866	1.202	2.59657	1.202	2.7313	1.202	4.83992	1.202	0.16876
1.203	1.48617	1.203	1.91345	1.203	2.60601	1.203	2.74072	1.203	4.8566	1.203	0.16934
1.204	1.48958	1.204	1.91819	1.204	2.6152	1.204	2.75011	1.204	4.87291	1.204	0.16991
1.205	1.49303	1.205	1.92288	1.205	2.62413	1.205	2.75947	1.205	4.88885	1.205	0.17046
1.206	1.49654	1.206	1.92753	1.206	2.6328	1.206	2.76882	1.206	4.90441	1.206	0.171
1.207	1.50009	1.207	1.93212	1.207	2.64122	1.207	2.77814	1.207	4.91961	1.207	0.17152
1.208	1.50367	1.208	1.93666	1.208	2.64937	1.208	2.78744	1.208	4.93443	1.208	0.17202
1.209	1.5073	1.209	1.94115	1.209	2.65727	1.209	2.79671	1.209	4.94888	1.209	0.17249
1.21	1.51097	1.21	1.94559	1.21	2.66491	1.21	2.80597	1.21	4.96295	1.21	0.17295
1.211	1.51467	1.211	1.94998	1.211	2.67229	1.211	2.8152	1.211	4.97665	1.211	0.17337
1.212	1.51843	1.212	1.95432	1.212	2.67941	1.212	2.82442	1.212	4.98998	1.212	0.17378
1.213	1.52222	1.213	1.95861	1.213	2.68627	1.213	2.83362	1.213	5.00294	1.213	0.17417
1.214	1.52603	1.214	1.96285	1.214	2.69288	1.214	2.8428	1.214	5.01552	1.214	0.17452
1.215	1.52989	1.215	1.96703	1.215	2.69923	1.215	2.85197	1.215	5.02773	1.215	0.17485
1.216	1.53378	1.216	1.97117	1.216	2.70532	1.216	2.86112	1.216	5.03957	1.216	0.17515
1.217	1.5377	1.217	1.97526	1.217	2.71116	1.217	2.87025	1.217	5.05105	1.217	0.17541
1.218	1.54164	1.218	1.97929	1.218	2.71675	1.218	2.87937	1.218	5.06215	1.218	0.17565
1.219	1.54562	1.219	1.98328	1.219	2.72208	1.219	2.88848	1.219	5.07289	1.219	0.17585
1.22	1.54967	1.22	1.98721	1.22	2.72717	1.22	2.89758	1.22	5.08326	1.22	0.17603
1.221	1.55372	1.221	1.9911	1.221	2.732	1.221	2.90667	1.221	5.09327	1.221	0.17619
1.222	1.55781	1.222	1.99494	1.222	2.73659	1.222	2.91576	1.222	5.10292	1.222	0.17631
1.223	1.56194	1.223	1.99872	1.223	2.74093	1.223	2.92483	1.223	5.1122	1.223	0.1764
1.224	1.5661	1.224	2.00246	1.224	2.74502	1.224	2.9339	1.224	5.12114	1.224	0.17647
1.225	1.5703	1.225	2.00615	1.225	2.74888	1.225	2.94297	1.225	5.12971	1.225	0.17652
1.226	1.57452	1.226	2.00979	1.226	2.75249	1.226	2.95203	1.226	5.13794	1.226	0.17654
1.227	1.57876	1.227	2.01338	1.227	2.75586	1.227	2.96109	1.227	5.14582	1.227	0.17653
1.228	1.58306	1.228	2.01693	1.228	2.759	1.228	2.97016	1.228	5.15335	1.228	0.17647
1.229	1.58737	1.229	2.02042	1.229	2.7619	1.229	2.97922	1.229	5.16053	1.229	0.17638
1.23	1.59171	1.23	2.02387	1.23	2.76458	1.23	2.98829	1.23	5.16738	1.23	0.17627
1.231	1.59608	1.231	2.02727	1.231	2.76702	1.231	2.99736	1.231	5.17389	1.231	0.17613
1.232	1.60049	1.232	2.03063	1.232	2.76924	1.232	3.00644	1.232	5.18007	1.232	0.17597
1.233	1.60493	1.233	2.03394	1.233	2.77123	1.233	3.01553	1.233	5.18592	1.233	0.17578
1.234	1.6094	1.234	2.0372	1.234	2.773	1.234	3.02463	1.234	5.19145	1.234	0.17557
1.235	1.61388	1.235	2.04042	1.235	2.77456	1.235	3.03375	1.235	5.19665	1.235	0.17533
1.236	1.61841	1.236	2.04359	1.236	2.7759	1.236	3.04287	1.236	5.20154	1.236	0.17507
1.237	1.62296	1.237	2.04672	1.237	2.77702	1.237	3.05201	1.237	5.20611	1.237	0.17478
1.238	1.62753	1.238	2.04981	1.238	2.77794	1.238	3.06117	1.238	5.21038	1.238	0.17446
1.239	1.63215	1.239	2.05285	1.239	2.77866	1.239	3.07035	1.239	5.21434	1.239	0.17411
1.24	1.63678	1.24	2.05585	1.24	2.77917	1.24	3.07955	1.24	5.218	1.24	0.17376
1.241	1.64145	1.241	2.0588	1.241	2.77948	1.241	3.08877	1.241	5.22137	1.241	0.1734
1.242	1.64616	1.242	2.06172	1.242	2.7796	1.242	3.09802	1.242	5.22445	1.242	0.17301
1.243	1.65088	1.243	2.06459	1.243	2.77952	1.243	3.1073	1.243	5.22725	1.243	0.1726
1.244	1.65564	1.244	2.06743	1.244	2.77926	1.244	3.1166	1.244	5.22976	1.244	0.17219
1.245	1.66042	1.245	2.07022	1.245	2.77881	1.245	3.12594	1.245	5.232	1.245	0.17176
1.246	1.66523	1.246	2.07297	1.246	2.77818	1.246	3.13531	1.246	5.23397	1.246	0.17131
1.247	1.67006	1.247	2.07569	1.247	2.77738	1.247	3.14472	1.247	5.23568	1.247	0.17086
1.248	1.67491	1.248	2.07837	1.248	2.7764	1.248	3.15416	1.248	5.23714	1.248	0.17039
1.249	1.6798	1.249	2.08101	1.249	2.77525	1.249	3.16365	1.249	5.23834	1.249	0.16992
1.25	1.68472	1.25	2.08361	1.25	2.77394	1.25	3.17317	1.25	5.23929	1.25	0.16943
1.251	1.68966	1.251	2.08618	1.251	2.77247	1.251	3.18274	1.251	5.24	1.251	0.16895
1.252	1.69465	1.252	2.08871	1.252	2.77084	1.252	3.19236	1.252	5.24049	1.252	0.16846
1.253	1.69966	1.253	2.09121	1.253	2.76906	1.253	3.20203	1.253	5.24074	1.253	0.16797
1.254	1.7047	1.254	2.09367	1.254	2.76713	1.254	3.21175	1.254	5.24077	1.254	0.16747
1.255	1.70977	1.255	2.0961	1.255	2.76506	1.255	3.22152	1.255	5.24059	1.255	0.16698
1.256	1.71487	1.256	2.0985	1.256	2.76285	1.256	3.23134	1.256	5.24019	1.256	0.1665
1.257	1.72002	1.257	2.10087	1.257	2.7605	1.257	3.24123	1.257	5.2396	1.257	0.16602
1.258	1.72518	1.258	2.10321	1.258	2.75802	1.258	3.25117	1.258	5.23881	1.258	0.16553
1.259	1.73037	1.259	2.09465	1.259	2.71327	1.259	3.23488	1.259	5.19591	1.259	0.16505
1.26	1.7356	1.26	2.08928	1.26	2.68049	1.26	3.22367	1.26	5.16135	1.26	0.16458
1.261	1.74085	1.261	2.08618	1.261	2.65571	1.261	3.21646	1.261	5.13335	1.261	0.16411
1.262	1.74614	1.262	2.08467	1.262	2.63653	1.262	3.21239	1.262	5.11051	1.262	0.16364
1.263	1.75148	1.263	2.08432	1.263	2.62142	1.263	3.21087	1.263	5.09187	1.263	0.16318
1.264	1.75684	1.264	2.08487	1.264	2.60944	1.264	3.21152	1.264	5.07662	1.264	0.16274
1.265	1.76224	1.265	2.08608	1.265	2.59992	1.265	3.21402	1.265	5.06441	1.265	0.1623
1.266	1.76768	1.266	2.0878	1.266	2.59236	1.266	3.21812	1.266	5.05471	1.266	0.16187
1.267	1.77313	1.267	2.08993	1.267	2.58629	1.267	3.22365	1.267	5.04723	1.267	0.16144
1.268	1.77864	1.268	2.09237	1.268	2.58142	1.268	3.23046	1.268	5.04158	1.268	0.16101
1.269	1.78417	1.269	2.09508	1.269	2.57767	1.269	3.23842	1.269	5.03766	1.269	0.16061
1.27	1.78975	1.27	2.09799	1.27	2.57488	1.27	3.24748	1.27	5.03526	1.27	0.16023
1.271	1.79537	1.271	2.10106	1.271	2.57294	1.271	3.25756	1.271	5.03417	1.271	0.15987
1.272	1.80102	1.272	2.10428	1.272	2.57175	1.272	3.26861	1.272	5.03434	1.272	0.1595
1.273	1.80671	1.273	2.10761	1.273	2.5712	1.273	3.28051	1.273	5.03558	1.273	0.15916
1.274	1.81243	1.274	2.11102	1.274	2.57124	1.274	3.29327	1.274	5.03788	1.274	0.15884
1.275	1.81819	1.275	2.11451	1.275	2.57178	1.275	3.30686	1.275	5.04117	1.275	0.15853
1.276	1.824	1.276	2.11807	1.276	2.5728	1.276	3.32125	1.276	5.04532	1.276	0.15823
1.277	1.82984	1.277	2.12167	1.277	2.57426	1.277	3.33639	1.277	5.05019	1.277	0.15794
1.278	1.83571	1.278	2.12532	1.278	2.57611	1.278	3.35224	1.278	5.05579	1.278	0.15767
1.279	1.84162	1.279	2.12901	1.279	2.57829	1.279	3.36875	1.279	5.06221	1.279	0.15742
1.28	1.84756	1.28	2.13272	1.28	2.58079	1.28	3.38594	1.28	5.06918	1.28	0.15718
1.281	1.85353	1.281	2.13645	1.281	2.58361	1.281	3.40376	1.281	5.07681	1.281	0.15697
1.282	1.85955	1.282	2.14018	1.282	2.5867	1.282	3.42225	1.282	5.085	1.282	0.15677
1.283	1.8656	1.283	2.14394	1.283	2.59001	1.283	3.44132	1.283	5.09363	1.283	0.15659
1.284	1.87171	1.284	2.14769	1.284	2.59359	1.284	3.46091	1.284	5.10276	1.284	0.15643
1.285	1.87785	1.285	2.15146	1.285	2.59742	1.285	3.48104	1.285	5.11233	1.285	0.1563
1.286	1.88403	1.286	2.15523	1.286	2.6014	1.286	3.50175	1.286	5.12222	1.286	0.15617
1.287	1.89025	1.287	2.159	1.287	2.60557	1.287	3.52297	1.287	5.1327	1.287	0.15606
1.288	1.89649	1.288	2.16277	1.288	2.60991	1.288	3.54478	1.288	5.14356	1.288	0.15597
1.289	1.90279	1.289	2.16654	1.289	2.61441	1.289	3.5671	1.289	5.15493	1.289	0.15591
1.29	1.90914	1.29	2.17029	1.29	2.61906	1.29	3.59005	1.29	5.16666	1.29	0.15585
1.291	1.91552	1.291	2.17403	1.291	2.62387	1.291	3.61345	1.291	5.1789	1.291	0.15582
1.292	1.92197	1.292	2.17786	1.292	2.62882	1.292	3.63731	1.292	5.19134	1.292	0.15579
1.293	1.92843	1.293	2.18171	1.293	2.63392	1.293	3.66172	1.293	5.20429	1.293	0.15578
1.294	1.93494	1.294	2.18556	1.294	2.63914	1.294	3.68645	1.294	5.21772	1.294	0.15579
1.295	1.9415	1.295	2.18938	1.295	2.64446	1.295	3.71151	1.295	5.23137	1.295	0.1558
1.296	1.94809	1.296	2.1932	1.296	2.6499	1.296	3.73704	1.296	5.2452	1.296	0.15583
1.297	1.95474	1.297	2.19698	1.297	2.65546	1.297	3.76323	1.297	5.25933	1.297	0.15585
1.298	1.96141	1.298	2.20074	1.298	2.66118	1.298	3.78965	1.298	5.27383	1.298	0.15589
1.299	1.96813	1.299	2.20447	1.299	2.66726	1.299	3.81634	1.299	5.28905	1.299	0.15593
1.3	1.97491	1.3	2.20816	1.3	2.67336	1.3	3.84326	1.3	5.30446	1.3	0.15599
1.301	1.98172	1.301	2.21179	1.301	2.67956	1.301	3.87058	1.301	5.32011	1.301	0.15606
1.302	1.98859	1.302	2.21536	1.302	2.68625	1.302	3.89823	1.302	5.33714	1.302	0.15614
1.303	1.99552	1.303	2.21886	1.303	2.69296	1.303	3.92631	1.303	5.35428	1.303	0.15623
1.304	2.00247	1.304	2.22229	1.304	2.6998	1.304	3.95476	1.304	5.37158	1.304	0.15632
1.305	2.00946	1.305	2.22566	1.305	2.70672	1.305	3.98349	1.305	5.38898	1.305	0.15641
1.306	2.01649	1.306	2.22896	1.306	2.71371	1.306	4.01283	1.306	5.40693	1.306	0.1565
1.307	2.02355	1.307	2.23221	1.307	2.72076	1.307	4.04254	1.307	5.42516	1.307	0.15659
1.308	2.03067	1.308	2.23542	1.308	2.72785	1.308	4.0722	1.308	5.44337	1.308	0.1567
1.309	2.03782	1.309	2.23858	1.309	2.735	1.309	4.10218	1.309	5.46159	1.309	0.15681
1.31	2.04501	1.31	2.2417	1.31	2.74222	1.31	4.13245	1.31	5.48024	1.31	0.15693
1.311	2.05223	1.311	2.24477	1.311	2.74947	1.311	4.16279	1.311	5.49933	1.311	0.15704
1.312	2.05948	1.312	2.2478	1.312	2.75677	1.312	4.19338	1.312	5.51881	1.312	0.15717
1.313	2.06679	1.313	2.25078	1.313	2.76414	1.313	4.22421	1.313	5.53829	1.313	0.15729
1.314	2.07411	1.314	2.2537	1.314	2.7715	1.314	4.25528	1.314	5.55948	1.314	0.15743
1.315	2.08149	1.315	2.25658	1.315	2.77892	1.315	4.28668	1.315	5.58201	1.315	0.15756
1.316	2.0889	1.316	2.25942	1.316	2.78637	1.316	4.31809	1.316	5.60644	1.316	0.15771
1.317	2.09635	1.317	2.26223	1.317	2.79387	1.317	4.34993	1.317	5.63206	1.317	0.15785
1.318	2.10384	1.318	2.26502	1.318	2.80138	1.318	4.3816	1.318	5.65978	1.318	0.158
1.319	2.11137	1.319	2.26791	1.319	2.80893	1.319	4.41337	1.319	5.68709	1.319	0.15814
1.32	2.11892	1.32	2.2708	1.32	2.81651	1.32	4.44507	1.32	5.71443	1.32	0.1583
1.321	2.12652	1.321	2.27368	1.321	2.82411	1.321	4.47696	1.321	5.74202	1.321	0.15845
1.322	2.13415	1.322	2.27652	1.322	2.83175	1.322	4.50939	1.322	5.76948	1.322	0.15861
1.323	2.14181	1.323	2.27932	1.323	2.83941	1.323	4.542	1.323	5.79656	1.323	0.15877
1.324	2.14952	1.324	2.28209	1.324	2.84709	1.324	4.57433	1.324	5.82413	1.324	0.15894
1.325	2.15725	1.325	2.28482	1.325	2.85482	1.325	4.6067	1.325	5.85159	1.325	0.15911
1.326	2.16503	1.326	2.28752	1.326	2.86259	1.326	4.63922	1.326	5.87896	1.326	0.1593
1.327	2.17285	1.327	2.29027	1.327	2.8704	1.327	4.67155	1.327	5.907	1.327	0.15949
1.328	2.1807	1.328	2.29328	1.328	2.87826	1.328	4.70401	1.328	5.93559	1.328	0.15969
1.329	2.1886	1.329	2.29632	1.329	2.88615	1.329	4.7365	1.329	5.96315	1.329	0.1599
1.33	2.19653	1.33	2.29934	1.33	2.89408	1.33	4.76884	1.33	5.98999	1.33	0.16011
1.331	2.20449	1.331	2.30226	1.331	2.90206	1.331	4.80119	1.331	6.01756	1.331	0.1603
1.332	2.21249	1.332	2.30515	1.332	2.91008	1.332	4.83348	1.332	6.04401	1.332	0.1605
1.333	2.22051	1.333	2.30793	1.333	2.91817	1.333	4.86593	1.333	6.06941	1.333	0.16071
1.334	2.22857	1.334	2.31073	1.334	2.92624	1.334	4.89854	1.334	6.09427	1.334	0.16093
1.335	2.23667	1.335	2.31416	1.335	2.93438	1.335	4.93061	1.335	6.11893	1.335	0.16116
1.336	2.24477	1.336	2.31763	1.336	2.94259	1.336	4.96289	1.336	6.14344	1.336	0.16139
1.337	2.25291	1.337	2.32107	1.337	2.95081	1.337	4.99497	1.337	6.16755	1.337	0.16162
1.338	2.26106	1.338	2.32446	1.338	2.95905	1.338	5.02688	1.338	6.19107	1.338	0.16186
1.339	2.26923	1.339	2.3278	1.339	2.96734	1.339	5.05843	1.339	6.21388	1.339	0.16211
1.34	2.27744	1.34	2.33108	1.34	2.97565	1.34	5.08976	1.34	6.24054	1.34	0.16236
1.341	2.28567	1.341	2.33429	1.341	2.98399	1.341	5.12271	1.341	6.27103	1.341	0.16262
1.342	2.29392	1.342	2.33739	1.342	2.99236	1.342	5.15514	1.342	6.30044	1.342	0.16289
1.343	2.30223	1.343	2.3404	1.343	3.00077	1.343	5.18707	1.343	6.32832	1.343	0.16316
1.344	2.31055	1.344	2.34331	1.344	3.00921	1.344	5.21843	1.344	6.35427	1.344	0.16342
1.345	2.31891	1.345	2.34615	1.345	3.01767	1.345	5.24944	1.345	6.37849	1.345	0.16372
1.346	2.3273	1.346	2.34929	1.346	3.02616	1.346	5.28005	1.346	6.40115	1.346	0.164
1.347	2.33572	1.347	2.3525	1.347	3.03471	1.347	5.31069	1.347	6.42279	1.347	0.1643
1.348	2.34418	1.348	2.35572	1.348	3.04334	1.348	5.34216	1.348	6.44465	1.348	0.1646
1.349	2.35265	1.349	2.359	1.349	3.05205	1.349	5.37315	1.349	6.46553	1.349	0.16491
1.35	2.36114	1.35	2.36225	1.35	3.06079	1.35	5.40352	1.35	6.48461	1.35	0.16523
1.351	2.36967	1.351	2.3654	1.351	3.06955	1.351	5.43361	1.351	6.50202	1.351	0.16554
1.352	2.37819	1.352	2.36847	1.352	3.07838	1.352	5.46355	1.352	6.51861	1.352	0.16587
1.353	2.38676	1.353	2.37145	1.353	3.08721	1.353	5.49325	1.353	6.53614	1.353	0.16621
1.354	2.39533	1.354	2.37439	1.354	3.09612	1.354	5.5237	1.354	6.55158	1.354	0.16655
1.355	2.40391	1.355	2.37731	1.355	3.10511	1.355	5.55318	1.355	6.56432	1.355	0.1669
1.356	2.41253	1.356	2.38028	1.356	3.11412	1.356	5.58167	1.356	6.57618	1.356	0.16725
1.357	2.42115	1.357	2.38324	1.357	3.12316	1.357	5.60957	1.357	6.58897	1.357	0.16759
1.358	2.4298	1.358	2.38618	1.358	3.13224	1.358	5.63712	1.358	6.59957	1.358	0.16794
1.359	2.43848	1.359	2.389	1.359	3.14132	1.359	5.66383	1.359	6.61212	1.359	0.1683
1.36	2.44716	1.36	2.39187	1.36	3.15045	1.36	5.69008	1.36	6.62279	1.36	0.16867
1.361	2.45587	1.361	2.39504	1.361	3.1596	1.361	5.71607	1.361	6.6324	1.361	0.16903
1.362	2.46459	1.362	2.39821	1.362	3.16877	1.362	5.74278	1.362	6.64386	1.362	0.1694
1.363	2.47332	1.363	2.40147	1.363	3.17801	1.363	5.76849	1.363	6.65756	1.363	0.16977
1.364	2.48207	1.364	2.40477	1.364	3.18725	1.364	5.7934	1.364	6.66889	1.364	0.17013
1.365	2.49081	1.365	2.40828	1.365	3.19655	1.365	5.81931	1.365	6.67827	1.365	0.17048
1.366	2.49958	1.366	2.41178	1.366	3.20591	1.366	5.84537	1.366	6.69101	1.366	0.17084
1.367	2.50836	1.367	2.41603	1.367	3.21533	1.367	5.87038	1.367	6.70185	1.367	0.1712
1.368	2.51714	1.368	2.42046	1.368	3.2248	1.368	5.898	1.368	6.7153	1.368	0.17158
1.369	2.52593	1.369	2.42482	1.369	3.23433	1.369	5.92788	1.369	6.72857	1.369	0.17194
1.37	2.53473	1.37	2.42904	1.37	3.24389	1.37	5.95569	1.37	6.73915	1.37	0.1723
1.371	2.54351	1.371	2.43313	1.371	3.25348	1.371	5.98397	1.371	6.74839	1.371	0.17266
1.372	2.55233	1.372	2.43707	1.372	3.26307	1.372	6.0119	1.372	6.7604	1.372	0.17302
1.373	2.56114	1.373	2.44084	1.373	3.27271	1.373	6.03804	1.373	6.76936	1.373	0.17339
1.374	2.56996	1.374	2.44445	1.374	3.28242	1.374	6.06323	1.374	6.77688	1.374	0.17375
1.375	2.57878	1.375	2.44792	1.375	3.29217	1.375	6.08866	1.375	6.78306	1.375	0.17411
1.376	2.58759	1.376	2.45134	1.376	3.30193	1.376	6.11344	1.376	6.78687	1.376	0.17445
1.377	2.59641	1.377	2.45469	1.377	3.31175	1.377	6.13831	1.377	6.78984	1.377	0.1748
1.378	2.60522	1.378	2.45791	1.378	3.32159	1.378	6.1616	1.378	6.79416	1.378	0.17513
1.379	2.61404	1.379	2.46121	1.379	3.33148	1.379	6.18358	1.379	6.80315	1.379	0.17546
1.38	2.62287	1.38	2.46457	1.38	3.34143	1.38	6.20495	1.38	6.81081	1.38	0.17579
1.381	2.63167	1.381	2.46797	1.381	3.35146	1.381	6.22566	1.381	6.82204	1.381	0.17613
1.382	2.64049	1.382	2.47125	1.382	3.36149	1.382	6.24472	1.382	6.83179	1.382	0.17646
1.383	2.6493	1.383	2.47425	1.383	3.37153	1.383	6.26281	1.383	6.83647	1.383	0.17677
1.384	2.65809	1.384	2.4772	1.384	3.38165	1.384	6.28447	1.384	6.83909	1.384	0.17708
1.385	2.6669	1.385	2.47989	1.385	3.39182	1.385	6.30554	1.385	6.83999	1.385	0.1774
1.386	2.67571	1.386	2.48257	1.386	3.40198	1.386	6.33004	1.386	6.83923	1.386	0.17771
1.387	2.68451	1.387	2.48571	1.387	3.4122	1.387	6.35318	1.387	6.84241	1.387	0.17802
1.388	2.69333	1.388	2.48943	1.388	3.42247	1.388	6.37481	1.388	6.84368	1.388	0.17832
1.389	2.70213	1.389	2.4934	1.389	3.43279	1.389	6.39441	1.389	6.84285	1.389	0.17861
1.39	2.71092	1.39	2.49756	1.39	3.44311	1.39	6.41394	1.39	6.84058	1.39	0.17891
1.391	2.71971	1.391	2.50169	1.391	3.45344	1.391	6.43153	1.391	6.83514	1.391	0.17919
1.392	2.72849	1.392	2.50573	1.392	3.46388	1.392	6.44865	1.392	6.82653	1.392	0.17945
1.393	2.73725	1.393	2.50964	1.393	3.47435	1.393	6.46356	1.393	6.81955	1.393	0.17971
1.394	2.74601	1.394	2.51358	1.394	3.48491	1.394	6.47785	1.394	6.82256	1.394	0.17997
1.395	2.75475	1.395	2.51745	1.395	3.49552	1.395	6.49099	1.395	6.82311	1.395	0.18023
1.396	2.7635	1.396	2.52119	1.396	3.50609	1.396	6.50411	1.396	6.82264	1.396	0.18048
1.397	2.77222	1.397	2.52476	1.397	3.51675	1.397	6.51988	1.397	6.81928	1.397	0.18073
1.398	2.78096	1.398	2.52839	1.398	3.52741	1.398	6.53576	1.398	6.81504	1.398	0.18097
1.399	2.78969	1.399	2.53196	1.399	3.53815	1.399	6.54978	1.399	6.81222	1.399	0.18121
1.4	2.79841	1.4	2.53547	1.4	3.54899	1.4	6.569	1.4	6.80756	1.4	0.18145
1.401	2.80714	1.401	2.53909	1.401	3.55978	1.401	6.58633	1.401	6.80071	1.401	0.18168
1.402	2.81587	1.402	2.54312	1.402	3.57064	1.402	6.60135	1.402	6.79283	1.402	0.18191
1.403	2.82459	1.403	2.54795	1.403	3.58153	1.403	6.61615	1.403	6.79175	1.403	0.18214
1.404	2.83333	1.404	2.55307	1.404	3.59242	1.404	6.63136	1.404	6.79268	1.404	0.18236
1.405	2.84206	1.405	2.55829	1.405	3.60337	1.405	6.64631	1.405	6.78671	1.405	0.18259
1.406	2.85079	1.406	2.56354	1.406	3.61431	1.406	6.65915	1.406	6.78137	1.406	0.18281
1.407	2.85952	1.407	2.56907	1.407	3.6254	1.407	6.67191	1.407	6.77804	1.407	0.18302
1.408	2.86823	1.408	2.57512	1.408	3.63651	1.408	6.68275	1.408	6.77282	1.408	0.18322
1.409	2.87695	1.409	2.58116	1.409	3.64762	1.409	6.6919	1.409	6.76515	1.409	0.18344
1.41	2.88567	1.41	2.58724	1.41	3.65864	1.41	6.70081	1.41	6.76721	1.41	0.18365
1.411	2.89439	1.411	2.59326	1.411	3.66968	1.411	6.70869	1.411	6.77187	1.411	0.18386
1.412	2.90312	1.412	2.59938	1.412	3.68076	1.412	6.71557	1.412	6.77373	1.412	0.18407
1.413	2.91183	1.413	2.60552	1.413	3.69197	1.413	6.7215	1.413	6.77158	1.413	0.18428
1.414	2.92055	1.414	2.61153	1.414	3.70321	1.414	6.72819	1.414	6.76749	1.414	0.1845
1.415	2.92928	1.415	2.61731	1.415	3.71447	1.415	6.73544	1.415	6.76054	1.415	0.1847
1.416	2.93802	1.416	2.62338	1.416	3.72574	1.416	6.74199	1.416	6.75454	1.416	0.18491
1.417	2.94678	1.417	2.62945	1.417	3.73707	1.417	6.74769	1.417	6.75268	1.417	0.18513
1.418	2.95556	1.418	2.63552	1.418	3.74854	1.418	6.7516	1.418	6.75306	1.418	0.18536
1.419	2.96434	1.419	2.64227	1.419	3.76011	1.419	6.76512	1.419	6.75356	1.419	0.18559
1.42	2.97315	1.42	2.64944	1.42	3.77171	1.42	6.77654	1.42	6.75564	1.42	0.18583
1.421	2.98196	1.421	2.65892	1.421	3.78331	1.421	6.78656	1.421	6.75966	1.421	0.18606
1.422	2.99077	1.422	2.67007	1.422	3.79489	1.422	6.79393	1.422	6.77657	1.422	0.18629
1.423	2.99958	1.423	2.68145	1.423	3.80649	1.423	6.79867	1.423	6.82444	1.423	0.18655
1.424	3.00839	1.424	2.69281	1.424	3.81825	1.424	6.80218	1.424	6.89533	1.424	0.18681
1.425	3.01721	1.425	2.70427	1.425	3.8301	1.425	6.80725	1.425	6.9813	1.425	0.18708
1.426	3.02602	1.426	2.71547	1.426	3.84195	1.426	6.81072	1.426	7.08043	1.426	0.18736
1.427	3.03483	1.427	2.72627	1.427	3.85389	1.427	6.8156	1.427	7.18353	1.427	0.18767
1.428	3.04367	1.428	2.73669	1.428	3.86582	1.428	6.82136	1.428	7.2677	1.428	0.18799
1.429	3.05251	1.429	2.74686	1.429	3.87778	1.429	6.82713	1.429	7.43872	1.429	0.18833
1.43	3.06138	1.43	2.75667	1.43	3.88977	1.43	6.83351	1.43	7.6142	1.43	0.18871
1.431	3.07026	1.431	2.76598	1.431	3.90187	1.431	6.84174	1.431	7.78168	1.431	0.18914
1.432	3.07915	1.432	2.77527	1.432	3.91393	1.432	6.84887	1.432	7.94387	1.432	0.1896
1.433	3.08808	1.433	2.78435	1.433	3.92606	1.433	6.85431	1.433	8.09698	1.433	0.1901
1.434	3.09701	1.434	2.79299	1.434	3.93822	1.434	6.85825	1.434	8.23248	1.434	0.19064
1.435	3.10595	1.435	2.80107	1.435	3.95049	1.435	6.86208	1.435	8.35825	1.435	0.19124
1.436	3.11493	1.436	2.80872	1.436	3.96304	1.436	6.8635	1.436	8.46547	1.436	0.19189
1.437	3.12392	1.437	2.81623	1.437	3.97547	1.437	6.86226	1.437	8.56313	1.437	0.1926
1.438	3.13294	1.438	2.82404	1.438	3.98793	1.438	6.86609	1.438	8.65312	1.438	0.19336
1.439	3.142	1.439	2.83204	1.439	4.00043	1.439	6.86981	1.439	8.74843	1.439	0.19417
1.44	3.15108	1.44	2.84017	1.44	4.01295	1.44	6.87237	1.44	8.86003	1.44	0.195
1.441	3.16019	1.441	2.84827	1.441	4.02549	1.441	6.87375	1.441	9.0032	1.441	0.19588
1.442	3.16931	1.442	2.85625	1.442	4.03806	1.442	6.88918	1.442	9.13374	1.442	0.19682
1.443	3.17846	1.443	2.86442	1.443	4.0507	1.443	6.9002	1.443	9.24868	1.443	0.1978
1.444	3.18765	1.444	2.8726	1.444	4.06333	1.444	6.91078	1.444	9.38295	1.444	0.19882
1.445	3.19685	1.445	2.88068	1.445	4.07624	1.445	6.91999	1.445	9.50114	1.445	0.19989
1.446	3.20609	1.446	2.88912	1.446	4.08929	1.446	6.92876	1.446	9.62448	1.446	0.20102
1.447	3.21537	1.447	2.89854	1.447	4.10237	1.447	6.93915	1.447	9.7169	1.447	0.20219
1.448	3.22466	1.448	2.90807	1.448	4.11539	1.448	6.9489	1.448	9.79231	1.448	0.20341
1.449	3.23401	1.449	2.91728	1.449	4.1284	1.449	6.96007	1.449	9.84982	1.449	0.20468
1.45	3.24339	1.45	2.92656	1.45	4.1416	1.45	6.96998	1.45	9.91008	1.45	0.20599
1.451	3.25279	1.451	2.93659	1.451	4.15499	1.451	6.9813	1.451	9.96735	1.451	0.20736
1.452	3.26225	1.452	2.94671	1.452	4.16829	1.452	6.99287	1.452	10.0179	1.452	0.20877
1.453	3.27171	1.453	2.95715	1.453	4.18179	1.453	7.00863	1.453	10.0807	1.453	0.21022
1.454	3.2812	1.454	2.96781	1.454	4.1954	1.454	7.02762	1.454	10.1245	1.454	0.21174
1.455	3.29072	1.455	2.97838	1.455	4.209	1.455	7.04607	1.455	10.1527	1.455	0.2133
1.456	3.30026	1.456	2.98935	1.456	4.22258	1.456	7.06209	1.456	10.179	1.456	0.21492
1.457	3.30986	1.457	3.00039	1.457	4.2361	1.457	7.07689	1.457	10.2088	1.457	0.2166
1.458	3.31948	1.458	3.01128	1.458	4.24989	1.458	7.09073	1.458	10.2409	1.458	0.21833
1.459	3.32913	1.459	3.02184	1.459	4.26372	1.459	7.11585	1.459	10.2601	1.459	0.22013
1.46	3.33881	1.46	3.03181	1.46	4.27728	1.46	7.13897	1.46	10.2838	1.46	0.22199
1.461	3.34853	1.461	3.04154	1.461	4.29077	1.461	7.15978	1.461	10.2818	1.461	0.22393
1.462	3.35829	1.462	3.05128	1.462	4.30447	1.462	7.18032	1.462	10.3166	1.462	0.22594
1.463	3.36809	1.463	3.06141	1.463	4.31796	1.463	7.20136	1.463	10.3508	1.463	0.22803
1.464	3.3779	1.464	3.07141	1.464	4.33173	1.464	7.22436	1.464	10.3745	1.464	0.2302
1.465	3.38775	1.465	3.0813	1.465	4.3455	1.465	7.25229	1.465	10.3808	1.465	0.23241
1.466	3.39763	1.466	3.09145	1.466	4.35899	1.466	7.28575	1.466	10.3943	1.466	0.23479
1.467	3.40755	1.467	3.1035	1.467	4.37231	1.467	7.31874	1.467	10.516	1.467	0.23725
1.468	3.41752	1.468	3.11584	1.468	4.38582	1.468	7.34958	1.468	10.5779	1.468	0.23975
1.469	3.42753	1.469	3.12784	1.469	4.39941	1.469	7.38009	1.469	10.6506	1.469	0.24234
1.47	3.43759	1.47	3.13934	1.47	4.41339	1.47	7.41075	1.47	10.7219	1.47	0.24501
1.471	3.44768	1.471	3.1501	1.471	4.4271	1.471	7.44146	1.471	10.7676	1.471	0.24784
1.472	3.45781	1.472	3.16097	1.472	4.44068	1.472	7.47849	1.472	10.8037	1.472	0.25074
1.473	3.46799	1.473	3.17148	1.473	4.45426	1.473	7.51668	1.473	10.8018	1.473	0.25369
1.474	3.4782	1.474	3.1824	1.474	4.46775	1.474	7.56008	1.474	10.8245	1.474	0.25684
1.475	3.48846	1.475	3.1975	1.475	4.48111	1.475	7.63674	1.475	10.8558	1.475	0.26007
1.476	3.49877	1.476	3.21378	1.476	4.49438	1.476	7.7412	1.476	10.9462	1.476	0.26345
1.477	3.5091	1.477	3.22983	1.477	4.5076	1.477	7.84956	1.477	11.0386	1.477	0.26697
1.478	3.51949	1.478	3.24503	1.478	4.52088	1.478	7.95085	1.478	11.1329	1.478	0.27061
1.479	3.52992	1.479	3.2591	1.479	4.53407	1.479	8.04667	1.479	11.2292	1.479	0.27456
1.48	3.54039	1.48	3.27215	1.48	4.54701	1.48	8.14439	1.48	11.3276	1.48	0.27857
1.481	3.55089	1.481	3.28441	1.481	4.55975	1.481	8.23565	1.481	11.428	1.481	0.28277
1.482	3.56144	1.482	3.29656	1.482	4.57254	1.482	8.32121	1.482	11.5306	1.482	0.28714
1.483	3.57201	1.483	3.30841	1.483	4.58527	1.483	8.40767	1.483	11.6353	1.483	0.29174
1.484	3.58264	1.484	3.31939	1.484	4.5979	1.484	8.46027	1.484	11.7421	1.484	0.29651
1.485	3.59328	1.485	3.33083	1.485	4.61101	1.485	8.5145	1.485	11.8512	1.485	0.30145
1.486	3.60398	1.486	3.34277	1.486	4.62408	1.486	8.57039	1.486	11.9626	1.486	0.30658
1.487	3.61472	1.487	3.35432	1.487	4.63718	1.487	8.62796	1.487	12.0762	1.487	0.31193
1.488	3.6255	1.488	3.36554	1.488	4.65055	1.488	8.68725	1.488	12.1922	1.488	0.31751
1.489	3.63634	1.489	3.3768	1.489	4.66372	1.489	8.74829	1.489	12.3105	1.489	0.3235
1.49	3.64721	1.49	3.38806	1.49	4.67705	1.49	8.81111	1.49	12.4312	1.49	0.32978
1.491	3.65812	1.491	3.39928	1.491	4.69067	1.491	8.87573	1.491	12.5544	1.491	0.3363
1.492	3.66907	1.492	3.41027	1.492	4.70399	1.492	8.94218	1.492	12.68	1.492	0.34309
1.493	3.68005	1.493	3.42125	1.493	4.7169	1.493	9.01051	1.493	12.8082	1.493	0.35015
1.494	3.69106	1.494	3.43259	1.494	4.73019	1.494	9.08072	1.494	12.9389	1.494	0.35751
1.495	3.70212	1.495	3.4437	1.495	4.74379	1.495	9.15287	1.495	13.0722	1.495	0.3652
1.496	3.7132	1.496	3.45474	1.496	4.75746	1.496	9.22696	1.496	13.2081	1.496	0.37317
1.497	3.72434	1.497	3.4661	1.497	4.77094	1.497	9.30304	1.497	13.3467	1.497	0.38151
1.498	3.73551	1.498	3.47857	1.498	4.78427	1.498	9.38114	1.498	13.488	1.498	0.39005
1.499	3.74672	1.499	3.49104	1.499	4.79762	1.499	9.46127	1.499	13.6321	1.499	0.39894
1.5	3.75798	1.5	3.50318	1.5	4.8156	1.5	9.54349	1.5	13.7789	1.5	0.40833
1.501	3.76928	1.501	3.5158	1.501	4.83305	1.501	9.6278	1.501	13.9286	1.501	0.41812
1.502	3.78062	1.502	3.52961	1.502	4.85138	1.502	9.71425	1.502	14.0811	1.502	0.42833
1.503	3.79203	1.503	3.54514	1.503	4.86918	1.503	9.80285	1.503	14.2365	1.503	0.439
1.504	3.80348	1.504	3.56125	1.504	4.88641	1.504	9.89365	1.504	14.3949	1.504	0.45002
1.505	3.81498	1.505	3.57694	1.505	4.90325	1.505	9.98667	1.505	14.5563	1.505	0.46155
1.506	3.82653	1.506	3.59348	1.506	4.92015	1.506	10.0819	1.506	14.7208	1.506	0.47358
1.507	3.83811	1.507	3.61097	1.507	4.93695	1.507	10.1795	1.507	14.8882	1.507	0.48601
1.508	3.84975	1.508	3.6281	1.508	4.95357	1.508	10.2794	1.508	15.0589	1.508	0.49897
1.509	3.86139	1.509	3.64503	1.509	4.97	1.509	10.3816	1.509	15.2326	1.509	0.51252
1.51	3.8731	1.51	3.66168	1.51	4.9874	1.51	10.4861	1.51	15.4096	1.51	0.52654
1.511	3.88486	1.511	3.67777	1.511	5.00407	1.511	10.5931	1.511	15.5898	1.511	0.54114
1.512	3.89664	1.512	3.69332	1.512	5.02039	1.512	10.7025	1.512	15.7733	1.512	0.55639
1.513	3.9085	1.513	3.70937	1.513	5.0374	1.513	10.8143	1.513	15.9602	1.513	0.57214
1.514	3.92041	1.514	3.72808	1.514	5.0538	1.514	10.9286	1.514	16.1504	1.514	0.58831
1.515	3.93234	1.515	3.74678	1.515	5.07013	1.515	11.0455	1.515	16.344	1.515	0.60505
1.516	3.94432	1.516	3.76497	1.516	5.08837	1.516	11.1649	1.516	16.5411	1.516	0.62243
1.517	3.95637	1.517	3.7832	1.517	5.10572	1.517	11.2868	1.517	16.7417	1.517	0.64048
1.518	3.96844	1.518	3.80294	1.518	5.1222	1.518	11.4114	1.518	16.9459	1.518	0.65911
1.519	3.98059	1.519	3.82282	1.519	5.13801	1.519	11.5385	1.519	17.1536	1.519	0.67834
1.52	3.99277	1.52	3.84196	1.52	5.1534	1.52	11.6684	1.52	17.365	1.52	0.69823
1.521	4.00502	1.521	3.86134	1.521	5.16947	1.521	11.8009	1.521	17.5801	1.521	0.7188
1.522	4.0173	1.522	3.88152	1.522	5.18475	1.522	11.9361	1.522	17.7989	1.522	0.73988
1.523	4.02964	1.523	3.9012	1.523	5.19962	1.523	12.0741	1.523	18.0215	1.523	0.76165
1.524	4.042	1.524	3.92142	1.524	5.21452	1.524	12.2148	1.524	18.2479	1.524	0.78402
1.525	4.05438	1.525	3.9419	1.525	5.22886	1.525	12.3584	1.525	18.4782	1.525	0.80705
1.526	4.06683	1.526	3.96138	1.526	5.24339	1.526	12.5047	1.526	18.7125	1.526	0.83068
1.527	4.07936	1.527	3.98054	1.527	5.25936	1.527	12.654	1.527	18.9506	1.527	0.85502
1.528	4.0919	1.528	4.00158	1.528	5.27584	1.528	12.8061	1.528	19.1928	1.528	0.88009
1.529	4.10453	1.529	4.02462	1.529	5.29231	1.529	12.9611	1.529	19.4391	1.529	0.90568
1.53	4.11722	1.53	4.04811	1.53	5.30812	1.53	13.119	1.53	19.6895	1.53	0.93197
1.531	4.12991	1.531	4.07083	1.531	5.32327	1.531	13.2799	1.531	19.944	1.531	0.95899
1.532	4.14269	1.532	4.09315	1.532	5.33922	1.532	13.4438	1.532	20.2027	1.532	0.98668
1.533	4.15555	1.533	4.11606	1.533	5.35575	1.533	13.6107	1.533	20.4657	1.533	1.01507
1.534	4.16846	1.534	4.1373	1.534	5.3717	1.534	13.7807	1.534	20.733	1.534	1.04412
1.535	4.18139	1.535	4.16074	1.535	5.3886	1.535	13.9537	1.535	21.0047	1.535	1.07381
1.536	4.19439	1.536	4.19065	1.536	5.40965	1.536	14.1299	1.536	21.2807	1.536	1.10423
1.537	4.20745	1.537	4.21937	1.537	5.43198	1.537	14.3091	1.537	21.5613	1.537	1.1353
1.538	4.22052	1.538	4.24536	1.538	5.45278	1.538	14.4915	1.538	21.8463	1.538	1.16702
1.539	4.23365	1.539	4.27057	1.539	5.4719	1.539	14.6771	1.539	22.1358	1.539	1.19924
1.54	4.24686	1.54	4.29473	1.54	5.4898	1.54	14.8659	1.54	22.43	1.54	1.23227
1.541	4.26013	1.541	4.3182	1.541	5.50744	1.541	15.0579	1.541	22.7288	1.541	1.26605
1.542	4.27345	1.542	4.33992	1.542	5.52495	1.542	15.2531	1.542	23.0324	1.542	1.30039
1.543	4.28685	1.543	4.3611	1.543	5.54233	1.543	15.4517	1.543	23.3407	1.543	1.33539
1.544	4.3003	1.544	4.38123	1.544	5.55908	1.544	15.6535	1.544	23.6537	1.544	1.37112
1.545	4.31381	1.545	4.39991	1.545	5.57534	1.545	15.8587	1.545	23.9717	1.545	1.40763
1.546	4.32739	1.546	4.4194	1.546	5.59245	1.546	16.0672	1.546	24.2946	1.546	1.44479
1.547	4.34102	1.547	4.43972	1.547	5.60937	1.547	16.2791	1.547	24.6224	1.547	1.48261
1.548	4.35473	1.548	4.45894	1.548	5.62576	1.548	16.4944	1.548	24.9553	1.548	1.52104
1.549	4.36843	1.549	4.47779	1.549	5.64103	1.549	16.7132	1.549	25.2932	1.549	1.56011
1.55	4.38221	1.55	4.49686	1.55	5.65593	1.55	16.9354	1.55	25.6363	1.55	1.59999
1.551	4.39606	1.551	4.51704	1.551	5.67069	1.551	17.161	1.551	25.9845	1.551	1.64059
1.552	4.40997	1.552	4.53717	1.552	5.68577	1.552	17.3902	1.552	26.338	1.552	1.68175
1.553	4.42396	1.553	4.55643	1.553	5.69973	1.553	17.6229	1.553	26.6968	1.553	1.72339
1.554	4.43802	1.554	4.57623	1.554	5.71452	1.554	17.8591	1.554	27.0608	1.554	1.76564
1.555	4.45214	1.555	4.59595	1.555	5.73041	1.555	18.0989	1.555	27.4304	1.555	1.80853
1.556	4.46639	1.556	4.62024	1.556	5.74667	1.556	18.3423	1.556	27.8053	1.556	1.85204
1.557	4.4807	1.557	4.64589	1.557	5.76289	1.557	18.5893	1.557	28.1857	1.557	1.89626
1.558	4.49506	1.558	4.67649	1.558	5.77852	1.558	18.84	1.558	28.5718	1.558	1.94112
1.559	4.50949	1.559	4.70826	1.559	5.79384	1.559	19.0943	1.559	28.9634	1.559	1.98664
1.56	4.52399	1.56	4.73679	1.56	5.80926	1.56	19.3523	1.56	29.3607	1.56	2.03277
1.561	4.53861	1.561	4.76371	1.561	5.82478	1.561	19.614	1.561	29.7637	1.561	2.07949
1.562	4.55329	1.562	4.78915	1.562	5.83959	1.562	19.8794	1.562	30.1726	1.562	2.12694
1.563	4.56803	1.563	4.81341	1.563	5.85473	1.563	20.1486	1.563	30.5872	1.563	2.17493
1.564	4.58289	1.564	4.83583	1.564	5.87057	1.564	20.4215	1.564	31.0078	1.564	2.22347
1.565	4.59781	1.565	4.85656	1.565	5.88551	1.565	20.6983	1.565	31.4343	1.565	2.27253
1.566	4.61279	1.566	4.87403	1.566	5.89975	1.566	20.9788	1.566	31.8668	1.566	2.32209
1.567	4.62788	1.567	4.89103	1.567	5.91403	1.567	21.2632	1.567	32.3054	1.567	2.37212
1.568	4.64302	1.568	4.90977	1.568	5.92927	1.568	21.5514	1.568	32.7501	1.568	2.42264
1.569	4.65826	1.569	4.92927	1.569	5.94527	1.569	21.8435	1.569	33.2011	1.569	2.47367
1.57	4.67353	1.57	4.94868	1.57	5.96101	1.57	22.1394	1.57	33.6583	1.57	2.52515
1.571	4.68884	1.571	4.96761	1.571	5.97659	1.571	22.4393	1.571	34.1217	1.571	2.57715
1.572	4.70426	1.572	4.98674	1.572	5.99183	1.572	22.7431	1.572	34.5916	1.572	2.62958
1.573	4.71971	1.573	5.00684	1.573	6.01477	1.573	23.0509	1.573	35.0678	1.573	2.68243
1.574	4.73527	1.574	5.02724	1.574	6.03803	1.574	23.3626	1.574	35.5506	1.574	2.7357
1.575	4.75088	1.575	5.04742	1.575	6.05978	1.575	23.6782	1.575	36.0399	1.575	2.78959
1.576	4.76659	1.576	5.06845	1.576	6.07998	1.576	23.9979	1.576	36.5358	1.576	2.84398
1.577	4.78235	1.577	5.08886	1.577	6.10018	1.577	24.3217	1.577	37.0383	1.577	2.89889
1.578	4.79822	1.578	5.11385	1.578	6.1193	1.578	24.6494	1.578	37.5476	1.578	2.95429
1.579	4.81419	1.579	5.14165	1.579	6.13762	1.579	24.9812	1.579	38.0637	1.579	3.01015
1.58	4.83026	1.58	5.16931	1.58	6.15612	1.58	25.317	1.58	38.5866	1.58	3.06652
1.581	4.84636	1.581	5.19634	1.581	6.17485	1.581	25.657	1.581	39.1164	1.581	3.12338
1.582	4.86255	1.582	5.22037	1.582	6.19274	1.582	26.001	1.582	39.6532	1.582	3.18073
1.583	4.87879	1.583	5.24383	1.583	6.21137	1.583	26.3492	1.583	40.1971	1.583	3.23848
1.584	4.89512	1.584	5.26672	1.584	6.2296	1.584	26.7015	1.584	40.748	1.584	3.29679
1.585	4.91156	1.585	5.28979	1.585	6.24788	1.585	27.0579	1.585	41.3061	1.585	3.35579
1.586	4.92804	1.586	5.31235	1.586	6.26957	1.586	27.4185	1.586	41.8714	1.586	3.41546
1.587	4.94462	1.587	5.33864	1.587	6.28831	1.587	27.7833	1.587	42.444	1.587	3.47561
1.588	4.96131	1.588	5.37391	1.588	6.30524	1.588	28.1522	1.588	43.0239	1.588	3.53611
1.589	4.97808	1.589	5.40736	1.589	6.32349	1.589	28.5254	1.589	43.6112	1.589	3.59702
1.59	4.99494	1.59	5.43608	1.59	6.345	1.59	28.9028	1.59	44.2061	1.59	3.65835
1.591	5.0119	1.591	5.46393	1.591	6.36422	1.591	29.2843	1.591	44.8084	1.591	3.72018
1.592	5.02887	1.592	5.49107	1.592	6.38327	1.592	29.6702	1.592	45.4184	1.592	3.78262
1.593	5.04596	1.593	5.51581	1.593	6.40314	1.593	30.0603	1.593	46.036	1.593	3.84542
1.594	5.06314	1.594	5.53953	1.594	6.42413	1.594	30.4546	1.594	46.6614	1.594	3.90883
1.595	5.08041	1.595	5.56284	1.595	6.4485	1.595	30.8533	1.595	47.2946	1.595	3.973
1.596	5.09779	1.596	5.58713	1.596	6.47285	1.596	31.2562	1.596	47.9356	1.596	4.03774
1.597	5.11519	1.597	5.61015	1.597	6.496	1.597	31.6634	1.597	48.5845	1.597	4.1028
1.598	5.13269	1.598	5.63346	1.598	6.52298	1.598	32.075	1.598	49.2415	1.598	4.16812
1.599	5.1503	1.599	5.66176	1.599	6.54861	1.599	32.4908	1.599	49.9065	1.599	4.23372
1.6	5.168	1.6	5.69113	1.6	6.57418	1.6	32.911	1.6	50.5796	1.6	4.29967
1.601	5.18585	1.601	5.71954	1.601	6.59782	1.601	33.3355	1.601	51.261	1.601	4.36589
1.602	5.20373	1.602	5.74673	1.602	6.62125	1.602	33.7644	1.602	51.9505	1.602	4.43246
1.603	5.2217	1.603	5.77305	1.603	6.64747	1.603	34.1976	1.603	52.6485	1.603	4.49929
1.604	5.23983	1.604	5.7975	1.604	6.67353	1.604	34.6352	1.604	53.3548	1.604	4.56657
1.605	5.25804	1.605	5.8235	1.605	6.69849	1.605	35.0771	1.605	54.0696	1.605	4.63429
1.606	5.27634	1.606	5.85303	1.606	6.72327	1.606	35.5235	1.606	54.7929	1.606	4.70238
1.607	5.29473	1.607	5.88092	1.607	6.74882	1.607	35.9742	1.607	55.5248	1.607	4.77086
1.608	5.31319	1.608	5.90657	1.608	6.77978	1.608	36.4293	1.608	56.2654	1.608	4.83979
1.609	5.33179	1.609	5.93245	1.609	6.81479	1.609	36.8888	1.609	57.0147	1.609	4.90909
1.61	5.35047	1.61	5.95852	1.61	6.84683	1.61	37.3527	1.61	57.7728	1.61	4.97904
1.611	5.36923	1.611	5.98509	1.611	6.877	1.611	37.821	1.611	58.5398	1.611	5.0494
1.612	5.38812	1.612	6.012	1.612	6.90594	1.612	38.2938	1.612	59.3158	1.612	5.11982
1.613	5.40707	1.613	6.03992	1.613	6.9339	1.613	38.7709	1.613	60.1007	1.613	5.19065
1.614	5.42609	1.614	6.06591	1.614	6.96172	1.614	39.2525	1.614	60.8948	1.614	5.26176
1.615	5.44526	1.615	6.08989	1.615	7.00132	1.615	39.7385	1.615	61.698	1.615	5.33328
1.616	5.46451	1.616	6.11632	1.616	7.05959	1.616	40.229	1.616	62.5104	1.616	5.40548
1.617	5.48383	1.617	6.14566	1.617	7.11229	1.617	40.7239	1.617	63.3322	1.617	5.47787
1.618	5.50323	1.618	6.17309	1.618	7.17055	1.618	41.2232	1.618	64.1633	1.618	5.55058
1.619	5.52276	1.619	6.20628	1.619	7.22529	1.619	41.7269	1.619	65.0038	1.619	5.62387
1.62	5.54243	1.62	6.2394	1.62	7.27797	1.62	42.2351	1.62	65.8539	1.62	5.69738
1.621	5.56214	1.621	6.26734	1.621	7.32885	1.621	42.7477	1.621	66.7135	1.621	5.77192
1.622	5.58199	1.622	6.29441	1.622	7.37756	1.622	43.2648	1.622	67.5828	1.622	5.84679
1.623	5.6019	1.623	6.32046	1.623	7.43127	1.623	43.7863	1.623	68.4619	1.623	5.92209
1.624	5.62187	1.624	6.34518	1.624	7.48174	1.624	44.3122	1.624	69.3507	1.624	5.99815
1.625	5.64198	1.625	6.37091	1.625	7.52864	1.625	44.8426	1.625	70.2494	1.625	6.07415
1.626	5.66221	1.626	6.39968	1.626	7.57826	1.626	45.3775	1.626	71.1581	1.626	6.15031
1.627	5.68255	1.627	6.42686	1.627	7.62889	1.627	45.9167	1.627	72.0768	1.627	6.22691
1.628	5.70296	1.628	6.45352	1.628	7.68099	1.628	46.4604	1.628	73.0055	1.628	6.3037
1.629	5.72347	1.629	6.4796	1.629	7.72932	1.629	47.0085	1.629	73.9445	1.629	6.3807
1.63	5.74409	1.63	6.50625	1.63	7.77718	1.63	47.5611	1.63	74.8937	1.63	6.45786
1.631	5.76483	1.631	6.53582	1.631	7.83037	1.631	48.118	1.631	75.8532	1.631	6.53535
1.632	5.78566	1.632	6.57076	1.632	7.88005	1.632	48.6794	1.632	76.8231	1.632	6.6133
1.633	5.80659	1.633	6.60557	1.633	7.92678	1.633	49.2452	1.633	77.8035	1.633	6.69195
1.634	5.82757	1.634	6.64065	1.634	7.97089	1.634	49.8155	1.634	78.7944	1.634	6.77054
1.635	5.84871	1.635	6.67508	1.635	8.01344	1.635	50.3901	1.635	79.7959	1.635	6.84906
1.636	5.86995	1.636	6.70709	1.636	8.05721	1.636	50.9691	1.636	80.8082	1.636	6.92795
1.637	5.89121	1.637	6.73823	1.637	8.10699	1.637	51.5525	1.637	81.8312	1.637	7.00756
1.638	5.91257	1.638	6.76819	1.638	8.1552	1.638	52.1403	1.638	82.865	1.638	7.08748
1.639	5.93402	1.639	6.80722	1.639	8.20636	1.639	52.7325	1.639	83.9098	1.639	7.16709
1.64	5.95555	1.64	6.84738	1.64	8.25824	1.64	53.329	1.64	84.9656	1.64	7.24632
1.641	5.97717	1.641	6.88477	1.641	8.30744	1.641	53.9299	1.641	86.0325	1.641	7.32533
1.642	5.99889	1.642	6.92162	1.642	8.35538	1.642	54.5352	1.642	87.1105	1.642	7.40421
1.643	6.02069	1.643	6.95568	1.643	8.40439	1.643	55.1448	1.643	88.1998	1.643	7.48296
1.644	6.0426	1.644	6.98821	1.644	8.45358	1.644	55.7587	1.644	89.3003	1.644	7.5617
1.645	6.0646	1.645	7.01939	1.645	8.5079	1.645	56.3769	1.645	90.4123	1.645	7.64043
1.646	6.08676	1.646	7.04924	1.646	8.5611	1.646	56.9994	1.646	91.5357	1.646	7.71918
1.647	6.10901	1.647	7.07763	1.647	8.61458	1.647	57.6263	1.647	92.6707	1.647	7.79784
1.648	6.13134	1.648	7.10559	1.648	8.67449	1.648	58.2574	1.648	93.8173	1.648	7.87661
1.649	6.15375	1.649	7.13442	1.649	8.73142	1.649	58.8928	1.649	94.9757	1.649	7.95553
1.65	6.17625	1.65	7.16918	1.65	8.78439	1.65	59.5324	1.65	96.1458	1.65	8.03473
1.651	6.19884	1.651	7.20391	1.651	8.83845	1.651	60.1763	1.651	97.3277	1.651	8.11408
1.652	6.22157	1.652	7.24105	1.652	8.89339	1.652	60.8244	1.652	98.5217	1.652	8.19354
1.653	6.24439	1.653	7.27716	1.653	8.94834	1.653	61.4767	1.653	99.7276	1.653	8.27331
1.654	6.26733	1.654	7.31307	1.654	9.00424	1.654	62.1332	1.654	100.946	1.654	8.35321
1.655	6.2904	1.655	7.34761	1.655	9.06511	1.655	62.794	1.655	102.176	1.655	8.43325
1.656	6.31352	1.656	7.38182	1.656	9.12407	1.656	63.4588	1.656	103.418	1.656	8.51355
1.657	6.33678	1.657	7.41506	1.657	9.19196	1.657	64.1278	1.657	104.673	1.657	8.59429
1.658	6.36011	1.658	7.44774	1.658	9.25796	1.658	64.8009	1.658	105.941	1.658	8.67577
1.659	6.38356	1.659	7.48531	1.659	9.32528	1.659	65.4782	1.659	107.22	1.659	8.75754
1.66	6.40716	1.66	7.52112	1.66	9.39588	1.66	66.1595	1.66	108.513	1.66	8.84019
1.661	6.43081	1.661	7.55753	1.661	9.46539	1.661	66.8449	1.661	109.818	1.661	8.92346
1.662	6.45452	1.662	7.59724	1.662	9.5354	1.662	67.5343	1.662	111.136	1.662	9.00799
1.663	6.47838	1.663	7.64413	1.663	9.60699	1.663	68.2278	1.663	112.466	1.663	9.09289
1.664	6.50227	1.664	7.69133	1.664	9.67805	1.664	68.9252	1.664	113.81	1.664	9.17763
1.665	6.5263	1.665	7.73277	1.665	9.75062	1.665	69.6267	1.665	115.167	1.665	9.26273
1.666	6.55039	1.666	7.76918	1.666	9.82385	1.666	70.3321	1.666	116.536	1.666	9.34795
1.667	6.57463	1.667	7.80742	1.667	9.89566	1.667	71.0414	1.667	117.919	1.667	9.43309
1.668	6.59896	1.668	7.84431	1.668	9.96596	1.668	71.7547	1.668	119.316	1.668	9.51851
1.669	6.62344	1.669	7.87815	1.669	10.037	1.669	72.4718	1.669	120.725	1.669	9.60428
1.67	6.648	1.67	7.911	1.67	10.1268	1.67	73.1928	1.67	122.148	1.67	9.69072
1.671	6.67271	1.671	7.94774	1.671	10.2473	1.671	73.9176	1.671	123.584	1.671	9.77725
1.672	6.69749	1.672	7.98289	1.672	10.387	1.672	74.6462	1.672	125.035	1.672	9.86403
1.673	6.7224	1.673	8.01664	1.673	10.5319	1.673	75.3787	1.673	126.498	1.673	9.95075
1.674	6.7474	1.674	8.05436	1.674	10.6727	1.674	76.1148	1.674	127.976	1.674	10.0373
1.675	6.77253	1.675	8.09212	1.675	10.8134	1.675	76.8547	1.675	129.467	1.675	10.1243
1.676	6.79781	1.676	8.1338	1.676	10.9489	1.676	77.5983	1.676	130.973	1.676	10.2113
1.677	6.82311	1.677	8.17562	1.677	11.0806	1.677	78.3455	1.677	132.492	1.677	10.299
1.678	6.8485	1.678	8.21609	1.678	11.2093	1.678	79.0964	1.678	134.025	1.678	10.3874
1.679	6.87399	1.679	8.25468	1.679	11.3323	1.679	79.8509	1.679	135.573	1.679	10.4766
1.68	6.89953	1.68	8.29399	1.68	11.4534	1.68	80.6089	1.68	137.135	1.68	10.5669
1.681	6.92518	1.681	8.34292	1.681	11.5728	1.681	81.3705	1.681	138.712	1.681	10.6584
1.682	6.95101	1.682	8.4002	1.682	11.6902	1.682	82.1356	1.682	140.302	1.682	10.751
1.683	6.97695	1.683	8.45059	1.683	11.8262	1.683	82.9042	1.683	141.908	1.683	10.8454
1.684	7.003	1.684	8.49326	1.684	11.9611	1.684	83.6761	1.684	143.528	1.684	10.9395
1.685	7.02916	1.685	8.53419	1.685	12.0902	1.685	84.4515	1.685	145.163	1.685	11.034
1.686	7.05549	1.686	8.5734	1.686	12.2142	1.686	85.2303	1.686	146.812	1.686	11.1286
1.687	7.08193	1.687	8.61168	1.687	12.3375	1.687	86.0123	1.687	148.477	1.687	11.2222
1.688	7.10843	1.688	8.64911	1.688	12.4563	1.688	86.7977	1.688	150.156	1.688	11.315
1.689	7.13517	1.689	8.6862	1.689	12.5712	1.689	87.5863	1.689	151.851	1.689	11.4069
1.69	7.16209	1.69	8.7247	1.69	12.6829	1.69	88.3782	1.69	153.561	1.69	11.4987
1.691	7.18906	1.691	8.76395	1.691	12.8294	1.691	89.1732	1.691	155.286	1.691	11.5899
1.692	7.21609	1.692	8.80592	1.692	13.0076	1.692	89.9713	1.692	157.026	1.692	11.6806
1.693	7.24319	1.693	8.84783	1.693	13.1729	1.693	90.7725	1.693	158.782	1.693	11.7712
1.694	7.27044	1.694	8.88858	1.694	13.3355	1.694	91.5768	1.694	160.554	1.694	11.8616
1.695	7.29788	1.695	8.92896	1.695	13.5084	1.695	92.3841	1.695	162.341	1.695	11.9516
1.696	7.32544	1.696	8.96908	1.696	13.6745	1.696	93.1943	1.696	164.144	1.696	12.0413
1.697	7.35313	1.697	9.0092	1.697	13.832	1.697	94.0075	1.697	165.962	1.697	12.1309
1.698	7.38101	1.698	9.0536	1.698	13.9787	1.698	94.8235	1.698	167.797	1.698	12.2206
1.699	7.40888	1.699	9.09946	1.699	14.1168	1.699	95.6424	1.699	169.647	1.699	12.3101
1.7	7.43697	1.7	9.14235	1.7	14.2477	1.7	96.464	1.7	171.514	1.7	12.3998
1.701	7.46526	1.701	9.18454	1.701	14.3751	1.701	97.2884	1.701	173.397	1.701	12.4896
1.702	7.4938	1.702	9.2247	1.702	14.506	1.702	98.1155	1.702	175.296	1.702	12.5801
1.703	7.52247	1.703	9.26142	1.703	14.6344	1.703	98.9452	1.703	177.211	1.703	12.6712
1.704	7.55126	1.704	9.29989	1.704	14.7621	1.704	99.7775	1.704	179.143	1.704	12.7624
1.705	7.58023	1.705	9.34095	1.705	14.9103	1.705	100.612	1.705	181.092	1.705	12.8544
1.706	7.60939	1.706	9.3833	1.706	15.0791	1.706	101.45	1.706	183.057	1.706	12.9465
1.707	7.6386	1.707	9.43106	1.707	15.2349	1.707	102.29	1.707	185.039	1.707	13.0396
1.708	7.66791	1.708	9.48266	1.708	15.3845	1.708	103.132	1.708	187.037	1.708	13.1328
1.709	7.69741	1.709	9.53272	1.709	15.5272	1.709	103.976	1.709	189.053	1.709	13.2267
1.71	7.72702	1.71	9.58152	1.71	15.6617	1.71	104.823	1.71	191.086	1.71	13.321
1.711	7.75686	1.711	9.63653	1.711	15.7919	1.711	105.672	1.711	193.136	1.711	13.416
1.712	7.7868	1.712	9.68962	1.712	15.9167	1.712	106.523	1.712	195.203	1.712	13.5107
1.713	7.81688	1.713	9.74251	1.713	16.0478	1.713	107.377	1.713	197.287	1.713	13.6044
1.714	7.84712	1.714	9.79008	1.714	16.1756	1.714	108.232	1.714	199.389	1.714	13.6976
1.715	7.87743	1.715	9.83282	1.715	16.2966	1.715	109.089	1.715	201.508	1.715	13.7904
1.716	7.90789	1.716	9.87218	1.716	16.4154	1.716	109.949	1.716	203.645	1.716	13.8826
1.717	7.93848	1.717	9.91649	1.717	16.5363	1.717	110.81	1.717	205.8	1.717	13.975
1.718	7.96908	1.718	9.9606	1.718	16.65	1.718	111.673	1.718	207.972	1.718	14.0674
1.719	7.99982	1.719	10.0023	1.719	16.7576	1.719	112.538	1.719	210.163	1.719	14.1594
1.72	8.03064	1.72	10.0436	1.72	16.8708	1.72	113.404	1.72	212.371	1.72	14.2521
1.721	8.06165	1.721	10.0911	1.721	16.9975	1.721	114.272	1.721	214.598	1.721	14.345
1.722	8.09273	1.722	10.1377	1.722	17.1143	1.722	115.142	1.722	216.842	1.722	14.4384
1.723	8.12388	1.723	10.1836	1.723	17.2438	1.723	116.013	1.723	219.105	1.723	14.5317
1.724	8.15516	1.724	10.2297	1.724	17.3728	1.724	116.886	1.724	221.387	1.724	14.6254
1.725	8.18657	1.725	10.275	1.725	17.4964	1.725	117.76	1.725	223.686	1.725	14.7192
1.726	8.2181	1.726	10.317	1.726	17.6165	1.726	118.635	1.726	226.005	1.726	14.8133
1.727	8.24969	1.727	10.3626	1.727	17.7516	1.727	119.512	1.727	228.342	1.727	14.9082
1.728	8.28146	1.728	10.4061	1.728	17.9603	1.728	120.39	1.728	230.698	1.728	15.0036
1.729	8.31328	1.729	10.4503	1.729	18.1681	1.729	121.269	1.729	233.073	1.729	15.0983
1.73	8.34516	1.73	10.4987	1.73	18.3649	1.73	122.149	1.73	235.466	1.73	15.1928
1.731	8.37714	1.731	10.5549	1.731	18.5612	1.731	123.03	1.731	237.879	1.731	15.2873
1.732	8.41001	1.732	10.6166	1.732	18.7568	1.732	123.912	1.732	240.311	1.732	15.3814
1.733	8.44289	1.733	10.6693	1.733	18.9399	1.733	124.794	1.733	242.763	1.733	15.4753
1.734	8.47572	1.734	10.7184	1.734	19.1139	1.734	125.678			1.734	15.5686
1.735	8.50846	1.735	10.763	1.735	19.2893	1.735	126.562			1.735	15.6616
1.736	8.54118	1.736	10.8052	1.736	19.4771	1.736	127.447			1.736	15.754
1.737	8.57394	1.737	10.8472	1.737	19.6618	1.737	128.332			1.737	15.8472
1.738	8.60663	1.738	10.8865	1.738	19.8419	1.738	129.218			1.738	15.9415
1.739	8.63933	1.739	10.9282	1.739	20.0156	1.739	130.104			1.739	16.0368
1.74	8.67198	1.74	10.9705	1.74	20.1855	1.74	130.99			1.74	16.1322
1.741	8.70459	1.741	11.0157	1.741	20.3561	1.741	131.877			1.741	16.2265
1.742	8.73729	1.742	11.0686	1.742	20.5507					1.742	16.323
1.743	8.76996	1.743	11.1218	1.743	20.7471					1.743	16.4189
1.744	8.80264	1.744	11.1753	1.744	20.9453					1.744	16.5141
1.745	8.83528	1.745	11.2291	1.745	21.1452					1.745	16.6079
1.746	8.86796	1.746	11.2832	1.746	21.3469					1.746	16.7003
1.747	8.90069	1.747	11.3376	1.747	21.5505					1.747	16.7915
1.748	8.93367	1.748	11.3924	1.748	21.7558					1.748	16.8823
1.749	8.96671	1.749	11.4474	1.749	21.963					1.749	16.9719
1.75	8.99984	1.75	11.5028	1.75	22.172					1.75	17.061
1.751	9.03311	1.751	11.5585	1.751	22.3828					1.751	17.1489
1.752	9.06636	1.752	11.6145	1.752	22.5954					1.752	17.236
1.753	9.10187	1.753	11.6709	1.753	22.8099					1.753	17.3229
1.754	9.13808	1.754	11.7277	1.754	23.0263					1.754	17.4097
1.755	9.17387	1.755	11.7848	1.755	23.2445					1.755	17.4961
1.756	9.2093	1.756	11.8422	1.756	23.4646					1.756	17.5823
1.757	9.24446	1.757	11.9	1.757	23.6866					1.757	17.6683
1.758	9.2794	1.758	11.9582	1.758	23.9105					1.758	17.7553
1.759	9.31404	1.759	12.0168	1.759	24.1362					1.759	17.8421
1.76	9.34838	1.76	12.0757	1.76	24.3639					1.76	17.9285
1.761	9.38276	1.761	12.135	1.761	24.5935					1.761	18.0136
1.762	9.41724	1.762	12.1948	1.762	24.825					1.762	18.0982
1.763	9.45166	1.763	12.2549	1.763	25.0584					1.763	18.1832
1.764	9.48592	1.764	12.3154	1.764	25.2938					1.764	18.2682
1.765	9.51996	1.765	12.3764	1.765	25.5311					1.765	18.3535
1.766	9.55397	1.766	12.4377	1.766	25.7704					1.766	18.4392
1.767	9.5881	1.767	12.4995	1.767	26.0116					1.767	18.5249
1.768	9.62233	1.768	12.5617	1.768	26.2549					1.768	18.6111
1.769	9.65662	1.769	12.6244	1.769	26.5001					1.769	18.6985
1.77	9.69103	1.77	12.6875	1.77	26.7472					1.77	18.7874
1.771	9.72568	1.771	12.7511	1.771	26.9964					1.771	18.8774
1.772	9.76059	1.772	12.8151	1.772	27.2476					1.772	18.9662
1.773	9.79572	1.773	12.8797	1.773	27.5008					1.773	19.0543
1.774	9.83148	1.774	12.9447	1.774	27.756					1.774	19.143
1.775	9.86755	1.775	13.0101	1.775	28.0132					1.775	19.2322
1.776	9.90382	1.776	13.0761	1.776	28.2725					1.776	19.3214
1.777	9.94014	1.777	13.1426	1.777	28.5338					1.777	19.4107
1.778	9.97654	1.778	13.2096	1.778	28.7971					1.778	19.5003
1.779	10.0131	1.779	13.2771	1.779	29.0626					1.779	19.5912
1.78	10.0502	1.78	13.3452	1.78	29.3301					1.78	19.6832
1.781	10.0874	1.781	13.4138	1.781	29.5996					1.781	19.7755
1.782	10.1249	1.782	13.4829	1.782	29.8713					1.782	19.8669
1.783	10.1627	1.783	13.5526	1.783	30.145					1.783	19.9598
1.784	10.2024	1.784	13.6228	1.784	30.4209					1.784	20.0515
1.785	10.2424	1.785	13.6937	1.785	30.6989					1.785	20.1423
1.786	10.2824	1.786	13.7651	1.786	30.9789					1.786	20.2314
1.787	10.3227	1.787	13.8371	1.787	31.2612					1.787	20.3209
1.788	10.3632	1.788	13.9097	1.788	31.5455					1.788	20.4086
1.789	10.404	1.789	13.983	1.789	31.832					1.789	20.4946
1.79	10.4454	1.79	14.0568	1.79	32.1206					1.79	20.5786
1.791	10.487	1.791	14.1313	1.791	32.4114					1.791	20.6611
1.792	10.5288	1.792	14.2065	1.792	32.7044					1.792	20.7421
1.793	10.5706	1.793	14.2823	1.793	32.9995					1.793	20.8227
1.794	10.6128	1.794	14.3588	1.794	33.2968					1.794	20.9024
1.795	10.6552	1.795	14.4359	1.795	33.5964					1.795	20.9819
1.796	10.6977	1.796	14.5138	1.796	33.8981					1.796	21.0605
1.797	10.7404	1.797	14.5923	1.797	34.202					1.797	21.1386
1.798	10.7836	1.798	14.6716	1.798	34.5081					1.798	21.2175
1.799	10.8272	1.799	14.7516	1.799	34.8165					1.799	21.2954
1.8	10.8711	1.8	14.8323	1.8	35.1271					1.8	21.3751
1.801	10.9146	1.801	14.9138	1.801	35.44					1.801	21.4568
1.802	10.9594	1.802	14.996	1.802	35.755					1.802	21.5389
1.803	11.0045	1.803	15.079	1.803	36.0724					1.803	21.6218
1.804	11.049	1.804	15.1628	1.804	36.392					1.804	21.7029
1.805	11.0937	1.805	15.2474	1.805	36.7139					1.805	21.7841
1.806	11.1389	1.806	15.3328	1.806	37.0381					1.806	21.8673
1.807	11.1846	1.807	15.4191	1.807	37.3646					1.807	21.9489
1.808	11.2312	1.808	15.5061	1.808	37.6933					1.808	22.0286
1.809	11.2782	1.809	15.594	1.809	38.0244					1.809	22.107
1.81	11.3272	1.81	15.6828	1.81	38.3578					1.81	22.1861
1.811	11.3773	1.811	15.7725	1.811	38.6935					1.811	22.2636
1.812	11.4272	1.812	15.8631	1.812	39.0316					1.812	22.3394
1.813	11.477	1.813	15.9545	1.813	39.372					1.813	22.4141
1.814	11.5267	1.814	16.0469	1.814	39.7147					1.814	22.4875
1.815	11.5763	1.815	16.1402	1.815	40.0598					1.815	22.5613
1.816	11.625	1.816	16.2345	1.816	40.4073					1.816	22.6338
1.817	11.6731	1.817	16.3298	1.817	40.7572					1.817	22.7055
1.818	11.7221	1.818	16.426	1.818	41.1094					1.818	22.778
1.819	11.7709	1.819	16.5232	1.819	41.464					1.819	22.8502
1.82	11.8201	1.82	16.6214	1.82	41.8211					1.82	22.9232
1.821	11.8696	1.821	16.7207	1.821	42.1805					1.821	22.9978
1.822	11.9195	1.822	16.8209	1.822	42.5423					1.822	23.0726
1.823	11.9704	1.823	16.9223	1.823	42.9066					1.823	23.1478
1.824	12.0222	1.824	17.0247	1.824	43.2733					1.824	23.223
1.825	12.0744	1.825	17.1283	1.825	43.6425					1.825	23.2986
1.826	12.126	1.826	17.2329	1.826	44.0141					1.826	23.3774
1.827	12.1769	1.827	17.3386	1.827	44.3882					1.827	23.458
1.828	12.2282	1.828	17.4455	1.828	44.7647					1.828	23.5385
1.829	12.2787	1.829	17.5536	1.829	45.1437					1.829	23.6193
1.83	12.3287	1.83	17.6628	1.83	45.5252					1.83	23.7022
1.831	12.3784	1.831	17.7732	1.831	45.9092					1.831	23.7867
1.832	12.4276	1.832	17.8849	1.832	46.2957					1.832	23.8688
1.833	12.4764	1.833	17.9977	1.833	46.6847					1.833	23.9474
1.834	12.525	1.834	18.1118	1.834	47.0762					1.834	24.0221
1.835	12.5733	1.835	18.2272	1.835	47.4703					1.835	24.0943
1.836	12.6229	1.836	18.3439	1.836	47.8669					1.836	24.1635
1.837	12.6722	1.837	18.4618	1.837	48.266					1.837	24.2309
1.838	12.7211	1.838	18.5811	1.838	48.6677					1.838	24.2975
1.839	12.7695	1.839	18.7017	1.839	49.0719					1.839	24.3636
1.84	12.8173	1.84	18.8237	1.84	49.4787					1.84	24.4306
1.841	12.8651	1.841	18.9471	1.841	49.8882					1.841	24.4969
1.842	12.9131	1.842	19.0719	1.842	50.3001					1.842	24.5615
1.843	12.961	1.843	19.198	1.843	50.7147					1.843	24.6256
1.844	13.0087	1.844	19.3257	1.844	51.1319					1.844	24.6878
1.845	13.056	1.845	19.4548	1.845	51.5517					1.845	24.7494
1.846	13.1039	1.846	19.5853	1.846	51.9741					1.846	24.8125
1.847	13.1525	1.847	19.7174	1.847	52.3992					1.847	24.8758
1.848	13.2003	1.848	19.851	1.848	52.8269					1.848	24.9413
1.849	13.2478	1.849	19.9862	1.849	53.2572					1.849	25.009
1.85	13.2958	1.85	20.1229	1.85	53.6902					1.85	25.0772
1.851	13.3436	1.851	20.2612	1.851	54.1259					1.851	25.149
1.852	13.3912	1.852	20.4011	1.852	54.5642					1.852	25.2206
1.853	13.4384	1.853	20.5427	1.853	55.0052					1.853	25.2897
1.854	13.4858	1.854	20.6859	1.854	55.449					1.854	25.3566
1.855	13.5346	1.855	20.8308	1.855	55.8954					1.855	25.4232
1.856	13.5829	1.856	20.9774	1.856	56.3445					1.856	25.4897
1.857	13.6312	1.857	21.1257	1.857	56.7963					1.857	25.5563
1.858	13.6792	1.858	21.2757	1.858	57.2509					1.858	25.623
1.859	13.7271	1.859	21.4276	1.859	57.7082					1.859	25.689
1.86	13.7757	1.86	21.5812	1.86	58.1683					1.86	25.7545
1.861	13.8244	1.861	21.7366	1.861	58.6311					1.861	25.8196
1.862	13.8754	1.862	21.8939	1.862	59.0966					1.862	25.884
1.863	13.9268	1.863	22.0531	1.863	59.565					1.863	25.9492
1.864	13.978	1.864	22.2142	1.864	60.0361					1.864	26.0138
1.865	14.0295	1.865	22.3772	1.865	60.51					1.865	26.0764
1.866	14.082	1.866	22.5421	1.866	60.9867					1.866	26.1376
1.867	14.1347	1.867	22.709	1.867	61.4662					1.867	26.1984
1.868	14.1875	1.868	22.8779	1.868	61.9485					1.868	26.2578
1.869	14.2416	1.869	23.0488	1.869	62.4336					1.869	26.317
1.87	14.2967	1.87	23.2218	1.87	62.9216					1.87	26.3813
1.871	14.3515	1.871	23.3968	1.871	63.4124					1.871	26.4442
1.872	14.4061	1.872	23.574	1.872	63.9061					1.872	26.506
1.873	14.4611	1.873	23.7532	1.873	64.4026					1.873	26.5666
1.874	14.517	1.874	23.9347	1.874	64.902					1.874	26.6259
1.875	14.5744	1.875	24.1183	1.875	65.4043					1.875	26.684
1.876	14.6377	1.876	24.3041	1.876	65.9095					1.876	26.7439
1.877	14.7008	1.877	24.4922	1.877	66.4175					1.877	26.8062
1.878	14.7634	1.878	24.6825	1.878	66.9285					1.878	26.8668
1.879	14.8251	1.879	24.8752	1.879	67.4424					1.879	26.9255
1.88	14.8856	1.88	25.0701	1.88	67.9592					1.88	26.9841
1.881	14.9455	1.881	25.2675	1.881	68.4789					1.881	27.0426
1.882	15.0062	1.882	25.4672	1.882	69.0016					1.882	27.1012
1.883	15.066	1.883	25.6693	1.883	69.5272					1.883	27.1597
1.884	15.1251	1.884	25.8739	1.884	70.0558					1.884	27.2181
1.885	15.1839	1.885	26.0809	1.885	70.5873					1.885	27.2807
1.886	15.242	1.886	26.2905	1.886	71.1219					1.886	27.3484
1.887	15.3	1.887	26.5025	1.887	71.6594					1.887	27.4185
1.888	15.3591	1.888	26.7172	1.888	72.1999					1.888	27.4931
1.889	15.4216	1.889	26.9344	1.889	72.7434					1.889	27.5687
1.89	15.484	1.89	27.1543	1.89	73.2899					1.89	27.6451
1.891	15.5459	1.891	27.3769	1.891	73.8395					1.891	27.7187
1.892	15.6083	1.892	27.6021	1.892	74.3921					1.892	27.79
1.893	15.6704	1.893	27.8301	1.893	74.9477					1.893	27.8563
1.894	15.7326	1.894	28.0608	1.894	75.5064					1.894	27.9189
1.895	15.7946	1.895	28.2943	1.895	76.0681					1.895	27.9786
1.896	15.8563	1.896	28.5307	1.896	76.6329					1.896	28.0375
1.897	15.9198	1.897	28.7699	1.897	77.2008					1.897	28.0957
1.898	15.9847	1.898	29.0119	1.898	77.7718					1.898	28.156
1.899	16.0496	1.899	29.257	1.899	78.3458					1.899	28.2132
1.9	16.1169	1.9	29.505	1.9	78.923					1.9	28.2682
1.901	16.1853	1.901	29.7559	1.901	79.5033					1.901	28.3209
1.902	16.2545	1.902	30.0099	1.902	80.0867					1.902	28.373
1.903	16.3243	1.903	30.267	1.903	80.6733					1.903	28.4235
1.904	16.3921	1.904	30.5272	1.904	81.263					1.904	28.4729
1.905	16.4607	1.905	30.7905	1.905	81.8558					1.905	28.5261
1.906	16.5314	1.906	31.057	1.906	82.4519					1.906	28.5796
1.907	16.602	1.907	31.3267	1.907	83.0511					1.907	28.6352
1.908	16.673	1.908	31.5996	1.908	83.6534					1.908	28.6937
1.909	16.7456	1.909	31.8758	1.909	84.259					1.909	28.7478
1.91	16.8258	1.91	32.1554	1.91	84.8677					1.91	28.8013
1.911	16.9057	1.911	32.4383	1.911	85.4797					1.911	28.8549
1.912	16.9844	1.912	32.7246	1.912	86.0949					1.912	28.9074
1.913	17.0614	1.913	33.0143	1.913	86.7133					1.913	28.9584
1.914	17.1365	1.914	33.3075	1.914	87.335					1.914	29.0073
1.915	17.213	1.915	33.6042	1.915	87.9599					1.915	29.0576
1.916	17.2892	1.916	33.9044	1.916	88.5881					1.916	29.1104
1.917	17.3645	1.917	34.2083	1.917	89.2195					1.917	29.1628
1.918	17.439	1.918	34.5157	1.918	89.8542					1.918	29.2134
1.919	17.515	1.919	34.8269	1.919	90.4922					1.919	29.2636
1.92	17.5893	1.92	35.1417	1.92	91.1335					1.92	29.3136
1.921	17.6645	1.921	35.4603	1.921	91.7781					1.921	29.3632
1.922	17.7395	1.922	35.7827	1.922	92.4261					1.922	29.4125
1.923	17.814	1.923	36.1089	1.923	93.0773					1.923	29.4614
1.924	17.8891	1.924	36.439	1.924	93.7319					1.924	29.51
1.925	17.9681	1.925	36.773	1.925	94.3898					1.925	29.5583
1.926	18.0492	1.926	37.111	1.926	95.0511					1.926	29.6063
1.927	18.131	1.927	37.453	1.927	95.7158					1.927	29.654
1.928	18.2133	1.928	37.7989	1.928	96.3838					1.928	29.7013
1.929	18.2964	1.929	38.149	1.929	97.0552					1.929	29.7483
1.93	18.38	1.93	38.5032	1.93	97.73					1.93	29.795
1.931	18.4643	1.931	38.8616	1.931	98.4083					1.931	29.8414
1.932	18.5493	1.932	39.2242	1.932	99.0899					1.932	29.8874
1.933	18.6349	1.933	39.5911	1.933	99.7749					1.933	29.9331
1.934	18.7212	1.934	39.9622	1.934	100.463					1.934	29.9786
1.935	18.8082	1.935	40.3377	1.935	101.155					1.935	30.0237
1.936	18.8959	1.936	40.7176	1.936	101.851					1.936	30.0685
1.937	18.9843	1.937	41.102	1.937	102.55					1.937	30.1129
1.938	19.0734	1.938	41.4908	1.938	103.252					1.938	30.1571
1.939	19.1633	1.939	41.8841	1.939	103.958					1.939	30.2009
1.94	19.2539	1.94	42.282	1.94	104.667					1.94	30.2445
1.941	19.3452	1.941	42.6846	1.941	105.38					1.941	30.2877
1.942	19.4372	1.942	43.0918	1.942	106.096					1.942	30.3307
1.943	19.5301	1.943	43.5038	1.943	106.816					1.943	30.3733
1.944	19.6237	1.944	43.9205	1.944	107.539					1.944	30.4156
1.945	19.7181	1.945	44.342	1.945	108.266					1.945	30.4576
1.946	19.8133	1.946	44.7684	1.946	108.997					1.946	30.4993
1.947	19.9094	1.947	45.1997	1.947	109.731					1.947	30.5407
1.948	20.0062	1.948	45.636	1.948	110.469					1.948	30.5818
1.949	20.1039	1.949	46.0772	1.949	111.21					1.949	30.6227
1.95	20.2024	1.95	46.5236	1.95	111.955					1.95	30.6632
1.951	20.3019	1.951	46.975	1.951	112.703					1.951	30.7034
1.952	20.4021	1.952	47.4316	1.952	113.455					1.952	30.7433
1.953	20.5033	1.953	47.8935	1.953	114.211					1.953	30.7829
1.954	20.6053	1.954	48.3606	1.954	114.97					1.954	30.8223
1.955	20.7083	1.955	48.8329	1.955	115.733					1.955	30.8614
1.956	20.8122	1.956	49.3107	1.956	116.5					1.956	30.9001
1.957	20.917	1.957	49.7939	1.957	117.27					1.957	30.9386
1.958	21.0228	1.958	50.2826	1.958	118.044					1.958	30.9768
1.959	21.1296	1.959	50.7768	1.959	118.821					1.959	31.0147
1.96	21.2373	1.96	51.2765	1.96	119.603					1.96	31.0523
1.961	21.3461	1.961	51.7819	1.961	120.388					1.961	31.0896
1.962	21.4559	1.962	52.293	1.962	121.177					1.962	31.1267
1.963	21.5666	1.963	52.8098	1.963	121.969					1.963	31.1635
1.964	21.6785	1.964	53.3325	1.964	122.765					1.964	31.2
1.965	21.7913	1.965	53.8609	1.965	123.565					1.965	31.2362
1.966	21.9053	1.966	54.3953	1.966	124.369					1.966	31.2722
1.967	22.0203	1.967	54.9356	1.967	125.177					1.967	31.3079
1.968	22.1365	1.968	55.482	1.968	125.988					1.968	31.3433
1.969	22.2537	1.969	56.0344	1.969	126.803					1.969	31.3784
1.97	22.3722	1.97	56.593	1.97	127.622					1.97	31.4133
1.971	22.4917	1.971	57.1577	1.971	128.445					1.971	31.4479
1.972	22.6124	1.972	57.7287	1.972	129.272					1.972	31.4823
1.973	22.7344	1.973	58.306	1.973	130.102					1.973	31.5164
1.974	22.8575	1.974	58.8897	1.974	130.936					1.974	31.5502
1.975	22.9818	1.975	59.4798	1.975	131.774					1.975	31.5838
1.976	23.1074	1.976	60.0763	1.976	132.616					1.976	31.6171
1.977	23.2343	1.977	60.6794	1.977	133.462					1.977	31.6502
1.978	23.3624	1.978	61.2891	1.978	134.312					1.978	31.6831
1.979	23.4918	1.979	61.9055	1.979	135.166					1.979	31.7156
1.98	23.6226	1.98	62.5286	1.98	136.023					1.98	31.7479
1.981	23.7546	1.981	63.1585	1.981	136.885					1.981	31.78
1.982	23.888	1.982	63.7952	1.982	137.75					1.982	31.8119
1.983	24.0228	1.983	64.4388	1.983	138.62					1.983	31.8435
1.984	24.159	1.984	65.0894	1.984	139.493					1.984	31.8748
1.985	24.2966	1.985	65.747	1.985	140.371					1.985	31.9059
1.986	24.4357	1.986	66.4117	1.986	141.252					1.986	31.9368
1.987	24.5761	1.987	67.0835	1.987	142.137					1.987	31.9675
1.988	24.7181	1.988	67.7626	1.988	143.027					1.988	31.9979
1.989	24.8616	1.989	68.4489	1.989	143.92					1.989	32.0281
1.99	25.0065	1.99	69.1427	1.99	144.817					1.99	32.0581
1.991	25.153	1.991	69.8438	1.991	145.719					1.991	32.0878
1.992	25.3011	1.992	70.5524	1.992	146.624
1.993	25.4507	1.993	71.2685	1.993	147.534
1.994	25.6019	1.994	71.9922	1.994	148.447
1.995	25.7548	1.995	72.7236	1.995	149.365
1.996	25.9093	1.996	73.4628	1.996	150.287
1.997	26.0655	1.997	74.2097	1.997	151.213
1.998	26.2233	1.998	74.9646	1.998	152.143
1.999	26.3829	1.999	75.7274	1.999	153.077
--	--

## Sheet: g-it
Time (h)	j (A cm-2)	Time (h)	j (A cm-2)	Time (h)	j (A cm-2)	Time (h)	j (A cm-2)	Time (h)	j (A cm-2)	Time (h)	j (A cm-2)	Time (h)	j (A cm-2)	Time (h)	j (A cm-2)	Time (h)	j (A cm-2)	Time (h)	j (A cm-2)	Time (h)	j (A cm-2)	Time (h)	j (A cm-2)
5.55556e-05	-1.13789	50.8139	-1.05687	100.564	-1.04173	149.585	-1.04951	200.931	-1.08306	250.901	-1.00123	300.47	-1.10925	350.861	-1.04419	400.823	-0.98363	450.157	-1.08388	499.927	-1.05074	550.727	-1.07365
0.000111111	-1.12111	50.8139	-1.05483	100.564	-1.03887	149.585	-1.04787	200.931	-1.08265	250.901	-1.00164	300.47	-1.10884	350.861	-1.04255	400.823	-0.98282	450.157	-1.08347	499.927	-1.04951	550.727	-1.07283
0.000166667	-1.11047	50.8139	-1.05728	100.564	-1.04378	149.585	-1.05033	200.931	-1.08101	250.901	-1.00123	300.47	-1.1072	350.861	-1.04501	400.823	-0.98118	450.157	-1.08511	499.927	-1.05074	550.727	-1.07324
0.000222222	-1.10597	50.8139	-1.05524	100.564	-1.04378	149.585	-1.05769	200.931	-1.08061	250.901	-1.00164	300.47	-1.10884	350.861	-1.0446	400.823	-0.98322	450.157	-1.08674	499.927	-1.05074	550.727	-1.07242
0.000277778	-1.1027	50.8139	-1.05565	100.564	-1.04419	149.585	-1.06056	200.931	-1.08142	250.901	-1.00123	300.47	-1.10761	350.861	-1.04173	400.823	-0.98241	450.157	-1.0847	499.927	-1.0491	550.727	-1.07324
0.000333333	-1.10106	50.8139	-1.0536	100.564	-1.04092	149.585	-1.06342	200.931	-1.08224	250.901	-1.00205	300.47	-1.10393	350.861	-1.04378	400.823	-0.98036	450.157	-1.08756	499.927	-1.0491	550.727	-1.0761
0.000388889	-1.10147	50.8139	-1.05646	100.564	-1.03273	149.585	-1.06792	200.931	-1.0802	250.901	-1.00123	300.47	-1.10393	350.861	-1.04173	400.823	-0.98118	450.157	-1.08879	499.927	-1.04992	550.727	-1.0761
0.000444444	-1.10025	50.8139	-1.05565	100.564	-1.03723	149.586	-1.06833	200.931	-1.08101	250.901	-1.00082	300.47	-1.11007	350.861	-1.04214	400.823	-0.98241	450.157	-1.08715	499.927	-1.04828	550.727	-1.07242
0.0005	-1.09984	50.8139	-1.05483	100.564	-1.0356	149.586	-1.06383	200.931	-1.08306	250.901	-1.00123	300.47	-1.10475	350.861	-1.04133	400.823	-0.98036	450.157	-1.08552	499.927	-1.05033	550.727	-1.0761
0.000555556	-1.09943	50.8139	-1.05483	100.564	-1.03191	149.586	-1.06219	200.931	-1.08429	250.901	-1.00123	300.47	-1.10556	350.861	-1.04583	400.823	-0.97872	450.157	-1.08429	499.927	-1.05196	550.727	-1.0716
0.000611111	-1.09943	50.8139	-1.05319	100.564	-1.03069	149.586	-1.05974	200.931	-1.08142	250.901	-1.00164	300.47	-1.10147	350.861	-1.04255	400.823	-0.97791	450.157	-1.08101	499.927	-1.05196	550.727	-1.07488
0.000666667	-1.0982	50.8139	-1.05401	100.564	-1.04092	149.586	-1.05769	200.931	-1.08633	250.901	-1.00082	300.47	-1.10311	350.861	-1.04337	400.823	-0.97709	450.157	-1.07733	499.927	-1.05278	550.727	-1.07079
0.000722222	-1.09902	50.8139	-1.05237	100.564	-1.04337	149.586	-1.06465	200.931	-1.08347	250.901	-0.99959	300.47	-1.10311	350.861	-1.04378	400.823	-0.97913	450.157	-1.07815	499.927	-1.05278	550.727	-1.0716
0.000777778	-1.09943	50.8139	-1.05155	100.564	-1.04214	149.586	-1.06383	200.931	-1.07979	250.901	-1.00164	300.47	-1.10147	350.861	-1.04337	400.823	-0.98322	450.157	-1.08265	499.927	-1.05115	550.727	-1.07079
0.000833333	-1.10025	50.8139	-1.05115	100.564	-1.04133	149.586	-1.06097	200.931	-1.08224	250.901	-1	300.47	-1.10311	350.861	-1.04501	400.823	-0.98363	450.157	-1.08101	499.927	-1.05196	550.727	-1.07283
0.000888889	-1.09902	50.8139	-1.04992	100.564	-1.04296	149.586	-1.06383	200.931	-1.08061	250.901	-0.99959	300.47	-1.10188	350.861	-1.04337	400.823	-0.98159	450.157	-1.08511	499.927	-1.05196	550.727	-1.07529
0.000944444	-1.09861	50.8139	-1.05442	100.564	-1.0401	149.586	-1.05851	200.931	-1.07938	250.901	-1	300.47	-1.10475	350.861	-1.04092	400.823	-0.982	450.157	-1.08797	499.927	-1.04951	550.727	-1.07365
0.001	-1.10025	50.8139	-1.05565	100.564	-1.03764	149.587	-1.05892	200.931	-1.08061	250.901	-1.00082	300.47	-1.10475	350.861	-1.04173	400.823	-0.98077	450.157	-1.0847	499.927	-1.04787	550.727	-1.07651
0.00106	-1.09984	50.8139	-1.05606	100.564	-1.03846	149.587	-1.07242	200.931	-1.08306	250.901	-1.00164	300.47	-1.10229	350.861	-1.04378	400.823	-0.97995	450.157	-1.08838	499.927	-1.04828	550.727	-1.07406
0.00111	-1.10065	50.8139	-1.05524	100.564	-1.03928	149.587	-1.09861	200.931	-1.08552	250.901	-1.00041	300.47	-1.09861	350.861	-1.0446	400.823	-0.98077	450.157	-1.0847	499.927	-1.04869	550.727	-1.07447
0.00117	-1.10106	50.8139	-1.05319	100.564	-1.03682	149.587	-1.09697	200.931	-1.08592	250.901	-0.99959	300.47	-1.10884	350.861	-1.04583	400.823	-0.97995	450.157	-1.08183	499.927	-1.05033	550.727	-1.07529
0.00122	-1.10147	50.8139	-1.05401	100.564	-1.0356	149.587	-1.09288	200.931	-1.08633	250.901	-0.99836	300.47	-1.10556	350.861	-1.04542	400.823	-0.98609	450.157	-1.08552	499.927	-1.05074	550.727	-1.07283
0.00128	-1.10147	50.8139	-1.05442	100.564	-1.03191	149.587	-1.08797	200.931	-1.08592	250.901	-0.99959	300.47	-1.1072	350.861	-1.04542	400.823	-0.98732	450.157	-1.08715	499.927	-1.04787	550.727	-1.07242
0.00133	-1.10025	50.8139	-1.05155	100.564	-1.02905	149.587	-1.08674	200.931	-1.08797	250.901	-1	300.47	-1.10352	350.861	-1.04378	400.823	-0.98813	450.157	-1.0892	499.927	-1.05278	550.727	-1.06874
0.00139	-1.10065	50.8139	-1.05115	100.564	-1.02782	149.587	-1.08429	200.931	-1.08347	250.901	-0.99918	300.47	-1.10638	350.861	-1.04501	400.823	-0.98773	450.157	-1.08715	499.927	-1.04992	550.727	-1.07079
0.00144	-1.10065	50.8139	-1.05074	100.564	-1.0356	149.587	-1.08101	200.934	-1.08224	250.901	-0.99959	300.47	-1.10393	350.864	-1.04583	400.826	-0.98404	450.157	-1.08511	499.93	-1.05319	550.73	-1.07119
0.0015	-1.10147	50.8139	-1.04869	100.564	-1.04051	149.587	-1.08592	200.934	-1.08061	250.901	-0.99959	300.47	-1.10597	350.864	-1.04337	400.826	-0.98282	450.157	-1.08511	499.93	-1.05319	550.73	-1.07406
0.00156	-1.10106	50.8139	-1.04951	100.564	-1.03723	149.588	-1.07938	200.934	-1.07733	250.901	-0.99918	300.47	-1.10311	350.864	-1.04664	400.826	-0.982	450.157	-1.08224	499.93	-1.04992	550.73	-1.07406
0.00161	-1.10147	50.8139	-1.0491	100.564	-1.03355	149.588	-1.07774	200.934	-1.07774	250.901	-1	300.47	-1.09943	350.864	-1.04501	400.826	-0.98445	450.157	-1.08142	499.93	-1.04787	550.73	-1.07119
0.00167	-1.10065	50.8139	-1.0491	100.564	-1.03314	149.588	-1.07938	200.934	-1.08347	250.901	-1	300.47	-1.10393	350.864	-1.04542	400.826	-0.98404	450.157	-1.0802	499.93	-1.05074	550.73	-1.07447
0.00172	-1.09861	50.8139	-1.04746	100.564	-1.03232	149.588	-1.07938	200.934	-1.08183	250.901	-0.99795	300.47	-1.1027	350.864	-1.04542	400.826	-0.98159	450.158	-1.08347	499.93	-1.05074	550.73	-1.07365
0.00178	-1.09943	50.8139	-1.04705	100.564	-1.04051	149.588	-1.07938	200.934	-1.08388	250.901	-0.99795	300.47	-1.1027	350.864	-1.04624	400.826	-0.98363	450.158	-1.08511	499.93	-1.05115	550.73	-1.07201
0.00183	-1.10025	50.8139	-1.04501	100.564	-1.03764	149.588	-1.08265	200.934	-1.08429	250.901	-0.99755	300.47	-1.10311	350.864	-1.04501	400.826	-0.98363	450.158	-1.08183	499.93	-1.04746	550.73	-1.07119
0.00189	-1.0982	50.8139	-1.05115	100.564	-1.03232	149.588	-1.08224	200.934	-1.08265	250.901	-1.00041	300.47	-1.1027	350.864	-1.04583	400.826	-0.98404	450.158	-1.07815	499.93	-1.04624	550.73	-1.07201
0.00194	-1.09943	50.8139	-1.05033	100.564	-1.0356	149.588	-1.07938	200.934	-1.08306	250.901	-1	300.47	-1.10188	350.864	-1.04255	400.826	-0.98445	450.158	-1.07201	499.93	-1.05278	550.73	-1.0716
0.002	-1.09902	50.8139	-1.05115	100.564	-1.03314	149.589	-1.07283	200.934	-1.08306	250.901	-1.00041	300.47	-1.09902	350.864	-1.04419	400.826	-0.98445	450.158	-1.08183	499.93	-1.0536	550.73	-1.07201
0.00206	-1.10025	50.8139	-1.05155	100.564	-1.03519	149.589	-1.07488	200.934	-1.08265	250.901	-1	300.47	-1.1027	350.864	-1.04296	400.826	-0.98404	450.158	-1.08756	499.93	-1.05278	550.73	-1.07365
0.00211	-1.09902	50.8139	-1.04992	100.564	-1.03478	149.589	-1.07283	200.934	-1.08388	250.901	-0.99959	300.47	-1.09984	350.864	-1.04214	400.826	-0.98282	450.158	-1.08429	499.93	-1.04992	550.73	-1.07365
0.00217	-1.09738	50.8139	-1.05319	100.564	-1.03191	149.589	-1.07038	200.934	-1.08101	250.901	-1.00082	300.47	-1.10311	350.864	-1.03805	400.826	-0.982	450.158	-1.08306	499.93	-1.05115	550.73	-1.07201
0.00222	-1.09861	50.8139	-1.05524	100.564	-1.0266	149.589	-1.06874	200.934	-1.08265	250.901	-0.99959	300.47	-1.09861	350.864	-1.04828	400.826	-0.98322	450.158	-1.0892	499.93	-1.05074	550.73	-1.07365
0.00228	-1.10025	50.8139	-1.05646	100.564	-1.03846	149.589	-1.06874	200.934	-1.08142	250.901	-1.00041	300.47	-1.10106	350.864	-1.04501	400.826	-0.98322	450.158	-1.08879	499.93	-1.04992	550.73	-1.07242
0.00233	-1.10106	50.8139	-1.05646	100.564	-1.03232	149.589	-1.0716	200.934	-1.07938	250.901	-0.99918	300.47	-1.10393	350.864	-1.04583	400.826	-0.98404	450.158	-1.08552	499.93	-1.04951	550.73	-1.07201
0.00239	-1.1027	50.8139	-1.05892	100.564	-1.02987	149.589	-1.0761	200.934	-1.08142	250.901	-0.99959	300.47	-1.09902	350.864	-1.04542	400.826	-0.98568	450.158	-1.0847	499.93	-1.04992	550.73	-1.07447
0.00244	-1.10065	50.8139	-1.05933	100.564	-1.02905	149.589	-1.07529	200.934	-1.08142	250.901	-1	300.47	-1.09902	350.864	-1.04542	400.826	-0.98404	450.158	-1.08224	499.93	-1.05074	550.73	-1.07283
0.0025	-1.10311	50.8139	-1.05769	100.564	-1.02946	149.589	-1.07242	200.934	-1.08429	250.901	-0.99918	300.47	-1.10188	350.864	-1.0446	400.826	-0.98527	450.158	-1.08183	499.93	-1.04828	550.73	-1.0716
0.00256	-1.1027	50.8139	-1.05687	100.564	-1.02823	149.59	-1.08347	200.934	-1.08265	250.901	-1.00082	300.47	-1.09779	350.864	-1.04664	400.826	-0.98609	450.158	-1.07938	499.93	-1.04746	550.73	-1.07038
0.00261	-1.10147	50.8139	-1.05687	100.564	-1.02537	149.59	-1.10229	200.934	-1.08142	250.901	-1	300.47	-1.09943	350.864	-1.04583	400.826	-0.9865	450.158	-1.08552	499.93	-1.0536	550.73	-1.07119
0.00267	-1.10106	50.8139	-1.05606	100.564	-1.02332	149.59	-1.09697	200.934	-1.08183	250.901	-0.99877	300.47	-1.09861	350.864	-1.04378	400.826	-0.98322	450.158	-1.08224	499.93	-1.05196	550.73	-1.07038
0.00272	-1.10311	50.8139	-1.05974	100.564	-1.01923	149.59	-1.09534	200.934	-1.08429	250.901	-0.99714	300.47	-1.10516	350.864	-1.04255	400.826	-0.98363	450.158	-1.08224	499.93	-1.05483	550.73	-1.0757
0.00278	-1.10393	50.8139	-1.05933	100.564	-1.02987	149.59	-1.09288	200.934	-1.0802	250.901	-0.99632	300.47	-1.09943	350.864	-1.04705	400.826	-0.98118	450.158	-1.08347	499.93	-1.05237	550.73	-1.07365
0.00283	-1.10352	50.8167	-1.05892	100.567	-1.02782	149.59	-1.09329	200.937	-1.08142	250.901	-1.00164	300.473	-1.10188	350.864	-1.04419	400.829	-0.98404	450.158	-1.08306	499.933	-1.05155	550.73	-1.07324
0.00289	-1.10229	50.8167	-1.05851	100.567	-1.02373	149.59	-1.09329	200.937	-1.08183	250.901	-1.00164	300.473	-1.10106	350.867	-1.04419	400.829	-0.98363	450.158	-1.08101	499.933	-1.0536	550.733	-1.07406
0.00294	-1.10311	50.8167	-1.05933	100.567	-1.01923	149.591	-1.09493	200.937	-1.08101	250.901	-1.00327	300.473	-1.10229	350.867	-1.04296	400.829	-0.982	450.158	-1.08347	499.933	-1.05074	550.733	-1.07447
0.003	-1.1027	50.8167	-1.05687	100.567	-1.02373	149.591	-1.09738	200.937	-1.08265	250.901	-1.00205	300.473	-1.09943	350.867	-1.04624	400.829	-0.98609	450.158	-1.08183	499.933	-1.05237	550.733	-1.07488
0.00306	-1.10106	50.8167	-1.05687	100.567	-1.01555	149.591	-1.09574	200.937	-1.08756	250.901	-1.00041	300.473	-1.10065	350.867	-1.04583	400.829	-0.98445	450.158	-1.07733	499.933	-1.05033	550.733	-1.07529
0.00311	-1.10311	50.8167	-1.05646	100.567	-1.02169	149.591	-1.09288	200.937	-1.08633	250.901	-1.00082	300.473	-1.10025	350.867	-1.04624	400.829	-0.98609	450.158	-1.08183	499.933	-1.05033	550.733	-1.0757
0.00317	-1.10352	50.8167	-1.05524	100.567	-1.01718	149.591	-1.09288	200.937	-1.08429	250.901	-1.00245	300.473	-1.10147	350.867	-1.04255	400.829	-0.98527	450.158	-1.08224	499.933	-1.05196	550.733	-1.07324
0.00322	-1.10311	50.8167	-1.05483	100.567	-1.01514	149.591	-1.09083	200.937	-1.08306	250.901	-1.00245	300.473	-1.09861	350.867	-1.04501	400.829	-0.98609	450.158	-1.07938	499.933	-1.04787	550.733	-1.07488
0.00328	-1.10352	50.8167	-1.05646	100.567	-1.01841	149.591	-1.08715	200.937	-1.08101	250.901	-1.00164	300.473	-1.10106	350.867	-1.0446	400.829	-0.98609	450.158	-1.0761	499.933	-1.04951	550.733	-1.07324
0.00333	-1.10311	50.8167	-1.05606	100.567	-1.01555	149.591	-1.09002	200.937	-1.08388	250.901	-1.00205	300.473	-1.10147	350.867	-1.04214	400.829	-0.98732	450.158	-1.08142	499.933	-1.04869	550.733	-1.07201
0.00339	-1.1027	50.8167	-1.05442	100.567	-1.01555	149.591	-1.09002	200.937	-1.08511	250.901	-1.00082	300.473	-1.09943	350.867	-1.04255	400.829	-0.98486	450.158	-1.08347	499.933	-1.05115	550.733	-1.07038
0.00344	-1.10229	50.8167	-1.05483	100.567	-1.01555	149.591	-1.08715	200.937	-1.08388	250.901	-1	300.473	-1.10025	350.867	-1.04419	400.829	-0.98691	450.158	-1.08429	499.933	-1.05115	550.733	-1.06956
0.0035	-1.1027	50.8167	-1.05401	100.567	-1.01637	149.592	-1.09124	200.937	-1.08224	250.901	-0.99959	300.473	-1.10025	350.867	-1.04542	400.829	-0.9865	450.158	-1.08552	499.933	-1.04828	550.733	-1.0761
0.00356	-1.10311	50.8167	-1.05442	100.567	-1.01555	149.592	-1.08961	200.937	-1.08306	250.901	-0.99795	300.473	-1.09779	350.867	-1.04419	400.829	-0.98404	450.158	-1.08347	499.933	-1.05033	550.733	-1.07283
0.00361	-1.10352	50.8167	-1.05646	100.567	-1.01105	149.592	-1.09206	200.937	-1.08429	250.901	-1.0045	300.473	-1.09861	350.867	-1.04746	400.829	-0.98568	450.158	-1.08224	499.933	-1.0536	550.733	-1.07365
0.00367	-1.10352	50.8167	-1.05892	100.567	-1.00736	149.592	-1.09124	200.937	-1.08388	250.901	-1.00327	300.473	-1.10352	350.867	-1.04664	400.829	-0.9865	450.158	-1.08715	499.933	-1.05074	550.733	-1.07283
0.00372	-1.10475	50.8167	-1.05565	100.567	-1.00777	149.592	-1.0937	200.937	-1.08388	250.901	-1.00245	300.473	-1.10147	350.867	-1.04419	400.829	-0.98691	450.158	-1.08592	499.933	-1.05155	550.733	-1.07201
0.00378	-1.10434	50.8167	-1.05524	100.567	-1.00655	149.592	-1.10025	200.937	-1.08388	250.901	-1.00245	300.473	-1.1207	350.867	-1.04583	400.829	-0.98445	450.158	-1.08879	499.933	-1.04992	550.733	-1.0716
0.00383	-1.10311	50.8167	-1.05687	100.567	-1.00327	149.592	-1.10025	200.937	-1.08306	250.901	-1.00164	300.473	-1.11743	350.867	-1.04378	400.829	-0.98322	450.158	-1.09083	499.933	-1.05033	550.733	-1.07201
0.00389	-1.10311	50.8167	-1.0536	100.567	-1.00123	149.592	-1.0982	200.937	-1.08265	250.901	-1.00245	300.473	-1.11457	350.867	-1.04378	400.829	-0.98322	450.158	-1.08715	499.933	-1.04746	550.733	-1.07038
0.00394	-1.10188	50.8167	-1.05728	100.567	-1.00205	149.592	-1.09779	200.937	-1.08142	250.901	-1.00245	300.473	-1.11416	350.867	-1.04419	400.829	-0.98527	450.159	-1.08388	499.933	-1.0491	550.733	-1.07774
0.004	-1.10147	50.8167	-1.05892	100.567	-0.99959	149.592	-1.09534	200.937	-1.08224	250.901	-1.00245	300.473	-1.11334	350.867	-1.04173	400.829	-0.98445	450.159	-1.08429	499.933	-1.05033	550.733	-1.07651
0.00406	-1.10311	50.8167	-1.05769	100.567	-1.01473	149.593	-1.09902	200.937	-1.08183	250.901	-1.00245	300.473	-1.11211	350.867	-1.04501	400.829	-0.98486	450.159	-1.08592	499.933	-1.04664	550.733	-1.07324
0.00411	-1.10229	50.8167	-1.05892	100.567	-1.01432	149.593	-1.09534	200.937	-1.07938	250.901	-1.00368	300.473	-1.11047	350.867	-1.04337	400.829	-0.98404	450.159	-1.08265	499.933	-1.04951	550.733	-1.0757
0.00417	-1.10106	50.8167	-1.05892	100.567	-1.01391	149.593	-1.10352	200.937	-1.07529	250.901	-1.00286	300.473	-1.11457	350.867	-1.0401	400.829	-0.98282	450.159	-1.08101	499.933	-1.0536	550.733	-1.07324
0.00422	-1.10311	50.8167	-1.0581	100.567	-1.01146	149.593	-1.10188	200.939	-1.08347	250.901	-1.00205	300.473	-1.11252	350.867	-1.04092	400.831	-0.98404	450.159	-1.0892	499.935	-1.05483	550.733	-1.07324
0.00428	-1.10311	50.8167	-1.05687	100.567	-1.009	149.593	-1.10147	200.939	-1.08142	250.901	-1.00082	300.473	-1.11375	350.87	-1.04501	400.831	-0.98241	450.159	-1.0892	499.935	-1.0536	550.735	-1.07079
0.00433	-1.10229	50.8167	-1.05646	100.567	-1.00696	149.593	-1.10065	200.939	-1.08142	250.901	-1.00123	300.473	-1.11211	350.87	-1.04419	400.831	-0.98363	450.159	-1.09043	499.935	-1.05401	550.735	-1.07079
0.00439	-1.10597	50.8167	-1.05483	100.567	-1.00532	149.593	-1.10475	200.939	-1.0802	250.901	-1.00164	300.473	-1.11375	350.87	-1.04419	400.831	-0.98527	450.159	-1.08961	499.935	-1.05278	550.735	-1.07119
0.00444	-1.10434	50.8167	-1.05483	100.567	-1.00205	149.593	-1.10638	200.939	-1.08142	250.901	-1.00245	300.473	-1.11538	350.87	-1.04255	400.831	-0.98486	450.159	-1.08756	499.935	-1.04992	550.735	-1.06874
0.0045	-1.10188	50.8167	-1.05851	100.567	-1.00123	149.594	-1.10352	200.939	-1.07938	250.901	-1.00205	300.473	-1.11293	350.87	-1.04664	400.831	-0.98404	450.159	-1.08347	499.935	-1.05483	550.735	-1.0716
0.00456	-1.10475	50.8167	-1.05892	100.567	-1.00532	149.594	-1.10311	200.939	-1.07979	250.901	-1.00245	300.473	-1.11088	350.87	-1.04542	400.831	-0.98363	450.159	-1.08306	499.935	-1.05565	550.735	-1.0716
0.00461	-1.10434	50.8167	-1.05851	100.567	-1.0045	149.594	-1.10106	200.939	-1.07815	250.901	-1	300.473	-1.11293	350.87	-1.04624	400.831	-0.98322	450.159	-1.08101	499.935	-1.05237	550.735	-1.07242
0.00467	-1.10352	50.8167	-1.05769	100.567	-1.00123	149.594	-1.09697	200.939	-1.08552	250.901	-1.00082	300.473	-1.10966	350.87	-1.04624	400.831	-0.97954	450.159	-1.0847	499.935	-1.05278	550.735	-1.07324
0.00472	-1.10393	50.8167	-1.05524	100.567	-0.99918	149.594	-1.09984	200.939	-1.08552	250.901	-1.00082	300.473	-1.11211	350.87	-1.04664	400.831	-0.982	450.159	-1.08306	499.935	-1.05319	550.735	-1.07488
0.00478	-1.10311	50.8167	-1.05687	100.567	-1.00164	149.594	-1.0982	200.939	-1.08388	250.901	-1.00164	300.473	-1.11007	350.87	-1.04664	400.831	-0.97913	450.159	-1.08388	499.935	-1.05033	550.735	-1.07365
0.00483	-1.10229	50.8167	-1.05606	100.567	-1.00041	149.594	-1.09902	200.939	-1.08388	250.901	-1.00286	300.473	-1.11129	350.87	-1.04664	400.831	-0.98322	450.159	-1.08183	499.935	-1.05033	550.735	-1.06915
0.00489	-1.10352	50.8167	-1.05606	100.567	-0.99755	149.594	-1.10393	200.939	-1.08388	250.901	-1.00164	300.473	-1.10884	350.87	-1.04419	400.831	-0.98322	450.159	-1.08797	499.935	-1.05196	550.735	-1.07201
0.00494	-1.10188	50.8167	-1.05483	100.567	-0.99386	149.594	-1.10475	200.939	-1.08183	250.901	-1.00041	300.473	-1.11334	350.87	-1.04583	400.831	-0.98282	450.159	-1.09043	499.935	-1.05033	550.735	-1.07365
0.005	-1.10311	50.8167	-1.05483	100.567	-0.99795	149.594	-1.10025	200.939	-1.07938	250.901	-1.00041	300.473	-1.10884	350.87	-1.04746	400.831	-0.98282	450.159	-1.08838	499.935	-1.05033	550.735	-1.0716
0.00506	-1.10229	50.8167	-1.05278	100.567	-0.99795	149.595	-1.10229	200.939	-1.08224	250.901	-0.99795	300.473	-1.10434	350.87	-1.04419	400.831	-0.98241	450.159	-1.08388	499.935	-1.05155	550.735	-1.07038
0.00511	-1.09984	50.8167	-1.05483	100.567	-0.99591	149.595	-1.10065	200.939	-1.08224	250.901	-1.00123	300.473	-1.11047	350.87	-1.04705	400.831	-0.97913	450.159	-1.08756	499.935	-1.05033	550.735	-1.0716
0.00517	-1.10229	50.8167	-1.05442	100.567	-0.99509	149.595	-1.09697	200.939	-1.08061	250.901	-1.00123	300.473	-1.10556	350.87	-1.04705	400.831	-0.98527	450.159	-1.08511	499.935	-1.05319	550.735	-1.07283
0.00522	-1.10393	50.8167	-1.0536	100.567	-0.99427	149.595	-1.09943	200.939	-1.0847	250.901	-1.00245	300.473	-1.10516	350.87	-1.04787	400.831	-0.98404	450.159	-1.0892	499.935	-1.05442	550.735	-1.07283
0.00528	-1.10229	50.8167	-1.05237	100.567	-0.991	149.595	-1.09779	200.939	-1.08674	250.901	-1.00245	300.473	-1.10843	350.87	-1.04583	400.831	-0.98363	450.159	-1.08879	499.935	-1.05278	550.735	-1.07447
0.00533	-1.10434	50.8167	-1.05196	100.567	-0.99264	149.595	-1.10065	200.939	-1.08552	250.901	-1.00082	300.473	-1.10802	350.87	-1.04501	400.831	-0.98363	450.159	-1.08552	499.935	-1.04992	550.735	-1.07283
0.00539	-1.10188	50.8167	-1.05769	100.567	-0.98977	149.595	-1.09697	200.939	-1.08101	250.901	-1.00164	300.473	-1.10597	350.87	-1.04583	400.831	-0.98118	450.159	-1.08838	499.935	-1.04746	550.735	-1.07447
0.00544	-1.10188	50.8167	-1.05237	100.567	-0.98936	149.596	-1.09861	200.939	-1.08183	250.901	-1.00041	300.473	-1.11252	350.87	-1.04378	400.831	-0.97995	450.159	-1.08592	499.935	-1.04787	550.735	-1.0716
0.0055	-1.10393	50.8167	-1.05401	100.567	-0.98773	149.596	-1.09615	200.939	-1.0802	250.901	-1.00164	300.473	-1.1117	350.87	-1.04337	400.831	-0.98363	450.159	-1.08429	499.935	-1.05033	550.735	-1.07406
0.00556	-1.10556	50.8167	-1.05646	100.567	-0.98527	149.596	-1.0982	200.939	-1.08142	250.901	-1	300.473	-1.11375	350.87	-1.04624	400.831	-0.98568	450.159	-1.08552	499.935	-1.04951	550.735	-1.07283
0.00561	-1.10352	50.8167	-1.05646	100.569	-0.98241	149.596	-1.0982	200.942	-1.08061	250.904	-1	300.473	-1.10884	350.87	-1.04296	400.834	-0.982	450.16	-1.08429	499.938	-1.04746	550.735	-1.07324
0.00567	-1.10106	50.8194	-1.0536	100.569	-0.98159	149.596	-1.09534	200.942	-1.07938	250.904	-1	300.476	-1.11252	350.873	-1.04583	400.834	-0.98159	450.16	-1.08347	499.938	-1.0491	550.738	-1.07283
0.00572	-1.10065	50.8194	-1.05442	100.569	-0.97913	149.596	-1.09534	200.942	-1.08511	250.904	-1.00123	300.476	-1.11416	350.873	-1.04337	400.834	-0.98282	450.16	-1.08674	499.938	-1.05319	550.738	-1.06997
0.00578	-1.10188	50.8194	-1.05115	100.569	-0.98159	149.596	-1.09247	200.942	-1.0847	250.904	-1.00123	300.476	-1.1117	350.873	-1.04255	400.834	-0.98282	450.16	-1.08633	499.938	-1.05237	550.738	-1.06956
0.00583	-1.09984	50.8194	-1.0581	100.569	-0.97913	149.596	-1.09206	200.942	-1.08265	250.904	-1.00123	300.476	-1.11211	350.873	-1.04337	400.834	-0.98159	450.16	-1.08633	499.938	-1.05319	550.738	-1.07488
0.00589	-1.10147	50.8194	-1.05974	100.569	-0.97668	149.596	-1.09288	200.942	-1.08347	250.904	-1.00164	300.476	-1.11047	350.873	-1.04419	400.834	-0.98036	450.16	-1.08715	499.938	-1.05442	550.738	-1.07447
0.00594	-1.10106	50.8194	-1.05851	100.569	-0.98036	149.596	-1.09738	200.942	-1.08592	250.904	-1.00082	300.476	-1.11211	350.873	-1.04501	400.834	-0.98036	450.16	-1.0847	499.938	-1.0536	550.738	-1.07119
0.006	-1.1027	50.8194	-1.05769	100.569	-0.99345	149.597	-1.09452	200.942	-1.0847	250.904	-0.99959	300.476	-1.10966	350.873	-1.04583	400.834	-0.98118	450.16	-1.08388	499.938	-1.05196	550.738	-1.07406
0.00606	-1.10188	50.8194	-1.05851	100.569	-1.00409	149.597	-1.09411	200.942	-1.08265	250.904	-0.99918	300.476	-1.11252	350.873	-1.04542	400.834	-0.98118	450.16	-1.08347	499.938	-1.05115	550.738	-1.07529
0.00611	-1.10106	50.8194	-1.05687	100.569	-1.00164	149.597	-1.09247	200.942	-1.08265	250.904	-1.00205	300.476	-1.10761	350.873	-1.04624	400.834	-0.98159	450.16	-1.07774	499.938	-1.05115	550.738	-1.07447
0.00617	-1.10025	50.8194	-1.05442	100.569	-0.99877	149.597	-1.0937	200.942	-1.08061	250.904	-1.00205	300.476	-1.1117	350.873	-1.04664	400.834	-0.98732	450.16	-1.08347	499.938	-1.05401	550.738	-1.07488
0.00622	-1.10025	50.8194	-1.05933	100.569	-0.99591	149.597	-1.08879	200.942	-1.08061	250.904	-1.00082	300.476	-1.1072	350.873	-1.04378	400.834	-0.98486	450.16	-1.08265	499.938	-1.05237	550.738	-1.07365
0.00628	-1.10025	50.8194	-1.0536	100.569	-0.99182	149.597	-1.08756	200.942	-1.08224	250.904	-1.00205	300.476	-1.10679	350.873	-1.04624	400.834	-0.98568	450.16	-1.08061	499.938	-1.05319	550.738	-1.07119
0.00633	-1.10025	50.8194	-1.06015	100.569	-0.99182	149.597	-1.08592	200.942	-1.08552	250.904	-1.00205	300.476	-1.10843	350.873	-1.0446	400.834	-0.98773	450.16	-1.08101	499.938	-1.0536	550.738	-1.06915
0.00639	-1.09984	50.8194	-1.05728	100.569	-0.98977	149.597	-1.08592	200.942	-1.08511	250.904	-1.00082	300.476	-1.10802	350.873	-1.04583	400.834	-0.98568	450.16	-1.08061	499.938	-1.05401	550.738	-1.07079
0.00644	-1.09943	50.8194	-1.05687	100.569	-0.98813	149.597	-1.08429	200.942	-1.08347	250.904	-1.00205	300.476	-1.10966	350.873	-1.04664	400.834	-0.98282	450.16	-1.07979	499.938	-1.05278	550.738	-1.07242
0.0065	-1.09984	50.8194	-1.05565	100.569	-0.98691	149.597	-1.08429	200.942	-1.08429	250.904	-1.00041	300.476	-1.10802	350.873	-1.04542	400.834	-0.98322	450.16	-1.08142	499.938	-1.05074	550.738	-1.07365
0.00656	-1.10025	50.8194	-1.05565	100.569	-0.98732	149.598	-1.08633	200.942	-1.08797	250.904	-1	300.476	-1.10638	350.873	-1.04419	400.834	-0.98322	450.16	-1.08265	499.938	-1.04951	550.738	-1.07283
0.00661	-1.10229	50.8194	-1.05319	100.569	-0.98691	149.598	-1.09206	200.942	-1.08592	250.904	-0.9955	300.476	-1.10761	350.873	-1.04378	400.834	-0.982	450.16	-1.0802	499.938	-1.04869	550.738	-1.07242
0.00667	-1.10229	50.8194	-1.05401	100.569	-0.98527	149.598	-1.09165	200.942	-1.08592	250.904	-1.00245	300.476	-1.10556	350.873	-1.04664	400.834	-0.98486	450.16	-1.07692	499.938	-1.05237	550.738	-1.07324
0.00672	-1.1027	50.8194	-1.05524	100.569	-0.98568	149.598	-1.08756	200.942	-1.08429	250.904	-1.00082	300.476	-1.10393	350.873	-1.04624	400.834	-0.98527	450.16	-1.0802	499.938	-1.05115	550.738	-1.07406
0.00678	-1.10229	50.8194	-1.05483	100.569	-0.98241	149.598	-1.08388	200.942	-1.08183	250.904	-1.00205	300.476	-1.10925	350.873	-1.0446	400.834	-0.98609	450.16	-1.08101	499.938	-1.04705	550.738	-1.07447
0.00683	-1.10311	50.8194	-1.05483	100.569	-0.97913	149.598	-1.09165	200.942	-1.08347	250.904	-1.00082	300.476	-1.10393	350.873	-1.04624	400.834	-0.98363	450.16	-1.07979	499.938	-1.05115	550.738	-1.07324
0.00689	-1.1027	50.8194	-1.05483	100.569	-0.98404	149.598	-1.09247	200.942	-1.08347	250.904	-1.00041	300.476	-1.10229	350.873	-1.0446	400.834	-0.98486	450.16	-1.08101	499.938	-1.05196	550.738	-1.07038
0.00694	-1.10229	50.8194	-1.05483	100.569	-0.98322	149.598	-1.09206	200.942	-1.08224	250.904	-1.00082	300.476	-1.10802	350.873	-1.04133	400.834	-0.98527	450.16	-1.08224	499.938	-1.05237	550.738	-1.07201
0.007	-1.10147	50.8194	-1.05524	100.569	-0.98077	149.599	-1.08961	200.942	-1.08756	250.904	-1.00041	300.476	-1.10843	350.873	-1.04501	400.837	-0.98445	450.16	-1.08224	499.941	-1.04664	550.738	-1.07201
0.00706	-1.10229	50.8194	-1.05483	100.569	-0.97831	149.599	-1.08879	200.945	-1.08511	250.904	-1.00123	300.476	-1.10843	350.875	-1.04296	400.837	-0.98486	450.16	-1.08183	499.941	-1.0491	550.741	-1.07038
0.00711	-1.1027	50.8194	-1.05401	100.569	-0.97709	149.599	-1.08797	200.945	-1.08306	250.904	-1	300.476	-1.11211	350.875	-1.04501	400.837	-0.98486	450.16	-1.08388	499.941	-1.04951	550.741	-1.07242
0.00717	-1.1027	50.8194	-1.05278	100.569	-0.97586	149.599	-1.08552	200.945	-1.0847	250.904	-0.99918	300.476	-1.10884	350.875	-1.04337	400.837	-0.98363	450.16	-1.08142	499.941	-1.05115	550.741	-1.07201
0.00722	-1.10229	50.8194	-1.05237	100.569	-0.973	149.599	-1.08347	200.945	-1.08552	250.904	-1	300.476	-1.1072	350.875	-1.04296	400.837	-0.98241	450.16	-1.0802	499.941	-1.04869	550.741	-1.07324
0.00728	-1.10188	50.8194	-1.05524	100.569	-0.97095	149.599	-1.08388	200.945	-1.08797	250.904	-0.99959	300.476	-1.10475	350.875	-1.04296	400.837	-0.98568	450.16	-1.08061	499.941	-1.04787	550.741	-1.07201
0.00733	-1.10352	50.8194	-1.05237	100.569	-0.9689	149.599	-1.08306	200.945	-1.08429	250.904	-0.99918	300.476	-1.10638	350.875	-1.04337	400.837	-0.98322	450.16	-1.07938	499.941	-1.05196	550.741	-1.07038
0.00739	-1.10352	50.8194	-1.05319	100.569	-0.96972	149.599	-1.08511	200.945	-1.08552	250.904	-0.99877	300.476	-1.10597	350.875	-1.04255	400.837	-0.98568	450.16	-1.07242	499.941	-1.05278	550.741	-1.06874
0.00744	-1.10352	50.8194	-1.05278	100.569	-0.96809	149.599	-1.08265	200.945	-1.08429	250.904	-0.99795	300.476	-1.1027	350.875	-1.04501	400.837	-0.98486	450.16	-1.07897	499.941	-1.04951	550.741	-1.07119
0.0075	-1.10311	50.8194	-1.05319	100.569	-0.96727	149.599	-1.08142	200.945	-1.08347	250.904	-0.99918	300.476	-1.10966	350.875	-1.04542	400.837	-0.98486	450.16	-1.0802	499.941	-1.04951	550.741	-1.07651
0.00756	-1.1027	50.8194	-1.05196	100.569	-0.96563	149.6	-1.07979	200.945	-1.08511	250.904	-0.99877	300.476	-1.10802	350.875	-1.04419	400.837	-0.98445	450.16	-1.07651	499.941	-1.05074	550.741	-1.07324
0.00761	-1.10188	50.8194	-1.05237	100.569	-0.96645	149.6	-1.08347	200.945	-1.0802	250.904	-0.99795	300.476	-1.10475	350.875	-1.04501	400.837	-0.98282	450.16	-1.07733	499.941	-1.05606	550.741	-1.07488
0.00767	-1.10311	50.8194	-1.05115	100.569	-0.96318	149.6	-1.08306	200.945	-1.0802	250.904	-0.99673	300.476	-1.10475	350.875	-1.04624	400.837	-0.98404	450.16	-1.08101	499.941	-1.0536	550.741	-1.07529
0.00772	-1.10229	50.8194	-1.05155	100.569	-0.96318	149.6	-1.08306	200.945	-1.08756	250.904	-0.99673	300.476	-1.10516	350.875	-1.04501	400.837	-0.98282	450.16	-1.07774	499.941	-1.05442	550.741	-1.07365
0.00778	-1.10106	50.8194	-1.05196	100.569	-0.96195	149.6	-1.08429	200.945	-1.08592	250.904	-0.99714	300.476	-1.10556	350.875	-1.04583	400.837	-0.98159	450.16	-1.07733	499.941	-1.05401	550.741	-1.07283
0.00783	-1.10188	50.8194	-1.04951	100.569	-0.96154	149.6	-1.08674	200.945	-1.08388	250.904	-0.99714	300.476	-1.10556	350.875	-1.04296	400.837	-0.98159	450.161	-1.07733	499.941	-1.05401	550.741	-1.0716
0.00789	-1.10106	50.8194	-1.05155	100.569	-0.96154	149.6	-1.08429	200.945	-1.08142	250.904	-0.99795	300.476	-1.10393	350.875	-1.04501	400.837	-0.97995	450.161	-1.07692	499.941	-1.05401	550.741	-1.07324
0.00794	-1.10188	50.8194	-1.04992	100.569	-0.95745	149.601	-1.08388	200.945	-1.08429	250.904	-0.99877	300.476	-1.10025	350.875	-1.04337	400.837	-0.97954	450.161	-1.07979	499.941	-1.05483	550.741	-1.07488
0.008	-1.10188	50.8194	-1.0491	100.569	-0.95581	149.601	-1.07979	200.945	-1.08388	250.904	-0.99714	300.476	-1.10393	350.875	-1.04173	400.837	-0.98036	450.161	-1.08388	499.941	-1.05401	550.741	-1.07324
0.00806	-1.10147	50.8194	-1.04746	100.569	-0.95745	149.601	-1.07774	200.945	-1.08265	250.904	-0.99591	300.476	-1.10229	350.875	-1.04378	400.837	-0.98445	450.161	-1.08552	499.941	-1.05155	550.741	-1.07406
0.00811	-1.09902	50.8194	-1.05115	100.569	-0.95458	149.601	-1.07529	200.945	-1.0802	250.904	-0.99591	300.476	-1.10311	350.875	-1.04173	400.837	-0.98404	450.161	-1.08552	499.941	-1.05115	550.741	-1.07119
0.00817	-1.10065	50.8194	-1.05196	100.569	-0.94967	149.601	-1.07774	200.945	-1.07938	250.904	-0.99591	300.476	-1.10434	350.875	-1.04378	400.837	-0.98077	450.161	-1.08633	499.941	-1.05115	550.741	-1.07283
0.00822	-1.10147	50.8194	-1.05278	100.569	-0.95295	149.601	-1.07856	200.945	-1.08592	250.904	-0.99427	300.476	-1.10188	350.875	-1.04296	400.837	-0.97954	450.161	-1.08347	499.941	-1.05033	550.741	-1.06997
0.00828	-1.09902	50.8194	-1.05319	100.569	-0.94967	149.601	-1.07815	200.945	-1.08552	250.904	-0.99018	300.476	-1.10147	350.875	-1.04501	400.837	-0.98241	450.161	-1.08142	499.941	-1.05278	550.741	-1.06997
0.00833	-1.10188	50.8194	-1.05401	100.569	-0.94804	149.601	-1.08101	200.945	-1.08224	250.904	-0.99959	300.476	-1.10638	350.875	-1.04542	400.837	-0.98322	450.161	-1.08101	499.941	-1.05074	550.741	-1.0757
0.00839	-1.10025	50.8194	-1.05155	100.572	-0.94722	149.601	-1.08265	200.945	-1.08552	250.904	-0.99714	300.476	-1.10597	350.875	-1.04419	400.84	-0.98077	450.161	-1.08756	499.944	-1.0536	550.741	-1.07447
0.00844	-1.10065	50.8222	-1.05155	100.572	-0.94394	149.601	-1.0847	200.948	-1.0847	250.904	-1.00041	300.478	-1.10188	350.878	-1.04624	400.84	-0.98118	450.161	-1.08101	499.944	-1.05319	550.744	-1.07324
0.0085	-1.09984	50.8222	-1.05196	100.572	-0.94394	149.602	-1.09043	200.948	-1.08633	250.904	-1.00164	300.478	-1.10434	350.878	-1.0446	400.84	-0.98322	450.161	-1.08633	499.944	-1.05524	550.744	-1.07365
0.00856	-1.09902	50.8222	-1.04992	100.572	-0.94313	149.602	-1.08674	200.948	-1.08511	250.904	-1.00164	300.478	-1.10352	350.878	-1.04542	400.84	-0.98118	450.161	-1.08388	499.944	-1.05237	550.744	-1.07365
0.00861	-1.09943	50.8222	-1.05237	100.572	-0.94231	149.602	-1.0892	200.948	-1.08224	250.904	-1.00082	300.478	-1.10434	350.878	-1.0446	400.84	-0.98118	450.161	-1.08306	499.944	-1.05278	550.744	-1.0757
0.00867	-1.09902	50.8222	-1.05033	100.572	-0.94149	149.602	-1.08961	200.948	-1.08429	250.904	-1.00123	300.478	-1.09902	350.878	-1.04583	400.84	-0.98282	450.161	-1.08183	499.944	-1.05401	550.744	-1.07365
0.00872	-1.0982	50.8222	-1.05155	100.572	-0.93944	149.602	-1.09083	200.948	-1.08224	250.904	-1.00041	300.478	-1.10106	350.878	-1.04378	400.84	-0.98118	450.161	-1.08101	499.944	-1.05278	550.744	-1.07324
0.00878	-1.09902	50.8222	-1.05115	100.572	-0.93576	149.602	-1.08838	200.948	-1.07979	250.904	-1.00041	300.478	-1.10229	350.878	-1.04542	400.84	-0.97995	450.161	-1.08347	499.944	-1.05196	550.744	-1.07119
0.00883	-1.10106	50.8222	-1.05115	100.572	-0.94108	149.602	-1.08429	200.948	-1.07733	250.904	-1.00082	300.478	-1.10025	350.878	-1.04501	400.84	-0.97995	450.161	-1.08592	499.944	-1.05278	550.744	-1.07447
0.00889	-1.09984	50.8222	-1.05115	100.572	-0.9464	149.602	-1.08347	200.948	-1.0802	250.904	-1.00041	300.478	-1.10106	350.878	-1.04378	400.84	-0.97995	450.161	-1.08674	499.944	-1.05442	550.744	-1.07242
0.00894	-1.10106	50.8222	-1.05237	100.572	-0.95295	149.602	-1.08552	200.948	-1.08511	250.904	-1.00123	300.478	-1.10229	350.878	-1.04092	400.84	-0.97831	450.161	-1.08429	499.944	-1.05442	550.744	-1.07201
0.009	-1.09984	50.8222	-1.04992	100.572	-0.95295	149.602	-1.08511	200.948	-1.08347	250.904	-1.00082	300.478	-1.10065	350.878	-1.04501	400.84	-0.98159	450.161	-1.0847	499.944	-1.05155	550.744	-1.07079
0.00906	-1.10025	50.8222	-1.05196	100.572	-0.9509	149.603	-1.08101	200.948	-1.0847	250.904	-1.00164	300.478	-1.09943	350.878	-1.04255	400.84	-0.982	450.161	-1.0847	499.944	-1.05319	550.744	-1.06956
0.00911	-1.10025	50.8222	-1.05565	100.572	-0.95008	149.603	-1.07938	200.948	-1.08756	250.904	-1.00123	300.478	-1.10188	350.878	-1.04705	400.84	-0.982	450.161	-1.08511	499.944	-1.05196	550.744	-1.07283
0.00917	-1.10147	50.8222	-1.0581	100.572	-0.94885	149.603	-1.07651	200.948	-1.08633	250.904	-1.00123	300.478	-1.09984	350.878	-1.04787	400.84	-0.98445	450.161	-1.08511	499.944	-1.04828	550.744	-1.07283
0.00922	-1.10311	50.8222	-1.05606	100.572	-0.94763	149.603	-1.0802	200.948	-1.08388	250.904	-1.00082	300.478	-1.10188	350.878	-1.04501	400.84	-0.98486	450.161	-1.08674	499.944	-1.04992	550.744	-1.07406
0.00928	-1.10188	50.8222	-1.05687	100.572	-0.94804	149.603	-1.07406	200.948	-1.08142	250.904	-1.00123	300.478	-1.1027	350.878	-1.04337	400.84	-0.98486	450.161	-1.08838	499.944	-1.05115	550.744	-1.07079
0.00933	-1.09984	50.8222	-1.05728	100.572	-0.94558	149.603	-1.07201	200.948	-1.08101	250.904	-1.00164	300.478	-1.10311	350.878	-1.04664	400.84	-0.98404	450.161	-1.08674	499.944	-1.05155	550.744	-1.07406
0.00939	-1.10106	50.8222	-1.05606	100.572	-0.94435	149.603	-1.07038	200.948	-1.07979	250.904	-1	300.478	-1.10311	350.878	-1.04542	400.84	-0.98568	450.161	-1.08429	499.944	-1.05033	550.744	-1.07201
0.00944	-1.10065	50.8222	-1.05606	100.572	-0.94272	149.603	-1.06792	200.948	-1.0847	250.904	-1	300.478	-1.10106	350.878	-1.04705	400.84	-0.98527	450.161	-1.08347	499.944	-1.04787	550.744	-1.07283
0.0095	-1.10229	50.8222	-1.05524	100.572	-0.9419	149.604	-1.06833	200.948	-1.08429	250.904	-0.99959	300.478	-1.1027	350.878	-1.04378	400.84	-0.98568	450.161	-1.08511	499.944	-1.0536	550.744	-1.07201
0.00956	-1.10147	50.8222	-1.05851	100.572	-0.93985	149.604	-1.0716	200.948	-1.08429	250.904	-0.99959	300.478	-1.10065	350.878	-1.04419	400.84	-0.98568	450.161	-1.08306	499.944	-1.05155	550.744	-1.07365
0.00961	-1.10188	50.8222	-1.05687	100.572	-0.94108	149.604	-1.07119	200.948	-1.08306	250.904	-0.99755	300.478	-1.10147	350.878	-1.04419	400.84	-0.98282	450.161	-1.0802	499.944	-1.05033	550.744	-1.0716
0.00967	-1.1027	50.8222	-1.05524	100.572	-0.93494	149.604	-1.06833	200.948	-1.08429	250.904	-0.99755	300.478	-1.09984	350.878	-1.04501	400.84	-0.982	450.161	-1.07529	499.944	-1.0536	550.744	-1.07119
0.00972	-1.10106	50.8222	-1.05442	100.572	-0.94272	149.604	-1.07774	200.948	-1.08429	250.904	-1.00123	300.478	-1.09861	350.878	-1.04255	400.84	-0.98404	450.161	-1.08265	499.947	-1.05401	550.744	-1.07119
0.00978	-1.10025	50.8222	-1.05237	100.572	-0.93985	149.604	-1.0761	200.948	-1.0847	250.904	-1.00123	300.478	-1.09697	350.878	-1.04173	400.84	-0.98077	450.161	-1.08224	499.947	-1.05155	550.744	-1.07283
0.00983	-1.10188	50.8222	-1.05524	100.572	-0.93822	149.604	-1.07529	200.951	-1.08265	250.904	-1.00082	300.478	-1.09779	350.881	-1.04133	400.843	-0.98322	450.161	-1.08224	499.947	-1.05278	550.747	-1.07242
0.00989	-1.10065	50.8222	-1.05155	100.572	-0.93781	149.604	-1.07242	200.951	-1.08552	250.904	-1.00041	300.478	-1.09984	350.881	-1.04133	400.843	-0.98691	450.161	-1.0802	499.947	-1.0491	550.747	-1.07079
0.00994	-1.10065	50.8222	-1.05278	100.572	-0.93617	149.604	-1.06874	200.951	-1.0847	250.904	-1.00123	300.478	-1.09534	350.881	-1.04051	400.843	-0.98609	450.161	-1.08061	499.947	-1.0491	550.747	-1.07242
0.01	-1.10188	50.8222	-1.05401	100.572	-0.93535	149.604	-1.07242	200.951	-1.08101	250.904	-1.00082	300.478	-1.09779	350.881	-1.04214	400.843	-0.98527	450.161	-1.08061	499.947	-1.04992	550.747	-1.07283
0.01006	-1.10147	50.8222	-1.05237	100.572	-0.93372	149.605	-1.0716	200.951	-1.07979	250.904	-0.99959	300.478	-1.09697	350.881	-1.0446	400.843	-0.98404	450.162	-1.07733	499.947	-1.04869	550.747	-1.07365
0.01011	-1.09984	50.8222	-1.05646	100.572	-0.93003	149.605	-1.07201	200.951	-1.08429	250.904	-0.99959	300.478	-1.09452	350.881	-1.04419	400.843	-0.982	450.162	-1.08183	499.947	-1.04705	550.747	-1.07079
0.01017	-1.10106	50.8222	-1.05687	100.572	-0.92758	149.605	-1.07897	200.951	-1.08061	250.904	-1	300.478	-1.09984	350.881	-1.04378	400.843	-0.98282	450.162	-1.08183	499.947	-1.05401	550.747	-1.07283
0.01022	-1.09943	50.8222	-1.05728	100.572	-0.92594	149.605	-1.0757	200.951	-1.08674	250.904	-1.00082	300.478	-1.09902	350.881	-1.04501	400.843	-0.98282	450.162	-1.08306	499.947	-1.0536	550.747	-1.07406
0.01028	-1.09902	50.8222	-1.05646	100.572	-0.91939	149.605	-1.07447	200.951	-1.0847	250.904	-1.00164	300.478	-1.10025	350.881	-1.04419	400.843	-0.98404	450.162	-1.08142	499.947	-1.05319	550.747	-1.07529
0.01033	-1.09984	50.8222	-1.05851	100.572	-0.9243	149.605	-1.0761	200.951	-1.08552	250.904	-1.00123	300.478	-1.10188	350.881	-1.04624	400.843	-0.98159	450.162	-1.08183	499.947	-1.04869	550.747	-1.07447
0.01039	-1.10025	50.8222	-1.06097	100.572	-0.92349	149.605	-1.07447	200.951	-1.08592	250.904	-0.99959	300.478	-1.10065	350.881	-1.04664	400.843	-0.98363	450.162	-1.08592	499.947	-1.04828	550.747	-1.07038
0.01044	-1.09984	50.8222	-1.05769	100.572	-0.92185	149.606	-1.07038	200.951	-1.08306	250.904	-0.99918	300.478	-1.10147	350.881	-1.04419	400.843	-0.98159	450.162	-1.08347	499.947	-1.04828	550.747	-1.07283
0.0105	-1.10106	50.8222	-1.05851	100.572	-0.9198	149.606	-1.06751	200.951	-1.08183	250.904	-1.00041	300.478	-1.10106	350.881	-1.0446	400.843	-0.98363	450.162	-1.08183	499.947	-1.05115	550.747	-1.0716
0.01056	-1.10065	50.8222	-1.05646	100.572	-0.92021	149.606	-1.06956	200.951	-1.08142	250.904	-1.00164	300.478	-1.09861	350.881	-1.04419	400.843	-0.98322	450.162	-1.07979	499.947	-1.04869	550.747	-1.0671
0.01061	-1.09902	50.8222	-1.0581	100.572	-0.91653	149.606	-1.07406	200.951	-1.08183	250.904	-1.00123	300.478	-1.09902	350.881	-1.04583	400.843	-0.98241	450.162	-1.07815	499.947	-1.04705	550.747	-1.07119
0.01067	-1.09902	50.8222	-1.05851	100.572	-0.91612	149.606	-1.07406	200.951	-1.0802	250.904	-0.99918	300.478	-1.10025	350.881	-1.04501	400.843	-0.98282	450.162	-1.07856	499.947	-1.04542	550.747	-1.07365
0.01072	-1.10229	50.8222	-1.05646	100.572	-0.92062	149.606	-1.07651	200.951	-1.07692	250.904	-1.00164	300.478	-1.09738	350.881	-1.04296	400.843	-0.98282	450.162	-1.07979	499.947	-1.0491	550.747	-1.07406
0.01078	-1.10025	50.8222	-1.05769	100.572	-0.91776	149.606	-1.07283	200.951	-1.08756	250.904	-1.00082	300.478	-1.0982	350.881	-1.03887	400.843	-0.98241	450.162	-1.07692	499.947	-1.0491	550.747	-1.07529
0.01083	-1.10025	50.8222	-1.05606	100.572	-0.9198	149.606	-1.07774	200.951	-1.08511	250.904	-1.00123	300.478	-1.09861	350.881	-1.04255	400.843	-0.98159	450.162	-1.0802	499.947	-1.05155	550.747	-1.07079
0.01089	-1.10065	50.8222	-1.05401	100.572	-0.91858	149.606	-1.07938	200.951	-1.08429	250.904	-1.00082	300.478	-1.10065	350.881	-1.04378	400.843	-0.98077	450.162	-1.07979	499.947	-1.05033	550.747	-1.07406
0.01094	-1.10065	50.8222	-1.05401	100.572	-0.91653	149.606	-1.0757	200.951	-1.08183	250.904	-0.99918	300.478	-1.09902	350.881	-1.04542	400.843	-0.98282	450.162	-1.07733	499.947	-1.04951	550.747	-1.07324
0.011	-1.09984	50.8222	-1.05606	100.572	-0.9153	149.607	-1.07651	200.951	-1.0847	250.904	-1	300.478	-1.10065	350.881	-1.04501	400.843	-0.98322	450.162	-1.07692	499.947	-1.05278	550.747	-1.07283
0.01106	-1.09984	50.8222	-1.05646	100.572	-0.91326	149.607	-1.07488	200.951	-1.08429	250.904	-1.00082	300.478	-1.09902	350.881	-1.04624	400.843	-0.98159	450.162	-1.0761	499.947	-1.05524	550.747	-1.07242
0.01111	-1.10065	50.8222	-1.05442	100.572	-0.99591	149.607	-1.07242	200.951	-1.08511	250.904	-0.99959	300.478	-1.09984	350.881	-1.04583	400.843	-0.98077	450.162	-1.08552	499.949	-1.05401	550.747	-1.06874
0.01117	-1.10025	50.8222	-1.0536	100.575	-1.13502	149.607	-1.0716	200.951	-1.0847	250.906	-0.99918	300.478	-1.0982	350.881	-1.04542	400.843	-0.98077	450.162	-1.08183	499.949	-1.05319	550.747	-1.06997
0.01122	-1.09902	50.825	-1.05483	100.575	-1.12439	149.607	-1.06751	200.953	-1.08265	250.906	-0.99877	300.481	-1.10025	350.884	-1.04705	400.845	-0.982	450.162	-1.0847	499.949	-1.0536	550.749	-1.0716
0.01128	-1.09902	50.825	-1.0536	100.575	-1.11948	149.607	-1.06465	200.953	-1.0847	250.906	-1.00123	300.481	-1.11702	350.884	-1.04746	400.845	-0.98282	450.162	-1.08388	499.949	-1.0536	550.749	-1.07283
0.01133	-1.09943	50.825	-1.05237	100.575	-1.11457	149.607	-1.06751	200.953	-1.08265	250.906	-1	300.481	-1.11989	350.884	-1.04705	400.845	-0.98159	450.162	-1.08306	499.949	-1.05524	550.749	-1.0761
0.01139	-1.10025	50.825	-1.05319	100.575	-1.11007	149.607	-1.06874	200.953	-1.08552	250.906	-1.00041	300.481	-1.11702	350.884	-1.04337	400.845	-0.98077	450.162	-1.08101	499.949	-1.05278	550.749	-1.07242
0.01144	-1.10025	50.825	-1.05319	100.575	-1.10352	149.607	-1.07119	200.953	-1.08347	250.906	-1	300.481	-1.11252	350.884	-1.04419	400.845	-0.98241	450.162	-1.07856	499.949	-1.04951	550.749	-1.07488
0.0115	-1.10106	50.825	-1.05401	100.575	-1.10516	149.607	-1.07447	200.953	-1.08511	250.906	-1	300.481	-1.11047	350.884	-1.04378	400.845	-0.98241	450.162	-1.07815	499.949	-1.04828	550.749	-1.07529
0.01156	-1.10025	50.825	-1.05319	100.575	-1.10188	149.608	-1.07406	200.953	-1.08429	250.906	-0.99918	300.481	-1.10761	350.884	-1.04705	400.845	-0.98445	450.162	-1.08347	499.949	-1.04951	550.749	-1.07324
0.01161	-1.09943	50.825	-1.05646	100.575	-1.09984	149.608	-1.07406	200.953	-1.0847	250.906	-1	300.481	-1.10925	350.884	-1.04296	400.845	-0.98363	450.162	-1.08756	499.949	-1.04992	550.749	-1.07365
0.01167	-1.0982	50.825	-1.05687	100.575	-1.09656	149.608	-1.07324	200.953	-1.08347	250.906	-0.99632	300.481	-1.10679	350.884	-1.04419	400.845	-0.982	450.162	-1.08183	499.949	-1.0536	550.749	-1.07201
0.01172	-1.09861	50.825	-1.05606	100.575	-1.09534	149.608	-1.0716	200.953	-1.08101	250.906	-1.00123	300.481	-1.11334	350.884	-1.04583	400.845	-0.98077	450.163	-1.07897	499.949	-1.05401	550.749	-1.07406
0.01178	-1.09943	50.825	-1.05155	100.575	-1.09329	149.608	-1.07038	200.953	-1.08306	250.906	-1.00164	300.481	-1.11293	350.884	-1.04705	400.845	-0.98118	450.163	-1.08183	499.949	-1.05196	550.749	-1.0757
0.01183	-1.09861	50.825	-1.05524	100.575	-1.09288	149.608	-1.06956	200.953	-1.08101	250.906	-1.00123	300.481	-1.11457	350.884	-1.04419	400.845	-0.97913	450.163	-1.08142	499.949	-1.05196	550.749	-1.07242
0.01189	-1.10025	50.825	-1.05606	100.575	-1.09411	149.608	-1.06792	200.953	-1.08061	250.906	-1	300.481	-1.11457	350.884	-1.04501	400.845	-0.98159	450.163	-1.08756	499.949	-1.04992	550.749	-1.07283
0.01194	-1.09943	50.825	-1.05442	100.575	-1.09329	149.608	-1.06669	200.953	-1.08224	250.906	-0.99959	300.481	-1.11129	350.884	-1.04583	400.845	-0.98282	450.163	-1.08511	499.949	-1.04787	550.749	-1.07079
0.012	-1.09902	50.825	-1.0536	100.575	-1.08961	149.609	-1.06424	200.953	-1.08552	250.906	-1.00041	300.481	-1.1117	350.884	-1.04501	400.845	-0.982	450.163	-1.08511	499.949	-1.0536	550.749	-1.07038
0.01206	-1.09779	50.825	-1.05278	100.575	-1.08674	149.609	-1.06751	200.953	-1.08674	250.906	-1.00041	300.481	-1.11293	350.884	-1.04583	400.845	-0.98118	450.163	-1.09493	499.949	-1.05115	550.749	-1.07119
0.01211	-1.09984	50.825	-1.05196	100.575	-1.09493	149.609	-1.06751	200.953	-1.08183	250.906	-1	300.481	-1.11211	350.884	-1.04337	400.845	-0.98118	450.163	-1.09247	499.949	-1.05074	550.749	-1.07406
0.01217	-1.10065	50.825	-1.05196	100.575	-1.09124	149.609	-1.06301	200.953	-1.08756	250.906	-0.99959	300.481	-1.11088	350.884	-1.04296	400.845	-0.98404	450.163	-1.09083	499.949	-1.05196	550.749	-1.07201
0.01222	-1.10025	50.825	-1.0536	100.575	-1.0892	149.609	-1.06097	200.953	-1.08511	250.906	-1	300.481	-1.11047	350.884	-1.04214	400.845	-0.982	450.163	-1.08838	499.949	-1.0536	550.749	-1.07283
0.01228	-1.10065	50.825	-1.05237	100.575	-1.09165	149.609	-1.05728	200.953	-1.08347	250.906	-1	300.481	-1.11334	350.884	-1.0401	400.845	-0.98282	450.163	-1.09124	499.949	-1.05155	550.749	-1.07038
0.01233	-1.09943	50.825	-1.05196	100.575	-1.09124	149.609	-1.05606	200.953	-1.08347	250.906	-0.99877	300.481	-1.10843	350.884	-1.04133	400.845	-0.98077	450.163	-1.09043	499.949	-1.05074	550.749	-1.07283
0.01239	-1.09861	50.825	-1.05115	100.575	-1.08879	149.609	-1.05401	200.953	-1.08552	250.906	-0.99918	300.481	-1.11047	350.884	-1.04378	400.845	-0.97995	450.163	-1.08879	499.949	-1.05033	550.749	-1.07324
0.01244	-1.10065	50.825	-1.05155	100.575	-1.08756	149.609	-1.06015	200.953	-1.08183	250.906	-0.99877	300.481	-1.11457	350.884	-1.04746	400.845	-0.98118	450.163	-1.08511	499.949	-1.04951	550.749	-1.07242
0.0125	-1.09984	50.825	-1.05115	100.575	-1.08429	149.609	-1.06137	200.953	-1.08101	250.906	-1.00123	300.481	-1.11047	350.884	-1.04337	400.845	-0.97872	450.163	-1.08961	499.952	-1.0491	550.749	-1.07119
0.01256	-1.09984	50.825	-1.05033	100.575	-1.08306	149.61	-1.0581	200.953	-1.07856	250.906	-0.99918	300.481	-1.11088	350.884	-1.04419	400.845	-0.97872	450.163	-1.08961	499.952	-1.04787	550.749	-1.07038
0.01261	-1.09779	50.825	-1.05401	100.575	-1.09329	149.61	-1.05155	200.956	-1.08511	250.906	-0.99918	300.481	-1.11252	350.886	-1.04337	400.848	-0.98118	450.163	-1.08633	499.952	-1.05115	550.752	-1.07038
0.01267	-1.09943	50.825	-1.05524	100.575	-1.08838	149.61	-1.06178	200.956	-1.0847	250.906	-0.99918	300.481	-1.11088	350.886	-1.0446	400.848	-0.98077	450.163	-1.08511	499.952	-1.05278	550.752	-1.06874
0.01272	-1.09861	50.825	-1.05401	100.575	-1.08756	149.61	-1.06015	200.956	-1.08347	250.906	-0.99795	300.481	-1.11252	350.886	-1.04501	400.848	-0.98036	450.163	-1.08715	499.952	-1.05155	550.752	-1.07119
0.01278	-1.10065	50.825	-1.05237	100.575	-1.09534	149.61	-1.05769	200.956	-1.08674	250.906	-0.99877	300.481	-1.1117	350.886	-1.04501	400.848	-0.97954	450.163	-1.08715	499.952	-1.05074	550.752	-1.07447
0.01283	-1.09902	50.825	-1.05401	100.575	-1.09574	149.61	-1.06015	200.956	-1.08429	250.906	-0.99836	300.481	-1.1072	350.886	-1.0401	400.848	-0.98077	450.163	-1.08429	499.952	-1.05401	550.752	-1.07201
0.01289	-1.09902	50.825	-1.05483	100.575	-1.10556	149.61	-1.06097	200.956	-1.08511	250.906	-0.99877	300.481	-1.10843	350.886	-1.04214	400.848	-0.97872	450.163	-1.08552	499.952	-1.05237	550.752	-1.07856
0.01294	-1.0982	50.825	-1.05524	100.575	-1.1027	149.611	-1.06424	200.956	-1.08797	250.906	-0.99795	300.481	-1.10679	350.886	-1.04337	400.848	-0.98159	450.163	-1.08306	499.952	-1.05155	550.752	-1.07529
0.013	-1.10106	50.825	-1.05524	100.575	-1.09984	149.611	-1.06506	200.956	-1.08511	250.906	-0.99591	300.481	-1.10638	350.886	-1.04133	400.848	-0.98363	450.163	-1.0847	499.952	-1.05115	550.752	-1.07529
0.01306	-1.10188	50.825	-1.05196	100.575	-1.10106	149.611	-1.06342	200.956	-1.08265	250.906	-1.00245	300.481	-1.1117	350.886	-1.04583	400.848	-0.98609	450.163	-1.08961	499.952	-1.04869	550.752	-1.07324
0.01311	-1.10065	50.825	-1.05278	100.575	-1.10884	149.611	-1.06015	200.956	-1.07938	250.906	-1.00164	300.481	-1.10761	350.886	-1.04583	400.848	-0.98404	450.163	-1.09206	499.952	-1.05074	550.752	-1.07365
0.01317	-1.10106	50.825	-1.05237	100.575	-1.10597	149.611	-1.06178	200.956	-1.08061	250.906	-1.00205	300.481	-1.10802	350.886	-1.04542	400.848	-0.9865	450.163	-1.08715	499.952	-1.05237	550.752	-1.07406
0.01322	-1.09984	50.825	-1.05319	100.575	-1.1072	149.611	-1.05646	200.956	-1.08061	250.906	-1.00164	300.481	-1.11129	350.886	-1.04542	400.848	-0.98445	450.163	-1.08756	499.952	-1.05196	550.752	-1.07406
0.01328	-1.09779	50.825	-1.05606	100.575	-1.10475	149.611	-1.05892	200.956	-1.08224	250.906	-1.00082	300.481	-1.11088	350.886	-1.04664	400.848	-0.98527	450.163	-1.08879	499.952	-1.04951	550.752	-1.0716
0.01333	-1.09697	50.825	-1.05278	100.575	-1.10597	149.611	-1.05892	200.956	-1.08061	250.906	-1.00205	300.481	-1.10802	350.886	-1.04787	400.848	-0.98322	450.163	-1.08552	499.952	-1.05115	550.752	-1.07079
0.01339	-1.09779	50.825	-1.05237	100.575	-1.11047	149.611	-1.05606	200.956	-1.08265	250.906	-1.00082	300.481	-1.1072	350.886	-1.04419	400.848	-0.98609	450.163	-1.08388	499.952	-1.0491	550.752	-1.07079
0.01344	-1.09861	50.825	-1.05401	100.575	-1.1072	149.611	-1.06342	200.956	-1.08429	250.906	-1.00082	300.481	-1.11129	350.886	-1.0446	400.848	-0.98363	450.163	-1.07938	499.952	-1.05074	550.752	-1.07201
0.0135	-1.0982	50.825	-1.05524	100.575	-1.10352	149.612	-1.06178	200.956	-1.08265	250.906	-1	300.481	-1.11293	350.886	-1.0446	400.848	-0.98445	450.163	-1.08838	499.952	-1.04787	550.752	-1.07242
0.01356	-1.0982	50.825	-1.0536	100.575	-1.10311	149.612	-1.05974	200.956	-1.08224	250.906	-1	300.481	-1.1117	350.886	-1.04173	400.848	-0.98241	450.163	-1.08633	499.952	-1.04664	550.752	-1.07488
0.01361	-1.09902	50.825	-1.05319	100.575	-1.11007	149.612	-1.05565	200.956	-1.08429	250.906	-0.99673	300.481	-1.1117	350.886	-1.04255	400.848	-0.98282	450.163	-1.08429	499.952	-1.04787	550.752	-1.07365
0.01367	-1.09779	50.825	-1.05115	100.575	-1.11129	149.612	-1.05687	200.956	-1.08101	250.906	-1.00164	300.481	-1.11088	350.886	-1.04705	400.848	-0.98404	450.163	-1.08756	499.952	-1.05278	550.752	-1.0716
0.01372	-1.09861	50.825	-1.05442	100.575	-1.10843	149.612	-1.05196	200.956	-1.08061	250.906	-1.00205	300.481	-1.10843	350.886	-1.04419	400.848	-0.98118	450.163	-1.08224	499.952	-1.05319	550.752	-1.06997
0.01378	-1.09861	50.825	-1.05155	100.575	-1.10597	149.612	-1.05851	200.956	-1.07774	250.906	-1.00164	300.481	-1.11293	350.886	-1.04542	400.848	-0.98036	450.163	-1.08183	499.952	-1.05074	550.752	-1.07079
0.01383	-1.09984	50.825	-1.05196	100.575	-1.10843	149.612	-1.05646	200.956	-1.08142	250.906	-1.00205	300.481	-1.11293	350.886	-1.0446	400.848	-0.98118	450.163	-1.08388	499.952	-1.05237	550.752	-1.07201
0.01389	-1.09984	50.825	-1.05074	100.575	-1.10679	149.612	-1.05115	200.956	-1.08388	250.906	-1.00205	300.481	-1.11007	350.886	-1.04542	400.848	-0.98159	450.163	-1.08142	499.955	-1.05278	550.752	-1.0716
0.01394	-1.10065	50.825	-1.05196	100.578	-1.10311	149.612	-1.04705	200.956	-1.08347	250.906	-1.00164	300.481	-1.10516	350.886	-1.04419	400.848	-0.98282	450.164	-1.08224	499.955	-1.05237	550.752	-1.0716
0.014	-1.09984	50.8278	-1.05074	100.578	-1.10679	149.612	-1.04951	200.959	-1.08633	250.906	-1.00205	300.484	-1.10679	350.889	-1.04378	400.851	-0.98363	450.164	-1.08183	499.955	-1.05033	550.755	-1.07038
0.01406	-1.09984	50.8278	-1.05442	100.578	-1.1027	149.613	-1.05115	200.959	-1.08265	250.906	-1.00123	300.484	-1.10761	350.889	-1.04501	400.851	-0.98118	450.164	-1.0802	499.955	-1.05196	550.755	-1.07242
0.01411	-1.09984	50.8278	-1.05319	100.578	-1.09943	149.613	-1.05483	200.959	-1.07979	250.906	-0.99959	300.484	-1.10679	350.889	-1.04624	400.851	-0.98282	450.164	-1.07651	499.955	-1.05401	550.755	-1.07283
0.01417	-1.09943	50.8278	-1.04705	100.578	-1.10188	149.613	-1.05606	200.959	-1.08183	250.906	-1.00245	300.484	-1.10761	350.889	-1.04501	400.851	-0.98036	450.164	-1.07897	499.955	-1.05319	550.755	-1.07406
0.01422	-1.09943	50.8278	-1.05155	100.578	-1.10352	149.613	-1.05646	200.959	-1.08101	250.906	-1.00164	300.484	-1.10966	350.889	-1.04583	400.851	-0.97913	450.164	-1.07815	499.955	-1.05155	550.755	-1.07283
0.01428	-1.09738	50.8278	-1.05442	100.578	-1.10188	149.613	-1.05933	200.959	-1.08101	250.906	-1.00123	300.484	-1.10761	350.889	-1.04337	400.851	-0.97709	450.164	-1.0761	499.955	-1.04746	550.755	-1.07038
0.01433	-1.0982	50.8278	-1.05483	100.578	-1.10065	149.613	-1.05687	200.959	-1.07979	250.906	-1.00082	300.484	-1.10884	350.889	-1.04214	400.851	-0.97709	450.164	-1.0802	499.955	-1.05074	550.755	-1.07283
0.01439	-1.09615	50.8278	-1.05237	100.578	-1.10188	149.613	-1.0581	200.959	-1.07692	250.906	-0.99836	300.484	-1.10925	350.889	-1.04296	400.851	-0.97668	450.164	-1.08265	499.955	-1.05401	550.755	-1.07201
0.01444	-1.09943	50.8278	-1.05196	100.578	-1.09943	149.613	-1.05687	200.959	-1.08347	250.906	-1.00082	300.484	-1.11252	350.889	-1.04296	400.851	-0.97668	450.164	-1.07938	499.955	-1.05033	550.755	-1.07324
0.0145	-1.09902	50.8278	-1.05074	100.578	-1.10188	149.614	-1.05687	200.959	-1.08633	250.906	-1	300.484	-1.1072	350.889	-1.04255	400.851	-0.97791	450.164	-1.0802	499.955	-1.04869	550.755	-1.06874
0.01456	-1.09984	50.8278	-1.05155	100.578	-1.10516	149.614	-1.05606	200.959	-1.0847	250.906	-1.00041	300.484	-1.10597	350.889	-1.04255	400.851	-0.9775	450.164	-1.08592	499.955	-1.04787	550.755	-1.0716
0.01461	-1.09779	50.8278	-1.05401	100.578	-1.10516	149.614	-1.05442	200.959	-1.07979	250.906	-0.99918	300.484	-1.10638	350.889	-1.04296	400.851	-0.97913	450.164	-1.08429	499.955	-1.04746	550.755	-1.06833
0.01467	-1.10229	50.8278	-1.05769	100.578	-1.10106	149.614	-1.04705	200.959	-1.08306	250.906	-1	300.484	-1.10679	350.889	-1.04501	400.851	-0.97913	450.164	-1.09165	499.955	-1.05401	550.755	-1.07488
0.01472	-1.10065	50.8278	-1.05606	100.578	-1.09861	149.614	-1.05196	200.959	-1.08101	250.906	-1.00041	300.484	-1.10925	350.889	-1.04419	400.851	-0.98363	450.164	-1.08633	499.955	-1.05401	550.755	-1.07324
0.01478	-1.10106	50.8278	-1.05442	100.578	-1.09411	149.614	-1.05155	200.959	-1.08142	250.906	-1.00123	300.484	-1.10638	350.889	-1.04419	400.851	-0.982	450.164	-1.08674	499.955	-1.05115	550.755	-1.07201
0.01483	-1.09984	50.8278	-1.05442	100.578	-1.10393	149.614	-1.04583	200.959	-1.0802	250.906	-1.00164	300.484	-1.1072	350.889	-1.04501	400.851	-0.98322	450.164	-1.08756	499.955	-1.04992	550.755	-1.07365
0.01489	-1.0982	50.8278	-1.05483	100.578	-1.10597	149.614	-1.04664	200.959	-1.07856	250.906	-1.00082	300.484	-1.10638	350.889	-1.04214	400.851	-0.982	450.164	-1.08961	499.955	-1.05319	550.755	-1.07406
0.01494	-1.09984	50.8278	-1.05565	100.578	-1.10229	149.614	-1.05401	200.959	-1.08224	250.906	-1.00041	300.484	-1.10516	350.889	-1.04092	400.851	-0.98118	450.164	-1.08756	499.955	-1.05196	550.755	-1.07242
0.015	-1.09861	50.8278	-1.05606	100.578	-1.10025	149.614	-1.05196	200.959	-1.08224	250.906	-1.00041	300.484	-1.1027	350.889	-1.04173	400.851	-0.98077	450.164	-1.08511	499.955	-1.04992	550.755	-1.07283
0.01506	-1.09984	50.8278	-1.05687	100.578	-1.1027	149.615	-1.04951	200.959	-1.08265	250.906	-1.00123	300.484	-1.10966	350.889	-1.04255	400.851	-0.98036	450.164	-1.08429	499.955	-1.05115	550.755	-1.07119
0.01511	-1.09943	50.8278	-1.05524	100.578	-1.09943	149.615	-1.04787	200.959	-1.0847	250.906	-1.00164	300.484	-1.10556	350.889	-1.04173	400.851	-0.97913	450.164	-1.08715	499.955	-1.04992	550.755	-1.06874
0.01517	-1.09902	50.8278	-1.05646	100.578	-1.09534	149.615	-1.04624	200.959	-1.08429	250.906	-1	300.484	-1.10679	350.889	-1.04092	400.851	-0.97791	450.164	-1.08388	499.955	-1.04787	550.755	-1.06874
0.01522	-1.09902	50.8278	-1.05565	100.578	-1.09656	149.615	-1.04255	200.959	-1.08306	250.906	-0.99959	300.484	-1.10393	350.889	-1.04092	400.851	-0.97995	450.164	-1.08592	499.955	-1.0536	550.755	-1.06956
0.01528	-1.09984	50.8278	-1.05565	100.578	-1.09124	149.615	-1.04255	200.959	-1.08101	250.906	-1.00041	300.484	-1.10802	350.889	-1.03969	400.851	-0.97872	450.164	-1.08429	499.958	-1.05237	550.755	-1.07283
0.01533	-1.09738	50.8278	-1.05483	100.578	-1.10475	149.615	-1.04051	200.959	-1.08183	250.906	-0.99836	300.484	-1.10516	350.889	-1.0446	400.851	-0.98077	450.164	-1.08183	499.958	-1.04869	550.755	-1.07324
0.01539	-1.09861	50.8278	-1.05606	100.578	-1.10761	149.615	-1.04173	200.962	-1.08388	250.906	-0.99509	300.484	-1.10843	350.892	-1.04337	400.854	-0.97831	450.164	-1.08674	499.958	-1.05483	550.758	-1.0716
0.01544	-1.0982	50.8278	-1.05401	100.578	-1.10843	149.616	-1.04542	200.962	-1.08183	250.906	-1	300.484	-1.10802	350.892	-1.04133	400.854	-0.98241	450.164	-1.08429	499.958	-1.05483	550.758	-1.07324
0.0155	-1.09738	50.8278	-1.05442	100.578	-1.10556	149.616	-1.04092	200.962	-1.08429	250.906	-1.00082	300.484	-1.10516	350.892	-1.04296	400.854	-0.98036	450.164	-1.08183	499.958	-1.05319	550.758	-1.07324
0.01556	-1.09697	50.8278	-1.05278	100.578	-1.10065	149.616	-1.04296	200.962	-1.08306	250.906	-1.00164	300.484	-1.10434	350.892	-1.04255	400.854	-0.98118	450.164	-1.08142	499.958	-1.05033	550.758	-1.07529
0.01561	-1.09902	50.8278	-1.05401	100.578	-1.10147	149.616	-1.04787	200.962	-1.08347	250.906	-1.00082	300.484	-1.10638	350.892	-1.04255	400.854	-0.98118	450.165	-1.08142	499.958	-1.05074	550.758	-1.0716
0.01567	-1.09697	50.8278	-1.05933	100.578	-1.09943	149.616	-1.04705	200.962	-1.08183	250.906	-1.00082	300.484	-1.1027	350.892	-1.04214	400.854	-0.98241	450.165	-1.09206	499.958	-1.04992	550.758	-1.07365
0.01572	-1.09697	50.8278	-1.05483	100.578	-1.10188	149.616	-1.04255	200.962	-1.07938	250.906	-1.00164	300.484	-1.10352	350.892	-1.03805	400.854	-0.98691	450.165	-1.08756	499.958	-1.04992	550.758	-1.07038
0.01578	-1.09943	50.8278	-1.05442	100.578	-1.10106	149.616	-1.04378	200.962	-1.07938	250.906	-1.00041	300.484	-1.10188	350.892	-1.04133	400.854	-0.98527	450.165	-1.0847	499.958	-1.04869	550.758	-1.06792
0.01583	-1.0982	50.8278	-1.0536	100.578	-1.09984	149.616	-1.03887	200.962	-1.07774	250.906	-1	300.484	-1.1072	350.892	-1.0401	400.854	-0.98527	450.165	-1.08224	499.958	-1.0491	550.758	-1.07324
0.01589	-1.09779	50.8278	-1.05401	100.578	-1.10925	149.616	-1.0356	200.962	-1.08306	250.906	-1	300.484	-1.10434	350.892	-1.03723	400.854	-0.9865	450.165	-1.08429	499.958	-1.05033	550.758	-1.0716
0.01594	-1.09943	50.8278	-1.05278	100.578	-1.10352	149.616	-1.03764	200.962	-1.08142	250.906	-1	300.484	-1.10393	350.892	-1.04296	400.854	-0.98527	450.165	-1.0847	499.958	-1.04951	550.758	-1.0716
0.016	-1.10025	50.8278	-1.05278	100.578	-1.10229	149.617	-1.0356	200.962	-1.08265	250.906	-1.00041	300.484	-1.10352	350.892	-1.04133	400.854	-0.98322	450.165	-1.0847	499.958	-1.05483	550.758	-1.07365
0.01606	-1.09984	50.8278	-1.05319	100.578	-1.10106	149.617	-1.03355	200.962	-1.08224	250.906	-0.99918	300.484	-1.10556	350.892	-1.04133	400.854	-0.98322	450.165	-1.08101	499.958	-1.05442	550.758	-1.07365
0.01611	-1.0982	50.8278	-1.05155	100.578	-1.10393	149.617	-1.0356	200.962	-1.0802	250.906	-1	300.484	-1.10475	350.892	-1.04255	400.854	-0.98445	450.165	-1.0802	499.958	-1.05196	550.758	-1.07488
0.01617	-1.09902	50.8278	-1.05074	100.578	-1.10597	149.617	-1.03437	200.962	-1.07938	250.906	-1.00041	300.484	-1.10147	350.892	-1.0446	400.854	-0.98363	450.165	-1.08101	499.958	-1.05196	550.758	-1.07529
0.01622	-1.09738	50.8278	-1.0491	100.578	-1.10475	149.617	-1.0446	200.962	-1.08429	250.906	-1.00205	300.484	-1.10025	350.892	-1.04583	400.854	-0.98363	450.165	-1.08224	499.958	-1.05033	550.758	-1.07529
0.01628	-1.0982	50.8278	-1.04828	100.578	-1.10393	149.617	-1.04624	200.962	-1.0847	250.906	-1.00205	300.484	-1.09943	350.892	-1.04296	400.854	-0.98282	450.165	-1.08388	499.958	-1.04951	550.758	-1.07324
0.01633	-1.09779	50.8278	-1.04787	100.578	-1.10106	149.617	-1.04624	200.962	-1.08306	250.906	-1.00123	300.484	-1.10229	350.892	-1.04296	400.854	-0.98486	450.165	-1.08142	499.958	-1.04951	550.758	-1.07324
0.01639	-1.09615	50.8278	-1.05319	100.578	-1.0982	149.617	-1.04337	200.962	-1.08265	250.906	-1.00123	300.484	-1.10352	350.892	-1.04173	400.854	-0.98486	450.165	-1.08224	499.958	-1.05196	550.758	-1.07201
0.01644	-1.09656	50.8278	-1.05278	100.578	-1.09902	149.617	-1.04173	200.962	-1.08347	250.906	-1.00123	300.484	-1.10311	350.892	-1.04419	400.854	-0.98363	450.165	-1.07897	499.958	-1.05074	550.758	-1.07038
0.0165	-1.09656	50.8278	-1.05074	100.578	-1.09493	149.617	-1.04214	200.962	-1.08306	250.906	-1	300.484	-1.1027	350.892	-1.04255	400.854	-0.98322	450.165	-1.08142	499.958	-1.05115	550.758	-1.06956
0.01656	-1.09738	50.8278	-1.05196	100.578	-1.09615	149.618	-1.04583	200.962	-1.0802	250.906	-1.00041	300.484	-1.10065	350.892	-1.04296	400.854	-0.98404	450.165	-1.07979	499.958	-1.05196	550.758	-1.06751
0.01661	-1.09984	50.8278	-1.04951	100.578	-1.10352	149.618	-1.04501	200.962	-1.07938	250.906	-1.00082	300.484	-1.10352	350.892	-1.04133	400.854	-0.98568	450.165	-1.07733	499.958	-1.05278	550.758	-1.07488
0.01667	-1.10025	50.8278	-1.05319	100.578	-1.09943	149.618	-1.04214	200.962	-1.08224	250.906	-0.99755	300.484	-1.10393	350.892	-1.03805	400.854	-0.98363	450.165	-1.0761	499.96	-1.05401	550.758	-1.07488
0.01672	-1.09902	50.8278	-1.05278	100.581	-1.09247	149.618	-1.04296	200.962	-1.07815	250.906	-0.99755	300.484	-1.10311	350.892	-1.03764	400.854	-0.98445	450.165	-1.07938	499.96	-1.0491	550.758	-1.07447
0.01678	-1.09861	50.8306	-1.04992	100.581	-1.10229	149.618	-1.04173	200.964	-1.08061	250.909	-1.00041	300.487	-1.10475	350.892	-1.04501	400.856	-0.98404	450.165	-1.07324	499.96	-1.05033	550.758	-1.07079
0.01683	-1.09984	50.8306	-1.05483	100.581	-1.10229	149.618	-1.0401	200.964	-1.08347	250.909	-1.00041	300.487	-1.10475	350.895	-1.04337	400.856	-0.98568	450.165	-1.08674	499.96	-1.04869	550.76	-1.07406
0.01689	-1.09902	50.8306	-1.0536	100.581	-1.09861	149.618	-1.0401	200.964	-1.07938	250.909	-1.00164	300.487	-1.10434	350.895	-1.04542	400.856	-0.98445	450.165	-1.0847	499.96	-1.04746	550.76	-1.07119
0.01694	-1.09861	50.8306	-1.05646	100.581	-1.10106	149.618	-1.03478	200.964	-1.07856	250.909	-0.99918	300.487	-1.10065	350.895	-1.0446	400.856	-0.98404	450.165	-1.08306	499.96	-1.05237	550.76	-1.07079
0.017	-1.10065	50.8306	-1.05483	100.581	-1.10147	149.619	-1.03396	200.964	-1.07979	250.909	-1.00082	300.487	-1.10311	350.895	-1.04624	400.856	-0.98404	450.165	-1.0802	499.96	-1.04951	550.76	-1.06997
0.01706	-1.10106	50.8306	-1.05278	100.581	-1.10802	149.619	-1.0311	200.964	-1.07774	250.909	-1.00164	300.487	-1.10188	350.895	-1.04255	400.856	-0.98282	450.165	-1.07815	499.96	-1.04951	550.76	-1.0716
0.01711	-1.09861	50.8306	-1.05237	100.581	-1.10311	149.619	-1.02987	200.964	-1.07774	250.909	-1	300.487	-1.10147	350.895	-1.04624	400.856	-0.98118	450.165	-1.0761	499.96	-1.04951	550.76	-1.07038
0.01717	-1.09861	50.8306	-1.0491	100.581	-1.10188	149.619	-1.0401	200.964	-1.08265	250.909	-1.00041	300.487	-1.10065	350.895	-1.0446	400.856	-0.97995	450.165	-1.0757	499.96	-1.05442	550.76	-1.07651
0.01722	-1.09902	50.8306	-1.05442	100.581	-1.09411	149.619	-1.03723	200.964	-1.08347	250.909	-0.99918	300.487	-1.10065	350.895	-1.0446	400.856	-0.98118	450.165	-1.07938	499.96	-1.05196	550.76	-1.07488
0.01728	-1.09943	50.8306	-1.05319	100.581	-1.10393	149.619	-1.0356	200.964	-1.08429	250.909	-1.00041	300.487	-1.09779	350.895	-1.04051	400.856	-0.98159	450.165	-1.07774	499.96	-1.05196	550.76	-1.07038
0.01733	-1.09902	50.8306	-1.05237	100.581	-1.10065	149.619	-1.04051	200.964	-1.08101	250.909	-0.99918	300.487	-1.09902	350.895	-1.04173	400.856	-0.98282	450.165	-1.07651	499.96	-1.05319	550.76	-1.0761
0.01739	-1.09984	50.8306	-1.05319	100.581	-1.09861	149.619	-1.04624	200.964	-1.07938	250.909	-1.00164	300.487	-1.10147	350.895	-1.04092	400.856	-0.98363	450.165	-1.0802	499.96	-1.05115	550.76	-1.07119
0.01744	-1.09984	50.8306	-1.05442	100.581	-1.09615	149.619	-1.04624	200.964	-1.08101	250.909	-1.00041	300.487	-1.10352	350.895	-1.04378	400.856	-0.98322	450.165	-1.08101	499.96	-1.05687	550.76	-1.07529
0.0175	-1.0982	50.8306	-1.05974	100.581	-1.09411	149.619	-1.0446	200.964	-1.07897	250.909	-1.00082	300.487	-1.09984	350.895	-1.04296	400.856	-0.98282	450.165	-1.08224	499.96	-1.05565	550.76	-1.07406
0.01756	-1.0982	50.8306	-1.05524	100.581	-1.09247	149.62	-1.03887	200.964	-1.08101	250.909	-1	300.487	-1.09984	350.895	-1.04419	400.856	-0.98363	450.165	-1.08224	499.96	-1.05524	550.76	-1.0716
0.01761	-1.09902	50.8306	-1.05483	100.581	-1.09493	149.62	-1.03887	200.964	-1.0847	250.909	-0.99959	300.487	-1.09574	350.895	-1.04583	400.856	-0.982	450.165	-1.08347	499.96	-1.05278	550.76	-1.07283
0.01767	-1.09943	50.8306	-1.05524	100.581	-1.09165	149.62	-1.0401	200.964	-1.0847	250.909	-1.00041	300.487	-1.09452	350.895	-1.04378	400.856	-0.98118	450.165	-1.08101	499.96	-1.05237	550.76	-1.07038
0.01772	-1.09861	50.8306	-1.05278	100.581	-1.09043	149.62	-1.0401	200.964	-1.08061	250.909	-1.00041	300.487	-1.09902	350.895	-1.0446	400.856	-0.97913	450.165	-1.08592	499.96	-1.05033	550.76	-1.07038
0.01778	-1.0982	50.8306	-1.04992	100.581	-1.10147	149.62	-1.04092	200.964	-1.08388	250.909	-1.00082	300.487	-1.09534	350.895	-1.04583	400.856	-0.98077	450.165	-1.08715	499.96	-1.05155	550.76	-1.07038
0.01783	-1.09697	50.8306	-1.05565	100.581	-1.09656	149.62	-1.03682	200.964	-1.08388	250.909	-1	300.487	-1.09493	350.895	-1.04419	400.856	-0.97831	450.166	-1.08879	499.96	-1.05319	550.76	-1.06874
0.01789	-1.09697	50.8306	-1.05687	100.581	-1.0937	149.62	-1.03151	200.964	-1.08101	250.909	-1	300.487	-1.0982	350.895	-1.04214	400.856	-0.982	450.166	-1.08715	499.96	-1.0491	550.76	-1.07406
0.01794	-1.09738	50.8306	-1.05483	100.581	-1.09247	149.621	-1.03805	200.964	-1.08224	250.909	-1.00041	300.487	-1.09615	350.895	-1.04173	400.856	-0.97954	450.166	-1.08552	499.96	-1.05237	550.76	-1.06874
0.018	-1.09902	50.8306	-1.0536	100.581	-1.09124	149.621	-1.03887	200.964	-1.07979	250.909	-1	300.487	-1.09984	350.895	-1.0401	400.856	-0.97954	450.166	-1.08429	499.96	-1.05196	550.76	-1.07529
0.01806	-1.10065	50.8306	-1.05278	100.581	-1.0892	149.621	-1.04092	200.964	-1.07979	250.909	-0.99836	300.487	-1.10352	350.895	-1.03805	400.856	-0.98077	450.166	-1.08306	499.963	-1.05196	550.76	-1.07283
0.01811	-1.09738	50.8306	-1.05115	100.581	-1.09656	149.621	-1.03928	200.964	-1.0802	250.909	-0.99468	300.487	-1.0982	350.895	-1.0446	400.856	-0.97913	450.166	-1.08306	499.963	-1.05278	550.76	-1.07365
0.01817	-1.10025	50.8306	-1.0536	100.581	-1.09943	149.621	-1.03601	200.967	-1.07897	250.909	-1.00041	300.487	-1.09943	350.895	-1.0446	400.859	-0.97668	450.166	-1.08633	499.963	-1.05155	550.76	-1.07079
0.01822	-1.09861	50.8306	-1.05442	100.581	-1.10025	149.621	-1.03191	200.967	-1.08511	250.909	-1.00041	300.487	-1.09984	350.898	-1.04378	400.859	-0.98241	450.166	-1.08797	499.963	-1.05115	550.763	-1.07324
0.01828	-1.0982	50.8306	-1.05483	100.581	-1.10106	149.621	-1.02864	200.967	-1.08552	250.909	-0.99877	300.487	-1.09861	350.898	-1.04255	400.859	-0.98036	450.166	-1.08552	499.963	-1.05278	550.763	-1.07201
0.01833	-1.09738	50.8306	-1.05442	100.581	-1.09738	149.621	-1.02864	200.967	-1.0847	250.909	-0.99918	300.487	-1.09861	350.898	-1.04255	400.859	-0.97872	450.166	-1.08265	499.963	-1.05155	550.763	-1.0716
0.01839	-1.09861	50.8306	-1.05278	100.581	-1.09902	149.621	-1.03232	200.967	-1.08429	250.909	-1.00041	300.487	-1.09902	350.898	-1.0446	400.859	-0.97954	450.166	-1.0802	499.963	-1.04992	550.763	-1.07079
0.01844	-1.09738	50.8306	-1.0536	100.581	-1.09902	149.621	-1.03069	200.967	-1.08347	250.909	-0.99959	300.487	-1.11047	350.898	-1.04419	400.859	-0.97872	450.166	-1.07938	499.963	-1.05196	550.763	-1.06915
0.0185	-1.09656	50.8306	-1.05278	100.581	-1.0982	149.622	-1.0266	200.967	-1.08265	250.909	-0.99836	300.487	-1.11538	350.898	-1.04337	400.859	-0.98077	450.166	-1.08429	499.963	-1.05401	550.763	-1.0716
0.01856	-1.09697	50.8306	-1.05401	100.581	-1.09534	149.622	-1.02987	200.967	-1.08142	250.909	-0.99755	300.487	-1.11252	350.898	-1.04378	400.859	-0.982	450.166	-1.08388	499.963	-1.05115	550.763	-1.07038
0.01861	-1.0982	50.8306	-1.05401	100.581	-1.09615	149.622	-1.03273	200.967	-1.08511	250.909	-0.99918	300.487	-1.11047	350.898	-1.04542	400.859	-0.97995	450.166	-1.0847	499.963	-1.05033	550.763	-1.07447
0.01867	-1.09943	50.8306	-1.05237	100.581	-1.09861	149.622	-1.03232	200.967	-1.08224	250.909	-0.99795	300.487	-1.10966	350.898	-1.0446	400.859	-0.98241	450.166	-1.08633	499.963	-1.05155	550.763	-1.0716
0.01872	-1.09779	50.8306	-1.0536	100.581	-1.09738	149.622	-1.03232	200.967	-1.07979	250.909	-0.99755	300.487	-1.10966	350.898	-1.04501	400.859	-0.98159	450.166	-1.08224	499.963	-1.05319	550.763	-1.06915
0.01878	-1.09861	50.8306	-1.05115	100.581	-1.09329	149.622	-1.02905	200.967	-1.08142	250.909	-0.99755	300.487	-1.10802	350.898	-1.04337	400.859	-0.97954	450.166	-1.07897	499.963	-1.05237	550.763	-1.07283
0.01883	-1.10065	50.8306	-1.05237	100.581	-1.08552	149.622	-1.02578	200.967	-1.07774	250.909	-0.99918	300.487	-1.10884	350.898	-1.04296	400.859	-0.98363	450.166	-1.07897	499.963	-1.05074	550.763	-1.07324
0.01889	-1.09861	50.8306	-1.05074	100.581	-1.09493	149.622	-1.02578	200.967	-1.08061	250.909	-0.99877	300.487	-1.10638	350.898	-1.04092	400.859	-0.98077	450.166	-1.0757	499.963	-1.05155	550.763	-1.07324
0.01894	-1.09943	50.8306	-1.05237	100.581	-1.0937	149.622	-1.02946	200.967	-1.0847	250.909	-0.99714	300.487	-1.10679	350.898	-1.04255	400.859	-0.98118	450.166	-1.08674	499.963	-1.05115	550.763	-1.07283
0.019	-1.09902	50.8306	-1.05524	100.581	-1.09247	149.622	-1.03028	200.967	-1.08756	250.909	-0.99755	300.487	-1.10393	350.898	-1.04173	400.859	-0.98241	450.166	-1.08511	499.963	-1.05074	550.763	-1.07038
0.01906	-1.09984	50.8306	-1.05646	100.581	-1.08961	149.623	-1.02537	200.967	-1.0847	250.909	-0.99918	300.487	-1.10679	350.898	-1.04133	400.859	-0.98691	450.166	-1.08142	499.963	-1.05196	550.763	-1.07079
0.01911	-1.09861	50.8306	-1.05606	100.581	-1.08715	149.623	-1.02209	200.967	-1.08224	250.909	-0.99877	300.487	-1.11375	350.898	-1.0446	400.859	-0.98445	450.166	-1.08511	499.963	-1.05442	550.763	-1.07119
0.01917	-1.09902	50.8306	-1.05769	100.581	-1.09574	149.623	-1.02373	200.967	-1.08142	250.909	-0.99918	300.487	-1.11129	350.898	-1.04542	400.859	-0.98486	450.166	-1.08429	499.963	-1.05319	550.763	-1.06751
0.01922	-1.09984	50.8306	-1.06015	100.581	-1.09615	149.623	-1.02455	200.967	-1.0802	250.909	-0.99795	300.487	-1.10925	350.898	-1.04501	400.859	-0.98404	450.166	-1.08552	499.963	-1.05728	550.763	-1.0716
0.01928	-1.09697	50.8306	-1.05769	100.581	-1.0937	149.623	-1.02455	200.967	-1.08142	250.909	-0.99836	300.487	-1.11211	350.898	-1.04501	400.859	-0.98363	450.166	-1.0847	499.963	-1.05483	550.763	-1.07488
0.01933	-1.09738	50.8306	-1.05687	100.581	-1.09288	149.623	-1.01718	200.967	-1.0802	250.909	-0.99836	300.487	-1.10925	350.898	-1.04583	400.859	-0.98568	450.166	-1.08388	499.963	-1.05606	550.763	-1.07324
0.01939	-1.09738	50.8306	-1.05728	100.581	-1.09124	149.623	-1.02169	200.967	-1.08183	250.909	-0.99714	300.487	-1.11088	350.898	-1.0446	400.859	-0.98854	450.166	-1.08224	499.963	-1.05524	550.763	-1.07447
0.01944	-1.0982	50.8306	-1.05728	100.581	-1.0937	149.623	-1.02332	200.967	-1.08224	250.909	-0.99714	300.487	-1.11007	350.898	-1.04419	400.859	-0.98486	450.166	-1.08061	499.966	-1.0536	550.763	-1.07283
0.0195	-1.09779	50.8306	-1.0581	100.583	-1.09002	149.624	-1.02823	200.967	-1.08101	250.909	-0.99795	300.487	-1.11007	350.898	-1.04337	400.859	-0.98404	450.166	-1.08101	499.966	-1.05033	550.763	-1.0716
0.01956	-1.09779	50.8306	-1.05646	100.583	-1.09206	149.624	-1.02578	200.97	-1.08224	250.909	-0.99714	300.49	-1.10597	350.898	-1.04255	400.862	-0.98404	450.166	-1.08183	499.966	-1.05074	550.763	-1.07447
0.01961	-1.09779	50.8333	-1.05524	100.583	-1.0892	149.624	-1.02823	200.97	-1.08511	250.909	-0.99509	300.49	-1.11047	350.9	-1.04378	400.862	-0.98486	450.166	-1.07938	499.966	-1.05074	550.766	-1.07406
0.01967	-1.09738	50.8333	-1.05565	100.583	-1.08633	149.624	-1.0266	200.97	-1.08183	250.909	-0.991	300.49	-1.10925	350.9	-1.04419	400.862	-0.98445	450.166	-1.07774	499.966	-1.05237	550.766	-1.07283
0.01972	-1.0982	50.8333	-1.05524	100.583	-1.08347	149.624	-1.02373	200.97	-1.08388	250.909	-0.99632	300.49	-1.10679	350.9	-1.04296	400.862	-0.98241	450.166	-1.08552	499.966	-1.05196	550.766	-1.07038
0.01978	-1.09738	50.8333	-1.05565	100.583	-1.08756	149.624	-1.01882	200.97	-1.08061	250.909	-1.00368	300.49	-1.1072	350.9	-1.04378	400.862	-0.97995	450.166	-1.08674	499.966	-1.05115	550.766	-1.06751
0.01983	-1.09534	50.8333	-1.05728	100.583	-1.08756	149.624	-1.01555	200.97	-1.07774	250.909	-1.00245	300.49	-1.10556	350.9	-1.04542	400.862	-0.98118	450.166	-1.08388	499.966	-1.05237	550.766	-1.06997
0.01989	-1.09902	50.8333	-1.05401	100.583	-1.09206	149.624	-1.01391	200.97	-1.08674	250.909	-1.00205	300.49	-1.10188	350.9	-1.0446	400.862	-0.98404	450.166	-1.08347	499.966	-1.0536	550.766	-1.06915
0.01994	-1.09697	50.8333	-1.05401	100.583	-1.0982	149.624	-1.01678	200.97	-1.08265	250.909	-1.00205	300.49	-1.11088	350.9	-1.04746	400.862	-0.98404	450.166	-1.07774	499.966	-1.0536	550.766	-1.07447
0.02	-1.09738	50.8333	-1.0536	100.583	-1.09288	149.624	-1.02169	200.97	-1.08552	250.909	-1.00041	300.49	-1.10761	350.9	-1.04664	400.862	-0.98609	450.166	-1.08429	499.966	-1.05278	550.766	-1.0761
0.02006	-1.09902	50.8333	-1.05278	100.583	-1.09288	149.625	-1.10761	200.97	-1.08388	250.909	-1.00041	300.49	-1.10679	350.9	-1.0446	400.862	-0.98445	450.167	-1.0847	499.966	-1.05237	550.766	-1.07242
0.02011	-1.09697	50.8333	-1.0536	100.583	-1.09165	149.625	-1.10638	200.97	-1.08061	250.909	-1	300.49	-1.10065	350.9	-1.04583	400.862	-0.98363	450.167	-1.08142	499.966	-1.05074	550.766	-1.07447
0.02017	-1.09902	50.8333	-1.05237	100.583	-1.09493	149.625	-1.10597	200.97	-1.08347	250.909	-1.00123	300.49	-1.11293	350.9	-1.04828	400.862	-0.98404	450.167	-1.08347	499.966	-1.05196	550.766	-1.07447
0.02022	-1.09738	50.8333	-1.05155	100.583	-1.09779	149.625	-1.10597	200.97	-1.08224	250.909	-1.00041	300.49	-1.11129	350.9	-1.04501	400.862	-0.98404	450.167	-1.08265	499.966	-1.04992	550.766	-1.07406
0.02028	-1.09779	50.8333	-1.04787	100.583	-1.09697	149.625	-1.10311	200.97	-1.08224	250.909	-1.00164	300.49	-1.11293	350.9	-1.04419	400.862	-0.98445	450.167	-1.0802	499.966	-1.05278	550.766	-1.0716
0.02033	-1.09656	50.8333	-1.0536	100.583	-1.09534	149.625	-1.1027	200.97	-1.07938	250.909	-1.00123	300.49	-1.10966	350.9	-1.04419	400.862	-0.982	450.167	-1.08388	499.966	-1.05196	550.766	-1.07201
0.02039	-1.09738	50.8333	-1.05769	100.583	-1.09083	149.625	-1.10311	200.97	-1.0761	250.909	-1.00123	300.49	-1.10679	350.9	-1.04501	400.862	-0.98118	450.167	-1.08429	499.966	-1.05115	550.766	-1.07365
0.02044	-1.09615	50.8333	-1.05728	100.583	-1.10393	149.626	-1.10106	200.97	-1.08101	250.909	-1.00041	300.49	-1.11047	350.9	-1.04296	400.862	-0.98363	450.167	-1.08511	499.966	-1.05319	550.766	-1.07201
0.0205	-1.09615	50.8333	-1.05565	100.583	-1.09861	149.626	-1.10025	200.97	-1.08142	250.909	-1.00041	300.49	-1.10966	350.9	-1.04419	400.862	-0.98404	450.167	-1.08511	499.966	-1.05115	550.766	-1.06997
0.02056	-1.09574	50.8333	-1.0581	100.583	-1.09534	149.626	-1.10516	200.97	-1.08061	250.909	-1.00041	300.49	-1.10679	350.9	-1.04255	400.862	-0.98404	450.167	-1.08183	499.966	-1.05074	550.766	-1.07038
0.02061	-1.09697	50.8333	-1.05728	100.583	-1.09329	149.626	-1.10475	200.97	-1.08347	250.909	-1.00041	300.49	-1.10802	350.9	-1.04296	400.862	-0.98363	450.167	-1.08388	499.966	-1.05155	550.766	-1.06874
0.02067	-1.09779	50.8333	-1.05728	100.583	-1.09165	149.626	-1.10188	200.97	-1.08224	250.909	-1	300.49	-1.10802	350.9	-1.04501	400.862	-0.98568	450.167	-1.08224	499.966	-1.05196	550.766	-1.06833
0.02072	-1.09779	50.8333	-1.05728	100.583	-1.08961	149.626	-1.1027	200.97	-1.08265	250.909	-1.00082	300.49	-1.10966	350.9	-1.04378	400.862	-0.98241	450.167	-1.07856	499.966	-1.0536	550.766	-1.07324
0.02078	-1.09534	50.8333	-1.05769	100.583	-1.0892	149.626	-1.10352	200.97	-1.08142	250.909	-1	300.49	-1.10884	350.9	-1.04255	400.862	-0.98486	450.167	-1.09043	499.966	-1.05237	550.766	-1.07119
0.02083	-1.09697	50.8333	-1.0581	100.583	-1.08674	149.626	-1.10188	200.97	-1.08265	250.909	-1.00164	300.49	-1.10802	350.9	-1.04378	400.862	-0.98282	450.167	-1.09043	499.969	-1.05155	550.766	-1.07283
0.02089	-1.09697	50.8333	-1.05933	100.583	-1.08347	149.626	-1.09697	200.97	-1.08061	250.909	-1.00041	300.49	-1.10556	350.9	-1.04419	400.862	-0.98486	450.167	-1.08838	499.969	-1.05237	550.766	-1.07201
0.02094	-1.09452	50.8333	-1.05933	100.583	-1.08592	149.626	-1.09943	200.97	-1.08183	250.909	-0.99959	300.49	-1.10638	350.9	-1.04378	400.865	-0.98527	450.167	-1.08756	499.969	-1.05442	550.766	-1.07201
0.021	-1.09697	50.8333	-1.05728	100.583	-1.0802	149.627	-1.09615	200.973	-1.08306	250.909	-1	300.49	-1.10925	350.903	-1.04337	400.865	-0.98241	450.167	-1.08838	499.969	-1.05074	550.769	-1.07365
0.02106	-1.09615	50.8333	-1.05606	100.583	-1.09247	149.627	-1.09247	200.973	-1.08101	250.909	-0.99918	300.49	-1.11211	350.903	-1.0446	400.865	-0.98241	450.167	-1.09124	499.969	-1.04787	550.769	-1.07283
0.02111	-1.09738	50.8333	-1.05319	100.583	-1.09656	149.627	-1.09493	200.973	-1.08347	250.909	-0.99755	300.49	-1.10843	350.903	-1.04051	400.865	-0.98241	450.167	-1.08879	499.969	-1.05115	550.769	-1.07283
0.02117	-1.09493	50.8333	-1.06056	100.583	-1.09247	149.627	-1.0937	200.973	-1.0847	250.909	-1.00245	300.49	-1.10843	350.903	-1.04133	400.865	-0.98118	450.167	-1.08715	499.969	-1.05074	550.769	-1.07406
0.02122	-1.09615	50.8333	-1.05687	100.583	-1.09124	149.627	-1.09329	200.973	-1.08674	250.909	-1.00082	300.49	-1.10966	350.903	-1.04214	400.865	-0.98118	450.167	-1.08674	499.969	-1.05033	550.769	-1.07324
0.02128	-1.09534	50.8333	-1.05687	100.583	-1.08961	149.627	-1.08838	200.973	-1.08715	250.909	-1.00123	300.49	-1.10925	350.903	-1.03846	400.865	-0.98445	450.167	-1.08224	499.969	-1.05278	550.769	-1.07119
0.02133	-1.09574	50.8333	-1.05606	100.583	-1.08715	149.627	-1.08715	200.973	-1.08633	250.909	-1.00164	300.49	-1.10843	350.903	-1.03928	400.865	-0.98077	450.167	-1.08552	499.969	-1.05319	550.769	-1.0716
0.02139	-1.09534	50.8333	-1.05565	100.583	-1.09493	149.627	-1.08388	200.973	-1.08183	250.909	-1.00082	300.49	-1.10516	350.903	-1.0401	400.865	-0.98036	450.167	-1.08838	499.969	-1.05278	550.769	-1.06833
0.02144	-1.09574	50.8333	-1.0581	100.583	-1.09329	149.627	-1.08633	200.973	-1.08552	250.909	-1	300.49	-1.10516	350.903	-1.04542	400.865	-0.97954	450.167	-1.08633	499.969	-1.05483	550.769	-1.07324
0.0215	-1.0982	50.8333	-1.05646	100.583	-1.0937	149.627	-1.08552	200.973	-1.0847	250.909	-1.00041	300.49	-1.10843	350.903	-1.04501	400.865	-0.97791	450.167	-1.09043	499.969	-1.05237	550.769	-1.07201
0.02156	-1.09779	50.8333	-1.05524	100.583	-1.09124	149.628	-1.08511	200.973	-1.08265	250.909	-1	300.49	-1.10761	350.903	-1.04419	400.865	-0.97831	450.167	-1.09083	499.969	-1.05524	550.769	-1.07079
0.02161	-1.0982	50.8333	-1.05483	100.583	-1.09043	149.628	-1.08633	200.973	-1.08265	250.909	-1.00205	300.49	-1.10434	350.903	-1.04583	400.865	-0.982	450.167	-1.08756	499.969	-1.05565	550.769	-1.0716
0.02167	-1.09738	50.8333	-1.05483	100.583	-1.08797	149.628	-1.08961	200.973	-1.07979	250.909	-1.00082	300.49	-1.10475	350.903	-1.04542	400.865	-0.98404	450.167	-1.08592	499.969	-1.0536	550.769	-1.07038
0.02172	-1.09656	50.8333	-1.05401	100.583	-1.08633	149.628	-1.08633	200.973	-1.08592	250.909	-1.00041	300.49	-1.10638	350.903	-1.04173	400.865	-0.982	450.168	-1.08592	499.969	-1.05196	550.769	-1.07283
0.02178	-1.09902	50.8333	-1.05196	100.583	-1.08429	149.628	-1.09247	200.973	-1.08511	250.909	-1.00123	300.49	-1.10434	350.903	-1.04255	400.865	-0.98241	450.168	-1.08879	499.969	-1.0491	550.769	-1.07406
0.02183	-1.09656	50.8333	-1.04869	100.583	-1.08633	149.628	-1.08756	200.973	-1.0847	250.909	-1	300.49	-1.10679	350.903	-1.04296	400.865	-0.98036	450.168	-1.08592	499.969	-1.05237	550.769	-1.0716
0.02189	-1.09738	50.8333	-1.05074	100.583	-1.0847	149.628	-1.08633	200.973	-1.08511	250.909	-1.00041	300.49	-1.1117	350.903	-1.04296	400.865	-0.97954	450.168	-1.08224	499.969	-1.04951	550.769	-1.06792
0.02194	-1.09615	50.8333	-1.04951	100.583	-1.08183	149.628	-1.08552	200.973	-1.08715	250.909	-1	300.49	-1.11457	350.903	-1.04173	400.865	-0.982	450.168	-1.08265	499.969	-1.05483	550.769	-1.07365
0.022	-1.09738	50.8333	-1.05565	100.583	-1.08388	149.629	-1.08879	200.973	-1.08511	250.909	-0.99959	300.49	-1.11129	350.903	-1.0401	400.865	-0.97954	450.168	-1.07979	499.969	-1.05401	550.769	-1.07201
0.02206	-1.09574	50.8333	-1.05728	100.583	-1.09247	149.629	-1.08265	200.973	-1.08388	250.909	-1	300.49	-1.11047	350.903	-1.04214	400.865	-0.97872	450.168	-1.07733	499.969	-1.05483	550.769	-1.07242
0.02211	-1.09861	50.8333	-1.05524	100.583	-1.08961	149.629	-1.08511	200.973	-1.08306	250.909	-1.00041	300.49	-1.10925	350.903	-1.0401	400.865	-0.98036	450.168	-1.09124	499.969	-1.05237	550.769	-1.07324
0.02217	-1.09493	50.8333	-1.05646	100.583	-1.08756	149.629	-1.07979	200.973	-1.0802	250.909	-1.00082	300.49	-1.11047	350.903	-1.04378	400.865	-0.97995	450.168	-1.08715	499.969	-1.0536	550.769	-1.06997
0.02222	-1.09452	50.8333	-1.05606	100.583	-1.08511	149.629	-1.0802	200.973	-1.07897	250.909	-0.99959	300.49	-1.11211	350.903	-1.04255	400.865	-0.97872	450.168	-1.08715	499.972	-1.05401	550.769	-1.07119
0.02228	-1.09574	50.8333	-1.05892	100.586	-1.08552	149.629	-1.07733	200.973	-1.08061	250.909	-1	300.49	-1.11375	350.903	-1.04173	400.865	-0.98118	450.168	-1.08552	499.972	-1.05483	550.769	-1.06997
0.02233	-1.09574	50.8333	-1.05769	100.586	-1.09534	149.629	-1.07529	200.973	-1.08429	250.912	-1	300.49	-1.11211	350.903	-1.04378	400.868	-0.97954	450.168	-1.08306	499.972	-1.05237	550.769	-1.07283
0.02239	-1.09779	50.8361	-1.05646	100.586	-1.09206	149.629	-1.07488	200.976	-1.08715	250.912	-1	300.492	-1.11007	350.906	-1.04296	400.868	-0.97709	450.168	-1.08347	499.972	-1.05401	550.772	-1.07406
0.02244	-1.09574	50.8361	-1.05483	100.586	-1.08879	149.629	-1.07733	200.976	-1.08511	250.912	-1	300.492	-1.11211	350.906	-1.04337	400.868	-0.97872	450.168	-1.08592	499.972	-1.0536	550.772	-1.07324
0.0225	-1.09574	50.8361	-1.06097	100.586	-1.08674	149.629	-1.0761	200.976	-1.08306	250.912	-0.99877	300.492	-1.10802	350.906	-1.04296	400.868	-0.97831	450.168	-1.0847	499.972	-1.05319	550.772	-1.06628
0.02256	-1.09411	50.8361	-1.05769	100.586	-1.08879	149.63	-1.07815	200.976	-1.08429	250.912	-0.99918	300.492	-1.11129	350.906	-1.04337	400.868	-0.97668	450.168	-1.07979	499.972	-1.05196	550.772	-1.06956
0.02261	-1.09493	50.8361	-1.0581	100.586	-1.08633	149.63	-1.07897	200.976	-1.08306	250.912	-0.99918	300.492	-1.10925	350.906	-1.04296	400.868	-0.97627	450.168	-1.07979	499.972	-1.05155	550.772	-1.07038
0.02267	-1.09534	50.8361	-1.05565	100.586	-1.08142	149.63	-1.07856	200.976	-1.08552	250.912	-0.99959	300.492	-1.10884	350.906	-1.04173	400.868	-0.97709	450.168	-1.08183	499.972	-1.05115	550.772	-1.06915
0.02272	-1.09452	50.8361	-1.05769	100.586	-1.0847	149.63	-1.0802	200.976	-1.08552	250.912	-1	300.492	-1.10638	350.906	-1.03969	400.868	-0.97463	450.168	-1.07897	499.972	-1.05278	550.772	-1.06915
0.02278	-1.09329	50.8361	-1.05728	100.586	-1.09043	149.63	-1.08347	200.976	-1.08224	250.912	-0.99959	300.492	-1.10884	350.906	-1.03969	400.868	-0.98404	450.168	-1.07733	499.972	-1.04869	550.772	-1.06915
0.02283	-1.09206	50.8361	-1.05606	100.586	-1.08306	149.63	-1.08388	200.976	-1.08429	250.912	-0.99632	300.492	-1.10761	350.906	-1.04501	400.868	-0.98118	450.168	-1.07815	499.972	-1.04664	550.772	-1.0671
0.02289	-1.0937	50.8361	-1.05646	100.586	-1.09043	149.63	-1.08429	200.976	-1.08265	250.912	-1.00041	300.492	-1.1072	350.906	-1.04419	400.868	-0.98036	450.168	-1.07692	499.972	-1.05237	550.772	-1.07242
0.02294	-1.09615	50.8361	-1.05606	100.586	-1.09002	149.631	-1.08061	200.976	-1.08388	250.912	-1.00082	300.492	-1.11088	350.906	-1.04378	400.868	-0.98118	450.168	-1.07406	499.972	-1.05074	550.772	-1.06915
0.023	-1.09288	50.8361	-1.05769	100.586	-1.08552	149.631	-1.08061	200.976	-1.08633	250.912	-0.99918	300.492	-1.11334	350.906	-1.04542	400.868	-0.982	450.168	-1.07406	499.972	-1.05115	550.772	-1.07242
0.02306	-1.0937	50.8361	-1.05687	100.586	-1.08306	149.631	-1.07733	200.976	-1.08511	250.912	-0.99959	300.492	-1.11088	350.906	-1.04542	400.868	-0.98159	450.168	-1.07488	499.972	-1.05074	550.772	-1.06997
0.02311	-1.09329	50.8361	-1.05115	100.586	-1.08306	149.631	-1.07774	200.976	-1.08633	250.912	-1.00082	300.492	-1.11211	350.906	-1.0446	400.868	-0.982	450.168	-1.07488	499.972	-1.05278	550.772	-1.0716
0.02317	-1.09452	50.8361	-1.05646	100.586	-1.08347	149.631	-1.08306	200.976	-1.08715	250.912	-1	300.492	-1.11129	350.906	-1.04255	400.868	-0.97995	450.168	-1.07529	499.972	-1.05401	550.772	-1.07201
0.02322	-1.09493	50.8361	-1.05278	100.586	-1.0802	149.631	-1.08101	200.976	-1.0847	250.912	-1	300.492	-1.11211	350.906	-1.0446	400.868	-0.98159	450.168	-1.07529	499.972	-1.05115	550.772	-1.06792
0.02328	-1.09574	50.8361	-1.0536	100.586	-1.07733	149.631	-1.07856	200.976	-1.08511	250.912	-1.00041	300.492	-1.11293	350.906	-1.04337	400.868	-0.98241	450.168	-1.08265	499.972	-1.05033	550.772	-1.07242
0.02333	-1.0937	50.8361	-1.0536	100.586	-1.07733	149.631	-1.0802	200.976	-1.07897	250.912	-1.00041	300.492	-1.11252	350.906	-1.04255	400.868	-0.97831	450.168	-1.08183	499.972	-1.05483	550.772	-1.06956
0.02339	-1.09247	50.8361	-1.05401	100.586	-1.08142	149.631	-1.08388	200.976	-1.07979	250.912	-0.99918	300.492	-1.11252	350.906	-1.04214	400.868	-0.97995	450.168	-1.07815	499.972	-1.05483	550.772	-1.06792
0.02344	-1.09329	50.8361	-1.05033	100.586	-1.07733	149.631	-1.08183	200.976	-1.08306	250.912	-1.00041	300.492	-1.11007	350.906	-1.04624	400.868	-0.98241	450.168	-1.07815	499.972	-1.05769	550.772	-1.06751
0.0235	-1.09574	50.8361	-1.05155	100.586	-1.07406	149.632	-1.07856	200.976	-1.0847	250.912	-1	300.492	-1.10556	350.906	-1.04542	400.868	-0.98241	450.168	-1.07897	499.972	-1.05524	550.772	-1.07079
0.02356	-1.09697	50.8361	-1.05196	100.586	-1.08061	149.632	-1.07692	200.976	-1.08347	250.912	-0.99836	300.492	-1.11457	350.906	-1.04133	400.868	-0.98322	450.168	-1.07938	499.972	-1.05687	550.772	-1.07242
0.02361	-1.10843	50.8361	-1.05074	100.586	-1.08265	149.632	-1.0761	200.976	-1.08797	250.912	-0.99836	300.492	-1.10843	350.906	-1.04501	400.868	-0.98363	450.168	-1.07938	499.974	-1.05606	550.772	-1.07324
0.02367	-1.11088	50.8361	-1.0491	100.586	-1.0802	149.632	-1.07774	200.976	-1.08674	250.912	-1.00041	300.492	-1.10925	350.906	-1.04337	400.868	-0.98282	450.168	-1.07856	499.974	-1.05319	550.772	-1.07242
0.02372	-1.11047	50.8361	-1.05115	100.586	-1.07733	149.632	-1.07447	200.976	-1.08633	250.912	-1	300.492	-1.11007	350.906	-1.04255	400.868	-0.97995	450.168	-1.08061	499.974	-1.05196	550.772	-1.07038
0.02378	-1.11129	50.8361	-1.05074	100.586	-1.0757	149.632	-1.07365	200.978	-1.08388	250.912	-0.99959	300.492	-1.10884	350.909	-1.04378	400.87	-0.98363	450.168	-1.07856	499.974	-1.05278	550.774	-1.07283
0.02383	-1.11007	50.8361	-1.05074	100.586	-1.07406	149.632	-1.06792	200.978	-1.08183	250.912	-1	300.492	-1.10761	350.909	-1.04296	400.87	-0.98159	450.168	-1.08101	499.974	-1.05074	550.774	-1.06956
0.02389	-1.11088	50.8361	-1.04951	100.586	-1.07938	149.632	-1.06874	200.978	-1.0847	250.912	-0.99918	300.492	-1.10679	350.909	-1.04214	400.87	-0.982	450.168	-1.07815	499.974	-1.05033	550.774	-1.0716
0.02394	-1.11088	50.8361	-1.06097	100.586	-1.0761	149.632	-1.07324	200.978	-1.0847	250.912	-1.00082	300.492	-1.1072	350.909	-1.04296	400.87	-0.98118	450.169	-1.0761	499.974	-1.05196	550.774	-1.07201
0.024	-1.1117	50.8361	-1.06056	100.586	-1.07447	149.632	-1.08142	200.978	-1.08388	250.912	-1	300.492	-1.10516	350.909	-1.04255	400.87	-0.98322	450.169	-1.0757	499.974	-1.05278	550.774	-1.06915
0.02406	-1.11007	50.8361	-1.05933	100.586	-1.07365	149.633	-1.0802	200.978	-1.08306	250.912	-0.99918	300.492	-1.10434	350.909	-1.04173	400.87	-0.982	450.169	-1.07733	499.974	-1.04951	550.774	-1.07283
0.02411	-1.10925	50.8361	-1.0581	100.586	-1.0761	149.633	-1.07529	200.978	-1.07692	250.912	-0.99795	300.492	-1.10925	350.909	-1.04214	400.87	-0.98322	450.169	-1.07733	499.974	-1.04746	550.774	-1.07692
0.02417	-1.10761	50.8361	-1.05933	100.586	-1.0716	149.633	-1.07733	200.978	-1.08347	250.912	-0.99836	300.492	-1.10925	350.909	-1.04092	400.87	-0.98282	450.169	-1.08347	499.974	-1.04705	550.774	-1.0757
0.02422	-1.10761	50.8361	-1.05851	100.586	-1.0757	149.633	-1.07406	200.978	-1.08306	250.912	-1.00041	300.492	-1.10679	350.909	-1.04255	400.87	-0.98159	450.169	-1.08183	499.974	-1.04869	550.774	-1.07283
0.02428	-1.10843	50.8361	-1.0581	100.586	-1.07692	149.633	-1.0716	200.978	-1.08224	250.912	-0.99836	300.492	-1.10802	350.909	-1.0401	400.87	-0.98036	450.169	-1.08142	499.974	-1.04624	550.774	-1.07283
0.02433	-1.10925	50.8361	-1.05728	100.586	-1.07447	149.633	-1.07651	200.978	-1.08388	250.912	-0.99877	300.492	-1.11088	350.909	-1.04133	400.87	-0.98241	450.169	-1.07979	499.974	-1.05155	550.774	-1.07242
0.02439	-1.11007	50.8361	-1.05524	100.586	-1.07283	149.633	-1.07488	200.978	-1.08142	250.912	-0.99836	300.492	-1.11416	350.909	-1.04419	400.87	-0.98159	450.169	-1.07938	499.974	-1.05074	550.774	-1.07283
0.02444	-1.11129	50.8361	-1.05524	100.586	-1.0716	149.633	-1.06956	200.978	-1.08306	250.912	-0.99836	300.492	-1.10843	350.909	-1.04583	400.87	-0.97872	450.169	-1.07774	499.974	-1.05483	550.774	-1.07406
0.0245	-1.11007	50.8361	-1.0536	100.586	-1.06751	149.634	-1.07856	200.978	-1.08265	250.912	-0.99714	300.492	-1.10884	350.909	-1.04419	400.87	-0.97872	450.169	-1.07938	499.974	-1.05115	550.774	-1.07119
0.02456	-1.10884	50.8361	-1.05401	100.586	-1.06997	149.634	-1.07856	200.978	-1.08511	250.912	-0.99468	300.492	-1.10966	350.909	-1.04296	400.87	-0.97586	450.169	-1.07856	499.974	-1.04951	550.774	-1.07201
0.02461	-1.1117	50.8361	-1.05687	100.586	-1.0716	149.634	-1.07692	200.978	-1.08101	250.912	-0.99959	300.492	-1.10966	350.909	-1.04296	400.87	-0.97995	450.169	-1.07488	499.974	-1.05155	550.774	-1.07488
0.02467	-1.10884	50.8361	-1.05442	100.586	-1.06874	149.634	-1.08224	200.978	-1.08224	250.912	-1.00041	300.492	-1.10925	350.909	-1.04501	400.87	-0.98159	450.169	-1.0761	499.974	-1.05237	550.774	-1.07529
0.02472	-1.11047	50.8361	-1.05442	100.586	-1.07079	149.634	-1.08756	200.978	-1.07938	250.912	-0.99877	300.492	-1.10679	350.909	-1.04419	400.87	-0.98159	450.169	-1.07774	499.974	-1.04869	550.774	-1.07324
0.02478	-1.10884	50.8361	-1.05442	100.586	-1.06956	149.634	-1.08224	200.978	-1.07856	250.912	-0.99836	300.492	-1.10925	350.909	-1.04173	400.87	-0.98036	450.169	-1.07529	499.974	-1.04869	550.774	-1.07324
0.02483	-1.10966	50.8361	-1.05401	100.586	-1.07324	149.634	-1.07897	200.978	-1.08552	250.912	-0.99795	300.492	-1.11088	350.909	-1.04092	400.87	-0.98159	450.169	-1.07692	499.974	-1.04992	550.774	-1.07242
0.02489	-1.11007	50.8361	-1.0536	100.586	-1.07651	149.634	-1.08183	200.978	-1.08511	250.912	-0.99836	300.492	-1.11047	350.909	-1.04255	400.87	-0.98036	450.169	-1.07856	499.974	-1.05115	550.774	-1.07324
0.02494	-1.11211	50.8361	-1.05442	100.586	-1.08183	149.634	-1.08101	200.978	-1.08511	250.912	-0.99673	300.492	-1.11047	350.909	-1.04501	400.87	-0.98159	450.169	-1.07733	499.974	-1.05278	550.774	-1.07119
0.025	-1.11047	50.8361	-1.05319	100.586	-1.07897	149.634	-1.08347	200.978	-1.08756	250.912	-0.99673	300.492	-1.11047	350.909	-1.04583	400.87	-0.98159	450.169	-1.07733	499.977	-1.05565	550.774	-1.07201
0.02506	-1.11047	50.8361	-1.05319	100.589	-1.07692	149.635	-1.08306	200.978	-1.08552	250.912	-0.99755	300.492	-1.11375	350.909	-1.04542	400.87	-0.98036	450.169	-1.07447	499.977	-1.0536	550.774	-1.07079
0.02511	-1.10884	50.8361	-1.05155	100.589	-1.07488	149.635	-1.08265	200.978	-1.08511	250.912	-0.99755	300.492	-1.11007	350.909	-1.04337	400.87	-0.97913	450.169	-1.0716	499.977	-1.05155	550.774	-1.06874
0.02517	-1.10884	50.8389	-1.05237	100.589	-1.07242	149.635	-1.07897	200.981	-1.08429	250.912	-0.99673	300.495	-1.10966	350.911	-1.04296	400.873	-0.97872	450.169	-1.07856	499.977	-1.05401	550.777	-1.06833
0.02522	-1.10843	50.8389	-1.05483	100.589	-1.07447	149.635	-1.07938	200.981	-1.08388	250.912	-0.99755	300.495	-1.1072	350.911	-1.04214	400.873	-0.9775	450.169	-1.07979	499.977	-1.0536	550.777	-1.07447
0.02528	-1.10761	50.8389	-1.05524	100.589	-1.0757	149.635	-1.0761	200.981	-1.08511	250.912	-0.99755	300.495	-1.11047	350.911	-1.04214	400.873	-0.97831	450.169	-1.07938	499.977	-1.05237	550.777	-1.07324
0.02533	-1.11088	50.8389	-1.05196	100.589	-1.06751	149.635	-1.07201	200.981	-1.08061	250.912	-0.99673	300.495	-1.10966	350.911	-1.0446	400.873	-0.97709	450.169	-1.07651	499.977	-1.05074	550.777	-1.0716
0.02539	-1.11088	50.8389	-1.05155	100.589	-1.0757	149.635	-1.07079	200.981	-1.08183	250.912	-0.99918	300.495	-1.11334	350.911	-1.04092	400.873	-0.9775	450.169	-1.07979	499.977	-1.04869	550.777	-1.07079
0.02544	-1.11007	50.8389	-1.05115	100.589	-1.0761	149.636	-1.06956	200.981	-1.0802	250.912	-0.99795	300.495	-1.11416	350.911	-1.03805	400.873	-0.97709	450.169	-1.07774	499.977	-1.05565	550.777	-1.07038
0.0255	-1.10966	50.8389	-1.05278	100.589	-1.07079	149.636	-1.06628	200.981	-1.08061	250.912	-0.99714	300.495	-1.11129	350.911	-1.04255	400.873	-0.9775	450.169	-1.07979	499.977	-1.05278	550.777	-1.07079
0.02556	-1.10966	50.8389	-1.04992	100.589	-1.07242	149.636	-1.07324	200.981	-1.08061	250.912	-0.99632	300.495	-1.11375	350.911	-1.04501	400.873	-0.97913	450.169	-1.07979	499.977	-1.05237	550.777	-1.07242
0.02561	-1.11088	50.8389	-1.05074	100.589	-1.07201	149.636	-1.07651	200.981	-1.08592	250.912	-0.99795	300.495	-1.10966	350.911	-1.04542	400.873	-0.97709	450.17	-1.07692	499.977	-1.05565	550.777	-1.07079
0.02567	-1.11007	50.8389	-1.05646	100.589	-1.07242	149.636	-1.07447	200.981	-1.08511	250.912	-0.99714	300.495	-1.11375	350.911	-1.0446	400.873	-0.97545	450.17	-1.08142	499.977	-1.05483	550.777	-1.06915
0.02572	-1.11088	50.8389	-1.05728	100.589	-1.06997	149.636	-1.06956	200.981	-1.08633	250.912	-0.99673	300.495	-1.1117	350.911	-1.04583	400.873	-0.98036	450.17	-1.08183	499.977	-1.05278	550.777	-1.06956
0.02578	-1.11088	50.8389	-1.05401	100.589	-1.06915	149.636	-1.06997	200.981	-1.08756	250.912	-0.99673	300.495	-1.10966	350.911	-1.04337	400.873	-0.98159	450.17	-1.08101	499.977	-1.0536	550.777	-1.06669
0.02583	-1.11047	50.8389	-1.05278	100.589	-1.06628	149.636	-1.06424	200.981	-1.08838	250.912	-0.99632	300.495	-1.10925	350.911	-1.04419	400.873	-0.98445	450.17	-1.07856	499.977	-1.05524	550.777	-1.07529
0.02589	-1.11007	50.8389	-1.05196	100.589	-1.06628	149.636	-1.06751	200.981	-1.08552	250.912	-0.99673	300.495	-1.11047	350.911	-1.04746	400.873	-0.98282	450.17	-1.07774	499.977	-1.0536	550.777	-1.07242
0.02594	-1.10966	50.8389	-1.0536	100.589	-1.06219	149.636	-1.06137	200.981	-1.0847	250.912	-0.99673	300.495	-1.10597	350.911	-1.04501	400.873	-0.98445	450.17	-1.07651	499.977	-1.05033	550.777	-1.07079
0.026	-1.10966	50.8389	-1.05196	100.589	-1.05565	149.637	-1.06015	200.981	-1.08347	250.912	-0.99714	300.495	-1.11293	350.911	-1.04255	400.873	-0.98322	450.17	-1.07856	499.977	-1.05237	550.777	-1.07529
0.02606	-1.11047	50.8389	-1.05237	100.589	-1.06792	149.637	-1.0626	200.981	-1.08429	250.912	-0.99632	300.495	-1.10884	350.911	-1.04051	400.873	-0.98445	450.17	-1.07488	499.977	-1.05237	550.777	-1.07283
0.02611	-1.11088	50.8389	-1.05074	100.589	-1.06628	149.637	-1.06588	200.981	-1.08142	250.912	-0.99591	300.495	-1.10843	350.911	-1.04092	400.873	-0.98241	450.17	-1.07938	499.977	-1.05074	550.777	-1.06997
0.02617	-1.10925	50.8389	-1.04664	100.589	-1.06628	149.637	-1.06956	200.981	-1.07897	250.912	-0.99509	300.495	-1.10884	350.911	-1.04051	400.873	-0.98118	450.17	-1.07774	499.977	-1.05319	550.777	-1.07038
0.02622	-1.11007	50.8389	-1.05115	100.589	-1.06424	149.637	-1.0671	200.981	-1.08142	250.912	-0.99345	300.495	-1.1117	350.911	-1.04583	400.873	-0.98077	450.17	-1.07692	499.977	-1.05196	550.777	-1.06915
0.02628	-1.10884	50.8389	-1.05033	100.589	-1.06342	149.637	-1.06506	200.981	-1.08101	250.912	-0.99632	300.495	-1.10966	350.911	-1.04419	400.873	-0.97872	450.17	-1.08224	499.977	-1.04992	550.777	-1.07038
0.02633	-1.10884	50.8389	-1.05155	100.589	-1.06342	149.637	-1.06383	200.981	-1.08306	250.912	-0.99755	300.495	-1.11007	350.911	-1.04378	400.873	-0.98036	450.17	-1.07897	499.977	-1.0491	550.777	-1.07201
0.02639	-1.10925	50.8389	-1.04992	100.589	-1.06097	149.637	-1.06874	200.981	-1.0847	250.912	-0.99591	300.495	-1.10884	350.911	-1.0446	400.873	-0.98077	450.17	-1.08265	499.98	-1.0491	550.777	-1.07201
0.02644	-1.10884	50.8389	-1.04869	100.589	-1.06097	149.637	-1.06915	200.981	-1.08265	250.912	-0.99591	300.495	-1.10352	350.911	-1.04542	400.873	-0.98118	450.17	-1.0802	499.98	-1.04746	550.777	-1.06997
0.0265	-1.1072	50.8389	-1.04951	100.589	-1.06056	149.637	-1.06833	200.981	-1.08429	250.912	-0.99632	300.495	-1.11007	350.911	-1.04419	400.873	-0.97831	450.17	-1.07979	499.98	-1.05565	550.777	-1.07201
0.02656	-1.10761	50.8389	-1.04951	100.589	-1.0581	149.638	-1.06547	200.984	-1.09124	250.912	-0.99468	300.495	-1.10516	350.914	-1.0446	400.876	-0.98159	450.17	-1.07815	499.98	-1.05196	550.78	-1.07406
0.02661	-1.1072	50.8389	-1.04951	100.589	-1.06219	149.638	-1.06383	200.984	-1.08674	250.912	-0.9955	300.495	-1.10843	350.914	-1.04542	400.876	-0.98322	450.17	-1.08101	499.98	-1.05319	550.78	-1.0716
0.02667	-1.10556	50.8389	-1.04951	100.589	-1.06997	149.638	-1.06588	200.984	-1.09043	250.912	-0.99386	300.495	-1.1072	350.914	-1.04051	400.876	-0.98159	450.17	-1.0802	499.98	-1.05196	550.78	-1.07529
0.02672	-1.10475	50.8389	-1.04869	100.589	-1.06833	149.638	-1.06219	200.984	-1.0892	250.912	-0.99918	300.495	-1.1117	350.914	-1.04378	400.876	-0.98118	450.17	-1.07856	499.98	-1.05074	550.78	-1.07365
0.02678	-1.10597	50.8389	-1.05278	100.589	-1.08429	149.638	-1.06547	200.984	-1.0847	250.912	-0.99959	300.495	-1.11047	350.914	-1.04378	400.876	-0.98118	450.17	-1.07651	499.98	-1.05115	550.78	-1.07529
0.02683	-1.10843	50.8389	-1.05483	100.589	-1.08142	149.638	-1.06669	200.984	-1.08265	250.912	-1	300.495	-1.1072	350.914	-1.04296	400.876	-0.98036	450.17	-1.07938	499.98	-1.04951	550.78	-1.07324
0.02689	-1.11047	50.8389	-1.05524	100.589	-1.07938	149.638	-1.06588	200.984	-1.08061	250.912	-0.99959	300.495	-1.10843	350.914	-1.04501	400.876	-0.97954	450.17	-1.07774	499.98	-1.0491	550.78	-1.07406
0.02694	-1.11007	50.8389	-1.05892	100.589	-1.07897	149.638	-1.06506	200.984	-1.07938	250.912	-0.99836	300.495	-1.10679	350.914	-1.04337	400.876	-0.98077	450.17	-1.0757	499.98	-1.05115	550.78	-1.07365
0.027	-1.1117	50.8389	-1.05687	100.589	-1.07651	149.639	-1.06219	200.984	-1.0802	250.912	-0.99795	300.495	-1.10966	350.914	-1.04296	400.876	-0.97913	450.17	-1.07774	499.98	-1.05319	550.78	-1.07406
0.02706	-1.11129	50.8389	-1.0536	100.589	-1.07815	149.639	-1.06178	200.984	-1.08592	250.912	-0.99877	300.495	-1.11416	350.914	-1.04337	400.876	-0.97709	450.17	-1.07079	499.98	-1.0536	550.78	-1.07324
0.02711	-1.11088	50.8389	-1.05401	100.589	-1.07774	149.639	-1.06424	200.984	-1.08306	250.912	-0.99918	300.495	-1.11375	350.914	-1.04173	400.876	-0.97668	450.17	-1.07774	499.98	-1.05155	550.78	-1.07201
0.02717	-1.11047	50.8389	-1.05606	100.589	-1.07529	149.639	-1.06424	200.984	-1.0847	250.912	-0.99795	300.495	-1.11293	350.914	-1.04214	400.876	-0.97586	450.17	-1.07815	499.98	-1.0536	550.78	-1.07038
0.02722	-1.11007	50.8389	-1.05974	100.589	-1.07529	149.639	-1.06219	200.984	-1.08347	250.912	-0.99959	300.495	-1.11375	350.914	-1.04133	400.876	-0.98036	450.17	-1.07447	499.98	-1.0536	550.78	-1.06833
0.02728	-1.10802	50.8389	-1.0581	100.589	-1.07365	149.639	-1.05442	200.984	-1.08265	250.912	-1.00041	300.495	-1.11088	350.914	-1.04214	400.876	-0.98322	450.17	-1.07447	499.98	-1.05442	550.78	-1.06956
0.02733	-1.10884	50.8389	-1.05892	100.589	-1.07079	149.639	-1.06506	200.984	-1.08306	250.912	-0.99959	300.495	-1.11211	350.914	-1.04419	400.876	-0.982	450.17	-1.07856	499.98	-1.05237	550.78	-1.07324
0.02739	-1.11007	50.8389	-1.05728	100.589	-1.07447	149.639	-1.06792	200.984	-1.08224	250.912	-0.99836	300.495	-1.11252	350.914	-1.04337	400.876	-0.98241	450.17	-1.07733	499.98	-1.05442	550.78	-1.07406
0.02744	-1.10843	50.8389	-1.05606	100.589	-1.07692	149.639	-1.06628	200.984	-1.08101	250.912	-0.99877	300.495	-1.11252	350.914	-1.04337	400.876	-0.97995	450.17	-1.07447	499.98	-1.0536	550.78	-1.07038
0.0275	-1.10925	50.8389	-1.05687	100.589	-1.07365	149.639	-1.0626	200.984	-1.08142	250.912	-1.00082	300.495	-1.11129	350.914	-1.04337	400.876	-0.98363	450.17	-1.07242	499.98	-1.05115	550.78	-1.07242
0.02756	-1.10884	50.8389	-1.05728	100.589	-1.07038	149.64	-1.05974	200.984	-1.08388	250.912	-1	300.495	-1.10966	350.914	-1.04419	400.876	-0.98322	450.17	-1.07815	499.98	-1.05155	550.78	-1.07079
0.02761	-1.10843	50.8389	-1.05646	100.589	-1.0716	149.64	-1.06383	200.984	-1.08347	250.912	-0.99877	300.495	-1.11007	350.914	-1.04296	400.876	-0.98159	450.17	-1.07979	499.98	-1.05033	550.78	-1.07406
0.02767	-1.10638	50.8389	-1.05483	100.589	-1.07201	149.64	-1.07079	200.984	-1.08306	250.912	-0.99795	300.495	-1.10925	350.914	-1.04214	400.876	-0.98036	450.17	-1.07897	499.98	-1.05074	550.78	-1.07119
0.02772	-1.10966	50.8389	-1.05524	100.589	-1.07324	149.64	-1.06792	200.984	-1.08429	250.912	-0.99836	300.495	-1.11007	350.914	-1.04255	400.876	-0.97954	450.17	-1.0761	499.98	-1.04746	550.78	-1.0761
0.02778	-1.10884	50.8389	-1.05687	100.592	-1.07447	149.64	-1.06424	200.984	-1.08183	250.912	-0.99959	300.495	-1.10679	350.914	-1.04337	400.876	-0.98077	450.17	-1.0761	499.983	-1.05237	550.78	-1.07201
0.02783	-1.10884	50.8389	-1.05442	100.592	-1.0757	149.64	-1.06301	200.984	-1.08592	250.912	-0.99877	300.495	-1.10761	350.914	-1.04214	400.876	-0.982	450.171	-1.08101	499.983	-1.05074	550.78	-1.07324
0.02789	-1.10802	50.8389	-1.05442	100.592	-1.0716	149.64	-1.0626	200.984	-1.08347	250.912	-0.99714	300.495	-1.10761	350.914	-1.04542	400.876	-0.98077	450.171	-1.08265	499.983	-1.0536	550.78	-1.07324
0.02794	-1.10802	50.8417	-1.05606	100.592	-1.06915	149.641	-1.05728	200.987	-1.08797	250.915	-0.99714	300.498	-1.10761	350.917	-1.04378	400.879	-0.982	450.171	-1.07979	499.983	-1.05442	550.783	-1.06833
0.028	-1.10843	50.8417	-1.05524	100.592	-1.06915	149.641	-1.05933	200.987	-1.08306	250.915	-0.99795	300.498	-1.10843	350.917	-1.04419	400.879	-0.97995	450.171	-1.07979	499.983	-1.05196	550.783	-1.07365
0.02806	-1.10802	50.8417	-1.05401	100.592	-1.06874	149.641	-1.05565	200.987	-1.08265	250.915	-0.99877	300.498	-1.10925	350.917	-1.04542	400.879	-0.982	450.171	-1.07856	499.983	-1.05278	550.783	-1.07447
0.02811	-1.10638	50.8417	-1.05319	100.592	-1.06751	149.641	-1.05687	200.987	-1.08306	250.915	-1.00123	300.498	-1.1072	350.917	-1.0446	400.879	-0.98118	450.171	-1.07938	499.983	-1.05319	550.783	-1.07365
0.02817	-1.10556	50.8417	-1.05319	100.592	-1.07488	149.641	-1.05606	200.987	-1.08142	250.915	-1	300.498	-1.11007	350.917	-1.0446	400.879	-0.982	450.171	-1.08061	499.983	-1.05769	550.783	-1.07242
0.02822	-1.10638	50.8417	-1.05442	100.592	-1.07815	149.641	-1.05606	200.987	-1.07979	250.915	-0.99959	300.498	-1.10843	350.917	-1.0446	400.879	-0.98322	450.171	-1.08061	499.983	-1.05319	550.783	-1.0671
0.02828	-1.10761	50.8417	-1.05524	100.592	-1.07488	149.641	-1.05278	200.987	-1.08306	250.915	-0.99918	300.498	-1.11211	350.917	-1.04255	400.879	-0.98159	450.171	-1.07733	499.983	-1.0536	550.783	-1.07201
0.02833	-1.10761	50.8417	-1.05524	100.592	-1.06792	149.641	-1.05442	200.987	-1.08715	250.915	-1.00041	300.498	-1.11129	350.917	-1.04173	400.879	-0.98036	450.171	-1.07119	499.983	-1.05115	550.783	-1.07079
0.02839	-1.10761	50.8417	-1.05646	100.592	-1.06956	149.641	-1.05769	200.987	-1.08429	250.915	-1.00041	300.498	-1.10802	350.917	-1.04133	400.879	-0.98077	450.171	-1.07979	499.983	-1.0491	550.783	-1.07038
0.02844	-1.10802	50.8417	-1.05565	100.592	-1.07324	149.641	-1.05851	200.987	-1.08306	250.915	-1	300.498	-1.11211	350.917	-1.04173	400.879	-0.97872	450.171	-1.07529	499.983	-1.04951	550.783	-1.06833
0.0285	-1.1072	50.8417	-1.05319	100.592	-1.07242	149.642	-1.05646	200.987	-1.08101	250.915	-0.99836	300.498	-1.11211	350.917	-1.04378	400.879	-0.97995	450.171	-1.07979	499.983	-1.04869	550.783	-1.07283
0.02856	-1.10597	50.8417	-1.05401	100.592	-1.07201	149.642	-1.05606	200.987	-1.08183	250.915	-0.99918	300.498	-1.1117	350.917	-1.04337	400.879	-0.97995	450.171	-1.07856	499.983	-1.0491	550.783	-1.0757
0.02861	-1.10475	50.8417	-1.05155	100.592	-1.07447	149.642	-1.05074	200.987	-1.08552	250.915	-1	300.498	-1.11088	350.917	-1.04255	400.879	-0.97872	450.171	-1.07938	499.983	-1.05319	550.783	-1.07406
0.02867	-1.10516	50.8417	-1.05278	100.592	-1.07242	149.642	-1.04951	200.987	-1.08552	250.915	-1	300.498	-1.11129	350.917	-1.04296	400.879	-0.97791	450.171	-1.07733	499.983	-1.04869	550.783	-1.07447
0.02872	-1.10802	50.8417	-1.05524	100.592	-1.0757	149.642	-1.05278	200.987	-1.08061	250.915	-1.00082	300.498	-1.11088	350.917	-1.04419	400.879	-0.9775	450.171	-1.08061	499.983	-1.05237	550.783	-1.07365
0.02878	-1.10843	50.8417	-1.05606	100.592	-1.07119	149.642	-1.05483	200.987	-1.08101	250.915	-0.99877	300.498	-1.10679	350.917	-1.0401	400.879	-0.97831	450.171	-1.08429	499.983	-1.05319	550.783	-1.07079
0.02883	-1.10597	50.8417	-1.05483	100.592	-1.07079	149.642	-1.05483	200.987	-1.08142	250.915	-1	300.498	-1.11007	350.917	-1.04214	400.879	-0.97586	450.171	-1.08633	499.983	-1.0536	550.783	-1.07406
0.02889	-1.10679	50.8417	-1.05483	100.592	-1.07283	149.642	-1.05196	200.987	-1.08592	250.915	-1	300.498	-1.10884	350.917	-1.04173	400.879	-0.98118	450.171	-1.08429	499.983	-1.05033	550.783	-1.06874
0.02894	-1.10556	50.8417	-1.05565	100.592	-1.07651	149.642	-1.04787	200.987	-1.08552	250.915	-1.00082	300.498	-1.10761	350.917	-1.04173	400.879	-0.98445	450.171	-1.0802	499.983	-1.05606	550.783	-1.07119
0.029	-1.10679	50.8417	-1.05687	100.592	-1.07406	149.642	-1.04787	200.987	-1.08633	250.915	-1	300.498	-1.10761	350.917	-1.04173	400.879	-0.98404	450.171	-1.08101	499.983	-1.05483	550.783	-1.06956
0.02906	-1.10516	50.8417	-1.05483	100.592	-1.06997	149.643	-1.05155	200.987	-1.08633	250.915	-1.00041	300.498	-1.10679	350.917	-1.04296	400.879	-0.98363	450.171	-1.08224	499.983	-1.0536	550.783	-1.07079
0.02911	-1.10638	50.8417	-1.05606	100.592	-1.07651	149.643	-1.05237	200.987	-1.08347	250.915	-0.99959	300.498	-1.10638	350.917	-1.04542	400.879	-0.98363	450.171	-1.08511	499.983	-1.0536	550.783	-1.07242
0.02917	-1.10556	50.8417	-1.05401	100.592	-1.07324	149.643	-1.04583	200.987	-1.08388	250.915	-1.00123	300.498	-1.10597	350.917	-1.04624	400.879	-0.98527	450.171	-1.08265	499.985	-1.05155	550.783	-1.07242
0.02922	-1.10475	50.8417	-1.05237	100.592	-1.07283	149.643	-1.05074	200.987	-1.0847	250.915	-1.00041	300.498	-1.10597	350.917	-1.04624	400.879	-0.98609	450.171	-1.08429	499.985	-1.05155	550.783	-1.06997
0.02928	-1.10516	50.8417	-1.05155	100.592	-1.07283	149.643	-1.04787	200.987	-1.08061	250.915	-1.00041	300.498	-1.10843	350.917	-1.0446	400.879	-0.98404	450.171	-1.08592	499.985	-1.05074	550.783	-1.07529
0.02933	-1.10475	50.8417	-1.04951	100.592	-1.06874	149.643	-1.04624	200.989	-1.07897	250.915	-0.99959	300.498	-1.10352	350.92	-1.04542	400.881	-0.98322	450.171	-1.08388	499.985	-1.04951	550.785	-1.07242
0.02939	-1.10556	50.8417	-1.05687	100.592	-1.06874	149.643	-1.04624	200.989	-1.07651	250.915	-1.00041	300.498	-1.10597	350.92	-1.04419	400.881	-0.98404	450.171	-1.08101	499.985	-1.05115	550.785	-1.07201
0.02944	-1.10597	50.8417	-1.05646	100.592	-1.06833	149.643	-1.04419	200.989	-1.08592	250.915	-0.9955	300.498	-1.10434	350.92	-1.04419	400.881	-0.98322	450.171	-1.0802	499.985	-1.04869	550.785	-1.07201
0.0295	-1.10516	50.8417	-1.05033	100.592	-1.06792	149.644	-1.04296	200.989	-1.08306	250.915	-1.00368	300.498	-1.10516	350.92	-1.04378	400.881	-0.98282	450.171	-1.08061	499.985	-1.05115	550.785	-1.06997
0.02956	-1.10516	50.8417	-1.05646	100.592	-1.06506	149.644	-1.04501	200.989	-1.08347	250.915	-1.00368	300.498	-1.10434	350.92	-1.04255	400.881	-0.98445	450.171	-1.08142	499.985	-1.05278	550.785	-1.06997
0.02961	-1.10434	50.8417	-1.05646	100.592	-1.06383	149.644	-1.04133	200.989	-1.08265	250.915	-1.00368	300.498	-1.10106	350.92	-1.0446	400.881	-0.98241	450.171	-1.07815	499.985	-1.05278	550.785	-1.07201
0.02967	-1.10679	50.8417	-1.05483	100.592	-1.06056	149.644	-1.04583	200.989	-1.08061	250.915	-1.00245	300.498	-1.09943	350.92	-1.04255	400.881	-0.97954	450.171	-1.08715	499.985	-1.05196	550.785	-1.07242
0.02972	-1.10597	50.8417	-1.05401	100.592	-1.05851	149.644	-1.05074	200.989	-1.07979	250.915	-1.00123	300.498	-1.11088	350.92	-1.03969	400.881	-0.98282	450.171	-1.08429	499.985	-1.05155	550.785	-1.0716
0.02978	-1.10556	50.8417	-1.05319	100.592	-1.05728	149.644	-1.04992	200.989	-1.08306	250.915	-1.00245	300.498	-1.10597	350.92	-1.03887	400.881	-0.982	450.171	-1.08388	499.985	-1.05155	550.785	-1.07038
0.02983	-1.10556	50.8417	-1.05237	100.592	-1.05769	149.644	-1.04664	200.989	-1.08061	250.915	-1.00205	300.498	-1.10638	350.92	-1.04133	400.881	-0.98036	450.171	-1.07938	499.985	-1.05237	550.785	-1.07365
0.02989	-1.10556	50.8417	-1.05401	100.592	-1.0581	149.644	-1.04583	200.989	-1.07856	250.915	-1.00164	300.498	-1.10802	350.92	-1.04378	400.881	-0.97995	450.171	-1.0802	499.985	-1.05237	550.785	-1.07365
0.02994	-1.10393	50.8417	-1.0536	100.592	-1.05606	149.644	-1.04501	200.989	-1.07692	250.915	-1.00123	300.498	-1.10434	350.92	-1.04501	400.881	-0.97954	450.171	-1.07938	499.985	-1.04992	550.785	-1.07119
0.03	-1.10638	50.8417	-1.05237	100.592	-1.05646	149.644	-1.04378	200.989	-1.08347	250.915	-1.00245	300.498	-1.10475	350.92	-1.04133	400.881	-0.98282	450.171	-1.08061	499.985	-1.04951	550.785	-1.07242
0.03006	-1.10475	50.8417	-1.05401	100.592	-1.05483	149.645	-1.04296	200.989	-1.08388	250.915	-1.00245	300.498	-1.10679	350.92	-1.04501	400.881	-0.98036	450.172	-1.08347	499.985	-1.05033	550.785	-1.07201
0.03011	-1.10434	50.8417	-1.05196	100.592	-1.05074	149.645	-1.04337	200.989	-1.08347	250.915	-1.00164	300.498	-1.10556	350.92	-1.04337	400.881	-0.98118	450.172	-1.08061	499.985	-1.05237	550.785	-1.06547
0.03017	-1.10638	50.8417	-1.05524	100.592	-1.04992	149.645	-1.04133	200.989	-1.08224	250.915	-1.00082	300.498	-1.10556	350.92	-1.04378	400.881	-0.97913	450.172	-1.08347	499.985	-1.0491	550.785	-1.06956
0.03022	-1.10475	50.8417	-1.05442	100.592	-1.05278	149.645	-1.04501	200.989	-1.08265	250.915	-1.00164	300.498	-1.10106	350.92	-1.04255	400.881	-0.98036	450.172	-1.08388	499.985	-1.04869	550.785	-1.0716
0.03028	-1.10556	50.8417	-1.0581	100.592	-1.05237	149.645	-1.04337	200.989	-1.08101	250.915	-1.00205	300.498	-1.10679	350.92	-1.04133	400.881	-0.97627	450.172	-1.08101	499.985	-1.05401	550.785	-1.07242
0.03033	-1.10761	50.8417	-1.05892	100.592	-1.05033	149.645	-1.04378	200.989	-1.0802	250.915	-1.00205	300.498	-1.10597	350.92	-1.04296	400.881	-0.97913	450.172	-1.07774	499.985	-1.05074	550.785	-1.07283
0.03039	-1.10679	50.8417	-1.05565	100.592	-1.04664	149.645	-1.0446	200.989	-1.08183	250.915	-1.00327	300.498	-1.10434	350.92	-1.04296	400.881	-0.98036	450.172	-1.07856	499.985	-1.05319	550.785	-1.07365
0.03044	-1.1072	50.8417	-1.05687	100.592	-1.04705	149.646	-1.04255	200.989	-1.07979	250.915	-1.00205	300.498	-1.10597	350.92	-1.04133	400.881	-0.9775	450.172	-1.08429	499.985	-1.04787	550.785	-1.07038
0.0305	-1.10556	50.8417	-1.05892	100.592	-1.04255	149.646	-1.04214	200.989	-1.07897	250.915	-1.00082	300.498	-1.10393	350.92	-1.04624	400.881	-0.98241	450.172	-1.08061	499.985	-1.04992	550.785	-1.07283
0.03056	-1.10556	50.8417	-1.05524	100.594	-1.04501	149.646	-1.03723	200.989	-1.08183	250.915	-1.00368	300.498	-1.10475	350.92	-1.04705	400.881	-0.97954	450.172	-1.07774	499.988	-1.05074	550.785	-1.07079
0.03061	-1.10679	50.8417	-1.05565	100.594	-1.04337	149.646	-1.03642	200.989	-1.08142	250.915	-1.00245	300.498	-1.10434	350.92	-1.04624	400.881	-0.97954	450.172	-1.07529	499.988	-1.05033	550.785	-1.07079
0.03067	-1.10638	50.8417	-1.05278	100.594	-1.04419	149.646	-1.03723	200.989	-1.08061	250.915	-1.00245	300.498	-1.10597	350.92	-1.04378	400.881	-0.97913	450.172	-1.08183	499.988	-1.04705	550.785	-1.07038
0.03072	-1.10638	50.8444	-1.05442	100.594	-1.04583	149.646	-1.04051	200.992	-1.08388	250.915	-1.00164	300.501	-1.09943	350.923	-1.0446	400.884	-0.97831	450.172	-1.08265	499.988	-1.04869	550.785	-1.06956
0.03078	-1.10679	50.8444	-1.05442	100.594	-1.05033	149.646	-1.04705	200.992	-1.08142	250.915	-1.00286	300.501	-1.09984	350.923	-1.04542	400.884	-0.97791	450.172	-1.08224	499.988	-1.04746	550.788	-1.06547
0.03083	-1.10843	50.8444	-1.05278	100.594	-1.05319	149.646	-1.05033	200.992	-1.08142	250.915	-1.00368	300.501	-1.10025	350.923	-1.04501	400.884	-0.98322	450.172	-1.07938	499.988	-1.04583	550.788	-1.06833
0.03089	-1.10802	50.8444	-1.0536	100.594	-1.05074	149.646	-1.05115	200.992	-1.08142	250.915	-1.00164	300.501	-1.10188	350.923	-1.04378	400.884	-0.982	450.172	-1.08142	499.988	-1.0491	550.788	-1.06751
0.03094	-1.10638	50.8444	-1.0536	100.594	-1.04828	149.646	-1.04951	200.992	-1.07938	250.915	-1.00082	300.501	-1.10434	350.923	-1.04583	400.884	-0.97995	450.172	-1.0802	499.988	-1.04828	550.788	-1.07201
0.031	-1.1072	50.8444	-1.05033	100.594	-1.04378	149.647	-1.04501	200.992	-1.07938	250.915	-1.00082	300.501	-1.10229	350.923	-1.04337	400.884	-0.97872	450.172	-1.0802	499.988	-1.0491	550.788	-1.0716
0.03106	-1.10843	50.8444	-1.05319	100.594	-1.04624	149.647	-1.04255	200.992	-1.07979	250.915	-1.00123	300.501	-1.10393	350.923	-1.04378	400.884	-0.98118	450.172	-1.08101	499.988	-1.04787	550.788	-1.0716
0.03111	-1.10556	50.8444	-1.05237	100.594	-1.0446	149.647	-1.04337	200.992	-1.08101	250.915	-1.00082	300.501	-1.10761	350.923	-1.04501	400.884	-0.9775	450.172	-1.0802	499.988	-1.04705	550.788	-1.07242
0.03117	-1.1072	50.8444	-1.05155	100.594	-1.04133	149.647	-1.04092	200.992	-1.08429	250.915	-0.99673	300.501	-1.10475	350.923	-1.0446	400.884	-0.98322	450.172	-1.0802	499.988	-1.04705	550.788	-1.07119
0.03122	-1.10679	50.8444	-1.05401	100.594	-1.04051	149.647	-1.0446	200.992	-1.07938	250.915	-1.00368	300.501	-1.10556	350.923	-1.0446	400.884	-0.98118	450.172	-1.07733	499.988	-1.04992	550.788	-1.0716
0.03128	-1.10679	50.8444	-1.05278	100.594	-1.03437	149.647	-1.04092	200.992	-1.08142	250.915	-1.00327	300.501	-1.1027	350.923	-1.04542	400.884	-0.98118	450.172	-1.07692	499.988	-1.0491	550.788	-1.07201
0.03133	-1.10597	50.8444	-1.05033	100.594	-1.0536	149.647	-1.04092	200.992	-1.08306	250.915	-1.00409	300.501	-1.1027	350.923	-1.04255	400.884	-0.98159	450.172	-1.07979	499.988	-1.04746	550.788	-1.07242
0.03139	-1.1072	50.8444	-1.05033	100.594	-1.05442	149.647	-1.04419	200.992	-1.08224	250.915	-1.00245	300.501	-1.10147	350.923	-1.04337	400.884	-0.97954	450.172	-1.07774	499.988	-1.04378	550.788	-1.06874
0.03144	-1.10556	50.8444	-1.05115	100.594	-1.05401	149.647	-1.04705	200.992	-1.08306	250.915	-1.00164	300.501	-1.09779	350.923	-1.04542	400.884	-0.97872	450.172	-1.07651	499.988	-1.05074	550.788	-1.07038
0.0315	-1.10516	50.8444	-1.05646	100.594	-1.05074	149.647	-1.04173	200.992	-1.08101	250.915	-1.00123	300.501	-1.10556	350.923	-1.04378	400.884	-0.98077	450.172	-1.07692	499.988	-1.05401	550.788	-1.06956
0.03156	-1.10638	50.8444	-1.0536	100.594	-1.0446	149.648	-1.04337	200.992	-1.08347	250.915	-1.00245	300.501	-1.1027	350.923	-1.04337	400.884	-0.98282	450.172	-1.08142	499.988	-1.05196	550.788	-1.0716
0.03161	-1.10434	50.8444	-1.05483	100.594	-1.04869	149.648	-1.04092	200.992	-1.08224	250.915	-1.00164	300.501	-1.09984	350.923	-1.04173	400.884	-0.982	450.172	-1.07979	499.988	-1.05196	550.788	-1.0671
0.03167	-1.10638	50.8444	-1.05442	100.594	-1.04992	149.648	-1.03682	200.992	-1.07774	250.915	-1.00205	300.501	-1.10393	350.923	-1.04133	400.884	-0.98077	450.172	-1.07815	499.988	-1.04869	550.788	-1.06915
0.03172	-1.10638	50.8444	-1.05319	100.594	-1.04583	149.648	-1.03437	200.992	-1.08224	250.915	-1.00327	300.501	-1.10229	350.923	-1.04173	400.884	-0.97913	450.173	-1.07733	499.988	-1.04951	550.788	-1.07242
0.03178	-1.10516	50.8444	-1.05278	100.594	-1.04705	149.648	-1.0356	200.992	-1.08224	250.915	-1.00245	300.501	-1.10065	350.923	-1.04051	400.884	-0.98077	450.173	-1.08142	499.988	-1.04869	550.788	-1.07242
0.03183	-1.10434	50.8444	-1.05401	100.594	-1.04828	149.648	-1.03355	200.992	-1.0802	250.915	-1.00164	300.501	-1.09697	350.923	-1.04214	400.884	-0.97791	450.173	-1.07856	499.988	-1.0491	550.788	-1.07201
0.03189	-1.10434	50.8444	-1.05319	100.594	-1.04583	149.648	-1.03642	200.992	-1.08347	250.915	-1.00205	300.501	-1.10106	350.923	-1.04501	400.884	-0.98159	450.173	-1.08142	499.988	-1.04705	550.788	-1.07119
0.03194	-1.10393	50.8444	-1.05278	100.594	-1.04869	149.648	-1.03314	200.992	-1.08306	250.915	-1.00327	300.501	-1.09943	350.923	-1.04337	400.884	-0.98118	450.173	-1.07733	499.991	-1.05033	550.788	-1.07079
0.032	-1.10352	50.8444	-1.05401	100.594	-1.0446	149.649	-1.03232	200.992	-1.08674	250.915	-1.00286	300.501	-1.09984	350.923	-1.04501	400.884	-0.98241	450.173	-1.07815	499.991	-1.04951	550.788	-1.0716
0.03206	-1.10638	50.8444	-1.05319	100.594	-1.04173	149.649	-1.03519	200.992	-1.08429	250.915	-1.00286	300.501	-1.09493	350.923	-1.04255	400.884	-0.97995	450.173	-1.07488	499.991	-1.05278	550.788	-1.06874
0.03211	-1.10516	50.8444	-1.0536	100.594	-1.04173	149.649	-1.02987	200.995	-1.08224	250.915	-1.00327	300.501	-1.09452	350.923	-1.04296	400.887	-0.97791	450.173	-1.08633	499.991	-1.05074	550.788	-1.07119
0.03217	-1.1072	50.8444	-1.05196	100.594	-1.03723	149.649	-1.02946	200.995	-1.08388	250.915	-1.00245	300.501	-1.09861	350.925	-1.04255	400.887	-0.97954	450.173	-1.08429	499.991	-1.05319	550.791	-1.06915
0.03222	-1.1072	50.8444	-1.05074	100.594	-1.03355	149.649	-1.03069	200.995	-1.08306	250.915	-1.00286	300.501	-1.0982	350.925	-1.04501	400.887	-0.98036	450.173	-1.08142	499.991	-1.05196	550.791	-1.06751
[truncated: 915,689+ more rows]

## Sheet: g-xrd
Initial		After i-t
2 Theta	Intensity	2 Theta	Intensity
10	437	10	3437
10.02	333	10.02	3567
10.04	344	10.04	3586
10.06	385	10.06	3703
10.08	343	10.08	3650
10.1	395	10.1	3611
10.12	383	10.12	3627
[truncated: 3,494 more rows]
