# Supplementary material for: Unraveling the electronegativity-dominated intermediate adsorption on high-entropy alloy electrocatalysts
Source: Nat Commun. 2022 May 13;13:2662. doi: 10.1038/s41467-022-30379-4 (PMC9106752; doi:10.1038/s41467-022-30379-4)
Supplement: Supplementary file 3 — Source Data [file 41467_2022_30379_MOESM3_ESM.zip › Source Data/Figure 5.xlsx]

## Sheet: a
Energy (eV)	Before CV	After CV	Co foil
7511.84	-0.00363	0.00421	-0.04281
7515.74	0.000120347	0.00326	-0.0406
7519.67	0.00183	0.00392	-0.03836
7523.55	0.00128	0.00567	-0.03616
7527.57	0.0023	0.00455	-0.03387
7531.68	0.00305	0.00464	-0.03154
7535.71	0.00328	0.0053	-0.02925
7539.74	0.00236	0.00123	-0.02696
7543.6	0.0019	0.00205	-0.02477
7547.58	-0.000565761	0.00113	-0.02251
7551.58	0.000724628	0.00299	-0.02024
7555.6	-7.31214e-05	0.00157	-0.01795
7559.71	0.00032069	-0.00101	-0.01561
7563.77	0.00171	-0.00126	-0.01331
7567.68	0.00209	-0.000942704	-0.01109
7571.53	0.000851802	0.000656653	-0.0089
7575.55	0.00083268	-0.00265	-0.00662
7579.57	-0.000307648	-0.00185	-0.00433
7583.66	-0.000963848	-0.0042	-0.00201
7587.72	-0.001	-0.00737	0.000295334
7591.68	-0.00156	-0.00384	0.000439042
7595.53	-0.00227	-0.00492	0.000565384
7599.49	-0.00326	-0.00892	0.000811351
7603.54	-0.00319	-0.00614	0.000919268
7607.68	-0.00382	-0.00385	0.00050415
7611.68	-0.00466	-0.01083	0.000319086
7615.67	-0.00503	-0.00647	0.000387905
7619.52	-0.00366	-0.01084	-0.000108617
7623.45	-0.00401	-0.00719	-0.000190729
7627.58	-0.0028	-0.00378	-0.000141811
7631.66	-0.00197	-0.00169	-0.00024857
7635.7	-0.001	-0.00226	-0.000583223
7639.7	-3.80364e-05	0.000982691	-0.000541731
7643.49	0.000555299	-0.000553162	-0.000387728
7647.48	0.00104	0.000727383	-0.00060209
7651.48	0.00145	0.00334	-0.00060003
7655.59	0.00203	0.00497	-0.000573189
7659.7	0.00238	0.00551	-0.000579349
7663.65	0.000931658	0.00338	-0.00027679
7667.58	0.0022	0.00574	0.000211204
7671.51	0.00287	0.00694	8.46099e-05
7675.47	0.00304	0.0072	0.00106
7679.58	0.00466	0.01068	0.00182
7683.61	0.00524	0.00553	0.00207
7687.69	0.00654	0.00938	0.00308
7688.62	0.00552	0.00616	0.00332
7689.63	0.00619	0.00751	0.00342
7690.5	0.00639	0.00505	0.00377
7691.56	0.00721	0.00714	0.00379
7692.52	0.00647	0.00626	0.00419
7693.47	0.00689	0.00792	0.00438
7694.45	0.00749	0.00764	0.00553
7694.93	0.00836	0.00357	0.00557
7695.41	0.00865	0.01013	0.00583
7695.91	0.00853	0.00996	0.00602
7696.39	0.00975	0.00959	0.00606
7696.9	0.00976	0.00723	0.00624
7697.37	0.01058	0.00835	0.00652
7697.88	0.01095	0.00841	0.00734
7698.36	0.01091	0.00838	0.00798
7698.86	0.01183	0.01078	0.00852
7699.34	0.01238	0.01061	0.00893
7699.9	0.01364	0.01242	0.0095
7700.41	0.01431	0.01107	0.01036
7700.89	0.01527	0.01271	0.01097
7701.39	0.01573	0.0161	0.01146
7701.9	0.01733	0.01621	0.01275
7702.38	0.01823	0.01613	0.01404
7702.88	0.01972	0.01865	0.01528
7703.42	0.0227	0.02078	0.01679
7703.9	0.02525	0.02494	0.01828
7704.43	0.02902	0.02784	0.02275
7704.97	0.03355	0.03401	0.02826
7705.47	0.0403	0.04074	0.03495
7706.03	0.04976	0.0483	0.04662
7706.51	0.06315	0.05728	0.05915
7707.05	0.08611	0.08208	0.07973
7707.53	0.11834	0.10726	0.10259
7708.06	0.16035	0.14106	0.13079
7708.51	0.20112	0.16934	0.16075
7709.02	0.23921	0.20353	0.19792
7709.5	0.27512	0.23178	0.24021
7710.03	0.3072	0.25786	0.27421
7710.57	0.33829	0.28202	0.29884
7711.05	0.36474	0.30562	0.31392
7711.59	0.38602	0.32499	0.32886
7712.04	0.4024	0.3392	0.33773
7712.57	0.4156	0.35118	0.34714
7713	0.42564	0.36312	0.35397
7713.5	0.43696	0.37411	0.36411
7713.98	0.44902	0.38994	0.37578
7714.46	0.46383	0.40386	0.3959
7715.03	0.48269	0.42781	0.42433
7715.51	0.50305	0.45039	0.45213
7715.96	0.52598	0.47213	0.47627
7716.47	0.5479	0.49454	0.50275
7716.98	0.57389	0.51997	0.5279
7717.43	0.59864	0.54633	0.55042
7717.94	0.62846	0.57643	0.57584
7718.39	0.65717	0.61038	0.59714
7718.81	0.69224	0.63977	0.61694
7719.29	0.72545	0.67262	0.63709
7719.77	0.76305	0.71031	0.65993
7720.28	0.79855	0.74719	0.6924
7720.79	0.83714	0.78814	0.71864
7721.3	0.87098	0.82682	0.74068
7721.81	0.90278	0.86124	0.76294
7722.26	0.93115	0.88579	0.78268
7722.8	0.95084	0.91643	0.80576
7723.31	0.96592	0.9376	0.82575
7723.79	0.9752	0.95231	0.84363
7724.3	0.98044	0.96269	0.85919
7724.83	0.98146	0.97267	0.87452
7725.34	0.98073	0.97364	0.88751
7725.8	0.9784	0.97768	0.90011
7726.33	0.97482	0.97959	0.9143
7726.81	0.97205	0.98118	0.9213
7727.3	0.9715	0.98104	0.92745
7727.86	0.97286	0.97896	0.93356
7728.34	0.97637	0.97988	0.93687
7728.83	0.98192	0.97947	0.93996
7729.34	0.99	0.97835	0.94283
7729.85	0.9969	0.98023	0.94556
7730.44	1.00371	0.98444	0.94849
7730.87	1.00555	0.98591	0.94996
7731.4	1.00922	0.97852	0.95207
7731.94	1.00676	0.97618	0.95458
7732.45	1.00103	0.96927	0.95469
7732.99	0.99578	0.96682	0.95386
7733.42	0.98847	0.96029	0.95214
7733.96	0.97992	0.95089	0.94914
7734.47	0.97241	0.94427	0.94537
7734.98	0.96785	0.94027	0.94205
7735.46	0.96223	0.93777	0.93877
7735.97	0.96117	0.93524	0.9347
7736.43	0.95866	0.93576	0.93115
7736.99	0.958	0.93063	0.92679
7737.45	0.95652	0.93084	0.92273
7738.02	0.95498	0.92667	0.91823
7738.53	0.95421	0.92815	0.91543
7738.95	0.95377	0.92787	0.91314
7739.41	0.95301	0.9249	0.91072
7739.92	0.95359	0.92603	0.90858
7740.43	0.95385	0.92434	0.90673
7740.91	0.95531	0.92515	0.90545
7741.4	0.95534	0.92368	0.90397
7741.91	0.95797	0.92597	0.90226
7742.34	0.95916	0.9264	0.902
7742.88	0.96191	0.92547	0.90173
7743.33	0.96401	0.92734	0.90132
7743.81	0.96666	0.92999	0.90158
7744.27	0.97063	0.93312	0.90293
7744.75	0.97437	0.93441	0.90448
7745.29	0.97883	0.93983	0.90631
7745.75	0.98438	0.93995	0.9085
7746.26	0.99108	0.94712	0.91119
7746.72	0.99646	0.94871	0.91407
7747.2	1.00446	0.95446	0.91753
7747.74	1.01051	0.95811	0.92179
7748.28	1.01909	0.96459	0.92664
7748.79	1.02661	0.97044	0.9332
7749.25	1.03429	0.9774	0.94074
7749.71	1.04102	0.98051	0.94629
7750.19	1.04951	0.98821	0.95164
7750.7	1.055	0.99279	0.95795
7751.22	1.06215	0.99831	0.96447
7751.73	1.06541	1.00444	0.97126
7752.27	1.07177	1.00269	0.97792
7752.76	1.07456	1.00925	0.98382
7753.27	1.07725	1.00914	0.99027
7753.78	1.07866	1.01685	0.99642
7754.27	1.07965	1.01805	1.00196
7754.78	1.07903	1.02158	1.00947
7755.29	1.07778	1.01773	1.01663
7755.81	1.07484	1.01675	1.02124
7756.35	1.07065	1.01541	1.02429
7756.83	1.06621	1.01217	1.02613
7757.4	1.06171	1.00576	1.02882
7758.35	1.0486	1.00198	1.03149
7759.43	1.03432	0.98952	1.0295
7760.43	1.01953	0.9805	1.02286
7761.49	1.00525	0.97073	1.01347
7762.43	0.99272	0.95954	1.00299
7763.52	0.9813	0.95612	0.98969
7764.46	0.97207	0.95238	0.97645
7765.26	0.96411	0.9403	0.96384
7766.38	0.96056	0.93544	0.94432
7767.35	0.95602	0.93382	0.93263
7768.27	0.95518	0.93289	0.92288
7769.19	0.95512	0.93197	0.91428
7770.19	0.95497	0.93659	0.90597
7771.1	0.95546	0.93863	0.90013
7772.25	0.95574	0.9366	0.89519
7773.28	0.95642	0.93722	0.89273
7774.14	0.95669	0.93897	0.89041
7775.2	0.95681	0.93955	0.88822
7776.26	0.95637	0.9424	0.8861
7777.27	0.95727	0.94136	0.8845
7778.24	0.95905	0.94463	0.8854
7779.31	0.95957	0.9471	0.8865
7780.28	0.96122	0.9474	0.88959
7781.23	0.96412	0.95125	0.89286
7782.27	0.96695	0.95062	0.89768
7783.3	0.97049	0.95542	0.90617
7784.39	0.97497	0.95611	0.91374
7785.37	0.97947	0.95679	0.91968
7786.43	0.98372	0.96231	0.92548
7787.44	0.99292	0.97555	0.93368
7788.33	0.99828	0.97997	0.94205
7789.46	1.00351	0.97812	0.9447
7790.35	1.01102	0.98185	0.94952
7791.41	1.01733	0.99186	0.95419
7792.42	1.02615	0.99275	0.95866
7793.29	1.03449	1.00226	0.96223
7794.24	1.04193	1.01015	0.96828
7795.31	1.0516	1.01729	0.9745
7796.17	1.05948	1.0207	0.98015
7797.15	1.06582	1.02722	0.98729
7798.13	1.07166	1.03332	0.99528
7799.2	1.07528	1.03818	1.00519
7800.18	1.07895	1.04254	1.01615
7801.1	1.08006	1.04248	1.02659
7802.2	1.078	1.04489	1.03765
7803.21	1.07573	1.04372	1.04534
7804.17	1.07342	1.04051	1.0527
7805.18	1.06912	1.04034	1.05721
7806.25	1.06411	1.03606	1.06116
7807.23	1.05734	1.03177	1.06157
7808.33	1.05207	1.02267	1.05973
7809.26	1.04586	1.01858	1.05693
7810.36	1.0392	1.01885	1.05209
7811.31	1.03106	1.01207	1.04913
7812.3	1.02162	1.00156	1.04208
7813.34	1.01981	1.00966	1.03709
7814.38	1.01113	0.99192	1.03182
7815.37	1.00455	0.98871	1.02577
7816.3	0.9992	0.98444	1.01921
7817.17	0.99482	0.98043	1.01118
7818.33	0.99034	0.97532	1.00205
7819.23	0.98592	0.97303	0.99519
7820.21	0.98152	0.97049	0.98752
7821.09	0.97755	0.96565	0.98051
7822.13	0.97227	0.96416	0.97179
7823.15	0.969	0.95872	0.96072
7824.11	0.96355	0.95431	0.95312
7825.01	0.96156	0.95079	0.94645
7826.2	0.96081	0.94711	0.93769
7827.16	0.95966	0.94774	0.93128
7828.18	0.96025	0.9467	0.92391
7829.14	0.96013	0.94502	0.91707
7830.1	0.96179	0.9456	0.91277
7831.17	0.9645	0.9469	0.90953
7832.05	0.96793	0.95065	0.9076
7833.09	0.96996	0.95052	0.90552
7834.2	0.97433	0.95381	0.90536
7835.22	0.97733	0.95607	0.90585
7836.24	0.98032	0.96051	0.90714
7837.35	0.9835	0.9631	0.90978
7838.34	0.98596	0.96755	0.91309
7839.27	0.98924	0.96975	0.91509
7840.15	0.99176	0.97095	0.91672
7841.26	0.99238	0.97585	0.91975
7842.34	0.99297	0.9748	0.92303
7843.27	0.99424	0.97578	0.92532
7844.21	0.99475	0.97907	0.92872
7845.2	0.99391	0.97732	0.93165
7846.16	0.99442	0.97987	0.93534
7847.19	0.99406	0.97895	0.9375
7848.12	0.99387	0.97876	0.94013
7849.12	0.99455	0.98098	0.94291
7850.17	0.99619	0.98121	0.94694
7851.02	0.9981	0.98305	0.94984
7852.07	1.0016	0.98682	0.95304
7853.1	1.00609	0.98837	0.956
7854.03	1.01065	0.99167	0.95913
7855.15	1.01576	0.99386	0.96512
7856.14	1.02062	0.99923	0.96981
7857.17	1.02701	1.00339	0.97559
7859.16	1.03823	1.01683	0.98912
7861.31	1.04753	1.02915	1.00742
7863.3	1.05503	1.03794	1.02243
7865.36	1.06111	1.04146	1.03641
7867.3	1.06534	1.0425	1.05203
7869.29	1.06843	1.04918	1.06291
7871.32	1.06682	1.05262	1.07153
7873.27	1.0625	1.04659	1.07702
7875.18	1.05477	1.04416	1.07869
7877.15	1.04368	1.03676	1.07522
7879.22	1.02949	1.02547	1.06936
7881.22	1.01505	1.01588	1.05685
7883.2	0.99865	1.00035	1.04227
7885.27	0.98504	0.9877	1.02582
7887.33	0.97468	0.97797	1.00398
7889.4	0.97038	0.9713	0.98377
7891.38	0.96883	0.966	0.96449
7893.39	0.97183	0.96478	0.94622
7895.35	0.97648	0.96939	0.93389
7897.3	0.98121	0.97564	0.92492
7899.26	0.98712	0.97729	0.92327
7901.12	0.99089	0.98006	0.9244
7903.14	0.99406	0.98775	0.9314
7905.16	0.99728	0.99031	0.93828
7907.24	0.99907	0.99471	0.94749
7909.23	1.00091	0.99255	0.95509
7911.31	1.00111	0.99776	0.96223
7913.33	1.00172	0.99901	0.96869
7915.32	1.00112	0.99685	0.97433
7917.35	0.99965	0.99437	0.97625
7919.46	0.99874	1.00205	0.97879
7921.4	0.9957	0.99358	0.98154
7923.34	0.99296	0.99016	0.9824
7925.37	0.99223	0.99076	0.98452
7927.25	0.99435	0.99199	0.98459
7929.19	0.99691	0.99127	0.98451
7931.16	1.00086	0.99462	0.98584
7933.25	1.00711	0.9994	0.98634
7935.23	1.01215	1.00536	0.98801
7937.32	1.01702	1.01005	0.98941
7939.27	1.02301	1.02327	0.99318
7941.33	1.02676	1.01643	0.99806
7943.43	1.03014	1.02185	1.00588
7945.41	1.03175	1.02113	1.01315
7947.45	1.0331	1.02388	1.021
7949.46	1.03313	1.02518	1.02864
7951.35	1.03102	1.01935	1.03397
7953.34	1.02926	1.02358	1.04046
7955.26	1.02492	1.02253	1.04285
7957.25	1.02094	1.01968	1.04561
7959.26	1.01567	1.01628	1.0449
7961.19	1.01069	1.00969	1.04267
7963.33	1.00583	1.00775	1.03616
7965.32	1.00227	1.00092	1.03006
7967.34	0.99921	1.0009	1.02318
7969.39	0.99633	0.99664	1.0126
7971.44	0.99399	0.99192	1.00454
7973.47	0.99255	0.99268	0.99516
7975.46	0.99129	0.9942	0.99022
7977.49	0.99083	0.98873	0.98561
7979.39	0.98999	0.98942	0.98128
7981.3	0.98863	0.98773	0.97981
7983.27	0.98735	0.9872	0.97743
7985.24	0.9872	0.98951	0.97485
7987.27	0.98692	0.98729	0.97303
7989.3	0.98618	0.98599	0.97098
7991.33	0.98698	0.98803	0.96956
7993.37	0.98765	0.99051	0.96753
7995.43	0.9872	0.98733	0.96604
7997.5	0.98939	0.98946	0.9663
7999.48	0.99061	0.99144	0.96686
8001.55	0.99144	0.99019	0.96869
8003.52	0.99335	0.99456	0.97185
8005.48	0.99441	0.99454	0.97402
8007.43	0.99636	0.99362	0.9776
8010.32	0.99798	0.99512	0.9819
8013.34	0.99907	0.99661	0.98717
8016.46	1.00163	0.99834	0.99136
8019.42	1.00229	0.99935	0.99585
8022.51	1.0059	1.00409	0.99823
8025.54	1.00838	1.00487	1.00124
8028.57	1.01225	1.00233	1.00448
8031.55	1.00903	0.99981	1.00764
8034.49	1.00867	1.00307	1.01224
8037.38	1.00865	1.00535	1.01533
8040.36	1.00612	1.00387	1.01821
8043.4	1.00623	1.00542	1.02017
8046.51	1.00504	1.00425	1.02198
8049.5	1.00416	1.00183	1.02202
8052.68	1.00454	1.00232	1.02027
8055.7	1.00443	1.0012	1.01836
8058.51	1.00484	1.00349	1.01477
8061.57	1.00296	0.99983	1.0103
8064.44	1.00155	0.99855	1.00749
8067.32	1.0002	0.99652	1.00325
8070.42	0.99655	0.99351	1.0011
8073.45	0.99688	0.99581	1.0012
8076.46	0.99482	0.99359	0.99993
8079.57	0.99425	0.99054	0.99816
8082.58	0.99435	0.99374	0.99547
8085.62	0.99246	0.99	0.9928
8088.61	0.99219	0.98898	0.99107
8091.48	0.99252	0.99019	0.98874
8094.4	0.99153	0.98994	0.98835
8097.4	0.99309	0.99003	0.98689
8100.33	0.99341	0.99146	0.98743
8103.39	0.99328	0.99128	0.98791
8106.52	0.99571	0.99349	0.9887
8109.58	0.99633	0.9962	0.98901
8112.52	0.99611	0.99444	0.99123
8115.5	0.99855	0.99768	0.99349
8118.41	0.99904	0.99749	0.99564
8121.3	1.00379	0.9987	0.99844
8124.35	1.00036	1	0.9998
8127.33	1.00076	0.99927	1.00307
8130.41	1.00071	0.99953	1.00544
8133.31	1.00188	1.00256	1.00686
8136.55	1.0026	1.00528	1.00716
8139.57	1.00144	1.00224	1.00804
8142.54	1.00096	0.99915	1.00942
8145.54	1.00098	1.0027	1.01065
8148.41	1.0011	1.00195	1.013
8151.32	1.00049	1.00095	1.01321
8154.39	1.0016	1.00339	1.01256
8157.4	1.00125	1.00315	1.01167
8160.44	1.00218	1.00211	1.0102
8163.51	1.00112	1.00361	1.01017
8166.5	1.00247	1.00479	1.00817
8169.58	1.0026	1.00634	1.00661
8172.53	1.0011	1.00363	1.00579
8175.49	1.00027	1.00304	1.00436
8178.32	1.0002	1.00308	1.00448
8181.35	1.00028	1.00472	1.00446
8184.34	0.99949	1.00374	1.00421
8187.37	0.99705	1.00076	1.0041
8190.5	0.9979	1.00271	1.00542
8193.6	0.99748	1.00451	1.0035
8196.58	0.99723	1.00377	1.00325
8199.61	0.99558	1.00036	1.00099
8202.53	0.9952	0.99917	1.00059
8205.35	0.99498	1.00255	0.99961
8208.36	0.99527	1.0016	0.99956
8211.38	0.99599	1.00154	0.99803
8214.21	0.99439	1.0022	0.99777
8217.35	0.99493	1.00125	0.99708
8220.31	0.99648	1.00227	0.996
8223.57	0.99783	1.00233	0.99588
8226.59	0.99832	1.00528	0.99535
8229.53	0.9993	1.00247	0.99577
8232.46	1.00143	1.00288	0.99611
8235.34	0.99914	1.00328	0.99633
8238.28	1.00119	1.00368	0.99748
8241.38	1.00279	1.00798	0.99764
8244.39	1.00345	1.00642	0.99846
8247.4	1.00399	1.00641	1.00011
8250.48	1.00348	1.00412	1.00133
8253.5	1.00317	1.00312	1.0029
8256.55	1.00382	1.00067	1.00443
8259.5	1.00435	1.00205	1.00506
8262.49	1.00455	1.00511	1.00686
8265.32	1.00479	1.00574	1.00692
8268.28	1.00519	1.00392	1.00763
8271.28	1.00517	1.00119	1.00674
8274.38	1.00459	0.99961	1.00716
8277.41	1.00506	1.00059	1.00601
8280.48	1.00532	1.00136	1.00678
8283.55	1.00611	0.99898	1.00547
8286.53	1.00653	1.00347	1.0037
8289.44	1.00651	1.00349	1.0036
8292.45	1.0069	1.00023	1.00403
8295.34	1.00726	1.00242	1.00243
8298.32	1.00723	1.00067	1.00231
8301.34	1.00723	0.99986	1.00228
8304.36	1.00732	0.9977	1.00135
8307.39	1.00721	0.99583	0.99694
8311.47	1.00794	0.99508	0.99826
8315.52	1.00893	0.99982	0.9996
8319.28	1.0097	1.00007	0.99881
8323.17	1.00908	0.99723	0.99795
8327.23	1.00827	0.99474	0.99743
8331.23	1.00544	0.99911	0.99838
8335.07	1.00026	1.00142	0.99701
8339.48	0.99406	1.0012	0.99743
8343.42	0.9864	1.00025	0.99669
8347.37	0.98394	1.0031	0.99685
8351.26	0.9839	1.00146	0.99704
8355.15	0.98355	0.99967	0.99643
8359.11	0.98797	1.00343	0.99756
8363.18	0.98734	1.00216	0.99737
8367.25	0.98742	1.00028	0.99686
8371.29	0.9892	1.01201	0.99747
8375.33	0.99468	1.01267	0.99678
8379.11	0.98296	1.01319	0.99652
8383.13	0.98216	1.00403	0.99748
8387.08	0.98947	0.99475	0.99782
8391.14	0.99403	1.00456	0.99818
8394.97	0.99388	1.00226	0.99782
8399.17	0.9925	0.99671	0.99726
8403.28	0.9954	1.0007	0.99657
8407.22	0.99452	0.99767	0.99679
8411.17	0.9948	0.99855	0.99571
8414.91	0.99556	1.00126	0.99539
8419.07	0.99347	0.99654	0.99482
8423.06	0.99653	1.0002	0.99427
8427.02	0.99547	0.99944	0.99354
8431.15	0.9995	1.00144	0.99321
8435.12	1.00025	1.00038	0.99168
8439.19	1.00082	0.9972	0.99145
8443.17	1.00312	0.99762	0.99053
8447.01	1.00383	0.996	0.98983
8450.96	1.00604	0.9969	0.98943
8455.12	1.00491	0.99392	0.98849
8459.11	1.00654	0.99826	0.98801
8463.07	1.00571	0.99299	0.98727
8467.21	1.00796	0.99584	0.98597
8471.14	1.00784	0.9923	0.98631
8475.05	1.0096	0.99563	0.98483
8478.99	1.0086	0.99209	0.9838
8483.04	1.01164	0.99654	0.98355
8487.12	1.01157	0.99292	0.98328

## Sheet: b
r	Before CV	After CV	Co foil*0..5
0	0.52439	0.32084	0.16926
0.03068	0.52386	0.32902	0.16632
0.06136	0.52245	0.35045	0.15849
0.09204	0.52063	0.37791	0.14873
0.12272	0.51915	0.40376	0.14152
0.1534	0.51891	0.42208	0.14111
0.18408	0.52092	0.42926	0.14871
0.21476	0.52616	0.42412	0.16148
0.24544	0.53556	0.40795	0.17462
0.27612	0.54986	0.38476	0.18386
0.3068	0.56963	0.36142	0.18659
0.33748	0.59513	0.34711	0.18231
0.36816	0.62634	0.35049	0.17314
0.39884	0.66303	0.37496	0.16419
0.42951	0.70487	0.4167	0.16296
0.46019	0.75162	0.4679	0.1754
0.49087	0.80332	0.52082	0.20096
0.52155	0.86043	0.5697	0.23338
0.55223	0.92382	0.61116	0.26521
0.58291	0.99452	0.64413	0.29007
0.61359	1.07339	0.66967	0.30318
0.64427	1.16057	0.6907	0.30136
0.67495	1.25509	0.71137	0.28301
0.70563	1.35457	0.73603	0.24816
0.73631	1.45528	0.76797	0.19853
0.76699	1.55234	0.80819	0.13762
0.79767	1.64017	0.85489	0.07275
0.82835	1.71309	0.90387	0.04334
0.85903	1.76591	0.9493	0.09687
0.88971	1.79458	0.98468	0.16012
0.92039	1.79675	1.00364	0.21549
0.95107	1.77231	1.00046	0.25901
0.98175	1.72374	0.97047	0.29013
1.01243	1.6563	0.91056	0.31127
1.04311	1.57773	0.81978	0.32755
1.07379	1.4975	0.70096	0.34538
1.10447	1.42504	0.56493	0.36953
1.13515	1.36726	0.444	0.40003
1.16583	1.32593	0.41555	0.43129
1.1965	1.29639	0.54139	0.45394
1.22718	1.26867	0.77342	0.45735
1.25786	1.23044	1.05439	0.43165
1.28854	1.17033	1.35402	0.36934
1.31922	1.08057	1.65272	0.26763
1.3499	0.95914	1.9339	0.14203
1.38058	0.8124	2.1816	0.15504
1.41126	0.66087	2.38011	0.36194
1.44194	0.55196	2.5143	0.61756
1.47262	0.55831	2.57033	0.8902
1.5033	0.7002	2.53691	1.15989
1.53398	0.92483	2.40739	1.40712
1.56466	1.18885	2.1838	1.61383
1.59534	1.4778	1.88656	1.76671
1.62602	1.79747	1.58028	1.86329
1.6567	2.16778	1.42707	1.92165
1.68738	2.6168	1.65078	1.99375
1.71806	3.17287	2.27165	2.17061
1.74874	3.85705	3.15062	2.55291
1.77942	4.67851	4.18559	3.19514
1.8101	5.63371	5.31693	4.09073
1.84078	6.70768	6.50192	5.20115
1.87146	7.87606	7.70357	6.47883
1.90214	9.10711	8.88698	7.87366
1.93282	10.3636	10.0185	9.33351
1.9635	11.6048	11.0662	10.8043
1.99418	12.7881	12.0003	12.231
2.02485	13.8711	12.7943	13.5591
2.05553	14.8135	13.4256	14.7365
2.08621	15.5792	13.8769	15.7164
2.11689	16.1373	14.1361	16.4584
2.14757	16.4644	14.1971	16.9317
2.17825	16.5452	14.0602	17.1159
2.20893	16.3735	13.7318	17.0021
2.23961	15.9522	13.224	16.594
2.27029	15.2937	12.5544	15.907
2.30097	14.4192	11.7451	14.9679
2.33165	13.3574	10.822	13.8133
2.36233	12.1435	9.81341	12.4878
2.39301	10.8176	8.74919	11.0413
2.42369	9.42271	7.65937	9.5267
2.45437	8.00298	6.5731	7.9968
2.48505	6.60161	5.51745	6.50181
2.51573	5.25921	4.51647	5.08673
2.54641	4.01232	3.5904	3.78928
2.57709	2.89271	2.75501	2.63836
2.60777	1.92838	2.02122	1.65341
2.63845	1.15098	1.39497	0.84621
2.66913	0.63272	0.87746	0.25003
2.69981	0.53652	0.46661	0.34392
2.73049	0.71076	0.16916	0.66272
2.76117	0.868	0.15031	0.8771
2.79184	0.94489	0.30063	0.99657
2.82252	0.948	0.42048	1.04029
2.8532	0.9005	0.51182	1.02455
2.88388	0.82974	0.58662	0.96072
2.91456	0.76024	0.65337	0.8563
2.94524	0.70616	0.71529	0.71981
2.97592	0.66593	0.77131	0.57289
3.0066	0.62502	0.81826	0.47939
3.03728	0.56569	0.85296	0.54704
3.06796	0.47605	0.87377	0.77964
3.09864	0.3577	0.88124	1.09635
3.12932	0.24913	0.87826	1.44379
3.16	0.27977	0.86974	1.79005
3.19068	0.47245	0.86169	2.11135
3.22136	0.72592	0.86004	2.38846
3.25204	0.99663	0.86911	2.60632
3.28272	1.26361	0.89064	2.75453
3.3134	1.51242	0.92368	2.82778
3.34408	1.73269	0.96559	2.82605
3.37476	1.91795	1.01341	2.75446
3.40544	2.06588	1.06503	2.62289
3.43612	2.17833	1.11992	2.44544
3.4668	2.26092	1.17933	2.24013
3.49748	2.32207	1.24618	2.02905
3.52816	2.37161	1.32457	1.83922
3.55884	2.41896	1.41925	1.70302
3.58952	2.47147	1.53485	1.65451
3.62019	2.53347	1.67527	1.71782
3.65087	2.60642	1.84312	1.89514
3.68155	2.69016	2.03949	2.16884
3.71223	2.78473	2.26378	2.51361
3.74291	2.89203	2.51376	2.90474
3.77359	3.01654	2.78559	3.31983
3.80427	3.16488	3.07401	3.73802
3.83495	3.34404	3.37243	4.1394
3.86563	3.55902	3.67324	4.50503
3.89631	3.8105	3.96803	4.81759
3.92699	4.09368	4.24803	5.06217
3.95767	4.39845	4.50445	5.22723
3.98835	4.7106	4.72897	5.30537
4.01903	5.01358	4.9141	5.29392
4.04971	5.29031	5.05363	5.19533
4.08039	5.52467	5.14293	5.01732
4.11107	5.70276	5.17923	4.77284
4.14175	5.81375	5.16178	4.47984
4.17243	5.85049	5.0919	4.16092
4.20311	5.80982	4.97298	3.8426
4.23379	5.69271	4.8103	3.55379
4.26447	5.50408	4.61086	3.32263
4.29515	5.25257	4.38305	3.17105
4.32583	4.95014	4.13628	3.10846
4.35651	4.61165	3.88064	3.12828
4.38719	4.25432	3.62645	3.21081
4.41786	3.89732	3.38377	3.3305
4.44854	3.56116	3.16195	3.46286
4.47922	3.26674	2.96905	3.58817
4.5099	3.03359	2.81123	3.6923
4.54058	2.87688	2.6922	3.76618
4.57126	2.80376	2.61286	3.80471
4.60194	2.81115	2.57128	3.80575
4.63262	2.88687	2.5631	3.76928
4.6633	3.01372	2.58225	3.69673
4.69398	3.17373	2.62172	3.59054
4.72466	3.35069	2.67422	3.45381
4.75534	3.53085	2.73259	3.29007
4.78602	3.70265	2.7901	3.1032
4.8167	3.85619	2.84052	2.89728
4.84738	3.98284	2.87832	2.6766
4.87806	4.07507	2.89872	2.44559
4.90874	4.12653	2.89783	2.20885
4.93942	4.13215	2.87274	1.97116
4.9701	4.08841	2.82163	1.73757
5.00078	3.99349	2.74383	1.51342
5.03146	3.84744	2.6398	1.30458
5.06214	3.65225	2.51119	1.11753
5.09282	3.41181	2.36072	0.95929
5.1235	3.13178	2.19211	0.8367
5.15418	2.81946	2.01	0.75433
5.18486	2.48353	1.81982	0.7112
5.21553	2.13383	1.62765	0.69934
5.24621	1.78126	1.44014	0.70627
5.27689	1.43788	1.26436	0.71956
5.30757	1.11771	1.10749	0.72965
5.33825	0.83911	0.97626	0.73043
5.36893	0.6297	0.87566	0.71862
5.39961	0.52599	0.80725	0.69302
5.43029	0.53677	0.76772	0.65396
5.46097	0.61279	0.74943	0.6027
5.49165	0.70046	0.74289	0.54117
5.52233	0.77245	0.7394	0.47166
5.55301	0.81856	0.73253	0.39657
5.58369	0.83667	0.71834	0.31843
5.61437	0.82864	0.69498	0.23996
5.64505	0.79845	0.66215	0.16487
5.67573	0.75124	0.62065	0.10169
5.70641	0.69271	0.572	0.07798
5.73709	0.62878	0.51819	0.11163
5.76777	0.56546	0.46164	0.16334
5.79845	0.50895	0.40523	0.21269
5.82913	0.46567	0.35262	0.25343
5.85981	0.44171	0.30858	0.28241
5.89049	0.44114	0.279	0.29754
5.92117	0.46398	0.26913	0.29744
5.95185	0.506	0.28011	0.28148
5.98253	0.56063	0.30753	0.24991
6.0132	0.62085	0.34429	0.20402
6.04388	0.68012	0.38381	0.14648
6.07456	0.7326	0.42092	0.08363
6.10524	0.77317	0.45174	0.04983
6.13592	0.79757	0.47335	0.10196
6.1666	0.80255	0.48359	0.17549
6.19728	0.78611	0.48102	0.24751
6.22796	0.74771	0.46485	0.31206
6.25864	0.68851	0.43502	0.36566
6.28932	0.61163	0.39215	0.4062
6.32	0.52282	0.33755	0.43272
6.35068	0.43161	0.27318	0.44553
6.38136	0.35392	0.20164	0.44613
6.41204	0.3131	0.12658	0.43703
6.44272	0.32617	0.05681	0.42153
6.4734	0.38181	0.05429	0.40323
6.50408	0.45418	0.11814	0.38552
6.53476	0.52398	0.18277	0.37102
6.56544	0.58006	0.23947	0.36127
6.59612	0.61631	0.28539	0.35701
6.6268	0.62978	0.31889	0.35887
6.65748	0.61996	0.33915	0.36819
6.68816	0.5884	0.34608	0.38731
6.71884	0.53874	0.34024	0.41894
6.74952	0.47689	0.32289	0.46504
6.7802	0.41165	0.29593	0.52576
6.81087	0.35565	0.26198	0.59931
6.84155	0.32458	0.22455	0.68251
6.87223	0.3295	0.18851	0.77145
6.90291	0.36639	0.16072	0.862
6.93359	0.42049	0.14914	0.95013
6.96427	0.47786	0.15743	1.03214
6.99495	0.52939	0.18075	1.1047
7.02563	0.56983	0.21102	1.16497
7.05631	0.59666	0.24226	1.21058
7.08699	0.6093	0.27094	1.23973
7.11767	0.60873	0.2951	1.25115
7.14835	0.59732	0.31371	1.2442
7.17903	0.57874	0.32628	1.21892
7.20971	0.55797	0.33268	1.17602
7.24039	0.54101	0.33306	1.117
7.27107	0.5342	0.32775	1.04409
7.30175	0.54277	0.31731	0.96024
7.33243	0.56911	0.3025	0.86908
7.36311	0.612	0.28443	0.77467
7.39379	0.66742	0.26459	0.68137
7.42447	0.73	0.24504	0.59347
7.45515	0.79424	0.2285	0.51469
7.48583	0.85512	0.21818	0.44764
7.51651	0.9083	0.21702	0.39315
7.54719	0.95021	0.22652	0.35001
7.57787	0.97807	0.24601	0.31535
7.60854	0.98995	0.27321	0.28585
7.63922	0.9848	0.30537	0.25904
7.6699	0.96245	0.34	0.23417
7.70058	0.92366	0.3751	0.21243
7.73126	0.87002	0.40915	0.19636
7.76194	0.80389	0.44103	0.18839
7.79262	0.7283	0.46993	0.18894
7.8233	0.6468	0.49531	0.19556
7.85398	0.5634	0.51683	0.20418
7.88466	0.48258	0.53436	0.21089
7.91534	0.40937	0.54786	0.2129
7.94602	0.34959	0.55741	0.20876
7.9767	0.30962	0.56311	0.19824
8.00738	0.29439	0.56504	0.18216
8.03806	0.304	0.56321	0.16213
8.06874	0.33322	0.55753	0.14044
8.09942	0.37505	0.54777	0.11977
8.1301	0.42368	0.53362	0.10284
8.16078	0.47496	0.51466	0.09161
8.19146	0.52568	0.49052	0.08614
8.22214	0.57309	0.4609	0.08438
8.25282	0.61463	0.42575	0.08352
8.2835	0.64796	0.38539	0.08142
8.31418	0.67107	0.34075	0.0771
8.34486	0.6824	0.29377	0.07066
8.37554	0.68108	0.24815	0.06328
8.40621	0.66699	0.21071	0.05736
8.43689	0.64093	0.19209	0.05642
8.46757	0.60467	0.20163	0.06318
8.49825	0.56105	0.2377	0.07717
8.52893	0.51409	0.29051	0.09595
8.55961	0.46901	0.35135	0.11711
8.59029	0.43209	0.41472	0.13869
8.62097	0.40969	0.47723	0.15898
8.65165	0.4062	0.5367	0.1764
8.68233	0.42191	0.59165	0.18949
8.71301	0.45297	0.641	0.19697
8.74369	0.49361	0.68398	0.1979
8.77437	0.53828	0.71998	0.19175
8.80505	0.58254	0.74854	0.17852
8.83573	0.62311	0.76923	0.1589
8.86641	0.6575	0.78171	0.13444
8.89709	0.68386	0.78566	0.10804
8.92777	0.70072	0.78086	0.08526
8.95845	0.70699	0.76722	0.07571
8.98913	0.7019	0.7448	0.0861
9.01981	0.68509	0.71386	0.11006
9.05049	0.65666	0.67491	0.1385
9.08117	0.61724	0.62872	0.16646
9.11185	0.56808	0.57626	0.19171
9.14253	0.51106	0.51873	0.21338
9.17321	0.44874	0.45743	0.23137
9.20388	0.38445	0.39371	0.24605
9.23456	0.32239	0.32895	0.258
9.26524	0.26785	0.26446	0.26778
9.29592	0.22716	0.20164	0.27581
9.3266	0.20597	0.14257	0.28225
9.35728	0.20523	0.09266	0.28704
9.38796	0.21943	0.07036	0.29
9.41864	0.24105	0.09444	0.29093
9.44932	0.26494	0.14147	0.28974
9.48	0.28887	0.19425	0.28649
9.51068	0.31253	0.24788	0.28145
9.54136	0.33648	0.30039	0.27503
9.57204	0.36121	0.35047	0.26776
9.60272	0.38663	0.39693	0.26019
9.6334	0.41184	0.43868	0.25285
9.66408	0.43521	0.47474	0.2462
9.69476	0.45472	0.50437	0.24053
9.72544	0.46833	0.52717	0.23598
9.75612	0.47425	0.54315	0.2324
9.7868	0.47121	0.55275	0.22939
9.81748	0.45857	0.55684	0.22627
9.84816	0.43644	0.55664	0.22213
9.87884	0.40562	0.55356	0.21597
9.90952	0.36755	0.54902	0.20686
9.9402	0.32427	0.54422	0.19413
9.97088	0.27826	0.5399	0.1775

## Sheet: c
r	Before CV	ftting		r	After CV	fitting
0	0.52439	0.12174		0	-17.6792	-17.983
0.03068	0.52386	0.11794		0.03068	-17.671	-17.9627
0.06136	0.52245	0.10762		0.06136	-17.6496	-17.9326
0.09204	0.52063	0.09438		0.09204	-17.6221	-17.9038
0.12272	0.51915	0.08515		0.12272	-17.5962	-17.8786
0.1534	0.51891	0.08812		0.1534	-17.5779	-17.8583
0.18408	0.52092	0.10469		0.18408	-17.5707	-17.8441
0.21476	0.52616	0.12819		0.21476	-17.5759	-17.8371
0.24544	0.53556	0.15137		0.24544	-17.5921	-17.838
0.27612	0.54986	0.16908		0.27612	-17.6152	-17.8473
0.3068	0.56963	0.17789		0.3068	-17.6386	-17.8651
0.33748	0.59513	0.17564		0.33748	-17.6529	-17.8912
0.36816	0.62634	0.16131		0.36816	-17.6495	-17.9247
0.39884	0.66303	0.13501		0.39884	-17.625	-17.9646
0.42951	0.70487	0.09822		0.42951	-17.5833	-17.9906
0.46019	0.75162	0.05547		0.46019	-17.5321	-17.9433
0.49087	0.80332	0.03538		0.49087	-17.4792	-17.8954
0.52155	0.86043	0.07814		0.52155	-17.4303	-17.8496
0.55223	0.92382	0.13482		0.55223	-17.3888	-17.8083
0.58291	0.99452	0.19059		0.58291	-17.3559	-17.774
0.61359	1.07339	0.24046		0.61359	-17.3303	-17.7491
0.64427	1.16057	0.2808		0.64427	-17.3093	-17.7356
0.67495	1.25509	0.30861		0.67495	-17.2886	-17.735
0.70563	1.35457	0.32158		0.70563	-17.264	-17.7482
0.73631	1.45528	0.31809		0.73631	-17.232	-17.7755
0.76699	1.55234	0.29736		0.76699	-17.1918	-17.8165
0.79767	1.64017	0.2595		0.79767	-17.1451	-17.8694
0.82835	1.71309	0.20565		0.82835	-17.0961	-17.9286
0.85903	1.76591	0.13864		0.85903	-17.0507	-17.954
0.88971	1.79458	0.06838		0.88971	-17.0153	-17.8935
0.92039	1.79675	0.06733		0.92039	-16.9964	-17.8157
0.95107	1.77231	0.15053		0.95107	-16.9995	-17.7384
0.98175	1.72374	0.24425		0.98175	-17.0295	-17.6681
1.01243	1.6563	0.33471		1.01243	-17.0894	-17.61
1.04311	1.57773	0.41474		1.04311	-17.1802	-17.5693
1.07379	1.4975	0.47788		1.07379	-17.299	-17.5505
1.10447	1.42504	0.51789		1.10447	-17.4351	-17.5577
1.13515	1.36726	0.52904		1.13515	-17.556	-17.5938
1.16583	1.32593	0.5064		1.16583	-17.5845	-17.661
1.1965	1.29639	0.4463		1.1965	-17.4586	-17.7594
1.22718	1.26867	0.34674		1.22718	-17.2266	-17.8875
1.25786	1.23044	0.20793		1.25786	-16.9456	-17.9526
1.28854	1.17033	0.03673		1.28854	-16.646	-17.7773
1.31922	1.08057	0.17892		1.31922	-16.3473	-17.5851
1.3499	0.95914	0.411		1.3499	-16.0661	-17.3867
1.38058	0.8124	0.65759		1.38058	-15.8184	-17.1922
1.41126	0.66087	0.90585		1.41126	-15.6199	-17.0126
1.44194	0.55196	1.14168		1.44194	-15.4857	-16.8586
1.47262	0.55831	1.35065		1.47262	-15.4297	-16.7391
1.5033	0.7002	1.51965		1.5033	-15.4631	-16.659
1.53398	0.92483	1.6396		1.53398	-15.5926	-16.6147
1.56466	1.18885	1.70991		1.56466	-15.8162	-16.5884
1.59534	1.4778	1.74571		1.59534	-16.1134	-16.5401
1.62602	1.79747	1.7879		1.62602	-16.4197	-16.4078
1.6567	2.16778	1.90876		1.6567	-16.5729	-16.1296
1.68738	2.6168	2.19311		1.68738	-16.3492	-15.6758
1.71806	3.17287	2.69424		1.71806	-15.7284	-15.0523
1.74874	3.85705	3.4146		1.74874	-14.8494	-14.2818
1.77942	4.67851	4.32674		1.77942	-13.8144	-13.3912
1.8101	5.63371	5.39466		1.8101	-12.6831	-12.408
1.84078	6.70768	6.58101		1.84078	-11.4981	-11.3608
1.87146	7.87606	7.84768		1.87146	-10.2964	-10.279
1.90214	9.10711	9.15525		1.90214	-9.11302	-9.19351
1.93282	10.3636	10.4631		1.93282	-7.98145	-8.13564
1.9635	11.6048	11.7301		1.9635	-6.93376	-7.13672
1.99418	12.7881	12.9155		1.99418	-5.99968	-6.22698
2.02485	13.8711	13.9804		2.02485	-5.20573	-5.43452
2.05553	14.8135	14.8891		2.05553	-4.57436	-4.7843
2.08621	15.5792	15.6106		2.08621	-4.12309	-4.29716
2.11689	16.1373	16.1197		2.11689	-3.86394	-3.98899
2.14757	16.4644	16.3981		2.14757	-3.80289	-3.87009
2.17825	16.5452	16.4355		2.17825	-3.93976	-3.94473
2.20893	16.3735	16.2296		2.20893	-4.26821	-4.21098
2.23961	15.9522	15.7865		2.23961	-4.77601	-4.66078
2.27029	15.2937	15.1204		2.27029	-5.44561	-5.28026
2.30097	14.4192	14.253		2.30097	-6.25488	-6.05036
2.33165	13.3574	13.2127		2.33165	-7.178	-6.94759
2.36233	12.1435	12.0331		2.36233	-8.18659	-7.94504
2.39301	10.8176	10.7516		2.39301	-9.25081	-9.01345
2.42369	9.42271	9.40823		2.42369	-10.3406	-10.1224
2.45437	8.00298	8.04344		2.45437	-11.4269	-11.2417
2.48505	6.60161	6.69691		2.48505	-12.4825	-12.3422
2.51573	5.25921	5.40591		2.51573	-13.4835	-13.3971
2.54641	4.01232	4.20424		2.54641	-14.4096	-14.3831
2.57709	2.89271	3.12168		2.57709	-15.245	-15.2806
2.60777	1.92838	2.18477		2.60777	-15.9788	-16.0746
2.63845	1.15098	1.42123		2.63845	-16.605	-16.7546
2.66913	0.63272	0.87512		2.66913	-17.1225	-17.3124
2.69981	0.53652	0.62659		2.69981	-17.5334	-17.728
2.73049	0.71076	0.65503		2.73049	-17.8308	-17.7975
2.76117	0.868	0.75194		2.76117	-17.8497	-17.6083
2.79184	0.94489	0.79981		2.79184	-17.6994	-17.4722
2.82252	0.948	0.77769		2.82252	-17.5795	-17.4044
2.8532	0.9005	0.69766		2.8532	-17.4882	-17.3912
2.88388	0.82974	0.586		2.88388	-17.4134	-17.4149
2.91456	0.76024	0.48127		2.91456	-17.3466	-17.4564
2.94524	0.70616	0.43182		2.94524	-17.2847	-17.4975
2.97592	0.66593	0.46238		2.97592	-17.2287	-17.5247
3.0066	0.62502	0.5422		3.0066	-17.1817	-17.5336
3.03728	0.56569	0.62653		3.03728	-17.147	-17.5298
3.06796	0.47605	0.68795		3.06796	-17.1262	-17.5237
3.09864	0.3577	0.71379		3.09864	-17.1188	-17.5243
3.12932	0.24913	0.7005		3.12932	-17.1217	-17.5365
3.16	0.27977	0.65084		3.16	-17.1303	-17.5609
3.19068	0.47245	0.57271		3.19068	-17.1383	-17.594
3.22136	0.72592	0.47934		3.22136	-17.14	-17.6288
3.25204	0.99663	0.39099		3.25204	-17.1309	-17.6566
3.28272	1.26361	0.33622		3.28272	-17.1094	-17.6694
3.3134	1.51242	0.33827		3.3134	-17.0763	-17.6647
3.34408	1.73269	0.38707		3.34408	-17.0344	-17.647
3.37476	1.91795	0.45159		3.37476	-16.9866	-17.6246
3.40544	2.06588	0.5083		3.40544	-16.935	-17.6056
3.43612	2.17833	0.54496		3.43612	-16.8801	-17.5948
3.4668	2.26092	0.5566		3.4668	-16.8207	-17.5948
3.49748	2.32207	0.54318		3.49748	-16.7538	-17.6053
3.52816	2.37161	0.50841		3.52816	-16.6754	-17.624
3.55884	2.41896	0.45938		3.55884	-16.5807	-17.647
3.58952	2.47147	0.40634		3.58952	-16.4652	-17.6694
3.62019	2.53347	0.36212		3.62019	-16.3247	-17.6866
3.65087	2.60642	0.33885		3.65087	-16.1569	-17.6959
3.68155	2.69016	0.34094		3.68155	-15.9605	-17.6975
3.71223	2.78473	0.3612		3.71223	-15.7362	-17.6945
3.74291	2.89203	0.38665		3.74291	-15.4862	-17.6912
3.77359	3.01654	0.40612		3.77359	-15.2144	-17.6912
3.80427	3.16488	0.41276		3.80427	-14.926	-17.6969
3.83495	3.34404	0.40385		3.83495	-14.6276	-17.7085
3.86563	3.55902	0.3801		3.86563	-14.3268	-17.7249
3.89631	3.8105	0.3453		3.89631	-14.032	-17.743
3.92699	4.09368	0.30624		3.92699	-13.752	-17.759
3.95767	4.39845	0.27249		3.95767	-13.4955	-17.7691
3.98835	4.7106	0.25447		3.98835	-13.271	-17.771
4.01903	5.01358	0.25762		4.01903	-13.0859	-17.7656
4.04971	5.29031	0.27756		4.04971	-12.9464	-17.756
4.08039	5.52467	0.30394		4.08039	-12.8571	-17.7465
4.11107	5.70276	0.32725		4.11107	-12.8208	-17.7403
4.14175	5.81375	0.34129		4.14175	-12.8382	-17.7395
4.17243	5.85049	0.34312		4.17243	-12.9081	-17.7446
4.20311	5.80982	0.33248		4.20311	-13.027	-17.7549
4.23379	5.69271	0.31144		4.23379	-13.1897	-17.7682
4.26447	5.50408	0.28426		4.26447	-13.3891	-17.7816
4.29515	5.25257	0.25716		4.29515	-13.6169	-17.7918
4.32583	4.95014	0.23745		4.32583	-13.8637	-17.7963
4.35651	4.61165	0.2309		4.35651	-14.1194	-17.7947
4.38719	4.25432	0.23805		4.38719	-14.3735	-17.7887
4.41786	3.89732	0.25377		4.41786	-14.6162	-17.7812
4.44854	3.56116	0.27092		4.44854	-14.8381	-17.7753
4.47922	3.26674	0.28366		4.47922	-15.031	-17.7731
4.5099	3.03359	0.28844		4.5099	-15.1888	-17.7757
4.54058	2.87688	0.28404		4.54058	-15.3078	-17.7828
4.57126	2.80376	0.27122		4.57126	-15.3871	-17.7934
4.60194	2.81115	0.25259		4.60194	-15.4287	-17.8053
4.63262	2.88687	0.23239		4.63262	-15.4369	-17.8158
4.6633	3.01372	0.21587		4.6633	-15.4177	-17.8224
4.69398	3.17373	0.20776		4.69398	-15.3783	-17.8238
4.72466	3.35069	0.20983		4.72466	-15.3258	-17.8206
4.75534	3.53085	0.21965		4.75534	-15.2674	-17.8148
4.78602	3.70265	0.23233		4.78602	-15.2099	-17.8089
4.8167	3.85619	0.24305		4.8167	-15.1595	-17.8051
4.84738	3.98284	0.24847		4.84738	-15.1217	-17.8046
4.87806	4.07507	0.24706		4.87806	-15.1013	-17.8076
4.90874	4.12653	0.23901		4.90874	-15.1022	-17.8135
4.93942	4.13215	0.22611		4.93942	-15.1273	-17.8208
4.9701	4.08841	0.21157		4.9701	-15.1784	-17.8276
5.00078	3.99349	0.19949		5.00078	-15.2562	-17.8322
5.03146	3.84744	0.19363		5.03146	-15.3602	-17.8333
5.06214	3.65225	0.19562		5.06214	-15.4888	-17.8312
5.09282	3.41181	0.20393		5.09282	-15.6393	-17.8271
5.1235	3.13178	0.21484		5.1235	-15.8079	-17.8229
5.15418	2.81946	0.22437		5.15418	-15.99	-17.8203
5.18486	2.48353	0.22949		5.18486	-16.1802	-17.8206
5.21553	2.13383	0.22857		5.21553	-16.3724	-17.8239
5.24621	1.78126	0.22145		5.24621	-16.5599	-17.83
5.27689	1.43788	0.20939		5.27689	-16.7356	-17.8375
5.30757	1.11771	0.19505		5.30757	-16.8925	-17.8447
5.33825	0.83911	0.18217		5.33825	-17.0237	-17.8496
5.36893	0.6297	0.17472		5.36893	-17.1243	-17.8509
5.39961	0.52599	0.17514		5.39961	-17.1928	-17.8485
5.43029	0.53677	0.1828		5.43029	-17.2323	-17.8434
5.46097	0.61279	0.19441		5.46097	-17.2506	-17.8376
5.49165	0.70046	0.20594		5.49165	-17.2571	-17.8329
5.52233	0.77245	0.21403		5.52233	-17.2606	-17.8308
5.55301	0.81856	0.21658		5.55301	-17.2675	-17.8319
5.58369	0.83667	0.21283		5.58369	-17.2817	-17.8363
5.61437	0.82864	0.2033		5.61437	-17.305	-17.8432
5.64505	0.79845	0.1898		5.64505	-17.3378	-17.8511
5.67573	0.75124	0.1753		5.67573	-17.3793	-17.8582
5.70641	0.69271	0.16364		5.70641	-17.428	-17.8627
5.73709	0.62878	0.15835		5.73709	-17.4818	-17.8636
5.76777	0.56546	0.16091		5.76777	-17.5384	-17.861
5.79845	0.50895	0.16968		5.79845	-17.5948	-17.8562
5.82913	0.46567	0.18107		5.82913	-17.6474	-17.851
5.85981	0.44171	0.19137		5.85981	-17.6914	-17.8471
5.89049	0.44114	0.19785		5.89049	-17.721	-17.8456
5.92117	0.46398	0.19903		5.92117	-17.7309	-17.847
5.95185	0.506	0.19463		5.95185	-17.7199	-17.851
5.98253	0.56063	0.18555		5.98253	-17.6925	-17.8568
6.0132	0.62085	0.17372		6.0132	-17.6557	-17.8631
6.04388	0.68012	0.16195		6.04388	-17.6162	-17.8684
6.07456	0.7326	0.1534		6.07456	-17.5791	-17.8714
6.10524	0.77317	0.15048		6.10524	-17.5483	-17.8716
6.13592	0.79757	0.15356		6.13592	-17.5267	-17.8693
6.1666	0.80255	0.16075		6.1666	-17.5164	-17.8657
6.19728	0.78611	0.16907		6.19728	-17.519	-17.8623
6.22796	0.74771	0.17573		6.22796	-17.5352	-17.8603
6.25864	0.68851	0.17889		6.25864	-17.565	-17.8602
6.28932	0.61163	0.17773		6.28932	-17.6078	-17.8622
6.32	0.52282	0.17255		6.32	-17.6624	-17.8659
6.35068	0.43161	0.1646		6.35068	-17.7268	-17.8703
6.38136	0.35392	0.15596		6.38136	-17.7984	-17.8744
6.41204	0.3131	0.14909		6.41204	-17.8734	-17.877
6.44272	0.32617	0.14607		6.44272	-17.9432	-17.8775
6.4734	0.38181	0.14762		6.4734	-17.9457	-17.8762
6.50408	0.45418	0.15271		6.50408	-17.8819	-17.8738
6.53476	0.52398	0.15913		6.53476	-17.8172	-17.8714
6.56544	0.58006	0.1645		6.56544	-17.7605	-17.87
6.59612	0.61631	0.16699		6.59612	-17.7146	-17.8703
6.6268	0.62978	0.16563		6.6268	-17.6811	-17.8724
6.65748	0.61996	0.16039		6.65748	-17.6608	-17.8761
6.68816	0.5884	0.1522		6.68816	-17.6539	-17.8806
6.71884	0.53874	0.14285		6.71884	-17.6598	-17.8848
6.74952	0.47689	0.13483		6.74952	-17.6771	-17.8876
6.7802	0.41165	0.13057		6.7802	-17.7041	-17.8882
6.81087	0.35565	0.13143		6.81087	-17.738	-17.8867
6.84155	0.32458	0.13685		6.84155	-17.7754	-17.8837
6.87223	0.3295	0.14467		6.87223	-17.8115	-17.8803
6.90291	0.36639	0.15231		6.90291	-17.8393	-17.8777
6.93359	0.42049	0.1576		6.93359	-17.8509	-17.8767
6.96427	0.47786	0.15918		6.96427	-17.8426	-17.8777
6.99495	0.52939	0.15658		6.99495	-17.8193	-17.8807
7.02563	0.56983	0.15022		7.02563	-17.789	-17.8852
7.05631	0.59666	0.14135		7.05631	-17.7577	-17.89
7.08699	0.6093	0.13201		7.08699	-17.7291	-17.8942
7.11767	0.60873	0.12465		7.11767	-17.7049	-17.8965
7.14835	0.59732	0.12145		7.14835	-17.6863	-17.8966
7.17903	0.57874	0.1232		7.17903	-17.6737	-17.8944
7.20971	0.55797	0.12884		7.20971	-17.6673	-17.891
7.24039	0.54101	0.13611		7.24039	-17.6669	-17.8874
7.27107	0.5342	0.14264		7.27107	-17.6722	-17.8847
7.30175	0.54277	0.14667		7.30175	-17.6827	-17.8836
7.33243	0.56911	0.14727		7.33243	-17.6975	-17.8843
7.36311	0.612	0.14435		7.36311	-17.7156	-17.8866
7.39379	0.66742	0.13863		7.39379	-17.7354	-17.8899
7.42447	0.73	0.13154		7.42447	-17.755	-17.8934
7.45515	0.79424	0.12504		7.45515	-17.7715	-17.8962
7.48583	0.85512	0.12107		7.48583	-17.7818	-17.8976
7.51651	0.9083	0.12082		7.51651	-17.783	-17.8975
7.54719	0.95021	0.1241		7.54719	-17.7735	-17.8962
7.57787	0.97807	0.12943		7.57787	-17.754	-17.8944
7.60854	0.98995	0.13484		7.60854	-17.7268	-17.8931
7.63922	0.9848	0.13855		7.63922	-17.6946	-17.8928
7.6699	0.96245	0.1394		7.6699	-17.66	-17.894
7.70058	0.92366	0.13696		7.70058	-17.6249	-17.8965
7.73126	0.87002	0.13154		7.73126	-17.5908	-17.9
7.76194	0.80389	0.1242		7.76194	-17.559	-17.9036
7.79262	0.7283	0.11659		7.79262	-17.5301	-17.9065
7.8233	0.6468	0.11074		7.8233	-17.5047	-17.9079
7.85398	0.5634	0.10835		7.85398	-17.4832	-17.9073
7.88466	0.48258	0.10998		7.88466	-17.4656	-17.9051
7.91534	0.40937	0.11472		7.91534	-17.4521	-17.902
7.94602	0.34959	0.12074		7.94602	-17.4426	-17.8988
7.9767	0.30962	0.12614		7.9767	-17.4369	-17.8964
8.00738	0.29439	0.1295		8.00738	-17.435	-17.8954
8.03806	0.304	0.13013		8.03806	-17.4368	-17.8957
8.06874	0.33322	0.12803		8.06874	-17.4425	-17.8974
8.09942	0.37505	0.1239		8.09942	-17.4522	-17.8998
8.1301	0.42368	0.11904		8.1301	-17.4664	-17.9023
8.16078	0.47496	0.11505		8.16078	-17.4853	-17.9041
8.19146	0.52568	0.11337		8.19146	-17.5095	-17.9047
8.22214	0.57309	0.11467		8.22214	-17.5391	-17.9041
8.25282	0.61463	0.11847		8.25282	-17.5742	-17.9027
8.2835	0.64796	0.12345		8.2835	-17.6146	-17.9011
8.31418	0.67107	0.12799		8.31418	-17.6593	-17.8999
8.34486	0.6824	0.13071		8.34486	-17.7062	-17.8998
8.37554	0.68108	0.13072		8.37554	-17.7519	-17.9011
8.40621	0.66699	0.12776		8.40621	-17.7893	-17.9037
8.43689	0.64093	0.12221		8.43689	-17.8079	-17.9071
8.46757	0.60467	0.11506		8.46757	-17.7984	-17.9108
8.49825	0.56105	0.10784		8.49825	-17.7623	-17.914
8.52893	0.51409	0.10234		8.52893	-17.7095	-17.9158
8.55961	0.46901	0.10003		8.55961	-17.6486	-17.916
8.59029	0.43209	0.10135		8.59029	-17.5853	-17.9147
8.62097	0.40969	0.10541		8.62097	-17.5228	-17.9123
8.65165	0.4062	0.11054		8.65165	-17.4633	-17.9098
8.68233	0.42191	0.11503		8.68233	-17.4083	-17.9078
8.71301	0.45297	0.11763		8.71301	-17.359	-17.9067
8.74369	0.49361	0.11771		8.74369	-17.316	-17.9069
8.77437	0.53828	0.11532		8.77437	-17.28	-17.9081
8.80505	0.58254	0.11111		8.80505	-17.2515	-17.9099
8.83573	0.62311	0.10628		8.83573	-17.2308	-17.9119
8.86641	0.6575	0.10229		8.86641	-17.2183	-17.9135
8.89709	0.68386	0.10049		8.89709	-17.2143	-17.9142
8.92777	0.70072	0.10148		8.92777	-17.2191	-17.9142
8.95845	0.70699	0.10478		8.95845	-17.2328	-17.9135
8.98913	0.7019	0.10915		8.98913	-17.2552	-17.9126
9.01981	0.68509	0.11309		9.01981	-17.2861	-17.9122
9.05049	0.65666	0.11532		9.05049	-17.3251	-17.9124
9.08117	0.61724	0.1151		9.08117	-17.3713	-17.9136
9.11185	0.56808	0.11223		9.11185	-17.4237	-17.9154
9.14253	0.51106	0.10716		9.14253	-17.4813	-17.9176
9.17321	0.44874	0.10093		9.17321	-17.5426	-17.9196
9.20388	0.38445	0.09507		9.20388	-17.6063	-17.9209
9.23456	0.32239	0.09131		9.23456	-17.6711	-17.9209
9.26524	0.26785	0.0909		9.26524	-17.7355	-17.9197
9.29592	0.22716	0.0939		9.29592	-17.7984	-17.9176
9.3266	0.20597	0.09915		9.3266	-17.8574	-17.9154
9.35728	0.20523	0.10493		9.35728	-17.9073	-17.9136
9.38796	0.21943	0.10962		9.38796	-17.9296	-17.9127
9.41864	0.24105	0.11207		9.41864	-17.9056	-17.9132
9.44932	0.26494	0.11172		9.44932	-17.8585	-17.9149
9.48	0.28887	0.10863		9.48	-17.8057	-17.9175
9.51068	0.31253	0.1034		9.51068	-17.7521	-17.9206
9.54136	0.33648	0.09721		9.54136	-17.6996	-17.9234
9.57204	0.36121	0.09162		9.57204	-17.6495	-17.9251
9.60272	0.38663	0.08826		9.60272	-17.6031	-17.9255
9.6334	0.41184	0.0881		9.6334	-17.5613	-17.9243
9.66408	0.43521	0.091		9.66408	-17.5253	-17.9222
9.69476	0.45472	0.09573		9.69476	-17.4956	-17.9197
9.72544	0.46833	0.10068		9.72544	-17.4728	-17.9177
9.75612	0.47425	0.10443		9.75612	-17.4568	-17.9165
9.7868	0.47121	0.1061		9.7868	-17.4473	-17.9165
9.81748	0.45857	0.10534		9.81748	-17.4432	-17.9176
9.84816	0.43644	0.10238		9.84816	-17.4434	-17.9196
9.87884	0.40562	0.09798		9.87884	-17.4464	-17.9218
9.90952	0.36755	0.09332		9.90952	-17.451	-17.9238
9.9402	0.32427	0.08977		9.9402	-17.4558	-17.9249
9.97088	0.27826	0.08842		9.97088	-17.4601	-17.925

## Sheet: d
Energy (eV)	Before CV	After CV	Ru foil
21882.3	0.00152	0.00149	0.00184
21885.6	0.00128	0.00129	0.00176
21889.4	0.00126	0.00119	0.00167
21893.1	0.00102	0.000847172	0.00158
21896.9	0.000866103	0.000786157	0.00149
21900.6	0.000661016	0.000629134	0.00141
21904.3	0.000562815	0.000475205	0.00132
21908.8	0.000599773	0.000314956	0.00121
21912.6	0.000471885	0.000321104	0.00112
21916.5	0.000289842	0.000159794	0.00103
21920.5	4.5257e-05	5.65638e-05	0.00093601
21924.8	-5.47034e-05	-0.000143576	0.000836361
21928.5	-2.83173e-05	-3.94003e-05	0.000735603
21932.3	-0.000191835	-0.000145333	0.000620949
21935.8	-0.000142125	-0.000386295	0.000525949
21940.3	-0.00040652	-0.00034865	0.000333664
21944.3	-0.000411701	-0.000372479	0.000250947
21948.2	-0.000515662	-0.00064593	0.000121615
21952.5	-0.000514705	-0.00044216	-5.92203e-05
21956.5	-0.000729581	-0.000709046	-0.000162507
21960.5	-0.000762683	-0.000814896	-0.000172231
21964.5	-0.000782161	-0.000951529	-0.000236486
21968.7	-0.000951616	-0.00103	-0.000320188
21972.7	-0.000995174	-0.000737638	-0.0004048
21976.5	-0.00101	-0.000672947	-0.000485095
21980.8	-0.00107	-0.000968018	-0.000533597
21984.3	-0.00102	-0.00103	-0.000587888
21988.5	-0.00113	-0.000991413	-0.000625993
21992.8	-0.00126	-0.00104	-0.00065134
21997.1	-0.00108	-0.000864034	-0.000660369
22000.8	-0.00101	-0.000854891	-0.000678529
22004.9	-0.00104	-0.000761011	-0.000692316
22008.6	-0.000994429	-0.000650881	-0.000676545
22012.7	-0.000908962	-0.00073833	-0.000639925
22016.7	-0.000922053	-0.000655569	-0.000585477
22020.5	-0.000681886	-0.000614382	-0.000507217
22024.5	-0.000629302	-7.7454e-05	-0.000391917
22028.5	-0.000350091	-0.000214953	-0.000261685
22032.3	-0.000179455	0.00013209	-0.000111248
22036.1	3.59351e-05	0.000263641	5.2983e-05
22040.1	0.000180251	0.000362086	0.000292802
22043.9	0.00073768	0.000884693	0.000579114
22048.2	0.00106	0.00134	0.000991767
22052	0.00131	0.00166	0.0014
22056	0.00201	0.00207	0.0018
22059.6	0.00247	0.0026	0.00229
22063.2	0.00338	0.00369	0.00289
22067	0.00419	0.0041	0.00368
22071	0.00485	0.00498	0.00464
22074.8	0.00616	0.00642	0.00584
22078.9	0.00748	0.00774	0.00702
22082.7	0.00916	0.00916	0.00844
22086.5	0.01109	0.01138	0.0107
22090.8	0.01389	0.01422	0.01347
22094.8	0.01761	0.01799	0.01826
22096	0.02003	0.01978	0.0198
22097.9	0.02214	0.02183	0.0218
22099.6	0.02447	0.02417	0.02356
22101.3	0.02726	0.02701	0.02548
22102.5	0.03	0.02969	0.02724
22103.9	0.03395	0.03327	0.03038
22105.6	0.03789	0.03791	0.0357
22106.8	0.04371	0.04251	0.04032
22108.2	0.05011	0.04861	0.04707
22109.9	0.05971	0.0584	0.05649
22111.3	0.07032	0.06714	0.0661
22112.7	0.08867	0.08502	0.07915
22114.6	0.11215	0.11163	0.11306
22115.8	0.14456	0.13894	0.1558
22117.5	0.20085	0.19176	0.24084
22118.9	0.262	0.24327	0.30862
22120.6	0.33612	0.31987	0.36996
22122.1	0.40005	0.37591	0.41566
22123.5	0.46669	0.44392	0.45948
22125.2	0.51279	0.49632	0.51133
22126.6	0.56604	0.54972	0.56708
22128	0.61601	0.59449	0.63969
22129.7	0.68002	0.67481	0.74512
22131.1	0.74162	0.72622	0.83448
22132.3	0.80321	0.77598	0.89439
22134	0.8663	0.85133	0.95573
22135.7	0.91059	0.90011	0.99598
22137.1	0.94409	0.93315	1.00808
22138.8	0.96576	0.96058	0.98127
22140.2	0.97816	0.97258	0.94812
22141.7	0.98591	0.98015	0.92893
22143.3	0.99179	0.98562	0.91789
22144.8	0.9898	0.98364	0.91417
22146.5	0.98678	0.9803	0.91472
22147.7	0.9805	0.97555	0.91804
22149.1	0.97593	0.97032	0.9248
22150.8	0.97138	0.9654	0.93679
22152	0.96997	0.96484	0.95163
22153.4	0.97175	0.96537	0.97641
22155.1	0.97515	0.96865	1.01142
22156.5	0.98249	0.97577	1.04279
22158.2	0.9949	0.98757	1.08035
22159.9	1.00773	1.00005	1.11505
22161.6	1.02384	1.01376	1.12408
22163	1.03848	1.02421	1.11098
22164.4	1.05165	1.03679	1.09265
22166.4	1.06044	1.04744	1.0654
22168	1.06286	1.0481	1.03876
22170.2	1.0564	1.0412	0.99961
22172.1	1.04184	1.02803	0.96484
22174	1.02425	1.01271	0.94828
22176.2	1.00529	0.99252	0.94698
22178.1	0.99113	0.97752	0.95188
22180.3	0.98097	0.97007	0.95913
22182.4	0.97633	0.96569	0.96654
22184.6	0.97258	0.96149	0.96972
22186.3	0.96841	0.95878	0.97036
22188.5	0.96667	0.95629	0.97144
22190.4	0.96409	0.95628	0.97328
22192.3	0.96412	0.9565	0.97775
22194.2	0.96261	0.95662	0.98879
22196.4	0.96541	0.95891	1.00841
22198.6	0.96836	0.96276	1.029
22200.7	0.97536	0.97057	1.04523
22202.6	0.98354	0.97738	1.05503
22204.6	0.99315	0.98563	1.05789
22206.7	1.00524	1.00011	1.04807
22208.7	1.01964	1.01231	1.0377
22210.6	1.03372	1.02261	1.02867
22212.5	1.04482	1.03343	1.01997
22214.7	1.05405	1.04293	1.00887
22216.4	1.05811	1.04582	1.00001
22218.5	1.06201	1.04884	0.99399
22220.5	1.05868	1.04851	0.99314
22222.6	1.0568	1.0444	0.99383
22224.8	1.0504	1.03946	0.99374
22227	1.04382	1.0323	0.99138
22228.9	1.03628	1.02281	0.98819
22230.6	1.02859	1.01802	0.98722
22232.5	1.0186	1.01072	0.98734
22234.5	1.01325	1.00158	0.98825
22236.4	1.00572	0.99621	0.99081
22238.1	0.99957	0.98871	0.99521
22240	0.99363	0.98504	1.00322
22242.2	0.98971	0.98128	1.01494
22244.4	0.98836	0.97997	1.0254
22246.3	0.98442	0.97637	1.03311
22248	0.98619	0.97829	1.03895
22250.4	0.98492	0.97675	1.04344
22252.1	0.985	0.97878	1.04246
22254.3	0.98455	0.97708	1.03881
22256	0.98456	0.97596	1.03537
22257.9	0.98244	0.97496	1.02956
22259.9	0.98088	0.97441	1.02102
22261.8	0.97886	0.97324	1.00883
22264	0.97843	0.97205	0.99377
22265.9	0.9799	0.97335	0.98205
22267.6	0.98135	0.97492	0.97433
22269.5	0.98573	0.9783	0.96672
22271.7	0.991	0.98169	0.95948
22273.4	0.99842	0.98945	0.95733
22275.4	1.00615	0.99694	0.95917
22277.3	1.01339	1.00553	0.96273
22279.2	1.02268	1.0128	0.96748
22280.9	1.0336	1.02103	0.97242
22282.9	1.04157	1.02831	0.98063
22284.8	1.04772	1.03703	0.99111
22286.7	1.05255	1.04097	1.00028
22288.7	1.05565	1.0426	1.00718
22290.6	1.05475	1.04423	1.01236
22292.6	1.04961	1.03744	1.01679
22294.8	1.04479	1.0336	1.02133
22296.7	1.03501	1.02649	1.0239
22298.9	1.02717	1.01773	1.02507
22300.8	1.01693	1.0089	1.02572
22302.8	1.01007	1.0032	1.0262
22304.7	1.00292	0.99814	1.02643
22306.4	0.99814	0.99409	1.02648
22308.6	0.9964	0.99038	1.02659
22310.5	0.99359	0.98801	1.02699
22312.7	0.9936	0.9887	1.02761
22314.7	0.99217	0.98788	1.02798
22316.6	0.99393	0.98877	1.02752
22318.6	0.99206	0.98591	1.02506
22320.8	0.99318	0.98625	1.021
22322.5	0.99153	0.98644	1.01813
22324.7	0.99238	0.98715	1.01429
22326.4	0.99265	0.9856	1.01078
22328.5	0.99195	0.98525	1.00409
22330.5	0.98875	0.98674	0.99604
22332.7	0.98664	0.98379	0.98681
22334.6	0.98653	0.98224	0.97968
22336.8	0.98316	0.97911	0.9724
22338.8	0.98122	0.97796	0.96586
22340.7	0.97905	0.9754	0.95931
22342.7	0.97887	0.97558	0.956
22344.9	0.98022	0.97501	0.95506
22347.1	0.98104	0.97702	0.95525
22349	0.98413	0.97924	0.9562
22351	0.98764	0.98319	0.95829
22352.7	0.99112	0.98776	0.96126
22354.9	0.99666	0.99068	0.96589
22356.8	1.00224	0.99562	0.9699
22358.8	1.00554	0.99967	0.97377
22361	1.00953	1.00459	0.97865
22362.9	1.01251	1.00658	0.98458
22364.9	1.0163	1.01127	0.99134
22366.8	1.01868	1.01324	0.99657
22369	1.01837	1.01299	1.00234
22370.8	1.01939	1.01409	1.00685
22373	1.01978	1.0133	1.01274
22375.2	1.01916	1.01477	1.01969
22377.1	1.01777	1.0129	1.02449
22379.3	1.01649	1.01154	1.02849
22381.3	1.01399	1.01046	1.03127
22383.5	1.01341	1.00848	1.03351
22385.2	1.011	1.00605	1.03429
22387.4	1.01094	1.00765	1.03353
22389.3	1.00667	1.00344	1.03176
22391.6	1.00606	1.00224	1.02924
22393.5	1.00437	1.00019	1.02693
22395.5	1.00187	0.99924	1.02283
22397.4	0.99993	0.99763	1.01824
22399.9	0.99739	0.9945	1.01202
22401.6	0.99607	0.99404	1.00833
22404	0.99332	0.99212	1.00455
22406	0.99118	0.99011	1.00135
22408	0.98888	0.9871	0.99777
22409.9	0.98715	0.98654	0.99362
22411.6	0.98477	0.98396	0.99132
22413.6	0.98419	0.98309	0.98873
22415.8	0.98454	0.9826	0.98619
22418	0.98526	0.98492	0.98337
22421.2	0.98466	0.98374	0.97666
22424.2	0.98428	0.98409	0.97007
22427.4	0.98466	0.98511	0.96399
22430.3	0.98552	0.98525	0.95899
22433.3	0.98635	0.98677	0.95632
22436.5	0.98901	0.98788	0.95745
22439.2	0.99215	0.98933	0.95992
22442.1	0.99505	0.99399	0.96469
22445.3	0.99821	0.99699	0.97346
22448.5	1.00138	0.99969	0.9817
22451.2	1.00263	1.00041	0.98853
22453.9	1.00405	1.00215	0.99672
22457.1	1.00447	1.00399	1.00612
22459.8	1.00605	1.00442	1.01156
22462.8	1.0071	1.00631	1.01655
22466	1.0087	1.00699	1.02188
22469	1.00859	1.00928	1.02537
22471.9	1.01061	1.01006	1.02714
22474.6	1.01187	1.01018	1.02767
22477.6	1.01151	1.0099	1.026
22480.8	1.01099	1.0103	1.02193
22483.5	1.01036	1.01024	1.01822
22486.2	1.00886	1.00975	1.01424
22489.4	1.00721	1.00876	1.00749
22492.4	1.00634	1.00533	1.00312
22495.1	1.00449	1.005	1.00131
22497.6	1.00165	1.00356	1.00071
22500.6	1.00176	1.00209	0.99977
22503	0.99944	1.00033	0.99911
22506.3	0.99768	0.9981	0.99868
22509.5	0.99692	0.9973	0.99791
22512.4	0.99508	0.99608	0.99666
22515.4	0.99363	0.99575	0.99475
22518.6	0.99308	0.99507	0.99152
22521.4	0.99221	0.99502	0.9875
22524.1	0.992	0.99368	0.98282
22527.3	0.99175	0.99399	0.97853
22530.5	0.99219	0.99405	0.97755
22533.3	0.99289	0.99489	0.97707
22536.5	0.99335	0.99546	0.97795
22539.5	0.99476	0.99677	0.97975
22542.2	0.99616	0.99775	0.98127
22545.2	0.9969	0.99917	0.98321
22548.1	0.99872	0.9996	0.98548
22550.9	0.99963	1.00118	0.98751
22554.4	1.00032	1.00281	0.99007
22557.6	1.00095	1.00269	0.99289
22560.6	1.00106	1.0033	0.99649
22563.8	1.00188	1.00432	1.00079
22566.5	1.00221	1.00462	1.00474
22569.3	1.0028	1.00526	1.00911
22572.8	1.00367	1.00481	1.01374
22575.7	1.00513	1.00622	1.01688
22578.7	1.00502	1.00646	1.01976
22581.7	1.00537	1.00711	1.02278
22584.7	1.00536	1.0078	1.02514
22587.4	1.00587	1.00779	1.02592
22590.7	1.00712	1.00775	1.02381
22593.7	1.00706	1.00692	1.0188
22596.9	1.00569	1.00688	1.01397
22599.9	1.00612	1.00764	1.01014
22603.2	1.00597	1.00762	1.00573
22606.4	1.00373	1.00546	1.00225
22609.1	1.00375	1.00508	1.00076
22612.4	1.00219	1.00524	0.99994
22615.4	1.00224	1.00387	0.99921
22618.4	1.00125	1.00394	0.99744
22621.6	1.00037	1.0023	0.99568
22624.9	0.99937	1.00138	0.99364
22627.6	0.99716	1.00051	0.99064
22630.6	0.99726	0.99998	0.98726
22633.9	0.99626	0.99913	0.98493
22636.4	0.99531	0.99883	0.98369
22639.6	0.99475	0.99756	0.983
22642.9	0.9952	0.99731	0.98384
22645.9	0.99475	0.99719	0.98513
22648.9	0.99445	0.99756	0.98663
22651.9	0.995	0.99762	0.98896
22654.9	0.99572	0.99827	0.99172
22657.9	0.99688	0.99893	0.99431
22661	0.99694	0.9992	0.99702
22663.7	0.998	0.99933	0.9996
22667	0.99877	1.00081	1.0024
22670	0.99961	0.99995	1.00433
22673.2	0.99942	1.00092	1.00644
22676	1.00074	1.00197	1.00821
22679	1.00157	1.00216	1.00935
22681.5	1.00152	1.00293	1.00951
22684.6	1.00181	1.00285	1.00915
22687.8	1.00201	1.00379	1.00801
22690.6	1.0026	1.00161	1.00723
22693.6	1.00334	1.00387	1.00704
22696.9	1.0023	1.00327	1.00722
22699.4	1.0033	1.00382	1.00807
22702.2	1.00354	1.00341	1.00954
22705.2	1.00325	1.00371	1.01105
22708.5	1.00347	1.0033	1.0122
22711	1.00312	1.00389	1.01237
22714	1.0032	1.00395	1.01203
22717.3	1.00391	1.00456	1.01135
22720.3	1.00369	1.00419	1.01052
22725.8	1.0035	1.00361	1.00816
22729.6	1.00278	1.00361	1.00644
22733.7	1.00221	1.00325	1.00308
22737.7	1.00178	1.0024	1.00086
22741.5	1.00183	1.00171	0.99908
22745.5	1.0008	1.00112	0.99737
22749.3	1.00053	1.00003	0.99708
22751.6	0.99998	0.99973	0.99695
22757.4	0.99854	0.99938	0.99604
22761.5	0.99841	0.9979	0.99511
22765.5	0.99835	0.99721	0.99453
22769.6	0.99839	0.99714	0.99379
22773.4	0.99784	0.99741	0.9941
22777.2	0.99736	0.99674	0.99539
22781.2	0.99771	0.99639	0.99762
22785.8	0.99735	0.99597	1.00012
22789.9	0.99784	0.99612	1.00204
22793.9	0.99781	0.99628	1.0042
22797.7	0.99823	0.99653	1.00555
22801.8	0.99906	0.99623	1.00606
22806.1	0.99875	0.99615	1.00541
22809.9	0.9991	0.9976	1.00461
22814	0.99938	0.99662	1.00356
22817.8	0.99899	0.99729	1.00299
22821.9	0.99902	0.99714	1.00321
22826.4	0.99966	0.9972	1.00422
22830.8	0.99935	0.99723	1.0055
22834.3	0.99914	0.99647	1.00663
22838.7	0.99906	0.99745	1.00847
22842.8	0.99934	0.99652	1.01014
22847.1	0.99947	0.99618	1.01128
22850.9	0.99978	0.9958	1.01161
22855.2	0.99921	0.99451	1.01107

## Sheet: e
r	Before CV	After CV	Ru foil*0.4
0	0.00413	0.2141	0.59862
0.03068	0.03658	0.20661	0.59376
0.06136	0.06729	0.1856	0.58146
0.09204	0.08775	0.15607	0.56775
0.12272	0.09446	0.12882	0.55979
0.1534	0.08583	0.12164	0.56204
0.18408	0.06255	0.14383	0.57361
0.21476	0.02881	0.18244	0.58891
0.24544	0.02529	0.22131	0.60104
0.27612	0.06836	0.25031	0.60526
0.3068	0.11003	0.26371	0.60084
0.33748	0.14168	0.25934	0.59122
0.36816	0.15803	0.23919	0.5825
0.39884	0.15655	0.21156	0.5807
0.42951	0.13932	0.19419	0.58849
0.46019	0.11792	0.2084	0.60374
0.49087	0.11941	0.25584	0.62086
0.52155	0.16046	0.31759	0.63369
0.55223	0.22184	0.37386	0.63797
0.58291	0.28104	0.40954	0.63272
0.61359	0.32199	0.41331	0.62066
0.64427	0.33249	0.37717	0.60815
0.67495	0.30394	0.2967	0.60433
0.70563	0.23361	0.17149	0.61866
0.73631	0.13845	0.01419	0.65678
0.76699	0.152	0.19674	0.7171
0.79767	0.33117	0.41945	0.79082
0.82835	0.56111	0.65088	0.86481
0.85903	0.80786	0.87551	0.92459
0.88971	1.0513	1.07812	0.9566
0.92039	1.27385	1.24565	0.95011
0.95107	1.46105	1.36942	0.89913
0.98175	1.60368	1.44743	0.80468
1.01243	1.70005	1.48659	0.67811
1.04311	1.75782	1.5039	0.54721
1.07379	1.79408	1.52466	0.46418
1.10447	1.8319	1.57487	0.48095
1.13515	1.8919	1.66847	0.57557
1.16583	1.98125	1.79795	0.6801
1.1965	2.08726	1.93632	0.74473
1.22718	2.18028	2.04689	0.74178
1.25786	2.22256	2.09268	0.65939
1.28854	2.17707	2.04221	0.49976
1.31922	2.01377	1.87299	0.28394
1.3499	1.71359	1.57389	0.14421
1.38058	1.27087	1.14772	0.354
1.41126	0.69472	0.6212	0.61291
1.44194	0.02316	0.26938	0.822
1.47262	0.74967	0.82549	0.94184
1.5033	1.52974	1.52112	0.94557
1.53398	2.27467	2.1887	0.81973
1.56466	2.9232	2.76575	0.56985
1.59534	3.41663	3.2001	0.26068
1.62602	3.70676	3.45137	0.39024
1.6567	3.7674	3.50039	0.86688
1.68738	3.61471	3.36731	1.36397
1.71806	3.34861	3.14744	1.80344
1.74874	3.22133	3.06477	2.12808
1.77942	3.60925	3.43526	2.29304
1.8101	4.68669	4.40322	2.27261
1.84078	6.30549	5.84994	2.07349
1.87146	8.25268	7.595	1.76655
1.90214	10.3576	9.48871	1.56525
1.93282	12.4815	11.4079	1.81746
1.9635	14.5038	13.2452	2.58033
1.99418	16.3182	14.9054	3.63929
2.02485	17.834	16.3065	4.84105
2.05553	18.9792	17.3821	6.10634
2.08621	19.7034	18.0845	7.3955
2.11689	19.9803	18.3862	8.69388
2.14757	19.808	18.2816	10.0023
2.17825	19.2093	17.7866	11.3263
2.20893	18.2287	16.9369	12.6641
2.23961	16.9296	15.7862	13.9962
2.27029	15.3892	14.4017	15.2807
2.30097	13.6933	12.8601	16.4544
2.33165	11.9305	11.2425	17.4401
2.36233	10.1859	9.62921	18.1565
2.39301	8.53528	8.09395	18.5298
2.42369	7.03956	6.69865	18.5034
2.45437	5.73944	5.4873	18.0456
2.48505	4.65128	4.48005	17.1546
2.51573	3.76556	3.66896	15.8591
2.54641	3.05078	3.01953	14.2174
2.57709	2.46455	2.48166	12.3115
2.60777	1.96914	2.00706	10.2407
2.63845	1.54505	1.56419	8.11299
2.66913	1.19849	1.14522	6.03574
2.69981	0.95999	0.76921	4.10708
2.73049	0.85879	0.49786	2.40873
2.76117	0.87007	0.44298	1.0033
2.79184	0.9201	0.56054	0.19486
2.82252	0.94784	0.68781	0.88793
2.8532	0.92624	0.75947	1.34446
2.88388	0.85634	0.76668	1.53749
2.91456	0.76335	0.7283	1.51774
2.94524	0.69655	0.68656	1.34528
2.97592	0.71257	0.69774	1.08034
3.0066	0.82452	0.79323	0.77617
3.03728	0.99181	0.9515	0.47377
3.06796	1.16713	1.12836	0.20221
3.09864	1.3186	1.28684	0.10095
3.12932	1.42864	1.4026	0.2961
3.16	1.49022	1.46213	0.49562
3.19068	1.50424	1.46072	0.68558
3.22136	1.47755	1.40088	0.86644
3.25204	1.42115	1.2907	1.04014
3.28272	1.34845	1.14217	1.21551
3.3134	1.27373	0.96984	1.41106
3.34408	1.21078	0.79053	1.64988
3.37476	1.17155	0.62619	1.94746
3.40544	1.16458	0.51218	2.30097
3.43612	1.19329	0.49718	2.68784
3.4668	1.25509	0.59569	3.07178
3.49748	1.34218	0.7688	3.41095
3.52816	1.44379	0.97742	3.66506
3.55884	1.54892	1.19778	3.80105
3.58952	1.64902	1.41381	3.79724
3.62019	1.74043	1.613	3.646
3.65087	1.8264	1.78627	3.35481
3.68155	1.91797	1.92949	2.94578
3.71223	2.03249	2.04534	2.45383
3.74291	2.18862	2.14456	1.92399
3.77359	2.39897	2.24534	1.40885
3.80427	2.66434	2.36953	0.96768
3.83495	2.97272	2.53554	0.66523
3.86563	3.30275	2.75087	0.53567
3.89631	3.62839	3.00855	0.50211
3.92699	3.92298	3.28922	0.45304
3.95767	4.16201	3.56652	0.37349
3.98835	4.32508	3.81238	0.40063
4.01903	4.39716	4.001	0.65615
4.04971	4.36935	4.11133	1.04736
4.08039	4.2393	4.12856	1.49495
4.11107	4.01118	4.04488	1.95522
4.14175	3.69547	3.8597	2.39919
4.17243	3.30862	3.5795	2.80755
4.20311	2.87303	3.21749	3.16892
4.23379	2.41807	2.7934	3.47732
4.26447	1.98324	2.33407	3.72894
4.29515	1.62447	1.87667	3.91867
4.32583	1.41513	1.47748	4.03777
4.35651	1.4084	1.22402	4.07336
4.38719	1.57503	1.20321	4.01016
4.41786	1.83188	1.39311	3.83361
4.44854	2.11107	1.6851	3.53365
4.47922	2.37409	1.99611	3.108
4.5099	2.6013	2.28377	2.56435
4.54058	2.78315	2.52769	1.92123
4.57126	2.91557	2.7179	1.20767
4.60194	2.99762	2.84971	0.46505
4.63262	3.03029	2.92136	0.31131
4.6633	3.01598	2.93299	0.99357
4.69398	2.95827	2.88626	1.59872
4.72466	2.86195	2.78437	2.08415
4.75534	2.73307	2.63235	2.42661
4.78602	2.57894	2.43737	2.6173
4.8167	2.40809	2.20924	2.664
4.84738	2.23001	1.96091	2.59354
4.87806	2.0546	1.70922	2.45373
4.90874	1.89136	1.47563	2.31243
4.93942	1.74821	1.28602	2.24511
4.9701	1.63012	1.16602	2.30199
5.00078	1.53797	1.12842	2.47598
5.03146	1.46841	1.16138	2.71175
5.06214	1.41488	1.23452	2.9426
5.09282	1.36951	1.31622	3.11467
5.1235	1.32496	1.38328	3.19319
5.15418	1.27576	1.42166	3.16153
5.18486	1.21868	1.4245	3.01857
5.21553	1.15266	1.39009	2.77608
5.24621	1.07836	1.32043	2.45598
5.27689	0.99763	1.22019	2.08796
5.30757	0.91294	1.09581	1.70741
5.33825	0.82687	0.95477	1.35453
5.36893	0.74179	0.80496	1.07355
5.39961	0.65958	0.65405	0.90487
5.43029	0.5815	0.50906	0.85752
5.46097	0.50822	0.37599	0.89166
5.49165	0.43991	0.25966	0.95533
5.52233	0.37643	0.16395	1.01934
5.55301	0.31756	0.09344	1.07657
5.58369	0.26324	0.05836	1.12999
5.61437	0.2139	0.06223	1.18287
5.64505	0.17088	0.07624	1.23341
5.67573	0.13693	0.08468	1.27404
5.70641	0.11618	0.08617	1.29398
5.73709	0.11121	0.08295	1.2827
5.76777	0.11848	0.07852	1.23262
5.79845	0.13028	0.07719	1.14064
5.82913	0.13997	0.08296	1.0088
5.85981	0.14335	0.09719	0.84474
5.89049	0.13813	0.1181	0.66305
5.92117	0.12351	0.14262	0.49125
5.95185	0.10048	0.16773	0.38549
5.98253	0.07369	0.19073	0.41267
6.0132	0.05894	0.20944	0.54192
6.04388	0.07904	0.22234	0.69917
6.07456	0.12222	0.22885	0.84634
6.10524	0.17159	0.22956	0.96738
6.13592	0.21958	0.22635	1.05579
6.1666	0.26173	0.22223	1.11068
6.19728	0.29492	0.22053	1.13559
6.22796	0.31708	0.2236	1.13799
6.25864	0.32729	0.23141	1.12863
6.28932	0.32594	0.24147	1.12013
6.32	0.31483	0.24985	1.12436
6.35068	0.29724	0.2526	1.14899
6.38136	0.2779	0.24658	1.195
6.41204	0.26233	0.22994	1.25705
6.44272	0.25544	0.20221	1.32637
6.4734	0.25924	0.16429	1.39415
6.50408	0.27182	0.1187	1.45392
6.53476	0.28883	0.07145	1.50263
6.56544	0.3058	0.04752	1.54064
6.59612	0.31972	0.08152	1.57103
6.6268	0.3295	0.13502	1.59831
6.65748	0.33594	0.19034	1.6268
6.68816	0.34142	0.24434	1.65923
6.71884	0.34929	0.29686	1.69577
6.74952	0.36284	0.34881	1.73402
6.7802	0.38412	0.40126	1.7698
6.81087	0.41332	0.45479	1.79823
6.84155	0.44885	0.50894	1.81487
6.87223	0.48816	0.56211	1.81645
6.90291	0.52855	0.61175	1.80125
6.93359	0.56764	0.65483	1.76917
6.96427	0.60364	0.68828	1.72144
6.99495	0.63537	0.70945	1.66023
7.02563	0.66217	0.7165	1.5882
7.05631	0.68373	0.70861	1.50793
7.08699	0.69998	0.68608	1.4215
7.11767	0.71093	0.6504	1.33017
7.14835	0.71654	0.60408	1.23431
7.17903	0.71668	0.55055	1.13358
7.20971	0.71112	0.49392	1.02728
7.24039	0.69955	0.43864	0.9149
7.27107	0.68167	0.38904	0.79663
7.30175	0.65727	0.34862	0.67369
7.33243	0.62633	0.31906	0.54861
7.36311	0.58907	0.29957	0.42518
7.39379	0.54607	0.28719	0.3087
7.42447	0.49823	0.27803	0.20736
7.45515	0.44684	0.26882	0.13841
7.48583	0.3935	0.25776	0.13164
7.51651	0.34011	0.24485	0.17691
7.54719	0.28877	0.23194	0.23846
7.57787	0.24171	0.22255	0.30441
7.60854	0.20113	0.22097	0.37386
7.63922	0.1689	0.23046	0.44727
7.6699	0.14594	0.25134	0.52355
7.70058	0.13158	0.28103	0.59957
7.73126	0.12339	0.31555	0.67088
7.76194	0.11826	0.351	0.73271
7.79262	0.11364	0.38409	0.78097
7.8233	0.1081	0.41229	0.81297
7.85398	0.10133	0.43371	0.82784
7.88466	0.09398	0.44709	0.82656
7.91534	0.08756	0.45162	0.81176
7.94602	0.0845	0.4469	0.78709
7.9767	0.08762	0.4328	0.75647
8.00738	0.09878	0.40941	0.72322
8.03806	0.11787	0.377	0.68947
8.06874	0.14342	0.33599	0.65599
8.09942	0.17369	0.28712	0.62257
8.1301	0.20699	0.23167	0.58887
8.16078	0.2417	0.17221	0.55514
8.19146	0.27629	0.11566	0.52269
8.22214	0.30925	0.08544	0.49374
8.25282	0.33924	0.11387	0.47065
8.2835	0.36509	0.17494	0.45481
8.31418	0.38593	0.24271	0.44578
8.34486	0.40119	0.30836	0.44127
8.37554	0.41065	0.36763	0.43814
8.40621	0.41446	0.41777	0.43353
8.43689	0.41307	0.45689	0.42577
8.46757	0.4072	0.48383	0.41464
8.49825	0.39777	0.49819	0.40113
8.52893	0.38582	0.50028	0.38692
8.55961	0.3724	0.49101	0.3737
8.59029	0.35848	0.47182	0.36259
8.62097	0.34486	0.44454	0.354
8.65165	0.33211	0.41123	0.3478
8.68233	0.32052	0.37411	0.34386
8.71301	0.31006	0.33549	0.3423
8.74369	0.30047	0.29784	0.3434
8.77437	0.29132	0.26391	0.34718
8.80505	0.28212	0.23676	0.35285
8.83573	0.27241	0.2194	0.35865
8.86641	0.26187	0.21369	0.36216
8.89709	0.25035	0.21909	0.36105
8.92777	0.2379	0.23263	0.35392
8.95845	0.22479	0.25032	0.34115
8.98913	0.21147	0.26847	0.32549
9.01981	0.19848	0.28424	0.31237
9.05049	0.18648	0.29566	0.30879
9.08117	0.1761	0.30156	0.32023
9.11185	0.16791	0.30144	0.347
9.14253	0.1624	0.29534	0.38402
9.17321	0.15985	0.2838	0.42381
9.20388	0.16036	0.2677	0.45933
9.23456	0.16379	0.2482	0.48521
9.26524	0.1698	0.2266	0.49817
9.29592	0.17785	0.20428	0.49696
9.3266	0.18723	0.18264	0.4823
9.35728	0.19719	0.16302	0.45658
9.38796	0.20693	0.14676	0.42346
9.41864	0.21567	0.13504	0.38721
9.44932	0.22274	0.12883	0.3518
9.48	0.22758	0.12871	0.31989
9.51068	0.22977	0.13467	0.29206
9.54136	0.22914	0.14626	0.26693
9.57204	0.2257	0.16275	0.24219
9.60272	0.21976	0.18327	0.21616
9.6334	0.21193	0.2068	0.18899
9.66408	0.20316	0.23224	0.16342
9.69476	0.1947	0.25832	0.14449
9.72544	0.18801	0.28373	0.1373
9.75612	0.18443	0.30718	0.14253
9.7868	0.18481	0.32751	0.15556
9.81748	0.18905	0.34379	0.17133
9.84816	0.1961	0.35539	0.1881
9.87884	0.20424	0.36201	0.20784
9.90952	0.21149	0.36363	0.23448
9.9402	0.216	0.36042	0.27093
9.97088	0.21624	0.35258	0.31685

## Sheet: f
r	Before CV	ftting		r	After CV	fitting
0	0.00413	0.38601		0	-18.7859	-18.9845
0.03068	0.03658	0.38358		0.03068	-18.7934	-18.986
0.06136	0.06729	0.37661		0.06136	-18.8144	-18.9903
0.09204	0.08775	0.36626		0.09204	-18.8439	-18.9949
0.12272	0.09446	0.35473		0.12272	-18.8712	-18.9885
0.1534	0.08583	0.34535		0.1534	-18.8784	-18.9761
0.18408	0.06255	0.3419		0.18408	-18.8562	-18.962
0.21476	0.02881	0.34697		0.21476	-18.8176	-18.9481
0.24544	0.02529	0.36012		0.24544	-18.7787	-18.9364
0.27612	0.06836	0.37747		0.27612	-18.7497	-18.9288
0.3068	0.11003	0.39312		0.3068	-18.7363	-18.9272
0.33748	0.14168	0.40116		0.33748	-18.7407	-18.9329
0.36816	0.15803	0.39757		0.36816	-18.7608	-18.9458
0.39884	0.15655	0.38156		0.39884	-18.7884	-18.962
0.42951	0.13932	0.35704		0.42951	-18.8058	-18.9638
0.46019	0.11792	0.33369		0.46019	-18.7916	-18.9382
0.49087	0.11941	0.32565		0.49087	-18.7442	-18.9018
0.52155	0.16046	0.34359		0.52155	-18.6824	-18.8651
0.55223	0.22184	0.38477		0.55223	-18.6261	-18.8341
0.58291	0.28104	0.43494		0.58291	-18.5905	-18.8138
0.61359	0.32199	0.47768		0.61359	-18.5867	-18.8088
0.64427	0.33249	0.49954		0.64427	-18.6228	-18.8222
0.67495	0.30394	0.49155		0.67495	-18.7033	-18.856
0.70563	0.23361	0.44996		0.70563	-18.8285	-18.9099
0.73631	0.13845	0.37802		0.73631	-18.9858	-18.9817
0.76699	0.152	0.29156		0.76699	-18.8033	-18.9328
0.79767	0.33117	0.2357		0.79767	-18.5805	-18.8403
0.82835	0.56111	0.27594		0.82835	-18.3491	-18.7487
0.85903	0.80786	0.39166		0.85903	-18.1245	-18.6668
0.88971	1.0513	0.52271		0.88971	-17.9219	-18.6038
0.92039	1.27385	0.63432		0.92039	-17.7543	-18.5682
0.95107	1.46105	0.7056		0.95107	-17.6306	-18.5668
0.98175	1.60368	0.72284		0.98175	-17.5526	-18.6038
1.01243	1.70005	0.67871		1.01243	-17.5134	-18.6801
1.04311	1.75782	0.57328		1.04311	-17.4961	-18.7927
1.07379	1.79408	0.41737		1.07379	-17.4753	-18.931
1.10447	1.8319	0.2506		1.10447	-17.4251	-18.8941
1.13515	1.8919	0.23325		1.13515	-17.3315	-18.7286
1.16583	1.98125	0.42135		1.16583	-17.202	-18.5717
1.1965	2.08726	0.6412		1.1965	-17.0637	-18.4425
1.22718	2.18028	0.82663		1.22718	-16.9531	-18.3582
1.25786	2.22256	0.94407		1.25786	-16.9073	-18.3335
1.28854	2.17707	0.96924		1.28854	-16.9578	-18.3786
1.31922	2.01377	0.88589		1.31922	-17.127	-18.4947
1.3499	1.71359	0.68796		1.3499	-17.4261	-18.6591
1.38058	1.27087	0.38733		1.38058	-17.8523	-18.7293
1.41126	0.69472	0.18266		1.41126	-18.3788	-18.5045
1.44194	0.02316	0.59433		1.44194	-18.7306	-18.1462
1.47262	0.74967	1.12623		1.47262	-18.1745	-17.7525
1.5033	1.52974	1.67015		1.5033	-17.4789	-17.3664
1.53398	2.27467	2.17686		1.53398	-16.8113	-17.021
1.56466	2.9232	2.60302		1.56466	-16.2342	-16.742
1.59534	3.41663	2.91514		1.59534	-15.7999	-16.5423
1.62602	3.70676	3.09995		1.62602	-15.5486	-16.4107
1.6567	3.7674	3.18138		1.6567	-15.4996	-16.2975
1.68738	3.61471	3.2446		1.68738	-15.6327	-16.1041
1.71806	3.34861	3.4502		1.71806	-15.8526	-15.7035
1.74874	3.22133	3.98379		1.74874	-15.9352	-15.004
1.77942	3.60925	4.93951		1.77942	-15.5647	-13.9938
1.8101	4.68669	6.28275		1.8101	-14.5968	-12.7196
1.84078	6.30549	7.91591		1.84078	-13.1501	-11.2515
1.87146	8.25268	9.73032		1.87146	-11.405	-9.6654
1.90214	10.3576	11.6206		1.90214	-9.51129	-8.03831
1.93282	12.4815	13.4863		1.93282	-7.59207	-6.44637
1.9635	14.5038	15.2332		1.9635	-5.75478	-4.96289
1.99418	16.3182	16.7757		1.99418	-4.09461	-3.65583
2.02485	17.834	18.0394		2.02485	-2.69355	-2.5849
2.05553	18.9792	18.965		2.05553	-1.61791	-1.79881
2.08621	19.7034	19.5104		2.08621	-0.91554	-1.33297
2.11689	19.9803	19.6529		2.11689	-0.61379	-1.20778
2.14757	19.808	19.3896		2.14757	-0.71836	-1.42778
2.17825	19.2093	18.7374		2.17825	-1.21343	-1.9817
2.20893	18.2287	17.731		2.20893	-2.06305	-2.84341
2.23961	16.9296	16.4204		2.23961	-3.21377	-3.97369
2.27029	15.3892	14.8679		2.27029	-4.59829	-5.32277
2.30097	13.6933	13.1433		2.30097	-6.13988	-6.83336
2.33165	11.9305	11.3201		2.33165	-7.75745	-8.44406
2.36233	10.1859	9.47118		2.36233	-9.37079	-10.0928
2.39301	8.53528	7.66452		2.39301	-10.9061	-11.7202
2.42369	7.03956	5.96011		2.42369	-12.3013	-13.2725
2.45437	5.73944	4.40743		2.45437	-13.5127	-14.7036
2.48505	4.65128	3.04431		2.48505	-14.5199	-15.9768
2.51573	3.76556	1.89837		2.51573	-15.331	-17.0633
2.54641	3.05078	0.99823		2.54641	-15.9805	-17.9335
2.57709	2.46455	0.45917		2.57709	-16.5183	-18.4936
2.60777	1.96914	0.56167		2.60777	-16.9929	-18.4701
2.63845	1.54505	0.83702		2.63845	-17.4358	-18.2011
2.66913	1.19849	1.01775		2.66913	-17.8548	-18.0026
2.69981	0.95999	1.09339		2.69981	-18.2308	-17.9029
2.73049	0.85879	1.0856		2.73049	-18.5021	-17.8857
2.76117	0.87007	1.01999		2.76117	-18.557	-17.928
2.79184	0.9201	0.92032		2.79184	-18.4395	-18.0071
2.82252	0.94784	0.80673		2.82252	-18.3122	-18.1036
2.8532	0.92624	0.69539		2.8532	-18.2405	-18.2023
2.88388	0.85634	0.59918		2.88388	-18.2333	-18.2922
2.91456	0.76335	0.52806		2.91456	-18.2717	-18.3655
2.94524	0.69655	0.48779		2.94524	-18.3134	-18.4173
2.97592	0.71257	0.47712		2.97592	-18.3023	-18.4454
3.0066	0.82452	0.4871		3.0066	-18.2068	-18.4518
3.03728	0.99181	0.50521		3.03728	-18.0485	-18.4427
3.06796	1.16713	0.52012		3.06796	-17.8716	-18.427
3.09864	1.3186	0.52396		3.09864	-17.7132	-18.4135
3.12932	1.42864	0.51277		3.12932	-17.5974	-18.4094
3.16	1.49022	0.48624		3.16	-17.5379	-18.4186
3.19068	1.50424	0.44749		3.19068	-17.5393	-18.442
3.22136	1.47755	0.40274		3.22136	-17.5991	-18.4772
3.25204	1.42115	0.36063		3.25204	-17.7093	-18.5187
3.28272	1.34845	0.33036		3.28272	-17.8578	-18.5588
3.3134	1.27373	0.31784		3.3134	-18.0302	-18.5894
3.34408	1.21078	0.3218		3.34408	-18.2095	-18.6049
3.37476	1.17155	0.33489		3.37476	-18.3738	-18.6052
3.40544	1.16458	0.34881		3.40544	-18.4878	-18.5954
3.43612	1.19329	0.3579		3.43612	-18.5028	-18.5828
3.4668	1.25509	0.35988		3.4668	-18.4043	-18.5729
3.49748	1.34218	0.35511		3.49748	-18.2312	-18.5689
3.52816	1.44379	0.34549		3.52816	-18.0226	-18.5709
3.55884	1.54892	0.33331		3.55884	-17.8022	-18.5774
3.58952	1.64902	0.3202		3.58952	-17.5862	-18.5863
3.62019	1.74043	0.30662		3.62019	-17.387	-18.5959
3.65087	1.8264	0.29202		3.65087	-17.2137	-18.6055
3.68155	1.91797	0.27561		3.68155	-17.0705	-18.6157
3.71223	2.03249	0.25729		3.71223	-16.9547	-18.6277
3.74291	2.18862	0.23837		3.74291	-16.8554	-18.6423
3.77359	2.39897	0.22165		3.77359	-16.7547	-18.6594
3.80427	2.66434	0.21066		3.80427	-16.6305	-18.6772
3.83495	2.97272	0.20778		3.83495	-16.4645	-18.6929
3.86563	3.30275	0.21242		3.86563	-16.2491	-18.7034
3.89631	3.62839	0.22106		3.89631	-15.9915	-18.7067
3.92699	3.92298	0.22925		3.92699	-15.7108	-18.7038
3.95767	4.16201	0.23345		3.95767	-15.4335	-18.6974
3.98835	4.32508	0.2319		3.98835	-15.1876	-18.6914
4.01903	4.39716	0.22478		4.01903	-14.999	-18.689
4.04971	4.36935	0.21405		4.04971	-14.8887	-18.6918
4.08039	4.2393	0.20292		4.08039	-14.8714	-18.6995
4.11107	4.01118	0.19485		4.11107	-14.9551	-18.7103
4.14175	3.69547	0.19201		4.14175	-15.1403	-18.721
4.17243	3.30862	0.19409		4.17243	-15.4205	-18.7287
4.20311	2.87303	0.19859		4.20311	-15.7825	-18.7314
4.23379	2.41807	0.20233		4.23379	-16.2066	-18.7294
4.26447	1.98324	0.20285		4.26447	-16.6659	-18.7249
4.29515	1.62447	0.19913		4.29515	-17.1233	-18.7208
4.32583	1.41513	0.19166		4.32583	-17.5225	-18.7195
4.35651	1.4084	0.18223		4.35651	-17.776	-18.7222
4.38719	1.57503	0.17328		4.38719	-17.7968	-18.7287
4.41786	1.83188	0.16702		4.41786	-17.6069	-18.7373
4.44854	2.11107	0.16438		4.44854	-17.3149	-18.7458
4.47922	2.37409	0.16455		4.47922	-17.0039	-18.7521
4.5099	2.6013	0.16559		4.5099	-16.7162	-18.755
4.54058	2.78315	0.16546		4.54058	-16.4723	-18.7549
4.57126	2.91557	0.16296		4.57126	-16.2821	-18.7534
4.60194	2.99762	0.15801		4.60194	-16.1503	-18.7525
4.63262	3.03029	0.15161		4.63262	-16.0786	-18.7536
4.6633	3.01598	0.14538		4.6633	-16.067	-18.7573
4.69398	2.95827	0.14092		4.69398	-16.1137	-18.763
4.72466	2.86195	0.13897		4.72466	-16.2156	-18.7695
4.75534	2.73307	0.13904		4.75534	-16.3677	-18.7751
4.78602	2.57894	0.13976		4.78602	-16.5626	-18.7788
4.8167	2.40809	0.13963		4.8167	-16.7908	-18.7803
4.84738	2.23001	0.13776		4.84738	-17.0391	-18.7804
4.87806	2.0546	0.13414		4.87806	-17.2908	-18.7806
4.90874	1.89136	0.12966		4.90874	-17.5244	-18.7821
4.93942	1.74821	0.12575		4.93942	-17.714	-18.7854
4.9701	1.63012	0.12369		4.9701	-17.834	-18.7904
5.00078	1.53797	0.12399		5.00078	-17.8716	-18.7961
5.03146	1.46841	0.12606		5.03146	-17.8386	-18.8013
5.06214	1.41488	0.12858		5.06214	-17.7655	-18.8047
5.09282	1.36951	0.13022		5.09282	-17.6838	-18.8061
5.1235	1.32496	0.13025		5.1235	-17.6167	-18.8059
5.15418	1.27576	0.12871		5.15418	-17.5783	-18.8052
5.18486	1.21868	0.12645		5.18486	-17.5755	-18.8052
5.21553	1.15266	0.12469		5.21553	-17.6099	-18.8065
5.24621	1.07836	0.12448		5.24621	-17.6796	-18.8092
5.27689	0.99763	0.12606		5.27689	-17.7798	-18.8123
5.30757	0.91294	0.12873		5.30757	-17.9042	-18.8147
5.33825	0.82687	0.13114		5.33825	-18.0452	-18.8152
5.36893	0.74179	0.13192		5.36893	-18.195	-18.8137
5.39961	0.65958	0.13021		5.39961	-18.3459	-18.8106
5.43029	0.5815	0.12591		5.43029	-18.4909	-18.8072
5.46097	0.50822	0.11978		5.46097	-18.624	-18.8051
5.49165	0.43991	0.1133		5.49165	-18.7403	-18.8053
5.52233	0.37643	0.10829		5.52233	-18.8361	-18.808
5.55301	0.31756	0.10611		5.55301	-18.9066	-18.8128
5.58369	0.26324	0.10691		5.58369	-18.9416	-18.8183
5.61437	0.2139	0.10953		5.61437	-18.9378	-18.823
5.64505	0.17088	0.11216		5.64505	-18.9238	-18.8255
5.67573	0.13693	0.11321		5.67573	-18.9153	-18.8253
5.70641	0.11618	0.11184		5.70641	-18.9138	-18.823
5.73709	0.11121	0.10805		5.73709	-18.917	-18.82
5.76777	0.11848	0.10272		5.76777	-18.9215	-18.8179
5.79845	0.13028	0.09735		5.79845	-18.9228	-18.8179
5.82913	0.13997	0.09358		5.82913	-18.917	-18.8203
5.85981	0.14335	0.09246		5.85981	-18.9028	-18.8248
5.89049	0.13813	0.09385		5.89049	-18.8819	-18.8301
5.92117	0.12351	0.09653		5.92117	-18.8574	-18.8348
5.95185	0.10048	0.09897		5.95185	-18.8323	-18.8377
5.98253	0.07369	0.09995		5.98253	-18.8093	-18.8382
6.0132	0.05894	0.09897		6.0132	-18.7906	-18.8368
6.04388	0.07904	0.09624		6.04388	-18.7777	-18.8346
6.07456	0.12222	0.09259		6.07456	-18.7711	-18.8328
6.10524	0.17159	0.08914		6.10524	-18.7704	-18.8325
6.13592	0.21958	0.0869		6.13592	-18.7736	-18.834
6.1666	0.26173	0.08628		6.1666	-18.7778	-18.8369
6.19728	0.29492	0.08695		6.19728	-18.7795	-18.8404
6.22796	0.31708	0.08804		6.22796	-18.7764	-18.8436
6.25864	0.32729	0.08871		6.25864	-18.7686	-18.8458
6.28932	0.32594	0.08844		6.28932	-18.7585	-18.8466
6.32	0.31483	0.08726		6.32	-18.7502	-18.8465
6.35068	0.29724	0.08565		6.35068	-18.7474	-18.8461
6.38136	0.2779	0.08428		6.38136	-18.7534	-18.8462
6.41204	0.26233	0.08372		6.41204	-18.7701	-18.8472
6.44272	0.25544	0.0841		6.44272	-18.7978	-18.8489
6.4734	0.25924	0.085		6.4734	-18.8357	-18.851
6.50408	0.27182	0.08572		6.50408	-18.8813	-18.8528
6.53476	0.28883	0.08561		6.53476	-18.9286	-18.8537
6.56544	0.3058	0.08431		6.56544	-18.9525	-18.8535
6.59612	0.31972	0.08195		6.59612	-18.9185	-18.8526
6.6268	0.3295	0.07909		6.6268	-18.865	-18.8517
6.65748	0.33594	0.07661		6.65748	-18.8097	-18.8514
6.68816	0.34142	0.07532		6.68816	-18.7557	-18.8523
6.71884	0.34929	0.07559		6.71884	-18.7031	-18.8544
6.74952	0.36284	0.07711		6.74952	-18.6512	-18.8573
6.7802	0.38412	0.07906		6.7802	-18.5987	-18.8603
6.81087	0.41332	0.08054		6.81087	-18.5452	-18.8626
6.84155	0.44885	0.08089		6.84155	-18.4911	-18.8637
6.87223	0.48816	0.0799		6.87223	-18.4379	-18.8633
6.90291	0.52855	0.07782		6.90291	-18.3882	-18.862
6.93359	0.56764	0.07527		6.93359	-18.3452	-18.8606
6.96427	0.60364	0.07304		6.96427	-18.3117	-18.8597
6.99495	0.63537	0.07179		6.99495	-18.2905	-18.86
7.02563	0.66217	0.07174		7.02563	-18.2835	-18.8614
7.05631	0.68373	0.07256		7.05631	-18.2914	-18.8636
7.08699	0.69998	0.07359		7.08699	-18.3139	-18.8659
7.11767	0.71093	0.07416		7.11767	-18.3496	-18.8677
7.14835	0.71654	0.07381		7.14835	-18.3959	-18.8685
7.17903	0.71668	0.07246		7.17903	-18.4494	-18.8682
7.20971	0.71112	0.07037		7.20971	-18.5061	-18.8672
7.24039	0.69955	0.06805		7.24039	-18.5614	-18.866
7.27107	0.68167	0.0661		7.27107	-18.611	-18.8653
7.30175	0.65727	0.06495		7.30175	-18.6514	-18.8655
7.33243	0.62633	0.06474		7.33243	-18.6809	-18.8667
7.36311	0.58907	0.06529		7.36311	-18.7004	-18.8687
7.39379	0.54607	0.06623		7.39379	-18.7128	-18.8711
7.42447	0.49823	0.06722		7.42447	-18.722	-18.8734
7.45515	0.44684	0.06802		7.45515	-18.7312	-18.8753
7.48583	0.3935	0.06857		7.48583	-18.7422	-18.8766
7.51651	0.34011	0.06889		7.51651	-18.7552	-18.8775
7.54719	0.28877	0.06901		7.54719	-18.7681	-18.8779
7.57787	0.24171	0.06887		7.57787	-18.7775	-18.878
7.60854	0.20113	0.06836		7.60854	-18.779	-18.878
7.63922	0.1689	0.06734		7.63922	-18.7695	-18.8778
7.6699	0.14594	0.06575		7.6699	-18.7487	-18.8774
7.70058	0.13158	0.0637		7.70058	-18.719	-18.8767
7.73126	0.12339	0.06148		7.73126	-18.6844	-18.8761
7.76194	0.11826	0.05957		7.76194	-18.649	-18.8756
7.79262	0.11364	0.05846		7.79262	-18.6159	-18.8755
7.8233	0.1081	0.05845		7.8233	-18.5877	-18.8762
7.85398	0.10133	0.05952		7.85398	-18.5663	-18.8776
7.88466	0.09398	0.06126		7.88466	-18.5529	-18.8798
7.91534	0.08756	0.06315		7.91534	-18.5484	-18.8822
7.94602	0.0845	0.06467		7.94602	-18.5531	-18.8847
7.9767	0.08762	0.06555		7.9767	-18.5672	-18.8867
8.00738	0.09878	0.06571		8.00738	-18.5906	-18.8879
8.03806	0.11787	0.0653		8.03806	-18.623	-18.8884
8.06874	0.14342	0.06459		8.06874	-18.664	-18.8884
8.09942	0.17369	0.06382		8.09942	-18.7129	-18.888
8.1301	0.20699	0.06311		8.1301	-18.7683	-18.8876
8.16078	0.2417	0.0624		8.16078	-18.8278	-18.8874
8.19146	0.27629	0.06151		8.19146	-18.8843	-18.8873
8.22214	0.30925	0.06022		8.22214	-18.9146	-18.887
8.25282	0.33924	0.05844		8.25282	-18.8861	-18.8866
8.2835	0.36509	0.05627		8.2835	-18.8251	-18.8859
8.31418	0.38593	0.05401		8.31418	-18.7573	-18.885
8.34486	0.40119	0.05213		8.34486	-18.6916	-18.8841
8.37554	0.41065	0.05106		8.37554	-18.6324	-18.8836
8.40621	0.41446	0.05101		8.40621	-18.5822	-18.8837
8.43689	0.41307	0.0518		8.43689	-18.5431	-18.8844
8.46757	0.4072	0.05302		8.46757	-18.5162	-18.8859
8.49825	0.39777	0.05413		8.49825	-18.5018	-18.8876
8.52893	0.38582	0.05477		8.52893	-18.4997	-18.8893
8.55961	0.3724	0.05477		8.55961	-18.509	-18.8906
8.59029	0.35848	0.05425		8.59029	-18.5282	-18.8913
8.62097	0.34486	0.05349		8.62097	-18.5555	-18.8915
8.65165	0.33211	0.05286		8.65165	-18.5888	-18.8914
8.68233	0.32052	0.05265		8.68233	-18.6259	-18.8912
8.71301	0.31006	0.05295		8.71301	-18.6645	-18.8914
8.74369	0.30047	0.0536		8.74369	-18.7022	-18.892
8.77437	0.29132	0.05434		8.77437	-18.7361	-18.8931
8.80505	0.28212	0.05487		8.80505	-18.7632	-18.8944
8.83573	0.27241	0.05503		8.83573	-18.7806	-18.8957
8.86641	0.26187	0.05483		8.86641	-18.7863	-18.8967
8.89709	0.25035	0.05438		8.89709	-18.7809	-18.8974
8.92777	0.2379	0.05386		8.92777	-18.7674	-18.8976
8.95845	0.22479	0.05342		8.95845	-18.7497	-18.8977
8.98913	0.21147	0.05307		8.98913	-18.7315	-18.8976
9.01981	0.19848	0.05271		9.01981	-18.7158	-18.8977
9.05049	0.18648	0.0522		9.05049	-18.7043	-18.8979
9.08117	0.1761	0.05146		9.08117	-18.6984	-18.898
9.11185	0.16791	0.05051		9.11185	-18.6986	-18.8981
9.14253	0.1624	0.04956		9.14253	-18.7047	-18.8981
9.17321	0.15985	0.04893		9.17321	-18.7162	-18.898
9.20388	0.16036	0.04886		9.20388	-18.7323	-18.898
9.23456	0.16379	0.04945		9.23456	-18.7518	-18.8982
9.26524	0.1698	0.0505		9.26524	-18.7734	-18.8989
9.29592	0.17785	0.05159		9.29592	-18.7957	-18.9
9.3266	0.18723	0.05227		9.3266	-18.8174	-18.9013
9.35728	0.19719	0.0522		9.35728	-18.837	-18.9026
9.38796	0.20693	0.05126		9.38796	-18.8532	-18.9035
9.41864	0.21567	0.04962		9.41864	-18.865	-18.9037
9.44932	0.22274	0.04773		9.44932	-18.8712	-18.9032
9.48	0.22758	0.04619		9.48	-18.8713	-18.9022
9.51068	0.22977	0.04557		9.51068	-18.8653	-18.9011
9.54136	0.22914	0.04608		9.54136	-18.8537	-18.9004
9.57204	0.2257	0.04747		9.57204	-18.8373	-18.9005
9.60272	0.21976	0.04917		9.60272	-18.8167	-18.9015
9.6334	0.21193	0.05054		9.6334	-18.7932	-18.9032
9.66408	0.20316	0.05111		9.66408	-18.7678	-18.9052
9.69476	0.1947	0.05069		9.69476	-18.7417	-18.907
9.72544	0.18801	0.04943		9.72544	-18.7163	-18.9081
9.75612	0.18443	0.0477		9.75612	-18.6928	-18.9083
9.7868	0.18481	0.04608		9.7868	-18.6725	-18.9076
9.81748	0.18905	0.04507		9.81748	-18.6562	-18.9065
9.84816	0.1961	0.04491		9.84816	-18.6446	-18.9054
9.87884	0.20424	0.04547		9.87884	-18.638	-18.9049
9.90952	0.21149	0.0463		9.90952	-18.6364	-18.9051
9.9402	0.216	0.0469		9.9402	-18.6396	-18.906
9.97088	0.21624	0.04691		9.97088	-18.6474	-18.9073

## Sheet: g-top
0.00017402	0.000181368	0.000188997	0.000196918	0.000205139	0.00021367	0.000222523	0.000231706	0.000241232	0.000251111	0.000261355	0.000271975	0.000282983	0.000294392	0.000306214	0.000318462	0.00033115	0.00034429	0.000357897	0.000371985	0.000386568	0.000401662	0.000417281	0.000433442	0.000450159	0.00046745	0.000485331	0.000503819	0.000522932	0.000542687	0.000563102	0.000584195	0.000605987	0.000628495	0.00065174	0.000675741	0.000700519	0.000726096	0.000752491	0.000779726	0.000807824	0.000836807	0.000866697	0.000897518	0.000929293	0.000962047	0.000995803	0.00103	0.00107	0.0011
0.000157677	0.000164478	0.000171546	0.00017889	0.000186519	0.000194443	0.000202673	0.000211217	0.000220088	0.000229295	0.000238851	0.000248766	0.000259052	0.000269721	0.000280786	0.00029226	0.000304155	0.000316485	0.000329263	0.000342504	0.000356222	0.000370432	0.000385149	0.000400388	0.000416165	0.000432497	0.000449399	0.00046689	0.000484985	0.000503704	0.000523064	0.000543083	0.000563781	0.000585176	0.000607289	0.00063014	0.000653748	0.000678136	0.000703324	0.000729334	0.000756188	0.00078391	0.000812521	0.000842045	0.000872507	0.000903929	0.000936338	0.000969759	0.001	0.00104
0.00014262	0.000148902	0.000155437	0.000162233	0.000169299	0.000176644	0.00018428	0.000192214	0.000200459	0.000209024	0.00021792	0.000227159	0.000236752	0.000246711	0.000257048	0.000267775	0.000278907	0.000290454	0.000302432	0.000314854	0.000327734	0.000341087	0.000354928	0.000369272	0.000384134	0.000399532	0.00041548	0.000431997	0.000449099	0.000466804	0.000485131	0.000504097	0.000523721	0.000544023	0.000565022	0.000586739	0.000609194	0.000632408	0.000656403	0.000681201	0.000706823	0.000733292	0.000760632	0.000788867	0.00081802	0.000848116	0.00087918	0.000911238	0.000944314	0.000978437
0.00012878	0.000134572	0.000140602	0.000146878	0.000153409	0.000160206	0.000167276	0.00017463	0.000182278	0.00019023	0.000198496	0.000207089	0.000216019	0.000225297	0.000234936	0.000244947	0.000255344	0.000266139	0.000277346	0.000288978	0.00030105	0.000313575	0.000326568	0.000340044	0.00035402	0.00036851	0.000383532	0.000399101	0.000415236	0.000431953	0.00044927	0.000467206	0.00048578	0.000505011	0.000524918	0.000545522	0.000566843	0.000588903	0.000611722	0.000635323	0.000659727	0.000684959	0.000711041	0.000737997	0.000765851	0.000794629	0.000824354	0.000855054	0.000886754	0.00091948
0.000116082	0.000121411	0.000126964	0.00013275	0.000138776	0.000145051	0.000151585	0.000158388	0.000165469	0.000172838	0.000180505	0.000188481	0.000196778	0.000205406	0.000214376	0.000223702	0.000233395	0.000243468	0.000253934	0.000264807	0.000276099	0.000287826	0.000300001	0.00031264	0.000325758	0.00033937	0.000353493	0.000368143	0.000383338	0.000399093	0.000415429	0.000432361	0.00044991	0.000468094	0.000486933	0.000506447	0.000526657	0.000547583	0.000569246	0.00059167	0.000614876	0.000638887	0.000663726	0.000689418	0.000715987	0.000743457	0.000771855	0.000801206	0.000831536	0.000862872
0.000104459	0.000109353	0.000114458	0.00011978	0.000125329	0.000131112	0.00013714	0.000143421	0.000149964	0.00015678	0.000163877	0.000171268	0.000178962	0.00018697	0.000195303	0.000203974	0.000212995	0.000222376	0.000232133	0.000242276	0.000252821	0.00026378	0.000275169	0.000287001	0.000299291	0.000312056	0.00032531	0.000339071	0.000353355	0.000368179	0.000383561	0.000399518	0.000416069	0.000433234	0.000451031	0.000469481	0.000488604	0.000508421	0.000528953	0.000550222	0.00057225	0.000595061	0.000618678	0.000643124	0.000668424	0.000694604	0.000721688	0.000749703	0.000778675	0.000808632
9.38417e-05	9.83273e-05	0.00010301	0.000107897	0.000112996	0.000118317	0.000123866	0.000129654	0.00013569	0.000141981	0.00014854	0.000155375	0.000162496	0.000169915	0.000177643	0.00018569	0.000194069	0.000202791	0.000211869	0.000221315	0.000231144	0.000241368	0.000252001	0.000263057	0.000274552	0.000286501	0.000298918	0.000311821	0.000325225	0.000339148	0.000353606	0.000368618	0.000384202	0.000400376	0.00041716	0.000434574	0.000452638	0.000471372	0.000490798	0.000510938	0.000531813	0.000553447	0.000575864	0.000599086	0.000623138	0.000648046	0.000673835	0.000700531	0.000728161	0.000756751
8.41611e-05	8.82645e-05	9.25518e-05	9.70306e-05	0.000101708	0.000106593	0.000111693	0.000117017	0.000122573	0.000128371	0.000134419	0.000140728	0.000147308	0.000154169	0.000161321	0.000168776	0.000176544	0.000184638	0.00019307	0.000201851	0.000210996	0.000220516	0.000230426	0.00024074	0.000251472	0.000262636	0.000274249	0.000286325	0.000298882	0.000311935	0.000325502	0.0003396	0.000354247	0.000369462	0.000385263	0.000401671	0.000418705	0.000436385	0.000454734	0.000473772	0.000493521	0.000514005	0.000535246	0.000557269	0.000580097	0.000603756	0.000628271	0.000653668	0.000679974	0.000707216
7.53547e-05	7.91013e-05	8.30195e-05	8.71164e-05	9.13994e-05	9.58759e-05	0.000100554	0.000105442	0.000110547	0.00011588	0.000121448	0.000127261	0.000133329	0.000139662	0.000146269	0.000153163	0.000160352	0.00016785	0.000175667	0.000183816	0.000192309	0.000201159	0.000210379	0.000219982	0.000229984	0.000240398	0.000251239	0.000262522	0.000274264	0.000286481	0.000299189	0.000312406	0.000326149	0.000340437	0.000355288	0.000370721	0.000386757	0.000403415	0.000420717	0.000438683	0.000457337	0.000476699	0.000496793	0.000517643	0.000539274	0.000561709	0.000584974	0.000609096	0.000634101	0.000660017
6.73582e-05	7.07727e-05	7.43468e-05	7.80874e-05	8.20014e-05	8.60962e-05	9.03792e-05	9.48582e-05	9.95412e-05	0.000104437	0.000109553	0.0001149	0.000120486	0.000126321	0.000132414	0.000138777	0.000145419	0.000152352	0.000159586	0.000167134	0.000175008	0.00018322	0.000191782	0.000200709	0.000210014	0.00021971	0.000229813	0.000240338	0.000251299	0.000262713	0.000274597	0.000286966	0.000299839	0.000313233	0.000327167	0.000341659	0.00035673	0.000372398	0.000388685	0.000405612	0.0004232	0.000441472	0.000460449	0.000480157	0.000500619	0.000521859	0.000543902	0.000566776	0.000590505	0.000615118
6.01132e-05	6.32192e-05	6.64735e-05	6.98825e-05	7.34529e-05	7.71916e-05	8.11058e-05	8.52028e-05	8.94905e-05	9.39768e-05	9.86699e-05	0.000103578	0.000108711	0.000114078	0.000119687	0.00012555	0.000131675	0.000138074	0.000144758	0.000151737	0.000159024	0.000166631	0.000174569	0.000182852	0.000191494	0.000200507	0.000209906	0.000219705	0.00022992	0.000240567	0.00025166	0.000263217	0.000275254	0.000287789	0.000300841	0.000314427	0.000328566	0.000343279	0.000358586	0.000374506	0.000391063	0.000408277	0.000426171	0.000444768	0.000464092	0.000484168	0.00050502	0.000526674	0.000549157	0.000572495
5.35614e-05	5.63816e-05	5.93393e-05	6.24404e-05	6.56915e-05	6.90989e-05	7.26696e-05	7.64106e-05	8.03292e-05	8.44331e-05	8.87301e-05	9.32285e-05	9.79368e-05	0.000102864	0.000108018	0.00011341	0.000119049	0.000124946	0.000131109	0.000137552	0.000144284	0.000151318	0.000158665	0.000166337	0.000174349	0.000182712	0.000191442	0.000200551	0.000210054	0.000219967	0.000230306	0.000241085	0.000252322	0.000264034	0.000276238	0.000288953	0.000302198	0.00031599	0.000330352	0.000345301	0.000360861	0.000377052	0.000393896	0.000411417	0.000429637	0.000448582	0.000468275	0.000488742	0.000510009	0.000532104
4.76476e-05	5.02037e-05	5.28869e-05	5.57029e-05	5.86578e-05	6.17578e-05	6.50093e-05	6.8419e-05	7.1994e-05	7.57414e-05	7.96688e-05	8.37841e-05	8.80952e-05	9.26107e-05	9.73393e-05	0.00010229	0.000107472	0.000112896	0.00011857	0.000124507	0.000130715	0.000137208	0.000143996	0.000151091	0.000158506	0.000166254	0.000174347	0.0001828	0.000191627	0.000200842	0.00021046	0.000220498	0.00023097	0.000241895	0.000253288	0.000265168	0.000277553	0.000290462	0.000303914	0.000317929	0.000332528	0.000347732	0.000363563	0.000380042	0.000397194	0.000415042	0.000433611	0.000452925	0.00047301	0.000493894
4.23212e-05	4.46338e-05	4.70637e-05	4.96163e-05	5.22973e-05	5.51126e-05	5.80683e-05	6.11707e-05	6.44264e-05	6.78425e-05	7.14259e-05	7.51841e-05	7.91249e-05	8.32562e-05	8.75864e-05	9.21242e-05	9.68784e-05	0.000101858	0.000107074	0.000112535	0.000118252	0.000124235	0.000130496	0.000137046	0.000143898	0.000151063	0.000158554	0.000166385	0.000174569	0.000183121	0.000192055	0.000201386	0.00021113	0.000221304	0.000231923	0.000243005	0.000254568	0.00026663	0.00027921	0.000292328	0.000306003	0.000320257	0.000335111	0.000350587	0.000366708	0.000383496	0.000400977	0.000419174	0.000438113	0.00045782
3.7532e-05	3.96206e-05	4.18172e-05	4.4127e-05	4.65553e-05	4.91076e-05	5.17897e-05	5.46076e-05	5.75676e-05	6.06761e-05	6.394e-05	6.73664e-05	7.09624e-05	7.47358e-05	7.86945e-05	8.28467e-05	8.7201e-05	9.17662e-05	9.65515e-05	0.000101567	0.000106821	0.000112326	0.000118091	0.000124128	0.000130449	0.000137064	0.000143987	0.00015123	0.000158806	0.000166729	0.000175014	0.000183675	0.000192726	0.000202185	0.000212066	0.000222387	0.000233165	0.000244417	0.000256163	0.000268421	0.000281211	0.000294554	0.000308469	0.000322979	0.000338106	0.000353873	0.000370303	0.000387421	0.000405251	0.00042382
3.32348e-05	3.51179e-05	3.71003e-05	3.91868e-05	4.13825e-05	4.36924e-05	4.61222e-05	4.86773e-05	5.13639e-05	5.41879e-05	5.71558e-05	6.02743e-05	6.35503e-05	6.69911e-05	7.06041e-05	7.43973e-05	7.83787e-05	8.25567e-05	8.69402e-05	9.15384e-05	9.63605e-05	0.000101417	0.000106717	0.000112272	0.000118093	0.000124191	0.000130578	0.000137266	0.000144268	0.000151598	0.000159268	0.000167293	0.000175688	0.000184468	0.000193648	0.000203245	0.000213275	0.000223756	0.000234706	0.000246143	0.000258086	0.000270556	0.000283572	0.000297155	0.000311328	0.000326112	0.000341531	0.000357609	0.000374369	0.000391838
2.93859e-05	3.10808e-05	3.28669e-05	3.47485e-05	3.67305e-05	3.88176e-05	4.10151e-05	4.33282e-05	4.57624e-05	4.83237e-05	5.1018e-05	5.38517e-05	5.68313e-05	5.99636e-05	6.32558e-05	6.67153e-05	7.03498e-05	7.41673e-05	7.81763e-05	8.23853e-05	8.68034e-05	9.144e-05	9.63049e-05	0.000101408	0.00010676	0.000112372	0.000118256	0.000124422	0.000130883	0.000137653	0.000144743	0.000152168	0.000159942	0.000168079	0.000176594	0.000185504	0.000194824	0.000204571	0.000214763	0.000225417	0.000236553	0.000248188	0.000260344	0.00027304	0.000286299	0.00030014	0.000314588	0.000329666	0.000345397	0.000361806
2.59444e-05	2.74675e-05	2.90739e-05	3.0768e-05	3.25541e-05	3.44368e-05	3.64209e-05	3.85114e-05	4.07135e-05	4.30327e-05	4.54747e-05	4.80454e-05	5.07509e-05	5.35979e-05	5.65929e-05	5.9743e-05	6.30555e-05	6.6538e-05	7.01985e-05	7.40452e-05	7.80867e-05	8.23319e-05	8.67901e-05	9.1471e-05	9.63846e-05	0.000101541	0.000106952	0.000112628	0.000118581	0.000124824	0.000131368	0.000138226	0.000145414	0.000152943	0.00016083	0.000169089	0.000177736	0.000186787	0.000196258	0.000206168	0.000216534	0.000227375	0.000238711	0.00025056	0.000262944	0.000275884	0.000289401	0.00030352	0.000318262	0.000333652
2.28735e-05	2.42398e-05	2.56824e-05	2.72052e-05	2.88122e-05	3.05078e-05	3.22964e-05	3.41827e-05	3.61717e-05	3.82683e-05	4.04781e-05	4.28065e-05	4.52594e-05	4.78428e-05	5.05632e-05	5.34271e-05	5.64415e-05	5.96135e-05	6.29507e-05	6.64608e-05	7.0152e-05	7.40329e-05	7.81121e-05	8.2399e-05	8.69031e-05	9.16343e-05	9.66031e-05	0.00010182	0.000107296	0.000113044	0.000119075	0.000125401	0.000132036	0.000138993	0.000146287	0.000153931	0.000161941	0.000170333	0.000179122	0.000188326	0.000197962	0.000208047	0.000218602	0.000229644	0.000241194	0.000253273	0.000265902	0.000279103	0.000292898	0.000307312
2.01374e-05	2.13612e-05	2.26546e-05	2.40212e-05	2.54648e-05	2.69894e-05	2.85992e-05	3.02986e-05	3.20922e-05	3.39847e-05	3.59812e-05	3.80869e-05	4.03072e-05	4.2648e-05	4.51151e-05	4.77148e-05	5.04536e-05	5.33384e-05	5.63761e-05	5.95742e-05	6.29404e-05	6.64827e-05	7.02096e-05	7.41297e-05	7.82521e-05	8.25864e-05	8.71422e-05	9.193e-05	9.69603e-05	0.000102244	0.000107794	0.00011362	0.000119736	0.000126155	0.00013289	0.000139955	0.000147364	0.000155133	0.000163277	0.000171813	0.000180757	0.000190126	0.000199939	0.000210214	0.000220971	0.00023223	0.000244011	0.000256335	0.000269226	0.000282706
1.77043e-05	1.87988e-05	1.99566e-05	2.11811e-05	2.24759e-05	2.38447e-05	2.52914e-05	2.68201e-05	2.8435e-05	3.01407e-05	3.19418e-05	3.38431e-05	3.585e-05	3.79676e-05	4.02017e-05	4.25581e-05	4.50428e-05	4.76624e-05	5.04235e-05	5.3333e-05	5.63983e-05	5.96269e-05	6.30268e-05	6.66062e-05	7.03738e-05	7.43386e-05	7.85098e-05	8.28973e-05	8.75112e-05	9.23621e-05	9.7461e-05	0.000102819	0.000108449	0.000114362	0.000120572	0.000127093	0.000133936	0.000141119	0.000148654	0.000156559	0.000164849	0.00017354	0.000182651	0.000192199	0.000202203	0.000212682	0.000223657	0.000235147	0.000247176	0.000259764
1.55442e-05	1.65215e-05	1.75563e-05	1.86519e-05	1.98115e-05	2.10385e-05	2.23367e-05	2.37097e-05	2.51616e-05	2.66965e-05	2.83189e-05	3.00333e-05	3.18445e-05	3.37575e-05	3.57775e-05	3.79102e-05	4.01612e-05	4.25365e-05	4.50424e-05	4.76856e-05	5.04728e-05	5.34112e-05	5.65083e-05	5.9772e-05	6.32104e-05	6.6832e-05	7.06456e-05	7.46605e-05	7.88865e-05	8.33334e-05	8.80119e-05	9.29327e-05	9.81073e-05	0.000103548	0.000109266	0.000115274	0.000121587	0.000128218	0.000135181	0.00014249	0.000150163	0.000158214	0.000166661	0.000175521	0.000184812	0.000194552	0.000204762	0.00021546	0.000226669	0.000238408
1.36293e-05	1.45006e-05	1.54242e-05	1.64029e-05	1.74398e-05	1.85382e-05	1.97013e-05	2.09327e-05	2.22361e-05	2.36154e-05	2.50747e-05	2.66182e-05	2.82504e-05	2.9976e-05	3.17999e-05	3.37273e-05	3.57636e-05	3.79143e-05	4.01855e-05	4.25832e-05	4.51139e-05	4.77844e-05	5.06018e-05	5.35734e-05	5.67069e-05	6.00103e-05	6.34921e-05	6.7161e-05	7.10261e-05	7.50971e-05	7.93838e-05	8.38966e-05	8.86464e-05	9.36443e-05	9.89021e-05	0.000104432	0.000110247	0.00011636	0.000122784	0.000129535	0.000136627	0.000144075	0.000151896	0.000160106	0.000168723	0.000177764	0.000187249	0.000197196	0.000207626	0.00021856
1.19349e-05	1.27106e-05	1.35336e-05	1.44067e-05	1.53327e-05	1.63144e-05	1.7355e-05	1.84579e-05	1.96263e-05	2.0864e-05	2.21747e-05	2.35624e-05	2.50313e-05	2.65857e-05	2.82302e-05	2.99697e-05	3.18091e-05	3.37538e-05	3.58094e-05	3.79814e-05	4.02762e-05	4.26999e-05	4.52592e-05	4.79612e-05	5.08129e-05	5.38221e-05	5.69966e-05	6.03448e-05	6.38752e-05	6.7597e-05	7.15195e-05	7.56526e-05	8.00066e-05	8.45921e-05	8.94203e-05	9.45028e-05	9.98518e-05	0.00010548	0.0001114	0.000117626	0.000124173	0.000131054	0.000138286	0.000145884	0.000153865	0.000162246	0.000171046	0.000180283	0.000189976	0.000200145
1.04376e-05	1.11272e-05	1.18596e-05	1.26374e-05	1.3463e-05	1.43392e-05	1.5269e-05	1.62553e-05	1.73013e-05	1.84103e-05	1.95859e-05	2.08318e-05	2.21518e-05	2.35501e-05	2.50308e-05	2.65986e-05	2.82579e-05	3.0014e-05	3.18718e-05	3.38368e-05	3.59147e-05	3.81115e-05	4.04333e-05	4.28868e-05	4.54787e-05	4.82161e-05	5.11066e-05	5.4158e-05	5.73785e-05	6.07765e-05	6.4361e-05	6.81414e-05	7.21273e-05	7.63289e-05	8.07568e-05	8.5422e-05	9.03361e-05	9.55112e-05	0.00010096	0.000106695	0.00011273	0.000119079	0.000125757	0.00013278	0.000140163	0.000147922	0.000156076	0.000164642	0.000173639	0.000183086
9.11681e-06	9.72903e-06	1.03799e-05	1.10718e-05	1.18069e-05	1.2588e-05	1.34175e-05	1.42983e-05	1.52334e-05	1.62259e-05	1.72789e-05	1.8396e-05	1.95807e-05	2.08368e-05	2.21683e-05	2.35793e-05	2.50743e-05	2.66579e-05	2.83348e-05	3.01102e-05	3.19893e-05	3.39778e-05	3.60814e-05	3.83064e-05	4.06591e-05	4.31462e-05	4.57747e-05	4.85521e-05	5.1486e-05	5.45845e-05	5.78561e-05	6.13094e-05	6.49537e-05	6.87987e-05	7.28544e-05	7.71313e-05	8.16403e-05	8.63928e-05	9.14008e-05	9.66767e-05	0.000102233	0.000108085	0.000114244	0.000120727	0.000127548	0.000134723	0.000142269	0.000150203	0.000158544	0.000167308
7.95334e-06	8.4961e-06	9.07373e-06	9.68831e-06	1.03421e-05	1.10373e-05	1.17764e-05	1.2562e-05	1.33969e-05	1.42838e-05	1.52258e-05	1.6226e-05	1.72878e-05	1.84148e-05	1.96105e-05	2.08789e-05	2.2224e-05	2.36502e-05	2.51619e-05	2.67639e-05	2.84611e-05	3.02588e-05	3.21623e-05	3.41775e-05	3.63103e-05	3.85671e-05	4.09545e-05	4.34793e-05	4.61489e-05	4.89708e-05	5.19529e-05	5.51036e-05	5.84316e-05	6.1946e-05	6.56562e-05	6.95722e-05	7.37043e-05	7.80636e-05	8.26611e-05	8.75088e-05	9.2619e-05	9.80046e-05	0.000103679	0.000109656	0.00011595	0.000122577	0.000129553	0.000136893	0.000144615	0.000152737
6.92984e-06	7.41036e-06	7.92228e-06	8.46751e-06	9.04805e-06	9.66605e-06	1.03238e-05	1.10235e-05	1.17679e-05	1.25594e-05	1.3401e-05	1.42955e-05	1.5246e-05	1.62557e-05	1.73281e-05	1.84668e-05	1.96756e-05	2.09584e-05	2.23195e-05	2.37632e-05	2.52941e-05	2.69172e-05	2.86376e-05	3.04605e-05	3.23917e-05	3.4437e-05	3.66026e-05	3.8895e-05	4.13211e-05	4.38879e-05	4.6603e-05	4.94741e-05	5.25096e-05	5.57178e-05	5.91079e-05	6.26892e-05	6.64716e-05	7.04653e-05	7.4681e-05	7.913e-05	8.3824e-05	8.87752e-05	9.39964e-05	9.95009e-05	0.000105303	0.000111416	0.000117856	0.000124639	0.00013178	0.000139298
6.03092e-06	6.45579e-06	6.90888e-06	7.39195e-06	7.90683e-06	8.45549e-06	9.03998e-06	9.66249e-06	1.03253e-05	1.10309e-05	1.17818e-05	1.25807e-05	1.34304e-05	1.43341e-05	1.52947e-05	1.63157e-05	1.74006e-05	1.85531e-05	1.9777e-05	2.10765e-05	2.24558e-05	2.39196e-05	2.54725e-05	2.71195e-05	2.8866e-05	3.07175e-05	3.26796e-05	3.47586e-05	3.69608e-05	3.9293e-05	4.1762e-05	4.43754e-05	4.71407e-05	5.00662e-05	5.31603e-05	5.64318e-05	5.989e-05	6.35447e-05	6.74059e-05	7.14844e-05	7.57912e-05	8.0338e-05	8.51368e-05	9.02004e-05	9.55419e-05	0.000101175	0.000107115	0.000113375	0.000119973	0.000126924
5.24235e-06	5.61752e-06	6.01802e-06	6.44546e-06	6.90152e-06	7.38799e-06	7.90676e-06	8.45984e-06	9.04933e-06	9.67747e-06	1.03466e-05	1.10592e-05	1.1818e-05	1.26257e-05	1.34851e-05	1.43995e-05	1.5372e-05	1.64061e-05	1.75054e-05	1.86737e-05	1.99149e-05	2.12334e-05	2.26335e-05	2.41199e-05	2.56975e-05	2.73715e-05	2.91473e-05	3.10305e-05	3.30272e-05	3.51437e-05	3.73864e-05	3.97625e-05	4.2279e-05	4.49436e-05	4.77642e-05	5.07494e-05	5.39077e-05	5.72484e-05	6.0781e-05	6.45157e-05	6.84629e-05	7.26337e-05	7.70395e-05	8.16924e-05	8.66049e-05	9.17902e-05	9.72619e-05	0.000103034	0.000109123	0.000115542
4.55167e-06	4.88253e-06	5.2361e-06	5.61384e-06	6.01729e-06	6.44808e-06	6.90796e-06	7.39874e-06	7.92237e-06	8.48089e-06	9.07647e-06	9.7114e-06	1.03881e-05	1.11091e-05	1.18772e-05	1.26951e-05	1.35658e-05	1.44926e-05	1.54788e-05	1.65279e-05	1.76437e-05	1.88299e-05	2.00909e-05	2.14308e-05	2.28542e-05	2.43661e-05	2.59714e-05	2.76754e-05	2.94838e-05	3.14024e-05	3.34374e-05	3.55952e-05	3.78828e-05	4.03072e-05	4.28759e-05	4.55968e-05	4.84781e-05	5.15285e-05	5.47571e-05	5.81734e-05	6.17872e-05	6.56091e-05	6.96498e-05	7.39208e-05	7.84341e-05	8.3202e-05	8.82377e-05	9.35547e-05	9.91672e-05	0.00010509
3.94744e-06	4.23886e-06	4.55061e-06	4.88401e-06	5.24048e-06	5.62151e-06	6.02867e-06	6.46365e-06	6.92821e-06	7.42424e-06	7.95371e-06	8.51873e-06	9.12153e-06	9.76446e-06	1.045e-05	1.11808e-05	1.19595e-05	1.27892e-05	1.3673e-05	1.4614e-05	1.56157e-05	1.66819e-05	1.78161e-05	1.90227e-05	2.03056e-05	2.16696e-05	2.31191e-05	2.46593e-05	2.62954e-05	2.80328e-05	2.98772e-05	3.18349e-05	3.39121e-05	3.61155e-05	3.84523e-05	4.09298e-05	4.35557e-05	4.63382e-05	4.92859e-05	5.24076e-05	5.57128e-05	5.92113e-05	6.29135e-05	6.683e-05	7.09723e-05	7.5352e-05	7.99817e-05	8.48741e-05	9.0043e-05	9.55023e-05
3.41949e-06	3.67584e-06	3.95037e-06	4.24428e-06	4.55886e-06	4.89545e-06	5.25551e-06	5.64056e-06	6.05222e-06	6.49222e-06	6.96236e-06	7.46459e-06	8.00093e-06	8.57355e-06	9.18473e-06	9.83689e-06	1.05326e-05	1.12745e-05	1.20655e-05	1.29087e-05	1.38071e-05	1.47641e-05	1.57834e-05	1.68686e-05	1.80237e-05	1.92528e-05	2.05604e-05	2.1951e-05	2.34296e-05	2.50012e-05	2.66712e-05	2.84453e-05	3.03296e-05	3.23302e-05	3.44538e-05	3.67073e-05	3.90979e-05	4.16335e-05	4.43219e-05	4.71716e-05	5.01915e-05	5.33909e-05	5.67794e-05	6.03674e-05	6.41653e-05	6.81846e-05	7.24368e-05	7.69343e-05	8.16898e-05	8.67169e-05
2.95885e-06	3.18409e-06	3.42556e-06	3.68434e-06	3.96161e-06	4.2586e-06	4.57663e-06	4.91708e-06	5.28145e-06	5.67129e-06	6.08828e-06	6.53417e-06	7.01084e-06	7.52028e-06	8.06456e-06	8.64593e-06	9.26673e-06	9.92944e-06	1.06367e-05	1.13913e-05	1.21962e-05	1.30544e-05	1.39694e-05	1.49444e-05	1.59833e-05	1.70898e-05	1.8268e-05	1.95223e-05	2.08572e-05	2.22773e-05	2.37879e-05	2.53941e-05	2.71016e-05	2.89163e-05	3.08442e-05	3.28919e-05	3.50663e-05	3.73746e-05	3.98242e-05	4.24231e-05	4.51797e-05	4.81027e-05	5.12013e-05	5.44851e-05	5.79641e-05	6.16491e-05	6.5551e-05	6.96815e-05	7.40528e-05	7.86777e-05
2.55737e-06	2.75503e-06	2.96715e-06	3.19473e-06	3.43882e-06	3.70056e-06	3.98113e-06	4.2818e-06	4.60392e-06	4.94893e-06	5.31834e-06	5.71377e-06	6.13693e-06	6.58964e-06	7.07381e-06	7.59149e-06	8.14484e-06	8.73614e-06	9.36783e-06	1.00425e-05	1.07628e-05	1.15316e-05	1.2352e-05	1.32272e-05	1.41605e-05	1.51556e-05	1.62162e-05	1.73463e-05	1.85502e-05	1.98323e-05	2.11972e-05	2.265e-05	2.41958e-05	2.58401e-05	2.75887e-05	2.94477e-05	3.14234e-05	3.35227e-05	3.57526e-05	3.81206e-05	4.06344e-05	4.33024e-05	4.61332e-05	4.91358e-05	5.23198e-05	5.56951e-05	5.92723e-05	6.30624e-05	6.70769e-05	7.13278e-05
2.20795e-06	2.38119e-06	2.56731e-06	2.76721e-06	2.98185e-06	3.21225e-06	3.45949e-06	3.72472e-06	4.00918e-06	4.31416e-06	4.64107e-06	4.99135e-06	5.36659e-06	5.76845e-06	6.19867e-06	6.65915e-06	7.15185e-06	7.67888e-06	8.24247e-06	8.84499e-06	9.48892e-06	1.01769e-05	1.09118e-05	1.16965e-05	1.25342e-05	1.34282e-05	1.4382e-05	1.53993e-05	1.6484e-05	1.76402e-05	1.88724e-05	2.01851e-05	2.15832e-05	2.30717e-05	2.46562e-05	2.63422e-05	2.81358e-05	3.00433e-05	3.20713e-05	3.42269e-05	3.65173e-05	3.89503e-05	4.15341e-05	4.42772e-05	4.71886e-05	5.02777e-05	5.35543e-05	5.7029e-05	6.07126e-05	6.46165e-05
1.90415e-06	2.05582e-06	2.21894e-06	2.39432e-06	2.58284e-06	2.78541e-06	3.00303e-06	3.23673e-06	3.48765e-06	3.75695e-06	4.04591e-06	4.35586e-06	4.68824e-06	5.04457e-06	5.42645e-06	5.83559e-06	6.27383e-06	6.74307e-06	7.24538e-06	7.78292e-06	8.35799e-06	8.97304e-06	9.63065e-06	1.03335e-05	1.10846e-05	1.1887e-05	1.27439e-05	1.36587e-05	1.4635e-05	1.56768e-05	1.67881e-05	1.79731e-05	1.92363e-05	2.05826e-05	2.2017e-05	2.35447e-05	2.51715e-05	2.69031e-05	2.87459e-05	3.07063e-05	3.27913e-05	3.50082e-05	3.73645e-05	3.98683e-05	4.25281e-05	4.53527e-05	4.83515e-05	5.15343e-05	5.49115e-05	5.84937e-05
1.64033e-06	1.77294e-06	1.91573e-06	2.06942e-06	2.2348e-06	2.4127e-06	2.60403e-06	2.80971e-06	3.03078e-06	3.26831e-06	3.52344e-06	3.7974e-06	4.09149e-06	4.4071e-06	4.7457e-06	5.10885e-06	5.49821e-06	5.91557e-06	6.36278e-06	6.84186e-06	7.3549e-06	7.90416e-06	8.49202e-06	9.121e-06	9.79377e-06	1.05132e-05	1.12822e-05	1.2104e-05	1.2982e-05	1.39198e-05	1.4921e-05	1.59897e-05	1.71301e-05	1.83466e-05	1.96439e-05	2.1027e-05	2.25011e-05	2.40717e-05	2.57446e-05	2.7526e-05	2.94223e-05	3.14404e-05	3.35874e-05	3.58708e-05	3.82987e-05	4.08793e-05	4.36216e-05	4.65346e-05	4.96282e-05	5.29125e-05
1.41152e-06	1.52734e-06	1.65218e-06	1.78671e-06	1.93163e-06	2.08769e-06	2.2557e-06	2.43653e-06	2.63109e-06	2.84036e-06	3.06538e-06	3.30726e-06	3.5672e-06	3.84644e-06	4.14635e-06	4.46833e-06	4.81393e-06	5.18474e-06	5.5825e-06	6.00904e-06	6.46628e-06	6.9563e-06	7.48129e-06	8.04357e-06	8.6456e-06	9.29e-06	9.97954e-06	1.07172e-05	1.1506e-05	1.23493e-05	1.32506e-05	1.42135e-05	1.5242e-05	1.63403e-05	1.75126e-05	1.87636e-05	2.00981e-05	2.15214e-05	2.30388e-05	2.46562e-05	2.63794e-05	2.8215e-05	3.01696e-05	3.22504e-05	3.44648e-05	3.68206e-05	3.93262e-05	4.19902e-05	4.48219e-05	4.78307e-05
1.21328e-06	1.31431e-06	1.42334e-06	1.54095e-06	1.66779e-06	1.80453e-06	1.95191e-06	2.1107e-06	2.28173e-06	2.4659e-06	2.66414e-06	2.87747e-06	3.10696e-06	3.35377e-06	3.61911e-06	3.9043e-06	4.21071e-06	4.53983e-06	4.89324e-06	5.2726e-06	5.6797e-06	6.11643e-06	6.58481e-06	7.08696e-06	7.62516e-06	8.20181e-06	8.81949e-06	9.48089e-06	1.01889e-05	1.09466e-05	1.17571e-05	1.26239e-05	1.35507e-05	1.45413e-05	1.55997e-05	1.67302e-05	1.79374e-05	1.9226e-05	2.06012e-05	2.20684e-05	2.3633e-05	2.53012e-05	2.70792e-05	2.89737e-05	3.09917e-05	3.31406e-05	3.54281e-05	3.78625e-05	4.04523e-05	4.32067e-05
1.04175e-06	1.12978e-06	1.22488e-06	1.32759e-06	1.43847e-06	1.55815e-06	1.68729e-06	1.82657e-06	1.97676e-06	2.13865e-06	2.31311e-06	2.50106e-06	2.70346e-06	2.92136e-06	3.15588e-06	3.40821e-06	3.67961e-06	3.97143e-06	4.28511e-06	4.62218e-06	4.98428e-06	5.37313e-06	5.79058e-06	6.2386e-06	6.71928e-06	7.23482e-06	7.7876e-06	8.3801e-06	9.01499e-06	9.69508e-06	1.04234e-05	1.1203e-05	1.20374e-05	1.293e-05	1.38848e-05	1.49055e-05	1.59965e-05	1.71623e-05	1.84076e-05	1.97373e-05	2.11568e-05	2.26717e-05	2.42877e-05	2.60113e-05	2.78489e-05	2.98074e-05	3.18942e-05	3.4117e-05	3.64838e-05	3.90034e-05
8.93489e-07	9.70099e-07	1.05296e-06	1.14254e-06	1.23937e-06	1.344e-06	1.45702e-06	1.57905e-06	1.71079e-06	1.85295e-06	2.00632e-06	2.17171e-06	2.35003e-06	2.54221e-06	2.74927e-06	2.97229e-06	3.21243e-06	3.47091e-06	3.74904e-06	4.04823e-06	4.36997e-06	4.71585e-06	5.08756e-06	5.48689e-06	5.91577e-06	6.37624e-06	6.87047e-06	7.40075e-06	7.96954e-06	8.57945e-06	9.23323e-06	9.93381e-06	1.06843e-05	1.1488e-05	1.23485e-05	1.32693e-05	1.42545e-05	1.53083e-05	1.64349e-05	1.76391e-05	1.89259e-05	2.03003e-05	2.1768e-05	2.33348e-05	2.50068e-05	2.67904e-05	2.86927e-05	3.07207e-05	3.28822e-05	3.51851e-05
7.65472e-07	8.32065e-07	9.04171e-07	9.82221e-07	1.06668e-06	1.15804e-06	1.25684e-06	1.36364e-06	1.47906e-06	1.60376e-06	1.73843e-06	1.88382e-06	2.04075e-06	2.21006e-06	2.39268e-06	2.58959e-06	2.80184e-06	3.03055e-06	3.27691e-06	3.54221e-06	3.8278e-06	4.13514e-06	4.46579e-06	4.82138e-06	5.20368e-06	5.61455e-06	6.05601e-06	6.53016e-06	7.03926e-06	7.58571e-06	8.17206e-06	8.80103e-06	9.47548e-06	1.01985e-05	1.09733e-05	1.18033e-05	1.26922e-05	1.36438e-05	1.46623e-05	1.57519e-05	1.69173e-05	1.81634e-05	1.94953e-05	2.09183e-05	2.24384e-05	2.40616e-05	2.57943e-05	2.76432e-05	2.96156e-05	3.1719e-05
6.55085e-07	7.12902e-07	7.75579e-07	8.435e-07	9.17081e-07	9.96768e-07	1.08304e-06	1.17641e-06	1.27742e-06	1.38668e-06	1.5048e-06	1.63248e-06	1.77043e-06	1.91944e-06	2.08033e-06	2.25401e-06	2.44142e-06	2.64358e-06	2.86158e-06	3.09659e-06	3.34984e-06	3.62268e-06	3.91651e-06	4.23284e-06	4.57329e-06	4.93957e-06	5.33352e-06	5.75708e-06	6.21234e-06	6.7015e-06	7.22691e-06	7.79107e-06	8.39665e-06	9.04646e-06	9.74352e-06	1.0491e-05	1.12923e-05	1.2151e-05	1.30709e-05	1.40561e-05	1.51108e-05	1.62396e-05	1.74472e-05	1.87388e-05	2.01198e-05	2.15957e-05	2.31727e-05	2.48572e-05	2.66557e-05	2.85755e-05
5.59989e-07	6.10127e-07	6.64542e-07	7.23579e-07	7.8761e-07	8.57034e-07	9.32281e-07	1.01381e-06	1.10212e-06	1.19774e-06	1.30123e-06	1.41323e-06	1.53437e-06	1.66536e-06	1.80697e-06	1.95999e-06	2.12528e-06	2.30379e-06	2.4965e-06	2.70446e-06	2.92881e-06	3.17077e-06	3.43162e-06	3.71275e-06	4.01564e-06	4.34185e-06	4.69307e-06	5.07108e-06	5.4778e-06	5.91527e-06	6.38563e-06	6.89121e-06	7.43446e-06	8.01798e-06	8.64455e-06	9.31713e-06	1.00389e-05	1.0813e-05	1.16433e-05	1.25332e-05	1.34869e-05	1.45086e-05	1.56027e-05	1.67741e-05	1.80276e-05	1.93687e-05	2.08029e-05	2.23363e-05	2.39751e-05	2.5726e-05
4.78174e-07	5.21602e-07	5.6879e-07	6.20046e-07	6.75703e-07	7.36117e-07	8.01674e-07	8.72786e-07	9.49899e-07	1.03349e-06	1.12408e-06	1.2222e-06	1.32847e-06	1.44351e-06	1.568e-06	1.70268e-06	1.84833e-06	2.00579e-06	2.17596e-06	2.3598e-06	2.55835e-06	2.77272e-06	3.00407e-06	3.25367e-06	3.52288e-06	3.81312e-06	4.12595e-06	4.46301e-06	4.82603e-06	5.21691e-06	5.63762e-06	6.09029e-06	6.57719e-06	7.10072e-06	7.66345e-06	8.26812e-06	8.91761e-06	9.61503e-06	1.03636e-05	1.11669e-05	1.20286e-05	1.29527e-05	1.39432e-05	1.50046e-05	1.61416e-05	1.73592e-05	1.86626e-05	2.00574e-05	2.15496e-05	2.31453e-05
4.0786e-07	4.45431e-07	4.86303e-07	5.30752e-07	5.79073e-07	6.31586e-07	6.88635e-07	7.50591e-07	8.17853e-07	8.9085e-07	9.70043e-07	1.05593e-06	1.14905e-06	1.24996e-06	1.35929e-06	1.47771e-06	1.60591e-06	1.74466e-06	1.89477e-06	2.05713e-06	2.23267e-06	2.42239e-06	2.62737e-06	2.84877e-06	3.08781e-06	3.34581e-06	3.62418e-06	3.92442e-06	4.24814e-06	4.59707e-06	4.97302e-06	5.37795e-06	5.81396e-06	6.28325e-06	6.7882e-06	7.33133e-06	7.91533e-06	8.54304e-06	9.21753e-06	9.94201e-06	1.07199e-05	1.15549e-05	1.24509e-05	1.34119e-05	1.44425e-05	1.55471e-05	1.67307e-05	1.79986e-05	1.93562e-05	2.08094e-05
3.47493e-07	3.79957e-07	4.15317e-07	4.53816e-07	4.95719e-07	5.41311e-07	5.909e-07	6.44816e-07	7.03418e-07	7.6709e-07	8.36248e-07	9.11337e-07	9.92839e-07	1.08127e-06	1.17718e-06	1.28118e-06	1.3939e-06	1.51604e-06	1.64832e-06	1.79156e-06	1.94659e-06	2.11433e-06	2.29577e-06	2.49195e-06	2.70399e-06	2.9331e-06	3.18056e-06	3.44776e-06	3.73616e-06	4.04734e-06	4.38298e-06	4.74488e-06	5.13495e-06	5.55524e-06	6.00794e-06	6.49537e-06	7.02001e-06	7.5845e-06	8.19167e-06	8.84451e-06	9.5462e-06	1.03001e-05	1.11099e-05	1.19794e-05	1.29127e-05	1.3914e-05	1.4988e-05	1.61396e-05	1.73738e-05	1.86963e-05
2.95735e-07	3.23754e-07	3.54309e-07	3.87616e-07	4.23911e-07	4.63449e-07	5.06503e-07	5.53371e-07	6.04371e-07	6.59848e-07	7.20175e-07	7.85752e-07	8.57012e-07	9.34418e-07	1.01847e-06	1.10971e-06	1.20872e-06	1.31612e-06	1.43257e-06	1.5588e-06	1.69559e-06	1.84375e-06	2.00419e-06	2.17785e-06	2.36576e-06	2.56902e-06	2.7888e-06	3.02636e-06	3.28305e-06	3.56032e-06	3.85969e-06	4.18283e-06	4.5315e-06	4.90757e-06	5.31306e-06	5.75012e-06	6.22103e-06	6.72824e-06	7.27436e-06	7.86214e-06	8.49456e-06	9.17476e-06	9.90609e-06	1.06921e-05	1.15366e-05	1.24436e-05	1.34174e-05	1.44625e-05	1.55838e-05	1.67864e-05
2.514e-07	2.75554e-07	3.01925e-07	3.30706e-07	3.62107e-07	3.96354e-07	4.33692e-07	4.74384e-07	5.18717e-07	5.66999e-07	6.19564e-07	6.7677e-07	7.39005e-07	8.06686e-07	8.80266e-07	9.60228e-07	1.0471e-06	1.14143e-06	1.24384e-06	1.35497e-06	1.47553e-06	1.60627e-06	1.74799e-06	1.90156e-06	2.06792e-06	2.24807e-06	2.44307e-06	2.65408e-06	2.88232e-06	3.12913e-06	3.39591e-06	3.68417e-06	3.99553e-06	4.33173e-06	4.69461e-06	5.08615e-06	5.50846e-06	5.9638e-06	6.45457e-06	6.98333e-06	7.55283e-06	8.16598e-06	8.82589e-06	9.53587e-06	1.02994e-05	1.11203e-05	1.20026e-05	1.29504e-05	1.39682e-05	1.50609e-05
2.13476e-07	2.34273e-07	2.57006e-07	2.81847e-07	3.08982e-07	3.38612e-07	3.70955e-07	4.06246e-07	4.44741e-07	4.86714e-07	5.32464e-07	5.82312e-07	6.36606e-07	6.95721e-07	7.60062e-07	8.30065e-07	9.06202e-07	9.88979e-07	1.07894e-06	1.17668e-06	1.28283e-06	1.39807e-06	1.52313e-06	1.65881e-06	1.80594e-06	1.96545e-06	2.1383e-06	2.32554e-06	2.5283e-06	2.74779e-06	2.9853e-06	3.24221e-06	3.52001e-06	3.82029e-06	4.14474e-06	4.4952e-06	4.87359e-06	5.28201e-06	5.72266e-06	6.19793e-06	6.71034e-06	7.26259e-06	7.85757e-06	8.49834e-06	9.18818e-06	9.93057e-06	1.07292e-05	1.15881e-05	1.25114e-05	1.35035e-05
1.8107e-07	1.98954e-07	2.18528e-07	2.39943e-07	2.63364e-07	2.8897e-07	3.16954e-07	3.47525e-07	3.80912e-07	4.17359e-07	4.57133e-07	5.00521e-07	5.47835e-07	5.99411e-07	6.55612e-07	7.16831e-07	7.8349e-07	8.56047e-07	9.34995e-07	1.02086e-06	1.11423e-06	1.2157e-06	1.32596e-06	1.4457e-06	1.5757e-06	1.71678e-06	1.86985e-06	2.03584e-06	2.21579e-06	2.4108e-06	2.62204e-06	2.8508e-06	3.09842e-06	3.36637e-06	3.65621e-06	3.9696e-06	4.30834e-06	4.67434e-06	5.06966e-06	5.49647e-06	5.95711e-06	6.4541e-06	6.99008e-06	7.56792e-06	8.19064e-06	8.86148e-06	9.5839e-06	1.03616e-05	1.11984e-05	1.20985e-05
1.53408e-07	1.68769e-07	1.85602e-07	2.04041e-07	2.24233e-07	2.46334e-07	2.70518e-07	2.9697e-07	3.25893e-07	3.57505e-07	3.92045e-07	4.29767e-07	4.70952e-07	5.159e-07	5.64937e-07	6.18414e-07	6.76712e-07	7.40242e-07	8.09448e-07	8.84809e-07	9.66842e-07	1.0561e-06	1.1532e-06	1.25877e-06	1.37351e-06	1.49818e-06	1.63359e-06	1.78059e-06	1.94014e-06	2.11323e-06	2.30094e-06	2.50443e-06	2.72494e-06	2.96382e-06	3.22249e-06	3.50248e-06	3.80545e-06	4.13314e-06	4.48746e-06	4.87042e-06	5.28417e-06	5.73102e-06	6.21345e-06	6.73409e-06	7.29575e-06	7.90144e-06	8.55436e-06	9.25793e-06	1.00158e-05	1.08318e-05
1.29828e-07	1.43006e-07	1.57465e-07	1.73323e-07	1.9071e-07	2.09765e-07	2.30641e-07	2.53503e-07	2.7853e-07	3.05918e-07	3.35878e-07	3.68638e-07	4.04449e-07	4.43578e-07	4.86316e-07	5.32981e-07	5.83912e-07	6.3948e-07	7.00082e-07	7.66152e-07	8.38154e-07	9.16592e-07	1.00201e-06	1.09499e-06	1.19617e-06	1.30622e-06	1.42589e-06	1.55595e-06	1.69727e-06	1.85076e-06	2.01739e-06	2.19824e-06	2.39443e-06	2.60719e-06	2.83783e-06	3.08776e-06	3.35848e-06	3.65162e-06	3.96892e-06	4.31222e-06	4.68353e-06	5.08497e-06	5.51883e-06	5.98754e-06	6.49371e-06	7.04012e-06	7.62975e-06	8.26578e-06	8.95159e-06	9.69079e-06
1.09747e-07	1.21039e-07	1.33443e-07	1.47066e-07	1.62019e-07	1.78428e-07	1.96427e-07	2.16162e-07	2.37794e-07	2.61494e-07	2.87452e-07	3.15871e-07	3.46973e-07	3.80998e-07	4.18206e-07	4.58881e-07	5.03327e-07	5.51877e-07	6.04888e-07	6.6275e-07	7.2588e-07	7.94734e-07	8.698e-07	9.51609e-07	1.04073e-06	1.13778e-06	1.24343e-06	1.3584e-06	1.48344e-06	1.61941e-06	1.76719e-06	1.92776e-06	2.10214e-06	2.29146e-06	2.49691e-06	2.71979e-06	2.96148e-06	3.22347e-06	3.50735e-06	3.81483e-06	4.14775e-06	4.50808e-06	4.89791e-06	5.3195e-06	5.77527e-06	6.26779e-06	6.79982e-06	7.37431e-06	7.9944e-06	8.66347e-06
9.26692e-08	1.02333e-07	1.12963e-07	1.2465e-07	1.37496e-07	1.5161e-07	1.67111e-07	1.84128e-07	2.02803e-07	2.23289e-07	2.45755e-07	2.7038e-07	2.97362e-07	3.26916e-07	3.59275e-07	3.9469e-07	4.33436e-07	4.75809e-07	5.22131e-07	5.7275e-07	6.28045e-07	6.88422e-07	7.54325e-07	8.2623e-07	9.04655e-07	9.90156e-07	1.08334e-06	1.18485e-06	1.29539e-06	1.41572e-06	1.54666e-06	1.68908e-06	1.84393e-06	2.01223e-06	2.19508e-06	2.39365e-06	2.60923e-06	2.84316e-06	3.09692e-06	3.37207e-06	3.67031e-06	3.99344e-06	4.34342e-06	4.72231e-06	5.13234e-06	5.57591e-06	6.05557e-06	6.57405e-06	7.13427e-06	7.73936e-06
7.81609e-08	8.64214e-08	9.55191e-08	1.05535e-07	1.16557e-07	1.28683e-07	1.42016e-07	1.56673e-07	1.72777e-07	1.90465e-07	2.09885e-07	2.31199e-07	2.54581e-07	2.80224e-07	3.08333e-07	3.39135e-07	3.72874e-07	4.09817e-07	4.5025e-07	4.94487e-07	5.42866e-07	5.95756e-07	6.53553e-07	7.16688e-07	7.85628e-07	8.60876e-07	9.42978e-07	1.03252e-06	1.13014e-06	1.23653e-06	1.35243e-06	1.47863e-06	1.61601e-06	1.76548e-06	1.92806e-06	2.10481e-06	2.29691e-06	2.5056e-06	2.73222e-06	2.97822e-06	3.24515e-06	3.53468e-06	3.84859e-06	4.1888e-06	4.55738e-06	4.95652e-06	5.3886e-06	5.85613e-06	6.36184e-06	6.90862e-06
6.5849e-08	7.29014e-08	8.06785e-08	8.92514e-08	9.86977e-08	1.09103e-07	1.20558e-07	1.33167e-07	1.47038e-07	1.62292e-07	1.79061e-07	1.97487e-07	2.17727e-07	2.3995e-07	2.64341e-07	2.91101e-07	3.20448e-07	3.5262e-07	3.87875e-07	4.26492e-07	4.68776e-07	5.15057e-07	5.65691e-07	6.21068e-07	6.81607e-07	7.47762e-07	8.20027e-07	8.98935e-07	9.8506e-07	1.07903e-06	1.18151e-06	1.29323e-06	1.41498e-06	1.54761e-06	1.69202e-06	1.8492e-06	2.02022e-06	2.20621e-06	2.40841e-06	2.62814e-06	2.86683e-06	3.12601e-06	3.40732e-06	3.71254e-06	4.04355e-06	4.4024e-06	4.79127e-06	5.21251e-06	5.66862e-06	6.1623e-06
5.54151e-08	6.1429e-08	6.80693e-08	7.53985e-08	8.34848e-08	9.24027e-08	1.02234e-07	1.13068e-07	1.25002e-07	1.38142e-07	1.52605e-07	1.68518e-07	1.86018e-07	2.05257e-07	2.26398e-07	2.49621e-07	2.7512e-07	3.03108e-07	3.33815e-07	3.6749e-07	4.04408e-07	4.44863e-07	4.89178e-07	5.37699e-07	5.90806e-07	6.48909e-07	7.12452e-07	7.81917e-07	8.57824e-07	9.40738e-07	1.03127e-06	1.13008e-06	1.23788e-06	1.35544e-06	1.48359e-06	1.62324e-06	1.77535e-06	1.94096e-06	2.12121e-06	2.3173e-06	2.53054e-06	2.76234e-06	3.01422e-06	3.28779e-06	3.58481e-06	3.90716e-06	4.25685e-06	4.63605e-06	5.04708e-06	5.49244e-06
4.65816e-08	5.17036e-08	5.73665e-08	6.36248e-08	7.05385e-08	7.81731e-08	8.66002e-08	9.58985e-08	1.06154e-07	1.1746e-07	1.2992e-07	1.43646e-07	1.5876e-07	1.75397e-07	1.93701e-07	2.13832e-07	2.35963e-07	2.60284e-07	2.87e-07	3.16335e-07	3.48533e-07	3.83858e-07	4.226e-07	4.6507e-07	5.11609e-07	5.62586e-07	6.18402e-07	6.79491e-07	7.46324e-07	8.19411e-07	8.99306e-07	9.86606e-07	1.08196e-06	1.18607e-06	1.29968e-06	1.42363e-06	1.55879e-06	1.70611e-06	1.86664e-06	2.04146e-06	2.2318e-06	2.43892e-06	2.66424e-06	2.90923e-06	3.1755e-06	3.4648e-06	3.77898e-06	4.12005e-06	4.49013e-06	4.89156e-06
3.91131e-08	4.34704e-08	4.8294e-08	5.36318e-08	5.9536e-08	6.60643e-08	7.32796e-08	8.12508e-08	9.00537e-08	9.97711e-08	1.10493e-07	1.2232e-07	1.35359e-07	1.49729e-07	1.6556e-07	1.82992e-07	2.02179e-07	2.23291e-07	2.4651e-07	2.72037e-07	3.00089e-07	3.30902e-07	3.64737e-07	4.01872e-07	4.42614e-07	4.87294e-07	5.36273e-07	5.89942e-07	6.48727e-07	7.13089e-07	7.83527e-07	8.60583e-07	9.44845e-07	1.03695e-06	1.13758e-06	1.24749e-06	1.36747e-06	1.49841e-06	1.64123e-06	1.79696e-06	1.96669e-06	2.1516e-06	2.35297e-06	2.57217e-06	2.81068e-06	3.07009e-06	3.35212e-06	3.65862e-06	3.99155e-06	4.35307e-06
3.28055e-08	3.65078e-08	4.06116e-08	4.51589e-08	5.01952e-08	5.5771e-08	6.19415e-08	6.87672e-08	7.63148e-08	8.46569e-08	9.38736e-08	1.04052e-07	1.15288e-07	1.27687e-07	1.41363e-07	1.56441e-07	1.73059e-07	1.91365e-07	2.11524e-07	2.33712e-07	2.58126e-07	2.84976e-07	3.14494e-07	3.4693e-07	3.8256e-07	4.2168e-07	4.64616e-07	5.11719e-07	5.63373e-07	6.19994e-07	6.82033e-07	7.4998e-07	8.24368e-07	9.05773e-07	9.94819e-07	1.09218e-06	1.1986e-06	1.31486e-06	1.44182e-06	1.5804e-06	1.73162e-06	1.89655e-06	2.07635e-06	2.2723e-06	2.48574e-06	2.71814e-06	2.97109e-06	3.24628e-06	3.54553e-06	3.87083e-06
2.74841e-08	3.0626e-08	3.41134e-08	3.79825e-08	4.22734e-08	4.70301e-08	5.23009e-08	5.81389e-08	6.46026e-08	7.17559e-08	7.96692e-08	8.84195e-08	9.80913e-08	1.08777e-07	1.20578e-07	1.33606e-07	1.47982e-07	1.63838e-07	1.8132e-07	2.00587e-07	2.21811e-07	2.45182e-07	2.70907e-07	2.99209e-07	3.30336e-07	3.64553e-07	4.02152e-07	4.4345e-07	4.88791e-07	5.38551e-07	5.93138e-07	6.52994e-07	7.18599e-07	7.90477e-07	8.69193e-07	9.55362e-07	1.04965e-06	1.15278e-06	1.26553e-06	1.38874e-06	1.52334e-06	1.6703e-06	1.8307e-06	2.0057e-06	2.19654e-06	2.40456e-06	2.63121e-06	2.87807e-06	3.14682e-06	3.43926e-06
2.30008e-08	2.56641e-08	2.86241e-08	3.19124e-08	3.5564e-08	3.96172e-08	4.41144e-08	4.91021e-08	5.46313e-08	6.07584e-08	6.75451e-08	7.50592e-08	8.33752e-08	9.25748e-08	1.02748e-07	1.13992e-07	1.26414e-07	1.40134e-07	1.55279e-07	1.71991e-07	1.90423e-07	2.10745e-07	2.33141e-07	2.57811e-07	2.84975e-07	3.14873e-07	3.47765e-07	3.83937e-07	4.23698e-07	4.67386e-07	5.15368e-07	5.68044e-07	6.25848e-07	6.89252e-07	7.58771e-07	8.34959e-07	9.18422e-07	1.00982e-06	1.10985e-06	1.2193e-06	1.33899e-06	1.46983e-06	1.61279e-06	1.76894e-06	1.93941e-06	2.12544e-06	2.32836e-06	2.54961e-06	2.79075e-06	3.05344e-06
1.92277e-08	2.14826e-08	2.3992e-08	2.67834e-08	2.98874e-08	3.33372e-08	3.71699e-08	4.14262e-08	4.61507e-08	5.13929e-08	5.72068e-08	6.36522e-08	7.07946e-08	7.87058e-08	8.74651e-08	9.7159e-08	1.07883e-07	1.19741e-07	1.32847e-07	1.47327e-07	1.63318e-07	1.8097e-07	2.00447e-07	2.21929e-07	2.45611e-07	2.71708e-07	3.00454e-07	3.32104e-07	3.66936e-07	4.05254e-07	4.47389e-07	4.937e-07	5.4458e-07	6.00456e-07	6.61791e-07	7.29091e-07	8.02902e-07	8.8382e-07	9.72491e-07	1.06962e-06	1.17595e-06	1.29233e-06	1.41963e-06	1.55884e-06	1.71098e-06	1.87719e-06	2.0587e-06	2.25682e-06	2.47299e-06	2.70874e-06
1.60556e-08	1.79624e-08	2.00873e-08	2.24542e-08	2.50895e-08	2.80224e-08	3.1285e-08	3.49129e-08	3.89453e-08	4.34252e-08	4.84002e-08	5.39226e-08	6.00501e-08	6.68459e-08	7.43797e-08	8.27281e-08	9.1975e-08	1.02213e-07	1.13543e-07	1.26076e-07	1.39934e-07	1.5525e-07	1.72171e-07	1.90857e-07	2.11482e-07	2.34237e-07	2.59334e-07	2.86998e-07	3.17482e-07	3.51056e-07	3.88019e-07	4.28694e-07	4.73436e-07	5.22628e-07	5.76691e-07	6.3608e-07	7.01292e-07	7.72866e-07	8.51389e-07	9.37498e-07	1.03188e-06	1.1353e-06	1.24855e-06	1.37253e-06	1.50819e-06	1.65656e-06	1.81877e-06	1.99603e-06	2.18964e-06	2.40103e-06
1.33924e-08	1.50031e-08	1.68003e-08	1.88049e-08	2.10398e-08	2.35303e-08	2.63046e-08	2.93935e-08	3.28312e-08	3.66555e-08	4.09079e-08	4.56344e-08	5.08855e-08	5.67169e-08	6.31898e-08	7.03717e-08	7.83367e-08	8.71664e-08	9.69503e-08	1.07787e-07	1.19784e-07	1.3306e-07	1.47746e-07	1.63982e-07	1.81927e-07	2.01749e-07	2.23637e-07	2.47795e-07	2.74446e-07	3.03835e-07	3.36229e-07	3.71919e-07	4.11225e-07	4.54492e-07	5.02098e-07	5.54457e-07	6.12018e-07	6.75268e-07	7.44739e-07	8.21011e-07	9.04711e-07	9.96523e-07	1.09719e-06	1.20751e-06	1.32836e-06	1.46069e-06	1.60552e-06	1.76397e-06	1.93723e-06	2.12661e-06
1.11586e-08	1.25175e-08	1.40358e-08	1.57316e-08	1.76247e-08	1.97372e-08	2.20935e-08	2.47204e-08	2.76479e-08	3.09088e-08	3.45396e-08	3.85804e-08	4.30754e-08	4.80737e-08	5.3629e-08	5.98006e-08	6.6654e-08	7.42611e-08	8.2701e-08	9.20607e-08	1.02436e-07	1.13932e-07	1.26663e-07	1.40758e-07	1.56353e-07	1.73603e-07	1.92673e-07	2.13747e-07	2.37024e-07	2.62723e-07	2.91085e-07	3.22371e-07	3.56866e-07	3.94884e-07	4.36765e-07	4.82881e-07	5.33639e-07	5.89479e-07	6.50884e-07	7.18379e-07	7.92533e-07	8.73968e-07	9.63358e-07	1.06144e-06	1.169e-06	1.28691e-06	1.41611e-06	1.55762e-06	1.71253e-06	1.88204e-06
9.28758e-09	1.04327e-08	1.1714e-08	1.31469e-08	1.47487e-08	1.65385e-08	1.85375e-08	2.07691e-08	2.32594e-08	2.60369e-08	2.91335e-08	3.25843e-08	3.64281e-08	4.07076e-08	4.54703e-08	5.07683e-08	5.6659e-08	6.32059e-08	7.04788e-08	7.85546e-08	8.75179e-08	9.74618e-08	1.08489e-07	1.20711e-07	1.34252e-07	1.49247e-07	1.65846e-07	1.84211e-07	2.04521e-07	2.26973e-07	2.5178e-07	2.79178e-07	3.09423e-07	3.42797e-07	3.79606e-07	4.20186e-07	4.64902e-07	5.14156e-07	5.68381e-07	6.28053e-07	6.9369e-07	7.65855e-07	8.45162e-07	9.32278e-07	1.02793e-06	1.1329e-06	1.24806e-06	1.37432e-06	1.5127e-06	1.6643e-06
7.72194e-09	8.68584e-09	9.76579e-09	1.09752e-08	1.2329e-08	1.38437e-08	1.55378e-08	1.74315e-08	1.95474e-08	2.19106e-08	2.45487e-08	2.74925e-08	3.07757e-08	3.44361e-08	3.85149e-08	4.3058e-08	4.81159e-08	5.37445e-08	6.00052e-08	6.69659e-08	7.47015e-08	8.32942e-08	9.28346e-08	1.03423e-07	1.15168e-07	1.28191e-07	1.42624e-07	1.58613e-07	1.76317e-07	1.95911e-07	2.17588e-07	2.41558e-07	2.68051e-07	2.9732e-07	3.2964e-07	3.65314e-07	4.04672e-07	4.48074e-07	4.95914e-07	5.48622e-07	6.06666e-07	6.70558e-07	7.40855e-07	8.18163e-07	9.03143e-07	9.96514e-07	1.09906e-06	1.21162e-06	1.33513e-06	1.47058e-06
6.41324e-09	7.22366e-09	8.13288e-09	9.15249e-09	1.02954e-08	1.15758e-08	1.30098e-08	1.46149e-08	1.64108e-08	1.84192e-08	2.06643e-08	2.31728e-08	2.59742e-08	2.91015e-08	3.25909e-08	3.64825e-08	4.08207e-08	4.56546e-08	5.10383e-08	5.70317e-08	6.37007e-08	7.1118e-08	7.9364e-08	8.85268e-08	9.87039e-08	1.10002e-07	1.2254e-07	1.36446e-07	1.51863e-07	1.68947e-07	1.8787e-07	2.0882e-07	2.32004e-07	2.57648e-07	2.86e-07	3.17331e-07	3.51939e-07	3.90149e-07	4.32316e-07	4.78828e-07	5.3011e-07	5.86625e-07	6.48878e-07	7.1742e-07	7.92851e-07	8.75826e-07	9.67056e-07	1.06732e-06	1.17745e-06	1.29838e-06
5.32077e-09	6.00138e-09	6.76601e-09	7.62465e-09	8.58841e-09	9.66966e-09	1.08822e-08	1.22412e-08	1.37638e-08	1.54689e-08	1.73774e-08	1.95127e-08	2.19005e-08	2.45696e-08	2.75516e-08	3.08817e-08	3.45988e-08	3.8746e-08	4.33708e-08	4.8526e-08	5.42697e-08	6.06661e-08	6.77861e-08	7.57078e-08	8.45174e-08	9.431e-08	1.0519e-07	1.17273e-07	1.30685e-07	1.45567e-07	1.6207e-07	1.80364e-07	2.00632e-07	2.23079e-07	2.47926e-07	2.75418e-07	3.05821e-07	3.39429e-07	3.76562e-07	4.1757e-07	4.62837e-07	5.12781e-07	5.67862e-07	6.28577e-07	6.95474e-07	7.69145e-07	8.50241e-07	9.39466e-07	1.03759e-06	1.14545e-06
4.40965e-09	4.98058e-09	5.62289e-09	6.34515e-09	7.15694e-09	8.06894e-09	9.09304e-09	1.02425e-08	1.1532e-08	1.29779e-08	1.45986e-08	1.64142e-08	1.84473e-08	2.07228e-08	2.32685e-08	2.61151e-08	2.92967e-08	3.28509e-08	3.68198e-08	4.12494e-08	4.61911e-08	5.17014e-08	5.78429e-08	6.46846e-08	7.23029e-08	8.07819e-08	9.02144e-08	1.00703e-07	1.1236e-07	1.25309e-07	1.39688e-07	1.55647e-07	1.7335e-07	1.92979e-07	2.14735e-07	2.38834e-07	2.65519e-07	2.95051e-07	3.2772e-07	3.63841e-07	4.03762e-07	4.4786e-07	4.96549e-07	5.50284e-07	6.09557e-07	6.7491e-07	7.46932e-07	8.26266e-07	9.13613e-07	1.00974e-06
3.65078e-09	4.12918e-09	4.66813e-09	5.27501e-09	5.95806e-09	6.72647e-09	7.59051e-09	8.56161e-09	9.65253e-09	1.08775e-08	1.22523e-08	1.37945e-08	1.55237e-08	1.74617e-08	1.96327e-08	2.20635e-08	2.47839e-08	2.7827e-08	3.12294e-08	3.50318e-08	3.92793e-08	4.40215e-08	4.93138e-08	5.5217e-08	6.17986e-08	6.91331e-08	7.73028e-08	8.63983e-08	9.65199e-08	1.07778e-07	1.20294e-07	1.34202e-07	1.4965e-07	1.668e-07	1.85831e-07	2.06938e-07	2.30337e-07	2.56264e-07	2.8498e-07	3.16769e-07	3.51943e-07	3.90844e-07	4.33847e-07	4.8136e-07	5.33834e-07	5.91757e-07	6.55666e-07	7.26144e-07	8.03831e-07	8.89423e-07
3.01934e-09	3.41976e-09	3.87149e-09	4.38086e-09	4.95495e-09	5.60168e-09	6.32988e-09	7.14944e-09	8.07136e-09	9.10796e-09	1.02729e-08	1.15815e-08	1.30508e-08	1.46996e-08	1.65491e-08	1.86227e-08	2.09464e-08	2.35492e-08	2.64631e-08	2.97238e-08	3.33709e-08	3.74481e-08	4.2004e-08	4.70925e-08	5.27729e-08	5.91112e-08	6.61802e-08	7.40603e-08	8.28403e-08	9.26185e-08	1.03503e-07	1.15613e-07	1.2908e-07	1.4405e-07	1.60681e-07	1.7915e-07	1.99649e-07	2.22392e-07	2.4761e-07	2.75561e-07	3.06525e-07	3.40811e-07	3.78757e-07	4.20733e-07	4.67146e-07	5.18439e-07	5.75099e-07	6.37656e-07	7.06692e-07	7.8284e-07
2.49448e-09	2.82925e-09	3.20745e-09	3.6345e-09	4.11648e-09	4.66019e-09	5.27324e-09	5.96415e-09	6.74242e-09	7.61868e-09	8.60479e-09	9.71399e-09	1.0961e-08	1.23624e-08	1.39364e-08	1.57034e-08	1.76862e-08	1.99101e-08	2.2403e-08	2.51964e-08	2.83248e-08	3.18267e-08	3.57449e-08	4.01266e-08	4.50245e-08	5.04965e-08	5.66071e-08	6.34276e-08	7.10366e-08	7.95212e-08	8.89776e-08	9.9512e-08	1.11242e-07	1.24296e-07	1.38817e-07	1.54962e-07	1.72905e-07	1.92834e-07	2.14961e-07	2.39514e-07	2.66748e-07	2.96939e-07	3.30393e-07	3.67445e-07	4.0846e-07	4.53843e-07	5.04032e-07	5.5951e-07	6.20804e-07	6.88492e-07
2.05877e-09	2.33835e-09	2.65465e-09	3.0123e-09	3.41651e-09	3.87313e-09	4.3887e-09	4.97054e-09	5.62686e-09	6.36682e-09	7.20068e-09	8.1399e-09	9.19727e-09	1.03871e-08	1.17252e-08	1.32295e-08	1.49198e-08	1.6818e-08	1.89488e-08	2.13394e-08	2.40203e-08	2.70252e-08	3.03916e-08	3.41612e-08	3.83802e-08	4.30999e-08	4.83772e-08	5.42749e-08	6.08629e-08	6.82183e-08	7.64265e-08	8.55819e-08	9.57888e-08	1.07162e-07	1.1983e-07	1.33931e-07	1.49622e-07	1.67071e-07	1.86468e-07	2.08018e-07	2.31949e-07	2.58512e-07	2.8798e-07	3.20657e-07	3.56872e-07	3.9699e-07	4.4141e-07	4.90569e-07	5.44945e-07	6.05062e-07
1.69738e-09	1.93062e-09	2.19485e-09	2.49405e-09	2.83268e-09	3.21574e-09	3.64886e-09	4.13833e-09	4.69121e-09	5.31541e-09	6.01979e-09	6.81424e-09	7.70984e-09	8.71898e-09	9.85549e-09	1.11348e-08	1.25742e-08	1.41928e-08	1.60122e-08	1.80561e-08	2.03512e-08	2.2927e-08	2.58166e-08	2.90564e-08	3.26872e-08	3.6754e-08	4.13072e-08	4.64022e-08	5.21007e-08	5.84712e-08	6.55892e-08	7.35386e-08	8.24121e-08	9.23123e-08	1.03352e-07	1.15658e-07	1.29366e-07	1.4463e-07	1.61619e-07	1.80516e-07	2.01527e-07	2.24876e-07	2.50811e-07	2.79603e-07	3.11552e-07	3.46986e-07	3.86266e-07	4.29788e-07	4.77985e-07	5.31334e-07
1.39803e-09	1.59239e-09	1.8129e-09	2.06294e-09	2.34632e-09	2.66734e-09	3.03082e-09	3.44216e-09	3.90743e-09	4.43344e-09	5.02783e-09	5.69915e-09	6.45698e-09	7.31203e-09	8.27632e-09	9.36323e-09	1.05878e-08	1.19667e-08	1.35186e-08	1.52644e-08	1.72274e-08	1.94333e-08	2.19112e-08	2.46931e-08	2.78147e-08	3.13157e-08	3.52405e-08	3.9638e-08	4.45627e-08	5.0075e-08	5.62421e-08	6.31382e-08	7.08456e-08	7.94556e-08	8.90689e-08	9.97971e-08	1.11764e-07	1.25105e-07	1.39971e-07	1.56528e-07	1.74959e-07	1.95466e-07	2.18271e-07	2.4362e-07	2.71782e-07	3.03052e-07	3.37758e-07	3.76257e-07	4.18943e-07	4.66246e-07
1.15031e-09	1.3121e-09	1.49592e-09	1.70465e-09	1.94155e-09	2.21029e-09	2.51501e-09	2.86032e-09	3.25146e-09	3.69427e-09	4.19534e-09	4.76204e-09	5.40263e-09	6.12641e-09	6.94375e-09	7.86628e-09	8.90702e-09	1.00805e-08	1.14031e-08	1.28928e-08	1.457e-08	1.64574e-08	1.85802e-08	2.09666e-08	2.36479e-08	2.66591e-08	3.00391e-08	3.3831e-08	3.8083e-08	4.28485e-08	4.81868e-08	5.41637e-08	6.08522e-08	6.83334e-08	7.66969e-08	8.6042e-08	9.64787e-08	1.08129e-07	1.21126e-07	1.3562e-07	1.51774e-07	1.6977e-07	1.89806e-07	2.12104e-07	2.36906e-07	2.6448e-07	2.95119e-07	3.29146e-07	3.66919e-07	4.08827e-07
9.45507e-10	1.08004e-09	1.23311e-09	1.40717e-09	1.605e-09	1.82974e-09	2.08492e-09	2.3745e-09	2.70298e-09	3.07536e-09	3.49732e-09	3.97521e-09	4.51616e-09	5.12819e-09	5.82028e-09	6.6025e-09	7.48615e-09	8.48387e-09	9.60981e-09	1.08798e-08	1.23115e-08	1.39248e-08	1.57417e-08	1.77868e-08	2.00878e-08	2.26751e-08	2.55832e-08	2.88499e-08	3.25177e-08	3.66337e-08	4.12503e-08	4.64259e-08	5.2225e-08	5.87195e-08	6.59891e-08	7.41221e-08	8.32165e-08	9.33806e-08	1.04735e-07	1.17411e-07	1.31557e-07	1.47335e-07	1.64924e-07	1.84522e-07	2.06347e-07	2.30639e-07	2.57665e-07	2.87716e-07	3.21113e-07	3.58211e-07
7.76404e-10	8.88155e-10	1.01548e-09	1.16048e-09	1.32552e-09	1.51327e-09	1.72674e-09	1.96935e-09	2.24492e-09	2.55777e-09	2.91276e-09	3.31536e-09	3.77172e-09	4.28874e-09	4.87421e-09	5.53683e-09	6.28638e-09	7.13384e-09	8.09149e-09	9.17312e-09	1.03941e-08	1.17718e-08	1.33254e-08	1.50765e-08	1.70493e-08	1.92705e-08	2.17702e-08	2.45819e-08	2.7743e-08	3.12949e-08	3.52839e-08	3.97616e-08	4.47851e-08	5.04182e-08	5.67316e-08	6.38036e-08	7.17216e-08	8.0582e-08	9.04919e-08	1.0157e-07	1.13947e-07	1.27769e-07	1.43197e-07	1.60407e-07	1.79596e-07	2.00981e-07	2.24801e-07	2.51318e-07	2.80823e-07	3.13637e-07
6.36898e-10	7.29623e-10	8.35425e-10	9.56085e-10	1.09362e-09	1.2503e-09	1.42871e-09	1.63175e-09	1.86269e-09	2.12526e-09	2.4236e-09	2.76243e-09	3.14703e-09	3.58337e-09	4.07815e-09	4.63889e-09	5.27407e-09	5.9932e-09	6.80694e-09	7.72726e-09	8.76758e-09	9.94293e-09	1.12702e-08	1.27681e-08	1.44578e-08	1.63629e-08	1.85097e-08	2.09276e-08	2.36494e-08	2.67117e-08	3.01553e-08	3.40258e-08	3.83736e-08	4.32552e-08	4.87333e-08	5.48774e-08	6.17651e-08	6.94822e-08	7.81242e-08	8.77969e-08	9.86175e-08	1.10716e-07	1.24236e-07	1.39337e-07	1.56195e-07	1.75005e-07	1.95981e-07	2.19361e-07	2.45407e-07	2.74407e-07
5.2195e-10	5.9881e-10	6.86636e-10	7.8694e-10	9.01435e-10	1.03206e-09	1.18101e-09	1.35076e-09	1.54412e-09	1.76426e-09	2.01476e-09	2.29964e-09	2.62346e-09	2.99135e-09	3.40908e-09	3.88317e-09	4.42092e-09	5.03058e-09	5.72138e-09	6.50373e-09	7.38927e-09	8.39111e-09	9.52391e-09	1.08041e-08	1.22502e-08	1.38827e-08	1.57247e-08	1.78021e-08	2.01436e-08	2.27816e-08	2.57518e-08	2.90944e-08	3.28542e-08	3.7081e-08	4.18302e-08	4.71637e-08	5.31502e-08	5.9866e-08	6.73961e-08	7.58348e-08	8.52866e-08	9.58677e-08	1.07707e-07	1.20946e-07	1.35745e-07	1.52276e-07	1.70733e-07	1.91331e-07	2.14305e-07	2.39915e-07
4.27327e-10	4.90969e-10	5.63798e-10	6.47095e-10	7.42313e-10	8.51103e-10	9.75331e-10	1.11711e-09	1.27884e-09	1.46323e-09	1.67334e-09	1.91263e-09	2.18501e-09	2.49488e-09	2.84723e-09	3.24767e-09	3.70251e-09	4.21887e-09	4.80476e-09	5.46919e-09	6.22229e-09	7.07544e-09	8.04141e-09	9.13455e-09	1.03709e-08	1.17686e-08	1.33478e-08	1.5131e-08	1.71436e-08	1.94139e-08	2.19736e-08	2.4858e-08	2.81064e-08	3.17631e-08	3.58769e-08	4.05028e-08	4.57016e-08	5.15411e-08	5.80969e-08	6.54529e-08	7.37024e-08	8.29489e-08	9.33075e-08	1.04906e-07	1.17885e-07	1.32402e-07	1.48631e-07	1.66763e-07	1.87011e-07	2.0961e-07
3.49507e-10	4.0215e-10	4.62478e-10	5.31579e-10	6.10685e-10	7.01196e-10	8.047e-10	9.22999e-10	1.05814e-09	1.21242e-09	1.38848e-09	1.58928e-09	1.81816e-09	2.07891e-09	2.37583e-09	2.71373e-09	3.09806e-09	3.53499e-09	4.03143e-09	4.59519e-09	5.23505e-09	5.9609e-09	6.78386e-09	7.7164e-09	8.77256e-09	9.96808e-09	1.13206e-08	1.285e-08	1.45784e-08	1.65306e-08	1.87345e-08	2.12212e-08	2.40255e-08	2.71861e-08	3.07466e-08	3.47553e-08	3.92662e-08	4.43395e-08	5.00422e-08	5.64491e-08	6.36432e-08	7.17168e-08	8.07727e-08	9.09248e-08	1.023e-07	1.15038e-07	1.29295e-07	1.45244e-07	1.63076e-07	1.83002e-07
2.85586e-10	3.29086e-10	3.7901e-10	4.36276e-10	5.0193e-10	5.77159e-10	6.63312e-10	7.61921e-10	8.74728e-10	1.00371e-09	1.15109e-09	1.31942e-09	1.51157e-09	1.73079e-09	1.98075e-09	2.26562e-09	2.59008e-09	2.95945e-09	3.37972e-09	3.85763e-09	4.40079e-09	5.01779e-09	5.71827e-09	6.51311e-09	7.41452e-09	8.43624e-09	9.5937e-09	1.09042e-08	1.23872e-08	1.40645e-08	1.59605e-08	1.81026e-08	2.05214e-08	2.32511e-08	2.633e-08	2.9801e-08	3.37119e-08	3.81159e-08	4.30727e-08	4.86484e-08	5.49171e-08	6.19611e-08	6.98718e-08	7.87511e-08	8.87123e-08	9.9881e-08	1.12397e-07	1.26415e-07	1.42106e-07	1.59662e-07
2.33125e-10	2.69031e-10	3.10302e-10	3.57713e-10	4.12146e-10	4.74609e-10	5.46247e-10	6.28362e-10	7.22434e-10	8.30145e-10	9.53407e-10	1.09439e-09	1.25554e-09	1.43966e-09	1.64989e-09	1.88982e-09	2.16348e-09	2.47545e-09	2.83089e-09	3.23565e-09	3.6963e-09	4.22029e-09	4.81599e-09	5.49284e-09	6.26149e-09	7.13389e-09	8.12352e-09	9.24551e-09	1.05169e-08	1.19567e-08	1.35864e-08	1.543e-08	1.75145e-08	1.987e-08	2.25303e-08	2.55333e-08	2.89211e-08	3.2741e-08	3.70457e-08	4.18942e-08	4.73521e-08	5.34927e-08	6.03975e-08	6.81575e-08	7.68736e-08	8.66585e-08	9.7637e-08	1.09948e-07	1.23746e-07	1.39201e-07
1.9012e-10	2.1973e-10	2.53813e-10	2.93025e-10	3.38112e-10	3.89925e-10	4.49435e-10	5.17748e-10	5.96122e-10	6.85989e-10	7.88977e-10	9.06937e-10	1.04197e-09	1.19646e-09	1.37312e-09	1.57501e-09	1.80562e-09	2.06887e-09	2.36922e-09	2.71171e-09	3.10204e-09	3.54665e-09	4.0528e-09	4.62868e-09	5.28355e-09	6.02783e-09	6.87324e-09	7.83302e-09	8.92201e-09	1.01569e-08	1.15566e-08	1.3142e-08	1.4937e-08	1.69679e-08	1.92647e-08	2.18605e-08	2.47929e-08	2.81035e-08	3.18391e-08	3.60519e-08	4.08002e-08	4.61491e-08	5.21713e-08	5.89478e-08	6.65687e-08	7.51347e-08	8.47574e-08	9.55614e-08	1.07685e-07	1.21282e-07
1.549e-10	1.79292e-10	2.07411e-10	2.39809e-10	2.77117e-10	3.20054e-10	3.69441e-10	4.26216e-10	4.91448e-10	5.66355e-10	6.52322e-10	7.50929e-10	8.63969e-10	9.93483e-10	1.14179e-09	1.31152e-09	1.50566e-09	1.7276e-09	1.98116e-09	2.27071e-09	2.60116e-09	2.97808e-09	3.40776e-09	3.8973e-09	4.45475e-09	5.08917e-09	5.81077e-09	6.63108e-09	7.56308e-09	8.62138e-09	9.82243e-09	1.11847e-08	1.2729e-08	1.44787e-08	1.646e-08	1.87022e-08	2.12383e-08	2.41052e-08	2.73443e-08	3.10018e-08	3.51295e-08	3.97853e-08	4.50336e-08	5.09466e-08	5.76049e-08	6.50981e-08	7.35261e-08	8.30004e-08	9.36448e-08	1.05597e-07
1.26081e-10	1.46154e-10	1.69329e-10	1.96071e-10	2.2691e-10	2.62455e-10	3.03401e-10	3.50541e-10	4.04782e-10	4.67157e-10	5.38847e-10	6.21196e-10	7.15734e-10	8.24206e-10	9.48593e-10	1.09115e-09	1.25444e-09	1.44138e-09	1.65525e-09	1.89982e-09	2.17932e-09	2.49856e-09	2.863e-09	3.27878e-09	3.75289e-09	4.29319e-09	4.90857e-09	5.60907e-09	6.40603e-09	7.3122e-09	8.34197e-09	9.51154e-09	1.08391e-08	1.23452e-08	1.40529e-08	1.5988e-08	1.81796e-08	2.06604e-08	2.34667e-08	2.66396e-08	3.0225e-08	3.42742e-08	3.88445e-08	4.40001e-08	4.98128e-08	5.63625e-08	6.37385e-08	7.20405e-08	8.13792e-08	9.18783e-08
1.02528e-10	1.1903e-10	1.38112e-10	1.60163e-10	1.85632e-10	2.1503e-10	2.48944e-10	2.88047e-10	3.33106e-10	3.84998e-10	4.44726e-10	5.13435e-10	5.92427e-10	6.83193e-10	7.87425e-10	9.07054e-10	1.04428e-09	1.20159e-09	1.38183e-09	1.58822e-09	1.82442e-09	2.09459e-09	2.40342e-09	2.75626e-09	3.15914e-09	3.6189e-09	4.14326e-09	4.74097e-09	5.42189e-09	6.19716e-09	7.07936e-09	8.08266e-09	9.22303e-09	1.05184e-08	1.19892e-08	1.3658e-08	1.55504e-08	1.76953e-08	2.01248e-08	2.28752e-08	2.59872e-08	2.95061e-08	3.34831e-08	3.7975e-08	4.30457e-08	4.87666e-08	5.52172e-08	6.24866e-08	7.06739e-08	7.98898e-08
8.32941e-11	9.68476e-11	1.12543e-10	1.30708e-10	1.51719e-10	1.76009e-10	2.04072e-10	2.36476e-10	2.73871e-10	3.17001e-10	3.66716e-10	4.23989e-10	4.8993e-10	5.65808e-10	6.53069e-10	7.53364e-10	8.68573e-10	1.00084e-09	1.15259e-09	1.32661e-09	1.52605e-09	1.75447e-09	2.01596e-09	2.31512e-09	2.65718e-09	3.04807e-09	3.49449e-09	4.00405e-09	4.58534e-09	5.24807e-09	6.00322e-09	6.86317e-09	7.84191e-09	8.95521e-09	1.02208e-08	1.16588e-08	1.32916e-08	1.51446e-08	1.72463e-08	1.96286e-08	2.23275e-08	2.53834e-08	2.88413e-08	3.2752e-08	3.71721e-08	4.21652e-08	4.78023e-08	5.41628e-08	6.13354e-08	6.9419e-08
6.7606e-11	7.87265e-11	9.1624e-11	1.06573e-10	1.23891e-10	1.43941e-10	1.67141e-10	1.93969e-10	2.24975e-10	2.60788e-10	3.02131e-10	3.49828e-10	4.04824e-10	4.68199e-10	5.41188e-10	6.252e-10	7.21842e-10	8.32948e-10	9.6061e-10	1.10721e-09	1.27545e-09	1.46843e-09	1.68964e-09	1.94308e-09	2.23326e-09	2.56532e-09	2.94508e-09	3.37913e-09	3.87497e-09	4.44104e-09	5.08691e-09	5.82342e-09	6.66279e-09	7.61882e-09	8.7071e-09	9.9452e-09	1.13529e-08	1.29526e-08	1.47692e-08	1.68312e-08	1.91702e-08	2.18219e-08	2.48263e-08	2.82285e-08	3.20787e-08	3.64335e-08	4.13562e-08	4.69175e-08	5.31966e-08	6.02821e-08
5.48211e-11	6.39364e-11	7.45242e-11	8.68154e-11	1.01075e-10	1.1761e-10	1.3677e-10	1.5896e-10	1.84645e-10	2.14355e-10	2.48703e-10	2.88389e-10	3.34215e-10	3.871e-10	4.48096e-10	5.18404e-10	5.99399e-10	6.92651e-10	7.99951e-10	9.23342e-10	1.06515e-09	1.22804e-09	1.41502e-09	1.62954e-09	1.8755e-09	2.15735e-09	2.48013e-09	2.84957e-09	3.27217e-09	3.75528e-09	4.30726e-09	4.93753e-09	5.6568e-09	6.47714e-09	7.41219e-09	8.47738e-09	9.6901e-09	1.107e-08	1.26391e-08	1.44224e-08	1.64479e-08	1.87472e-08	2.13557e-08	2.43133e-08	2.76647e-08	3.14601e-08	3.57557e-08	4.06148e-08	4.61079e-08	5.23141e-08
4.44115e-11	5.18755e-11	6.05587e-11	7.06542e-11	8.23846e-11	9.60065e-11	1.11816e-10	1.30152e-10	1.51408e-10	1.76032e-10	2.04542e-10	2.37531e-10	2.75681e-10	3.19771e-10	3.70697e-10	4.29484e-10	4.97305e-10	5.75501e-10	6.65606e-10	7.69372e-10	8.88798e-10	1.02617e-09	1.18408e-09	1.3655e-09	1.5738e-09	1.81283e-09	2.08695e-09	2.40113e-09	2.76101e-09	3.17299e-09	3.64433e-09	4.18326e-09	4.79912e-09	5.50246e-09	6.30522e-09	7.22093e-09	8.26485e-09	9.45422e-09	1.08085e-08	1.23496e-08	1.41024e-08	1.60946e-08	1.83576e-08	2.09268e-08	2.38418e-08	2.71472e-08	3.0893e-08	3.51354e-08	3.99374e-08	4.53696e-08
3.59456e-11	4.20517e-11	4.91661e-11	5.74502e-11	6.70907e-11	7.83027e-11	9.13347e-11	1.06473e-10	1.24047e-10	1.44438e-10	1.6808e-10	1.95479e-10	2.27209e-10	2.63935e-10	3.06417e-10	3.55528e-10	4.12268e-10	4.77784e-10	5.53385e-10	6.40573e-10	7.41063e-10	8.56815e-10	9.90066e-10	1.14337e-09	1.31964e-09	1.52219e-09	1.7548e-09	2.02177e-09	2.328e-09	2.67904e-09	3.08121e-09	3.54169e-09	4.06859e-09	4.67116e-09	5.35983e-09	6.14645e-09	7.04439e-09	8.0688e-09	9.23679e-09	1.05677e-08	1.20833e-08	1.38082e-08	1.57701e-08	1.80003e-08	2.0534e-08	2.34106e-08	2.66747e-08	3.03761e-08	3.45711e-08	3.93225e-08
2.90659e-11	3.40561e-11	3.98793e-11	4.66705e-11	5.45856e-11	6.38051e-11	7.45375e-11	8.70234e-11	1.0154e-10	1.18409e-10	1.37997e-10	1.60731e-10	1.87098e-10	2.17662e-10	2.53068e-10	2.94058e-10	3.41486e-10	3.96328e-10	4.59705e-10	5.329e-10	6.17383e-10	7.14836e-10	8.27181e-10	9.56616e-10	1.10565e-09	1.27715e-09	1.47437e-09	1.70104e-09	1.9614e-09	2.26028e-09	2.60316e-09	2.99628e-09	3.44673e-09	3.96255e-09	4.55289e-09	5.22808e-09	5.99987e-09	6.88152e-09	7.88808e-09	9.03653e-09	1.03461e-08	1.18385e-08	1.35381e-08	1.54727e-08	1.76732e-08	2.01749e-08	2.30172e-08	2.62444e-08	2.99065e-08	3.40596e-08
2.34816e-11	2.7556e-11	3.23179e-11	3.78799e-11	4.43724e-11	5.19465e-11	6.07769e-11	7.10657e-11	8.30464e-11	9.69885e-11	1.13203e-10	1.3205e-10	1.53941e-10	1.79354e-10	2.08837e-10	2.43021e-10	2.82631e-10	3.28499e-10	3.81583e-10	4.4298e-10	5.13947e-10	5.95927e-10	6.90569e-10	7.99764e-10	9.2567e-10	1.07076e-09	1.23784e-09	1.43015e-09	1.65134e-09	1.90561e-09	2.19771e-09	2.53307e-09	2.91787e-09	3.35911e-09	3.86477e-09	4.4439e-09	5.10676e-09	5.86501e-09	6.73181e-09	7.72213e-09	8.85286e-09	1.01431e-08	1.16145e-08	1.32914e-08	1.52014e-08	1.73755e-08	1.98488e-08	2.26606e-08	2.58554e-08	2.9483e-08
1.89527e-11	2.22761e-11	2.61663e-11	3.07173e-11	3.60379e-11	4.22544e-11	4.95131e-11	5.79836e-11	6.78619e-11	7.9375e-11	9.27851e-11	1.08395e-10	1.26554e-10	1.47666e-10	1.72195e-10	2.00678e-10	2.33729e-10	2.7206e-10	3.16485e-10	3.67941e-10	4.27505e-10	4.9641e-10	5.76073e-10	6.68117e-10	7.74398e-10	8.97043e-10	1.03849e-09	1.2015e-09	1.38927e-09	1.60541e-09	1.85406e-09	2.13993e-09	2.46839e-09	2.84555e-09	3.27835e-09	3.77471e-09	4.34361e-09	4.99523e-09	5.74115e-09	6.59448e-09	7.57009e-09	8.68481e-09	9.95768e-09	1.14102e-08	1.30668e-08	1.4955e-08	1.71056e-08	1.95539e-08	2.23391e-08	2.55057e-08
1.52829e-11	1.7991e-11	2.11661e-11	2.48862e-11	2.92421e-11	3.43395e-11	4.03006e-11	4.72675e-11	5.54049e-11	6.49033e-11	7.59835e-11	8.89008e-11	1.0395e-10	1.21473e-10	1.41863e-10	1.65573e-10	1.93129e-10	2.25132e-10	2.62278e-10	3.05367e-10	3.55317e-10	4.13184e-10	4.80182e-10	5.57704e-10	6.47345e-10	7.50935e-10	8.7057e-10	1.00865e-09	1.16792e-09	1.35151e-09	1.563e-09	1.80649e-09	2.08664e-09	2.40877e-09	2.77894e-09	3.20403e-09	3.69191e-09	4.25148e-09	4.8929e-09	5.62765e-09	6.46881e-09	7.43117e-09	8.53152e-09	9.78885e-09	1.12247e-08	1.28633e-08	1.47321e-08	1.68623e-08	1.92887e-08	2.2051e-08
1.23126e-11	1.45174e-11	1.71063e-11	2.01444e-11	2.37073e-11	2.78831e-11	3.27742e-11	3.84993e-11	4.51965e-11	5.30259e-11	6.2173e-11	7.28529e-11	8.53145e-11	9.98458e-11	1.1678e-10	1.36502e-10	1.59455e-10	1.86154e-10	2.17188e-10	2.5324e-10	2.95093e-10	3.43652e-10	3.99954e-10	4.65192e-10	5.40738e-10	6.28165e-10	7.29277e-10	8.46143e-10	9.81131e-10	1.13695e-09	1.31671e-09	1.52395e-09	1.76272e-09	2.03765e-09	2.35401e-09	2.71781e-09	3.1359e-09	3.61609e-09	4.16725e-09	4.79946e-09	5.52419e-09	6.35445e-09	7.30501e-09	8.39261e-09	9.63622e-09	1.10573e-08	1.26802e-08	1.45324e-08	1.6645e-08	1.90529e-08
9.91034e-12	1.17035e-11	1.38124e-11	1.62911e-11	1.92027e-11	2.26203e-11	2.66296e-11	3.13299e-11	3.68367e-11	4.32843e-11	5.08287e-11	5.96507e-11	6.99601e-11	8.2e-11	9.60518e-11	1.12441e-10	1.31545e-10	1.53799e-10	1.79705e-10	2.09843e-10	2.44883e-10	2.85596e-10	3.32869e-10	3.87726e-10	4.51341e-10	5.25067e-10	6.10455e-10	7.09287e-10	8.23607e-10	9.55757e-10	1.10842e-09	1.28467e-09	1.48802e-09	1.72248e-09	1.99265e-09	2.30376e-09	2.66179e-09	3.07355e-09	3.5468e-09	4.09038e-09	4.71435e-09	5.43013e-09	6.2507e-09	7.19082e-09	8.26721e-09	9.49883e-09	1.09072e-08	1.25166e-08	1.43546e-08	1.64523e-08
7.96966e-12	9.42668e-12	1.1143e-11	1.31635e-11	1.55405e-11	1.83352e-11	2.16187e-11	2.54741e-11	2.99981e-11	3.53032e-11	4.15202e-11	4.88012e-11	5.73228e-11	6.72899e-11	7.89401e-11	9.2549e-11	1.08435e-10	1.26969e-10	1.48576e-10	1.7375e-10	2.03062e-10	2.3717e-10	2.76831e-10	3.22922e-10	3.76449e-10	4.38573e-10	5.10626e-10	5.94144e-10	6.90887e-10	8.02876e-10	9.32433e-10	1.08221e-09	1.25527e-09	1.45508e-09	1.68563e-09	1.95149e-09	2.25787e-09	2.6107e-09	3.01678e-09	3.48384e-09	4.02068e-09	4.63734e-09	5.34523e-09	6.15732e-09	7.08834e-09	8.15504e-09	9.3764e-09	1.07739e-08	1.2372e-08	1.41983e-08
6.40318e-12	7.58596e-12	8.98147e-12	1.06269e-11	1.25657e-11	1.48488e-11	1.75355e-11	2.0695e-11	2.44083e-11	2.87694e-11	3.3888e-11	3.98919e-11	4.69296e-11	5.51736e-11	6.48244e-11	7.61147e-11	8.93144e-11	1.04736e-10	1.22743e-10	1.43754e-10	1.68254e-10	1.96805e-10	2.30053e-10	2.68748e-10	3.1375e-10	3.66056e-10	4.26811e-10	4.97332e-10	5.79137e-10	6.7397e-10	7.83834e-10	9.11027e-10	1.05819e-09	1.22834e-09	1.42495e-09	1.65197e-09	1.91396e-09	2.21608e-09	2.56428e-09	2.9653e-09	3.42686e-09	3.95776e-09	4.56802e-09	5.26904e-09	6.07379e-09	6.99703e-09	8.05552e-09	9.26827e-09	1.06569e-08	1.22458e-08
5.13983e-12	6.09905e-12	7.23261e-12	8.57132e-12	1.01513e-11	1.20146e-11	1.42109e-11	1.67978e-11	1.98428e-11	2.34246e-11	2.76351e-11	3.25815e-11	3.83884e-11	4.52012e-11	5.31887e-11	6.25474e-11	7.35053e-11	8.63274e-11	1.01321e-10	1.18842e-10	1.39303e-10	1.63182e-10	1.91032e-10	2.2349e-10	2.61296e-10	3.05301e-10	3.56487e-10	4.15987e-10	4.85108e-10	5.6535e-10	6.58442e-10	7.66371e-10	8.91419e-10	1.03621e-09	1.20374e-09	1.39746e-09	1.62132e-09	1.87984e-09	2.17818e-09	2.52226e-09	2.91882e-09	3.37557e-09	3.90129e-09	4.50601e-09	5.20115e-09	5.99968e-09	6.9164e-09	7.9681e-09	9.17386e-09	1.05553e-08
4.12209e-12	4.89929e-12	5.81923e-12	6.90739e-12	8.19369e-12	9.71319e-12	1.1507e-11	1.36231e-11	1.61179e-11	1.90571e-11	2.25177e-11	2.65893e-11	3.13767e-11	3.7002e-11	4.36073e-11	5.13584e-11	6.04478e-11	7.10996e-11	8.3574e-11	9.81733e-11	1.15248e-10	1.35204e-10	1.58513e-10	1.8572e-10	2.17455e-10	2.54447e-10	2.97539e-10	3.47704e-10	4.06062e-10	4.73908e-10	5.52732e-10	6.44248e-10	7.5043e-10	8.73547e-10	1.0162e-09	1.18139e-09	1.37254e-09	1.59359e-09	1.84905e-09	2.14407e-09	2.48455e-09	2.87723e-09	3.32984e-09	3.85115e-09	4.4512e-09	5.14143e-09	5.93485e-09	6.84631e-09	7.89265e-09	9.09304e-09
3.30281e-12	3.93192e-12	4.67778e-12	5.56146e-12	6.60771e-12	7.84562e-12	9.3093e-12	1.10388e-11	1.30809e-11	1.54907e-11	1.83323e-11	2.16808e-11	2.56242e-11	3.02649e-11	3.57225e-11	4.21366e-11	4.96697e-11	5.8511e-11	6.88809e-11	8.10353e-11	9.52719e-11	1.11936e-10	1.31429e-10	1.54215e-10	1.80833e-10	2.11906e-10	2.48155e-10	2.90415e-10	3.3965e-10	3.96971e-10	4.63662e-10	5.41202e-10	6.31297e-10	7.35908e-10	8.57293e-10	9.98048e-10	1.16115e-09	1.35003e-09	1.56861e-09	1.82138e-09	2.11351e-09	2.45089e-09	2.84027e-09	3.28937e-09	3.80699e-09	4.4032e-09	5.08946e-09	5.87886e-09	6.78626e-09	7.82863e-09
2.64404e-12	3.15282e-12	3.75698e-12	4.47395e-12	5.32418e-12	6.33179e-12	7.52507e-12	8.93728e-12	1.06075e-11	1.25814e-11	1.49128e-11	1.76643e-11	2.09098e-11	2.4735e-11	2.92406e-11	3.45439e-11	4.0782e-11	4.81147e-11	5.67281e-11	6.68392e-11	7.87002e-11	9.26045e-11	1.08893e-10	1.27962e-10	1.50271e-10	1.76352e-10	2.06822e-10	2.42397e-10	2.83903e-10	3.32297e-10	3.88681e-10	4.54333e-10	5.30724e-10	6.19548e-10	7.22761e-10	8.42612e-10	9.81688e-10	1.14296e-09	1.32986e-09	1.54629e-09	1.79677e-09	2.08644e-09	2.42121e-09	2.80785e-09	3.25408e-09	3.76875e-09	4.36195e-09	5.04519e-09	5.83163e-09	6.73621e-09
2.11477e-12	2.52583e-12	3.01477e-12	3.59593e-12	4.28625e-12	5.10565e-12	6.0776e-12	7.22973e-12	8.59448e-12	1.021e-11	1.21211e-11	1.43801e-11	1.70488e-11	2.01992e-11	2.39157e-11	2.82969e-11	3.34584e-11	3.95348e-11	4.66835e-11	5.50879e-11	6.49617e-11	7.6554e-11	9.01546e-11	1.061e-10	1.24783e-10	1.46657e-10	1.7225e-10	2.02175e-10	2.37139e-10	2.77965e-10	3.25601e-10	3.81147e-10	4.4587e-10	5.21236e-10	6.08934e-10	7.10914e-10	8.29418e-10	9.67032e-10	1.12673e-09	1.31192e-09	1.52653e-09	1.77507e-09	2.0627e-09	2.39535e-09	2.77978e-09	3.22378e-09	3.7362e-09	4.3272e-09	5.00835e-09	5.79288e-09
1.68988e-12	2.02169e-12	2.417e-12	2.88764e-12	3.44759e-12	4.11332e-12	4.90427e-12	5.84335e-12	6.95752e-12	8.27852e-12	9.84365e-12	1.16967e-11	1.38893e-11	1.64816e-11	1.95445e-11	2.3161e-11	2.7428e-11	3.24592e-11	3.83872e-11	4.53672e-11	5.358e-11	6.32369e-11	7.45838e-11	8.79073e-11	1.03541e-10	1.21872e-10	1.43352e-10	1.68504e-10	1.97936e-10	2.32351e-10	2.72566e-10	3.19525e-10	3.74323e-10	4.38222e-10	5.12684e-10	5.99395e-10	7.00299e-10	8.17638e-10	9.53996e-10	1.11235e-09	1.29611e-09	1.50921e-09	1.75617e-09	2.04217e-09	2.37315e-09	2.75592e-09	3.19827e-09	3.70915e-09	4.29874e-09	4.9787e-09
1.34919e-12	1.61677e-12	1.93609e-12	2.31689e-12	2.77068e-12	3.31108e-12	3.95418e-12	4.71894e-12	5.62775e-12	6.70699e-12	7.98773e-12	9.50651e-12	1.13063e-11	1.34377e-11	1.59599e-11	1.89426e-11	2.24674e-11	2.66297e-11	3.15417e-11	3.73341e-11	4.41601e-11	5.21984e-11	6.16578e-11	7.27818e-11	8.5854e-11	1.01205e-10	1.19219e-10	1.40345e-10	1.651e-10	1.94091e-10	2.28016e-10	2.67689e-10	3.1405e-10	3.6819e-10	4.3137e-10	5.05047e-10	5.90906e-10	6.9089e-10	8.07244e-10	9.42552e-10	1.09979e-09	1.28239e-09	1.4943e-09	1.74003e-09	2.02481e-09	2.35459e-09	2.73622e-09	3.17756e-09	3.68759e-09	4.27657e-09
1.07619e-12	1.29177e-12	1.54947e-12	1.85728e-12	2.22471e-12	2.66297e-12	3.18536e-12	3.8076e-12	4.54824e-12	5.42918e-12	6.47627e-12	7.71997e-12	9.19614e-12	1.0947e-11	1.30222e-11	1.54801e-11	1.83892e-11	2.183e-11	2.58966e-11	3.06996e-11	3.63683e-11	4.30539e-11	5.09335e-11	6.02137e-11	7.11356e-11	8.39807e-11	9.9077e-11	1.16806e-10	1.37614e-10	1.62016e-10	1.90614e-10	2.24106e-10	2.63301e-10	3.09139e-10	3.62707e-10	4.25265e-10	4.9827e-10	5.83407e-10	6.82622e-10	7.98162e-10	9.32618e-10	1.08898e-09	1.27068e-09	1.48168e-09	1.72654e-09	2.01048e-09	2.33952e-09	2.72054e-09	3.16145e-09	3.67131e-09
8.57684e-13	1.03122e-12	1.23899e-12	1.48759e-12	1.78481e-12	2.13993e-12	2.56391e-12	3.06975e-12	3.67281e-12	4.39128e-12	5.24663e-12	6.2642e-12	7.47392e-12	8.91102e-12	1.0617e-11	1.26409e-11	1.504e-11	1.78819e-11	2.1246e-11	2.52255e-11	2.99294e-11	3.54858e-11	4.20444e-11	4.97805e-11	5.8899e-11	6.96393e-11	8.22809e-11	9.71496e-11	1.14625e-10	1.35151e-10	1.59241e-10	1.87495e-10	2.20609e-10	2.5939e-10	3.04778e-10	3.57859e-10	4.19893e-10	4.92339e-10	5.76884e-10	6.75479e-10	7.90377e-10	9.24178e-10	1.07988e-09	1.26095e-09	1.47135e-09	1.71567e-09	1.99918e-09	2.32794e-09	2.70887e-09	3.14997e-09
6.82934e-13	8.22487e-13	9.89858e-13	1.19045e-12	1.43067e-12	1.71816e-12	2.06196e-12	2.4728e-12	2.96342e-12	3.54887e-12	4.24698e-12	5.07884e-12	6.06935e-12	7.24793e-12	8.64928e-12	1.03143e-11	1.22912e-11	1.46366e-11	1.74174e-11	2.07118e-11	2.46121e-11	2.92263e-11	3.46812e-11	4.11252e-11	4.87322e-11	5.77058e-11	6.82838e-11	8.07441e-11	9.54111e-11	1.12663e-10	1.32941e-10	1.5676e-10	1.84715e-10	2.17504e-10	2.55933e-10	3.00942e-10	3.53617e-10	4.15222e-10	4.87217e-10	5.71296e-10	6.69416e-10	7.83839e-10	9.17179e-10	1.07245e-09	1.25313e-09	1.46323e-09	1.70737e-09	1.99084e-09	2.31976e-09	2.70114e-09
5.43292e-13	6.55414e-13	7.90111e-13	9.5181e-13	1.14578e-12	1.37831e-12	1.65683e-12	1.99023e-12	2.389e-12	2.86564e-12	3.43492e-12	4.11436e-12	4.9247e-12	5.89043e-12	7.04053e-12	8.4092e-12	1.00368e-11	1.19709e-11	1.42675e-11	1.69927e-11	2.02241e-11	2.40528e-11	2.8586e-11	3.39495e-11	4.02907e-11	4.77824e-11	5.66269e-11	6.7061e-11	7.93613e-11	9.38512e-11	1.10908e-10	1.30972e-10	1.54556e-10	1.82258e-10	2.14773e-10	2.52909e-10	2.97607e-10	3.49956e-10	4.11223e-10	4.82874e-10	5.66609e-10	6.64395e-10	7.78507e-10	9.11575e-10	1.06663e-09	1.24719e-09	1.45728e-09	1.70156e-09	1.98538e-09	2.31492e-09
4.31829e-13	5.2183e-13	6.30134e-13	7.60369e-13	9.1686e-13	1.10476e-12	1.33021e-12	1.60052e-12	1.92438e-12	2.31209e-12	2.77593e-12	3.33042e-12	3.9928e-12	4.78348e-12	5.72662e-12	6.85078e-12	8.18974e-12	9.78337e-12	1.16787e-11	1.39312e-11	1.66063e-11	1.97808e-11	2.35453e-11	2.80061e-11	3.32882e-11	3.95381e-11	4.69278e-11	5.56588e-11	6.5967e-11	7.81283e-11	9.24654e-11	1.09355e-10	1.29238e-10	1.52626e-10	1.80118e-10	2.1241e-10	2.50312e-10	2.94767e-10	3.4687e-10	4.07891e-10	4.79305e-10	5.6282e-10	6.60415e-10	7.74382e-10	9.07369e-10	1.06244e-09	1.24312e-09	1.4535e-09	1.69827e-09	1.98284e-09
3.42921e-13	4.15097e-13	5.02099e-13	6.06894e-13	7.33028e-13	8.84734e-13	1.06706e-12	1.28603e-12	1.5488e-12	1.86391e-12	2.2415e-12	2.69362e-12	3.2346e-12	3.8814e-12	4.65416e-12	5.57673e-12	6.67733e-12	7.98934e-12	9.55221e-12	1.14125e-11	1.36253e-11	1.62553e-11	1.93789e-11	2.30861e-11	2.74825e-11	3.26925e-11	3.8862e-11	4.61624e-11	5.47946e-11	6.4994e-11	7.70361e-11	9.12436e-11	1.07993e-10	1.27725e-10	1.50954e-10	1.78278e-10	2.10396e-10	2.48121e-10	2.924e-10	3.44333e-10	4.05197e-10	4.76477e-10	5.59892e-10	6.57436e-10	7.7142e-10	9.04514e-10	1.05981e-09	1.24087e-09	1.45183e-09	1.69743e-09
2.72083e-13	3.29913e-13	3.99739e-13	4.83989e-13	5.85566e-13	7.07942e-13	8.55264e-13	1.03249e-12	1.24552e-12	1.5014e-12	1.80852e-12	2.17688e-12	2.61834e-12	3.14701e-12	3.77967e-12	4.53618e-12	5.44013e-12	6.51944e-12	7.80717e-12	9.34241e-12	1.11714e-11	1.33486e-11	1.59385e-11	1.90171e-11	2.26736e-11	2.70135e-11	3.21606e-11	3.82604e-11	4.5484e-11	5.40319e-11	6.41394e-11	7.60822e-11	9.01829e-11	1.06819e-10	1.26432e-10	1.49537e-10	1.76736e-10	2.08729e-10	2.46335e-10	2.90505e-10	3.42345e-10	4.03143e-10	4.74393e-10	5.5783e-10	6.55465e-10	7.69631e-10	9.03024e-10	1.05877e-09	1.24048e-09	1.45231e-09
2.15687e-13	2.61979e-13	3.1797e-13	3.85642e-13	4.67369e-13	5.65997e-13	6.8493e-13	8.2824e-13	1.00079e-12	1.2084e-12	1.458e-12	1.75785e-12	2.1178e-12	2.54957e-12	3.06709e-12	3.68693e-12	4.42877e-12	5.31594e-12	6.37611e-12	7.64207e-12	9.15262e-12	1.09537e-11	1.30994e-11	1.5654e-11	1.86929e-11	2.23053e-11	2.65962e-11	3.16892e-11	3.77296e-11	4.48883e-11	5.33659e-11	6.33979e-11	7.52604e-11	8.92767e-11	1.05826e-10	1.2535e-10	1.48367e-10	1.75481e-10	2.07398e-10	2.44941e-10	2.89066e-10	3.40891e-10	4.01711e-10	4.73036e-10	5.56616e-10	6.54483e-10	7.68994e-10	9.02878e-10	1.0593e-09	1.2419e-09
1.70825e-13	2.07846e-13	2.52701e-13	3.07007e-13	3.72703e-13	4.52119e-13	5.48047e-13	6.63832e-13	8.03477e-13	9.71772e-13	1.17444e-12	1.41831e-12	1.71155e-12	2.06387e-12	2.48686e-12	2.9943e-12	3.60259e-12	4.33123e-12	5.20335e-12	6.24642e-12	7.493e-12	8.98165e-12	1.0758e-11	1.28761e-11	1.53998e-11	1.84044e-11	2.19788e-11	2.62279e-11	3.12752e-11	3.72661e-11	4.43714e-11	5.27923e-11	6.27647e-11	7.45653e-11	8.85189e-11	1.05006e-10	1.24471e-10	1.47434e-10	1.74505e-10	2.06393e-10	2.43927e-10	2.88073e-10	3.39957e-10	4.00888e-10	4.72391e-10	5.56234e-10	6.54474e-10	7.69494e-10	9.0406e-10	1.06137e-09
1.35178e-13	1.64759e-13	2.0066e-13	2.44201e-13	2.96964e-13	3.60856e-13	4.38162e-13	5.31628e-13	6.44546e-13	7.80857e-13	9.45282e-13	1.14347e-12	1.38216e-12	1.66942e-12	2.01486e-12	2.42996e-12	2.92835e-12	3.52632e-12	4.24319e-12	5.10196e-12	6.12991e-12	7.35943e-12	8.82892e-12	1.05839e-11	1.26781e-11	1.51753e-11	1.81508e-11	2.16933e-11	2.59078e-11	3.09178e-11	3.68689e-11	4.39326e-11	5.23103e-11	6.22388e-11	7.39963e-11	8.7909e-11	1.04359e-10	1.23795e-10	1.4674e-10	1.73808e-10	2.05715e-10	2.43298e-10	2.87531e-10	3.39551e-10	4.00684e-10	4.7247e-10	5.567e-10	6.55457e-10	7.71157e-10	9.06603e-10
1.06873e-13	1.30486e-13	1.59195e-13	1.94072e-13	2.3641e-13	2.87765e-13	3.50008e-13	4.25391e-13	5.16615e-13	6.26924e-13	7.60207e-13	9.21124e-13	1.11525e-12	1.34927e-12	1.63115e-12	1.97041e-12	2.37843e-12	2.86876e-12	3.45755e-12	4.164e-12	5.011e-12	6.02569e-12	7.24036e-12	8.69328e-12	1.04298e-11	1.25038e-11	1.49788e-11	1.793e-11	2.14465e-11	2.56332e-11	3.0614e-11	3.65349e-11	4.35679e-11	5.19155e-11	6.18156e-11	7.35479e-11	8.74408e-11	1.03879e-10	1.23315e-10	1.46276e-10	1.73382e-10	2.05356e-10	2.43042e-10	2.87426e-10	3.3966e-10	4.01083e-10	4.73257e-10	5.57998e-10	6.57416e-10	7.73963e-10
8.44214e-14	1.03254e-13	1.26191e-13	1.54104e-13	1.88047e-13	2.2929e-13	2.79363e-13	3.40109e-13	4.13745e-13	5.02937e-13	6.10887e-13	7.41438e-13	8.99196e-13	1.08968e-12	1.31951e-12	1.59658e-12	1.93035e-12	2.3321e-12	2.81531e-12	3.39603e-12	4.09339e-12	4.93018e-12	5.93346e-12	7.13545e-12	8.57435e-12	1.02955e-11	1.23527e-11	1.48097e-11	1.77417e-11	2.12379e-11	2.54037e-11	3.03634e-11	3.62636e-11	4.32772e-11	5.16078e-11	6.1495e-11	7.32205e-11	8.71152e-11	1.03567e-10	1.23033e-10	1.46046e-10	1.7323e-10	2.05318e-10	2.43165e-10	2.87768e-10	3.40294e-10	4.02101e-10	4.74772e-10	5.6015e-10	6.60379e-10
6.66278e-14	8.16343e-14	9.99429e-14	1.22263e-13	1.49451e-13	1.82543e-13	2.22789e-13	2.71698e-13	3.31087e-13	4.03143e-13	4.90501e-13	5.96326e-13	7.24421e-13	8.79348e-13	1.06658e-12	1.29268e-12	1.56549e-12	1.89441e-12	2.29066e-12	2.76764e-12	3.34137e-12	4.0309e-12	4.85897e-12	5.85261e-12	7.04399e-12	8.47135e-12	1.01801e-11	1.2224e-11	1.46669e-11	1.75845e-11	2.10662e-11	2.52177e-11	3.01641e-11	3.60529e-11	4.30581e-11	5.13848e-11	6.12744e-11	7.30112e-11	8.69289e-11	1.0342e-10	1.22945e-10	1.46044e-10	1.73348e-10	2.056e-10	2.43664e-10	2.88554e-10	3.41451e-10	4.03734e-10	4.77011e-10	5.63156e-10
5.2537e-14	6.44834e-14	7.90841e-14	9.69148e-14	1.18672e-13	1.45201e-13	1.7752e-13	2.16864e-13	2.64719e-13	3.22881e-13	3.93514e-13	4.79223e-13	5.83142e-13	7.09042e-13	8.61448e-13	1.04579e-12	1.2686e-12	1.53767e-12	1.86235e-12	2.25382e-12	2.72545e-12	3.2932e-12	3.97611e-12	4.79689e-12	5.78258e-12	6.96538e-12	8.38357e-12	1.00826e-11	1.21166e-11	1.45495e-11	1.74573e-11	2.093e-11	2.50738e-11	3.00147e-11	3.59013e-11	4.29089e-11	5.12445e-11	6.11517e-11	7.29175e-11	8.68796e-11	1.03435e-10	1.23049e-10	1.46268e-10	1.73734e-10	2.06198e-10	2.44537e-10	2.89781e-10	3.43128e-10	4.05982e-10	4.79978e-10
4.13907e-14	5.08925e-14	6.2526e-14	7.67579e-14	9.41548e-14	1.15403e-13	1.41335e-13	1.72957e-13	2.11486e-13	2.58394e-13	3.15457e-13	3.84816e-13	4.69056e-13	5.71284e-13	6.95243e-13	8.45431e-13	1.02725e-12	1.24719e-12	1.51302e-12	1.83407e-12	2.22148e-12	2.68861e-12	3.2514e-12	3.92889e-12	4.74381e-12	5.72325e-12	6.89948e-12	8.31089e-12	1.00032e-11	1.20305e-11	1.44574e-11	1.73602e-11	2.08294e-11	2.49722e-11	2.99155e-11	3.58092e-11	4.28303e-11	5.11879e-11	6.11282e-11	7.29417e-11	8.69698e-11	1.03615e-10	1.23348e-10	1.46725e-10	1.74395e-10	2.07121e-10	2.45796e-10	2.91464e-10	3.45346e-10	4.08869e-10
3.25797e-14	4.01301e-14	4.93907e-14	6.07399e-14	7.46372e-14	9.1641e-14	1.12429e-13	1.37822e-13	1.68815e-13	2.06614e-13	2.52674e-13	3.08755e-13	3.76983e-13	4.59921e-13	5.60659e-13	6.82916e-13	8.3117e-13	1.0108e-12	1.22828e-12	1.49136e-12	1.80934e-12	2.19338e-12	2.65681e-12	3.2156e-12	3.88883e-12	4.69926e-12	5.67408e-12	6.84567e-12	8.2526e-12	9.94079e-12	1.19648e-11	1.43895e-11	1.72919e-11	2.07631e-11	2.49114e-11	2.98649e-11	3.57748e-11	4.28204e-11	5.12129e-11	6.12018e-11	7.3081e-11	8.71969e-11	1.03957e-10	1.23841e-10	1.47411e-10	1.75328e-10	2.08367e-10	2.47437e-10	2.936e-10	3.48101e-10
2.56223e-14	3.16167e-14	3.89821e-14	4.80244e-14	5.91166e-14	7.2712e-14	8.93621e-14	1.09736e-13	1.34647e-13	1.6508e-13	2.02228e-13	2.47536e-13	3.02752e-13	3.69985e-13	4.51786e-13	5.51229e-13	6.7202e-13	8.18621e-13	9.96401e-13	1.21182e-12	1.47262e-12	1.78811e-12	2.16945e-12	2.63e-12	3.18577e-12	3.85588e-12	4.6632e-12	5.63503e-12	6.80393e-12	8.20872e-12	9.89562e-12	1.19196e-11	1.43461e-11	1.72527e-11	2.07316e-11	2.48921e-11	2.98636e-11	3.57993e-11	4.28805e-11	5.13213e-11	6.13746e-11	7.33386e-11	8.75648e-11	1.04467e-10	1.24532e-10	1.48333e-10	1.76542e-10	2.09948e-10	2.49476e-10	2.9621e-10
2.0133e-14	2.48877e-14	3.07403e-14	3.79383e-14	4.67837e-14	5.76444e-14	7.09687e-14	8.73018e-14	1.07307e-13	1.31788e-13	1.61723e-13	1.98297e-13	2.42945e-13	2.97404e-13	3.63774e-13	4.44595e-13	5.42931e-13	6.6248e-13	8.07696e-13	9.83945e-13	1.19768e-12	1.45667e-12	1.77022e-12	2.14952e-12	2.60798e-12	3.16165e-12	3.82978e-12	4.63533e-12	5.60578e-12	6.77393e-12	8.17887e-12	9.86722e-12	1.18945e-11	1.43266e-11	1.72422e-11	2.07343e-11	2.49136e-11	2.9911e-11	3.5882e-11	4.30101e-11	5.15128e-11	6.16465e-11	7.37143e-11	8.80735e-11	1.05145e-10	1.25424e-10	1.49495e-10	1.78041e-10	2.11867e-10	2.51918e-10
1.58054e-14	1.95733e-14	2.42196e-14	2.99441e-14	3.69914e-14	4.56597e-14	5.6313e-14	6.93949e-14	8.54457e-14	1.05123e-13	1.29225e-13	1.58723e-13	1.94795e-13	2.38869e-13	2.92675e-13	3.58307e-13	4.38298e-13	5.35707e-13	6.54229e-13	7.98319e-13	9.73348e-13	1.18578e-12	1.44339e-12	1.75554e-12	2.13344e-12	2.59057e-12	3.14308e-12	3.81032e-12	4.61542e-12	5.58608e-12	6.75536e-12	8.16272e-12	9.85524e-12	1.1889e-11	1.43307e-11	1.72599e-11	2.07708e-11	2.49755e-11	3.00069e-11	3.60226e-11	4.32091e-11	5.17871e-11	6.20176e-11	7.42086e-11	8.87239e-11	1.05992e-10	1.26518e-10	1.50897e-10	1.79827e-10	2.1413e-10
1.23974e-14	1.53806e-14	1.9066e-14	2.36147e-14	2.92246e-14	3.61371e-14	4.46476e-14	5.51167e-14	6.79843e-14	8.37866e-14	1.03176e-13	1.26949e-13	1.56068e-13	1.91709e-13	2.35295e-13	2.88551e-13	3.53568e-13	4.32877e-13	5.29538e-13	6.47249e-13	7.90472e-13	9.64591e-13	1.17609e-12	1.43278e-12	1.74406e-12	2.12121e-12	2.5778e-12	3.13008e-12	3.79755e-12	4.60355e-12	5.57604e-12	6.74839e-12	8.1605e-12	9.85998e-12	1.19036e-11	1.43589e-11	1.73065e-11	2.0842e-11	2.50791e-11	3.01528e-11	3.62231e-11	4.34798e-11	5.21474e-11	6.24915e-11	7.48261e-11	8.95218e-11	1.07016e-10	1.27824e-10	1.52552e-10	1.81915e-10
9.71541e-15	1.20752e-14	1.49957e-14	1.86068e-14	2.30684e-14	2.85757e-14	3.53684e-14	4.37391e-14	5.40458e-14	6.67253e-14	8.23108e-14	1.01452e-13	1.2494e-13	1.53737e-13	1.89014e-13	2.32192e-13	2.84996e-13	3.49516e-13	4.28285e-13	5.24369e-13	6.41475e-13	7.84079e-13	9.57587e-13	1.16852e-12	1.42472e-12	1.73565e-12	2.11268e-12	2.56948e-12	3.12244e-12	3.79124e-12	4.59948e-12	5.57537e-12	6.75271e-12	8.17188e-12	9.88109e-12	1.19379e-11	1.44108e-11	1.73816e-11	2.09474e-11	2.52238e-11	3.03481e-11	3.64831e-11	4.38219e-11	5.25935e-11	6.30685e-11	7.55672e-11	9.04679e-11	1.08217e-10	1.29342e-10	1.54462e-10
7.60713e-15	9.47212e-15	1.17844e-14	1.46487e-14	1.81939e-14	2.25781e-14	2.7995e-14	3.46823e-14	4.29309e-14	5.30964e-14	6.56136e-14	8.10134e-14	9.99433e-14	1.23193e-13	1.51723e-13	1.86702e-13	2.29553e-13	2.82002e-13	3.46143e-13	4.24515e-13	5.20194e-13	6.36901e-13	7.79137e-13	9.52337e-13	1.16306e-12	1.41922e-12	1.73034e-12	2.10789e-12	2.56567e-12	3.12025e-12	3.79152e-12	4.60334e-12	5.58429e-12	6.7686e-12	8.19721e-12	9.91902e-12	1.19924e-11	1.44872e-11	1.74862e-11	2.10884e-11	2.54113e-11	3.05949e-11	3.6805e-11	4.42386e-11	5.31291e-11	6.37531e-11	7.64376e-11	9.15694e-11	1.09605e-10	1.31084e-10
5.95111e-15	7.4237e-15	9.2528e-15	1.15227e-14	1.43373e-14	1.78243e-14	2.21404e-14	2.74782e-14	3.40739e-14	4.2217e-14	5.22616e-14	6.4641e-14	7.98849e-14	9.86398e-14	1.21694e-13	1.5001e-13	1.84757e-13	2.27359e-13	2.79547e-13	3.43423e-13	4.21536e-13	5.16977e-13	6.3349e-13	7.75603e-13	9.48793e-13	1.15967e-12	1.41622e-12	1.72806e-12	2.10677e-12	2.56631e-12	3.12344e-12	3.7983e-12	4.61507e-12	5.60272e-12	6.79599e-12	8.23644e-12	9.97376e-12	1.20673e-11	1.4588e-11	1.76204e-11	2.12651e-11	2.5642e-11	3.08937e-11	3.71896e-11	4.47309e-11	5.3756e-11	6.45476e-11	7.74403e-11	9.283e-11	1.11184e-10
4.65139e-15	5.81306e-15	7.2586e-15	9.05584e-15	1.12884e-14	1.40592e-14	1.74951e-14	2.1752e-14	2.70215e-14	3.35388e-14	4.15923e-14	5.15353e-14	6.38006e-14	7.89172e-14	9.75318e-14	1.20434e-13	1.48586e-13	1.83163e-13	2.25591e-13	2.77611e-13	3.41333e-13	4.19323e-13	5.14691e-13	6.31209e-13	7.73442e-13	9.46916e-13	1.15831e-12	1.41568e-12	1.72875e-12	2.10927e-12	2.57133e-12	3.13195e-12	3.81154e-12	4.63462e-12	5.63065e-12	6.83489e-12	8.28961e-12	1.00454e-11	1.21627e-11	1.47136e-11	1.77845e-11	2.1478e-11	2.59164e-11	3.12455e-11	3.76383e-11	4.53004e-11	5.4476e-11	6.54545e-11	7.85786e-11	9.4254e-11
3.63241e-15	4.54799e-15	5.68942e-15	7.11115e-15	8.88045e-15	1.10804e-14	1.38133e-14	1.72053e-14	2.14118e-14	2.66236e-14	3.30753e-14	4.1055e-14	5.09157e-14	6.30902e-14	7.81081e-14	9.66172e-14	1.19409e-13	1.4745e-13	1.81919e-13	2.24251e-13	2.76195e-13	3.39877e-13	4.17881e-13	5.13344e-13	6.30071e-13	7.72673e-13	9.46732e-13	1.159e-12	1.41764e-12	1.7325e-12	2.11547e-12	2.58087e-12	3.14594e-12	3.83144e-12	4.66228e-12	5.6684e-12	6.88572e-12	8.35727e-12	1.01346e-11	1.22793e-11	1.48651e-11	1.798e-11	2.17289e-11	2.62369e-11	3.16529e-11	3.81542e-11	4.59514e-11	5.52945e-11	6.64803e-11	7.98604e-11
2.83409e-15	3.55505e-15	4.4555e-15	5.57915e-15	6.98007e-15	8.72513e-15	1.08969e-14	1.35974e-14	1.69523e-14	2.11166e-14	2.62807e-14	3.26792e-14	4.06001e-14	5.03969e-14	6.2503e-14	7.74496e-14	9.58867e-14	1.18609e-13	1.46589e-13	1.8101e-13	2.2332e-13	2.75279e-13	3.39031e-13	4.17185e-13	5.12907e-13	6.30044e-13	7.7326e-13	9.48203e-13	1.16171e-12	1.42207e-12	1.73925e-12	2.12533e-12	2.59486e-12	3.16537e-12	3.85795e-12	4.69799e-12	5.71597e-12	6.94849e-12	8.43945e-12	1.02414e-11	1.24174e-11	1.50427e-11	1.82071e-11	2.20182e-11	2.6604e-11	3.21169e-11	3.87388e-11	4.66854e-11	5.62135e-11	6.76277e-11
2.20933e-15	2.77653e-15	3.48626e-15	4.37356e-15	5.48184e-15	6.86491e-15	8.58934e-15	1.07375e-14	1.3411e-14	1.67355e-14	2.08656e-14	2.59922e-14	3.23497e-14	4.02269e-14	4.99781e-14	6.20384e-14	7.69412e-14	9.53401e-14	1.18035e-13	1.46003e-13	1.8044e-13	2.22802e-13	2.74869e-13	3.38806e-13	4.17247e-13	5.13399e-13	6.31153e-13	7.75234e-13	9.51371e-13	1.1665e-12	1.42903e-12	1.7491e-12	2.13898e-12	2.61348e-12	3.19044e-12	3.89135e-12	4.7421e-12	5.77377e-12	7.02375e-12	8.53685e-12	1.03668e-11	1.25781e-11	1.52477e-11	1.84677e-11	2.23481e-11	2.70203e-11	3.26408e-11	3.93959e-11	4.75075e-11	5.72393e-11
1.72078e-15	2.16661e-15	2.72551e-15	3.42554e-15	4.30154e-15	5.39674e-15	6.76478e-15	8.47205e-15	1.06008e-14	1.32526e-14	1.6553e-14	2.0657e-14	2.57556e-14	3.20842e-14	3.99322e-14	4.96558e-14	6.16923e-14	7.65785e-14	9.49723e-14	1.1768e-13	1.45687e-13	1.802e-13	2.22691e-13	2.74958e-13	3.39191e-13	4.1806e-13	5.1481e-13	6.33389e-13	7.78591e-13	9.56234e-13	1.17337e-12	1.43853e-12	1.76206e-12	2.15644e-12	2.63676e-12	3.22121e-12	3.93173e-12	4.79474e-12	5.842e-12	7.11173e-12	8.64979e-12	1.05112e-11	1.27619e-11	1.54809e-11	1.87626e-11	2.27199e-11	2.74876e-11	3.32265e-11	4.01283e-11	4.84209e-11
1.33905e-15	1.68915e-15	2.12887e-15	2.68065e-15	3.37242e-15	4.2389e-15	5.32322e-15	6.67892e-15	8.37237e-15	1.04858e-14	1.31209e-14	1.64035e-14	2.0489e-14	2.55691e-14	3.18802e-14	3.97135e-14	4.94271e-14	6.14615e-14	7.63576e-14	9.47791e-14	1.1754e-13	1.45635e-13	1.80286e-13	2.2298e-13	2.75539e-13	3.40183e-13	4.19617e-13	5.17137e-13	6.36751e-13	7.83331e-13	9.62795e-13	1.18232e-12	1.4506e-12	1.77816e-12	2.17776e-12	2.66477e-12	3.25778e-12	3.97922e-12	4.85608e-12	5.92089e-12	7.21276e-12	8.77867e-12	1.0675e-11	1.29695e-11	1.57431e-11	1.90929e-11	2.31349e-11	2.80076e-11	3.38764e-11	4.09387e-11
1.0411e-15	1.31579e-15	1.66144e-15	2.09599e-15	2.6418e-15	3.32674e-15	4.18546e-15	5.26108e-15	6.60714e-15	8.29009e-15	1.03923e-14	1.30158e-14	1.62869e-14	2.03616e-14	2.54328e-14	3.17382e-14	3.95712e-14	4.92927e-14	6.13471e-14	7.62805e-14	9.47634e-14	1.17618e-13	1.45854e-13	1.80705e-13	2.2368e-13	2.76627e-13	3.41799e-13	4.21944e-13	5.20411e-13	6.4128e-13	7.89509e-13	9.71126e-13	1.19345e-12	1.46534e-12	1.79756e-12	2.20312e-12	2.69775e-12	3.30046e-12	4.03419e-12	4.92661e-12	6.01104e-12	7.32758e-12	8.92445e-12	1.08596e-11	1.32024e-11	1.60363e-11	1.9461e-11	2.35959e-11	2.85838e-11	3.45949e-11
8.08718e-16	1.02403e-15	1.29548e-15	1.6374e-15	2.06766e-15	2.6086e-15	3.28806e-15	4.14071e-15	5.2097e-15	6.5487e-15	8.22434e-15	1.03193e-14	1.29361e-14	1.62017e-14	2.02731e-14	2.53446e-14	3.16559e-14	3.95028e-14	4.92498e-14	6.13459e-14	7.63434e-14	9.49209e-14	1.17912e-13	1.46338e-13	1.81451e-13	2.24786e-13	2.78216e-13	3.44033e-13	4.25035e-13	5.2463e-13	6.46974e-13	7.97125e-13	9.8123e-13	1.20676e-12	1.48278e-12	1.82028e-12	2.23257e-12	2.73576e-12	3.34933e-12	4.09678e-12	5.0065e-12	6.11269e-12	7.45652e-12	9.08755e-12	1.10653e-11	1.34613e-11	1.63613e-11	1.98681e-11	2.41047e-11	2.92182e-11
6.27665e-16	7.9629e-16	1.00929e-15	1.27808e-15	1.61696e-15	2.04381e-15	2.58097e-15	3.2563e-15	4.10456e-15	5.16902e-15	6.50355e-15	8.17509e-15	1.02668e-14	1.28819e-14	1.61481e-14	2.02239e-14	2.53052e-14	3.16341e-14	3.95095e-14	4.93001e-14	6.14604e-14	7.65498e-14	9.52564e-14	1.18425e-13	1.47095e-13	1.82537e-13	2.26311e-13	2.80325e-13	3.46912e-13	4.28923e-13	5.29835e-13	6.53888e-13	8.06248e-13	9.93199e-13	1.22238e-12	1.50306e-12	1.84651e-12	2.26635e-12	2.77911e-12	3.40477e-12	4.16747e-12	5.09635e-12	6.22657e-12	7.6005e-12	9.26912e-12	1.12937e-11	1.3748e-11	1.67204e-11	2.03169e-11	2.46644e-11
4.86716e-16	6.18656e-16	7.85633e-16	9.96749e-16	1.26342e-15	1.59996e-15	2.02425e-15	2.55868e-15	3.2312e-15	4.0767e-15	5.13867e-15	6.47127e-15	8.14188e-15	1.02343e-14	1.28525e-14	1.61255e-14	2.02133e-14	2.53138e-14	3.1672e-14	3.95905e-14	4.94428e-14	6.16898e-14	7.68991e-14	9.57695e-14	1.1916e-13	1.48126e-13	1.83963e-13	2.28259e-13	2.82959e-13	3.50443e-13	4.3362e-13	5.36042e-13	6.62045e-13	8.16912e-13	1.00707e-12	1.24035e-12	1.52626e-12	1.87634e-12	2.30459e-12	2.82797e-12	3.467e-12	4.24653e-12	5.19652e-12	6.35318e-12	7.76014e-12	9.46994e-12	1.15458e-11	1.40638e-11	1.71152e-11	2.08094e-11
3.77075e-16	4.80215e-16	6.10994e-16	7.7666e-16	9.8632e-16	1.2514e-15	1.58624e-15	2.0088e-15	2.54153e-15	3.21252e-15	4.05687e-15	5.11835e-15	6.45151e-15	8.12431e-15	1.02213e-14	1.28475e-14	1.61333e-14	2.02406e-14	2.53698e-14	3.1769e-14	3.97452e-14	4.96776e-14	6.2034e-14	7.73915e-14	9.64609e-14	1.20117e-13	1.49434e-13	1.85734e-13	2.30636e-13	2.86127e-13	3.54637e-13	4.39141e-13	5.43274e-13	6.71475e-13	8.29154e-13	1.02291e-12	1.26076e-12	1.55247e-12	1.9099e-12	2.34744e-12	2.88253e-12	3.53629e-12	4.3343e-12	5.30745e-12	6.49305e-12	7.93612e-12	9.69089e-12	1.18227e-11	1.441e-11	1.75473e-11
2.91881e-16	3.72437e-16	4.74775e-16	6.04662e-16	7.69356e-16	9.77982e-16	1.24201e-15	1.57582e-15	1.99746e-15	2.52954e-15	3.20031e-15	4.04514e-15	5.10817e-15	6.44446e-15	8.12265e-15	1.02282e-14	1.28674e-14	1.61723e-14	2.03069e-14	2.54745e-14	3.19271e-14	3.99763e-14	5.00077e-14	6.24973e-14	7.80328e-14	9.73382e-14	1.21306e-13	1.51032e-13	1.87866e-13	2.33464e-13	2.89856e-13	3.5953e-13	4.45533e-13	5.5159e-13	6.82252e-13	8.43073e-13	1.04082e-12	1.28375e-12	1.58189e-12	1.94744e-12	2.39522e-12	2.94319e-12	3.61313e-12	4.4314e-12	5.4299e-12	6.64715e-12	8.12965e-12	9.93347e-12	1.21262e-11	1.4789e-11
2.2573e-16	2.88587e-16	3.68596e-16	4.70338e-16	5.99591e-16	7.63636e-16	9.71636e-16	1.23511e-15	1.56854e-15	1.99008e-15	2.52251e-15	3.19434e-15	4.04125e-15	5.10783e-15	6.44976e-15	8.13649e-15	1.02546e-14	1.29117e-14	1.6242e-14	2.04117e-14	2.56276e-14	3.21457e-14	4.02832e-14	5.04328e-14	6.30797e-14	7.88231e-14	9.84022e-14	1.22728e-13	1.52922e-13	1.90364e-13	2.36748e-13	2.94155e-13	3.65135e-13	4.52813e-13	5.61013e-13	6.94409e-13	8.58709e-13	1.06088e-12	1.3094e-12	1.61462e-12	1.98909e-12	2.44809e-12	3.01017e-12	3.69779e-12	4.5382e-12	5.56435e-12	6.81607e-12	8.34148e-12	1.01986e-11	1.24575e-11
1.74421e-16	2.23424e-16	2.85921e-16	3.65547e-16	4.66899e-16	5.95779e-16	7.59504e-16	9.67291e-16	1.23074e-15	1.56444e-15	1.98671e-15	2.52053e-15	3.19472e-15	4.04535e-15	5.11755e-15	6.46773e-15	8.16628e-15	1.0301e-14	1.29813e-14	1.63434e-14	2.05564e-14	2.58308e-14	3.24273e-14	4.06693e-14	5.09574e-14	6.37869e-14	7.977e-14	9.96625e-14	1.24397e-13	1.5512e-13	1.93247e-13	2.40515e-13	2.99058e-13	3.71496e-13	4.61038e-13	5.71616e-13	7.08037e-13	8.7618e-13	1.08322e-12	1.3379e-12	1.65088e-12	2.03513e-12	2.50643e-12	3.08393e-12	3.79088e-12	4.65543e-12	5.7117e-12	7.00096e-12	8.57306e-12	1.04882e-11
1.34655e-16	1.72824e-16	2.21597e-16	2.83859e-16	3.63262e-16	4.64426e-16	5.93187e-16	7.56914e-16	9.64894e-16	1.22883e-15	1.56345e-15	1.98726e-15	2.52351e-15	3.20136e-15	4.05736e-15	5.13727e-15	6.49832e-15	8.212e-15	1.03676e-14	1.30763e-14	1.64767e-14	2.07414e-14	2.60847e-14	3.27728e-14	4.11359e-14	5.15832e-14	6.46214e-14	8.08771e-14	1.01124e-13	1.26318e-13	1.57636e-13	1.96529e-13	2.44782e-13	3.04588e-13	3.7864e-13	4.70243e-13	5.83444e-13	7.23198e-13	8.95565e-13	1.10795e-12	1.36937e-12	1.69085e-12	2.0858e-12	2.57052e-12	3.16484e-12	3.89282e-12	4.78365e-12	5.87269e-12	7.20273e-12	8.82551e-12
1.0386e-16	1.33562e-16	1.7159e-16	2.20229e-16	2.8238e-16	3.61717e-16	4.62891e-16	5.91785e-16	7.55831e-16	9.64409e-16	1.22934e-15	1.56553e-15	1.9917e-15	2.53142e-15	3.21424e-15	4.07727e-15	5.16698e-15	6.54154e-15	8.27369e-15	1.04543e-14	1.31968e-14	1.66424e-14	2.09672e-14	2.63901e-14	3.31833e-14	4.16845e-14	5.23126e-14	6.55866e-14	8.21486e-14	1.02793e-13	1.285e-13	1.6048e-13	2.00223e-13	2.49566e-13	3.10767e-13	3.866e-13	4.8047e-13	5.96552e-13	7.39961e-13	9.16953e-13	1.13518e-12	1.40397e-12	1.73473e-12	2.14132e-12	2.64066e-12	3.25327e-12	4.00412e-12	4.92349e-12	6.04809e-12	7.42236e-12
8.00388e-17	1.03131e-16	1.32755e-16	1.7072e-16	2.19325e-16	2.8149e-16	3.6092e-16	4.62307e-16	5.91592e-16	7.56286e-16	9.65876e-16	1.23234e-15	1.57076e-15	2.00014e-15	2.5444e-15	3.23357e-15	4.10536e-15	5.20707e-15	6.59793e-15	8.35209e-15	1.05622e-14	1.3344e-14	1.6842e-14	2.1236e-14	2.675e-14	3.36627e-14	4.23201e-14	5.31518e-14	6.66903e-14	8.35951e-14	1.04682e-13	1.3096e-13	1.63673e-13	2.04358e-13	2.54905e-13	3.17643e-13	3.95434e-13	4.91794e-13	6.11037e-13	7.58447e-13	9.40499e-13	1.16511e-12	1.44194e-12	1.78281e-12	2.20209e-12	2.71733e-12	3.34984e-12	4.12555e-12	5.07592e-12	6.23911e-12
6.16248e-17	7.95617e-17	1.02617e-16	1.32222e-16	1.70199e-16	2.18866e-16	2.81169e-16	3.60849e-16	4.62648e-16	5.92578e-16	7.58242e-16	9.69257e-16	1.23777e-15	1.57909e-15	2.01254e-15	2.56242e-15	3.25931e-15	4.14161e-15	5.25753e-15	6.66752e-15	8.44725e-15	1.06914e-14	1.35184e-14	1.70759e-14	2.15483e-14	2.71651e-14	3.4212e-14	4.30444e-14	5.41033e-14	6.79362e-14	8.52213e-14	1.06799e-13	1.33707e-13	1.67229e-13	2.08948e-13	2.60818e-13	3.25242e-13	4.05178e-13	5.04262e-13	6.26956e-13	7.78734e-13	9.663e-13	1.19786e-12	1.48345e-12	1.83531e-12	2.26838e-12	2.80089e-12	3.45499e-12	4.25765e-12	5.24162e-12
4.74061e-17	6.13262e-17	7.92541e-17	1.0232e-16	1.31967e-16	1.70034e-16	2.18862e-16	2.81429e-16	3.6152e-16	4.63938e-16	5.94775e-16	7.61747e-16	9.74617e-16	1.24572e-15	1.59065e-15	2.02905e-15	2.5857e-15	3.29175e-15	4.1864e-15	5.31889e-15	6.75098e-15	8.56008e-15	1.08431e-14	1.37214e-14	1.73463e-14	2.19069e-14	2.76389e-14	3.4836e-14	4.38633e-14	5.51748e-14	6.9334e-14	8.70398e-14	1.09158e-13	1.36761e-13	1.71172e-13	2.14029e-13	2.67349e-13	3.33619e-13	4.15902e-13	5.17962e-13	6.44425e-13	8.00965e-13	9.94542e-13	1.23367e-12	1.52878e-12	1.89259e-12	2.34065e-12	2.89191e-12	3.56945e-12	4.40135e-12
3.64357e-17	4.72286e-17	6.11566e-17	7.9112e-17	1.02236e-16	1.31985e-16	1.70218e-16	2.19305e-16	2.82263e-16	3.62927e-16	4.66172e-16	5.98183e-16	7.66803e-16	9.81963e-16	1.25623e-15	1.60547e-15	2.04974e-15	2.6143e-15	3.331e-15	4.23991e-15	5.39138e-15	6.84865e-15	8.69105e-15	1.1018e-14	1.39538e-14	1.76542e-14	2.23134e-14	2.81737e-14	3.55374e-14	4.47806e-14	5.63712e-14	7.08904e-14	8.90595e-14	1.11773e-13	1.40138e-13	1.75524e-13	2.19625e-13	2.74531e-13	3.42818e-13	4.27661e-13	5.32966e-13	6.63533e-13	8.25258e-13	1.02537e-12	1.27273e-12	1.57818e-12	1.95496e-12	2.41928e-12	2.99088e-12	3.69383e-12
2.79783e-17	3.63386e-17	4.71491e-17	6.11132e-17	7.91324e-17	1.0236e-16	1.32271e-16	1.70748e-16	2.20194e-16	2.83669e-16	3.6507e-16	4.69352e-16	6.02807e-16	7.7342e-16	9.91314e-16	1.2693e-15	1.62359e-15	2.07465e-15	2.64834e-15	3.37722e-15	4.30233e-15	5.47529e-15	6.96094e-15	8.84073e-15	1.12167e-14	1.42169e-14	1.80011e-14	2.27695e-14	2.87719e-14	3.63196e-14	4.58008e-14	5.76984e-14	7.2613e-14	9.12901e-14	1.14655e-13	1.43854e-13	1.80306e-13	2.25766e-13	2.82401e-13	3.52886e-13	4.40516e-13	5.49351e-13	6.84381e-13	8.51738e-13	1.05895e-12	1.31524e-12	1.6319e-12	2.02276e-12	2.50471e-12	3.09834e-12
2.14654e-17	2.79357e-17	3.6319e-17	4.71696e-17	6.11989e-17	7.93193e-17	1.02699e-16	1.32835e-16	1.71636e-16	2.21544e-16	2.8567e-16	3.67979e-16	4.73518e-16	6.08701e-16	7.81674e-16	1.00277e-15	1.28509e-15	1.64519e-15	2.10405e-15	2.68813e-15	3.43083e-15	4.37424e-15	5.57135e-15	7.08882e-15	9.01036e-15	1.1441e-14	1.45125e-14	1.83898e-14	2.32791e-14	2.94381e-14	3.71886e-14	4.69316e-14	5.91665e-14	7.45148e-14	9.37486e-14	1.17827e-13	1.47937e-13	1.85553e-13	2.32495e-13	2.91016e-13	3.63895e-13	4.5456e-13	5.67235e-13	7.07118e-13	8.80598e-13	1.09552e-12	1.3615e-12	1.69034e-12	2.09647e-12	2.59752e-12
1.64534e-17	2.14563e-17	2.79513e-17	3.63747e-17	4.72877e-17	6.14109e-17	7.96698e-17	1.0325e-16	1.33672e-16	1.72878e-16	2.23351e-16	2.88263e-16	3.71654e-16	4.78673e-16	6.15872e-16	7.91575e-16	1.01635e-15	1.30361e-15	1.67033e-15	2.138e-15	2.73379e-15	3.49198e-15	4.45585e-15	5.6799e-15	7.23272e-15	9.20056e-15	1.16917e-14	1.48421e-14	1.88218e-14	2.38441e-14	3.01753e-14	3.81482e-14	4.81779e-14	6.0782e-14	7.66043e-14	9.6446e-14	1.21302e-13	1.52406e-13	1.9129e-13	2.39846e-13	3.00417e-13	3.75899e-13	4.69862e-13	5.86708e-13	7.31858e-13	9.1198e-13	1.13526e-12	1.41176e-12	1.7538e-12	2.17646e-12
1.26008e-17	1.64655e-17	2.14932e-17	2.80267e-17	3.65081e-17	4.75065e-17	6.17537e-17	8.01899e-17	1.04021e-16	1.34795e-16	1.7449e-16	2.25639e-16	2.91477e-16	3.76133e-16	4.8487e-16	6.24391e-16	8.0322e-16	1.03219e-15	1.32505e-15	1.69923e-15	2.17681e-15	2.7857e-15	3.5612e-15	4.54786e-15	5.80182e-15	7.39383e-15	9.41287e-15	1.19708e-14	1.5208e-14	1.93005e-14	2.44688e-14	3.09889e-14	3.92055e-14	4.95493e-14	6.25569e-14	7.88972e-14	9.94024e-14	1.25107e-13	1.57294e-13	1.97558e-13	2.47871e-13	3.10674e-13	3.88986e-13	4.86533e-13	6.0791e-13	7.58781e-13	9.46113e-13	1.17847e-12	1.46637e-12	1.82272e-12
9.6416e-18	1.26244e-17	1.65127e-17	2.15757e-17	2.81615e-17	3.67188e-17	4.7826e-17	6.22276e-17	8.08807e-17	1.05015e-16	1.36206e-16	1.76477e-16	2.28414e-16	2.95325e-16	3.81435e-16	4.92135e-16	6.34295e-16	8.16661e-16	1.05035e-15	1.3495e-15	1.73203e-15	2.22065e-15	2.84413e-15	3.63884e-15	4.65071e-15	5.93773e-15	7.57295e-15	9.64838e-15	1.22797e-14	1.56122e-14	1.98284e-14	2.51567e-14	3.18834e-14	4.03665e-14	5.1053e-14	6.45011e-14	8.14061e-14	1.02634e-13	1.29263e-13	1.62629e-13	2.04394e-13	2.56617e-13	3.21845e-13	4.03231e-13	5.04669e-13	6.30965e-13	7.88042e-13	9.83196e-13	1.2254e-12	1.52566e-12
7.37056e-18	9.67054e-18	1.26748e-17	1.65947e-17	2.17038e-17	2.83558e-17	3.70072e-17	4.82471e-17	6.2834e-17	8.17444e-17	1.06233e-16	1.37912e-16	1.78848e-16	2.31688e-16	2.99822e-16	3.87582e-16	5.00499e-16	6.45629e-16	8.31959e-16	1.07093e-15	1.37708e-15	1.76888e-15	2.26975e-15	2.90936e-15	3.72527e-15	4.76494e-15	6.08832e-15	7.77103e-15	9.90831e-15	1.26201e-14	1.6057e-14	2.04083e-14	2.59115e-14	3.28637e-14	4.16374e-14	5.26976e-14	6.66253e-14	8.41451e-14	1.0616e-13	1.33793e-13	1.6844e-13	2.11837e-13	2.66134e-13	3.33994e-13	4.18717e-13	5.24377e-13	6.56007e-13	8.19816e-13	1.02345e-12	1.27632e-12
5.62955e-18	7.40142e-18	9.72057e-18	1.27527e-17	1.67129e-17	2.18793e-17	2.86122e-17	3.7377e-17	4.87746e-17	6.35797e-17	8.27902e-17	1.0769e-16	1.39929e-16	1.81624e-16	2.35493e-16	3.05012e-16	3.94631e-16	5.10039e-16	6.58492e-16	8.49247e-16	1.09409e-15	1.40802e-15	1.8101e-15	2.32451e-15	2.98193e-15	3.8212e-15	4.89146e-15	6.25481e-15	7.98962e-15	1.01947e-14	1.29946e-14	1.65457e-14	2.10448e-14	2.67389e-14	3.39373e-14	4.30279e-14	5.44954e-14	6.89456e-14	8.71348e-14	1.10005e-13	1.38731e-13	1.74772e-13	2.19942e-13	2.76492e-13	3.47213e-13	4.35559e-13	5.45803e-13	6.83225e-13	8.54338e-13	1.06717e-12
4.29581e-18	5.65955e-18	7.44817e-18	9.79149e-18	1.28582e-17	1.68672e-17	2.21022e-17	2.89309e-17	3.78286e-17	4.94095e-17	6.44661e-17	8.40205e-17	1.09388e-16	1.42262e-16	1.84816e-16	2.3984e-16	3.1091e-16	4.02607e-16	5.20788e-16	6.72934e-16	8.68593e-16	1.11994e-15	1.44246e-15	1.85586e-15	2.38517e-15	3.06215e-15	3.92706e-15	5.03085e-15	6.43795e-15	8.22977e-15	1.0509e-14	1.3405e-14	1.70807e-14	2.1741e-14	2.76431e-14	3.51097e-14	4.45452e-14	5.64559e-14	7.14744e-14	9.03912e-14	1.14192e-13	1.44105e-13	1.81659e-13	2.28755e-13	2.87751e-13	3.61575e-13	4.53852e-13	5.6907e-13	7.12773e-13	8.91808e-13
3.2752e-18	4.32387e-18	5.7021e-18	7.51147e-18	9.88424e-18	1.29924e-17	1.70594e-17	2.23751e-17	2.93154e-17	3.83666e-17	5.0158e-17	6.5502e-17	8.54472e-17	1.11345e-16	1.44933e-16	1.8845e-16	2.44767e-16	3.1757e-16	4.11579e-16	5.32839e-16	6.89076e-16	8.90159e-16	1.14867e-15	1.48066e-15	1.90652e-15	2.45222e-15	3.15068e-15	4.0437e-15	5.18422e-15	6.63922e-15	8.49336e-15	1.08536e-14	1.38546e-14	1.76663e-14	2.25024e-14	2.86312e-14	3.63899e-14	4.62011e-14	5.85941e-14	7.4231e-14	9.39394e-14	1.18752e-13	1.49956e-13	1.89154e-13	2.38342e-13	2.99996e-13	3.77191e-13	4.73737e-13	5.94354e-13	7.44876e-13
2.49482e-18	3.30047e-18	4.36151e-18	5.75733e-18	7.59154e-18	9.99915e-18	1.31559e-17	1.72903e-17	2.2699e-17	2.97672e-17	3.89935e-17	5.10237e-17	6.66922e-17	8.7077e-17	1.13568e-16	1.47957e-16	1.92547e-16	2.50302e-16	3.25025e-16	4.21593e-16	5.46256e-16	7.07006e-16	9.14062e-16	1.18047e-15	1.52285e-15	1.96239e-15	2.52603e-15	3.24801e-15	4.17179e-15	5.35245e-15	6.85976e-15	8.78195e-15	1.12305e-14	1.4346e-14	1.83059e-14	2.33334e-14	2.97091e-14	3.77857e-14	4.80056e-14	6.09232e-14	7.72326e-14	9.78013e-14	1.23713e-13	1.56319e-13	1.97304e-13	2.48764e-13	3.13304e-13	3.94159e-13	4.95341e-13	6.2182e-13
1.89862e-18	2.51698e-18	3.33306e-18	4.40885e-18	5.82544e-18	7.68868e-18	1.01367e-17	1.33494e-17	1.75609e-17	2.30755e-17	3.02885e-17	3.97123e-17	5.20107e-17	6.80427e-17	8.89184e-17	1.16071e-16	1.51347e-16	1.97127e-16	2.56472e-16	3.33316e-16	4.32705e-16	5.61112e-16	7.26823e-16	9.40436e-16	1.21549e-15	1.56926e-15	2.02377e-15	2.60704e-15	3.35472e-15	4.31208e-15	5.53655e-15	7.1009e-15	9.09725e-15	1.1642e-14	1.48823e-14	1.90035e-14	2.42392e-14	3.08835e-14	3.93058e-14	4.99701e-14	6.34579e-14	8.04979e-14	1.02001e-13	1.29107e-13	1.63237e-13	2.06162e-13	2.60089e-13	3.27763e-13	4.12592e-13	5.18806e-13
1.44363e-18	1.91782e-18	2.54493e-18	3.37334e-18	4.46643e-18	5.90715e-18	7.80391e-18	1.02982e-17	1.35747e-17	1.78738e-17	2.35081e-17	3.08842e-17	4.05295e-17	5.31281e-17	6.95655e-17	9.09873e-17	1.18874e-16	1.55134e-16	2.0223e-16	2.63331e-16	3.42512e-16	4.45007e-16	5.77531e-16	7.4869e-16	9.69497e-16	1.25403e-15	1.62027e-15	2.09115e-15	2.69589e-15	3.47165e-15	4.46568e-15	5.73796e-15	7.36455e-15	9.44176e-15	1.20914e-14	1.54676e-14	1.97644e-14	2.5227e-14	3.21636e-14	4.09622e-14	5.21099e-14	6.6218e-14	8.40527e-14	1.06573e-13	1.34977e-13	1.70763e-13	2.15797e-13	2.72407e-13	3.43486e-13	4.32634e-13
1.09666e-18	1.45994e-18	1.94139e-18	2.5787e-18	3.4214e-18	4.53439e-18	6.0027e-18	7.93757e-18	1.04844e-17	1.38328e-17	1.82301e-17	2.39984e-17	3.15565e-17	4.14485e-17	5.43804e-17	7.12671e-17	9.3293e-17	1.2199e-16	1.59335e-16	2.07879e-16	2.7091e-16	3.52658e-16	4.5856e-16	5.95596e-16	7.72719e-16	1.00139e-15	1.29629e-15	1.67616e-15	2.16492e-15	2.79307e-15	3.59945e-15	4.63346e-15	5.95784e-15	7.65221e-15	9.81747e-15	1.25813e-14	1.61053e-14	2.05933e-14	2.63025e-14	3.35571e-14	4.27648e-14	5.44381e-14	6.92206e-14	8.79191e-14	1.11544e-13	1.41359e-13	1.78945e-13	2.26271e-13	2.85794e-13	3.60575e-13
8.3235e-19	1.11042e-18	1.4797e-18	1.96958e-18	2.61866e-18	3.47773e-18	4.6134e-18	6.11301e-18	8.09094e-18	1.06967e-17	1.41258e-17	1.86331e-17	2.45509e-17	3.23115e-17	4.24774e-17	5.57786e-17	7.31622e-17	9.58552e-17	1.25445e-16	1.63985e-16	2.14122e-16	2.79274e-16	3.63839e-16	4.73475e-16	6.15454e-16	7.99106e-16	1.03639e-15	1.34262e-15	1.73737e-15	2.24565e-15	2.89936e-15	3.73916e-15	4.81677e-15	6.19795e-15	7.9662e-15	1.02274e-14	1.31157e-14	1.68006e-14	2.14968e-14	2.74746e-14	3.50752e-14	4.47282e-14	5.69736e-14	7.24898e-14	9.21281e-14	1.16955e-13	1.48306e-13	1.87848e-13	2.37668e-13	3.00362e-13
6.31171e-19	8.43814e-19	1.12681e-18	1.50301e-18	2.00252e-18	2.665e-18	3.54261e-18	4.70386e-18	6.23866e-18	8.26482e-18	1.09366e-17	1.44555e-17	1.90851e-17	2.51686e-17	3.31534e-17	4.36219e-17	5.73306e-17	7.52618e-17	9.86889e-17	1.29261e-16	1.69112e-16	2.20997e-16	2.88472e-16	3.76122e-16	4.89845e-16	6.3723e-16	8.28017e-16	1.0747e-15	1.3933e-15	1.8043e-15	2.33388e-15	3.01546e-15	3.89168e-15	5.0168e-15	6.45987e-15	8.3086e-15	1.06743e-14	1.3698e-14	1.75583e-14	2.24809e-14	2.87511e-14	3.67284e-14	4.68659e-14	5.97337e-14	7.60483e-14	9.67092e-14	1.22844e-13	1.55865e-13	1.97538e-13	2.50069e-13
4.78171e-19	6.40628e-19	8.57295e-19	1.14592e-18	1.52997e-18	2.04038e-18	2.71795e-18	3.61638e-18	4.80626e-18	6.38032e-18	8.46017e-18	1.12052e-17	1.48237e-17	1.95885e-17	2.5855e-17	3.40871e-17	4.48888e-17	5.90457e-17	7.75784e-17	1.01811e-16	1.3346e-16	1.74747e-16	2.28545e-16	2.98562e-16	3.89584e-16	5.07773e-16	6.61059e-16	8.59635e-16	1.11658e-15	1.44867e-15	1.87738e-15	2.43017e-15	3.14213e-15	4.05802e-15	5.2349e-15	6.74536e-15	8.6817e-15	1.11611e-14	1.43323e-14	1.83834e-14	2.35526e-14	3.01409e-14	3.85281e-14	4.91928e-14	6.27379e-14	7.99213e-14	1.01695e-13	1.29253e-13	1.64091e-13	2.08081e-13
3.61941e-19	4.85945e-19	6.5168e-19	8.7293e-19	1.16794e-18	1.56085e-18	2.08353e-18	2.77802e-18	3.69972e-18	4.92153e-18	6.53927e-18	8.67873e-18	1.15049e-17	1.52337e-17	2.01477e-17	2.66161e-17	3.51206e-17	4.6289e-17	6.09385e-17	8.01316e-17	1.05248e-16	1.38078e-16	1.80938e-16	2.3683e-16	3.09629e-16	4.04338e-16	5.27407e-16	6.87142e-16	8.94224e-16	1.16237e-15	1.50918e-15	1.95721e-15	2.53532e-15	3.28041e-15	4.23957e-15	5.47286e-15	7.05678e-15	9.08863e-15	1.1692e-14	1.50238e-14	1.92828e-14	2.47207e-14	3.16556e-14	4.04893e-14	5.17285e-14	6.60115e-14	8.41413e-14	1.07127e-13	1.36235e-13	1.73053e-13
2.73706e-19	3.68269e-19	4.94925e-19	6.64365e-19	8.90776e-19	1.19295e-18	1.59578e-18	2.13214e-18	2.84546e-18	3.79301e-18	5.05021e-18	6.71627e-18	8.92158e-18	1.18372e-17	1.56874e-17	2.07657e-17	2.7456e-17	3.62595e-17	4.783e-17	6.30193e-17	8.29357e-17	1.09019e-16	1.4314e-16	1.87721e-16	2.459e-16	3.21737e-16	4.20471e-16	5.48867e-16	7.15638e-16	9.31996e-16	1.21236e-15	1.57522e-15	2.04431e-15	2.65002e-15	3.4312e-15	4.43749e-15	5.73225e-15	7.3962e-15	9.53207e-15	1.22705e-14	1.57773e-14	2.02627e-14	2.59932e-14	3.33056e-14	4.26257e-14	5.44906e-14	6.95773e-14	8.87381e-14	1.13044e-13	1.43842e-13
2.068e-19	2.78846e-19	3.75551e-19	5.05199e-19	6.78807e-19	9.11004e-19	1.22119e-18	1.63508e-18	2.18666e-18	2.9209e-18	3.89709e-18	5.19344e-18	6.9129e-18	9.19084e-18	1.22051e-17	1.61889e-17	2.14478e-17	2.83818e-17	3.75134e-17	4.9525e-17	6.5306e-17	8.60146e-17	1.13157e-16	1.4869e-16	1.95153e-16	2.55833e-16	3.34989e-16	4.38121e-16	5.72334e-16	7.46786e-16	9.73272e-16	1.26696e-15	1.64734e-15	2.13941e-15	2.77522e-15	3.59577e-15	4.65349e-15	6.01528e-15	7.7665e-15	1.00158e-14	1.29015e-14	1.65991e-14	2.13315e-14	2.73811e-14	3.51052e-14	4.49557e-14	5.7503e-14	7.34663e-14	9.37516e-14	1.19498e-13
1.56106e-19	2.10946e-19	2.84715e-19	3.83825e-19	5.16825e-19	6.95087e-19	9.33731e-19	1.25282e-18	1.67898e-18	2.24742e-18	3.00478e-18	4.0126e-18	5.35211e-18	7.13036e-18	9.48821e-18	1.26108e-17	1.67413e-17	2.21984e-17	2.93995e-17	3.88907e-17	5.13852e-17	6.78137e-17	8.93889e-17	1.17689e-16	1.54766e-16	2.03284e-16	2.66696e-16	3.49477e-16	4.57411e-16	5.97974e-16	7.80809e-16	1.01834e-15	1.32658e-15	1.72606e-15	2.24321e-15	2.91185e-15	3.77535e-15	4.88914e-15	6.32405e-15	8.17045e-15	1.05435e-14	1.35898e-14	1.74955e-14	2.24973e-14	2.88949e-14	3.70681e-14	4.74972e-14	6.0789e-14	7.77087e-14	9.92209e-14
1.17729e-19	1.59432e-19	2.15651e-19	2.91345e-19	3.9314e-19	5.2987e-19	7.13302e-19	9.5909e-19	1.28804e-18	1.72774e-18	2.31479e-18	3.09762e-18	4.14025e-18	5.52722e-18	7.37005e-18	9.81558e-18	1.3057e-17	1.73483e-17	2.30224e-17	3.0516e-17	4.04005e-17	5.34232e-17	7.05594e-17	9.30816e-17	1.22647e-16	1.6141e-16	2.12172e-16	2.78566e-16	3.65303e-16	4.78476e-16	6.25967e-16	8.17948e-16	1.06754e-15	1.39163e-15	1.81197e-15	2.35645e-15	3.06091e-15	3.97125e-15	5.1462e-15	6.66087e-15	8.6111e-15	1.11191e-14	1.43406e-14	1.84734e-14	2.3769e-14	3.05464e-14	3.92097e-14	5.02703e-14	6.43745e-14	8.23381e-14
8.87078e-20	1.20393e-19	1.63198e-19	2.20958e-19	2.98801e-19	4.03583e-19	5.44455e-19	7.33616e-19	9.87313e-19	1.32715e-18	1.78181e-18	2.38937e-18	3.20025e-18	4.28117e-18	5.72031e-18	7.63407e-18	1.01759e-17	1.35477e-17	1.80151e-17	2.3927e-17	3.17408e-17	4.2056e-17	5.56565e-17	7.35671e-17	9.71248e-17	1.28072e-16	1.68679e-16	2.21894e-16	2.91547e-16	3.82605e-16	5.01503e-16	6.56561e-16	8.58532e-16	1.12129e-15	1.46271e-15	1.9058e-15	2.48015e-15	3.22373e-15	4.18522e-15	5.42698e-15	7.02874e-15	9.09238e-15	1.17478e-14	1.51607e-14	1.95415e-14	2.51582e-14	3.23505e-14	4.15493e-14	5.32999e-14	6.8292e-14
6.67779e-20	9.08277e-20	1.2339e-19	1.67422e-19	2.26894e-19	3.07118e-19	4.15206e-19	5.60655e-19	7.56141e-19	1.01855e-18	1.37038e-18	1.8415e-18	2.47159e-18	3.31327e-18	4.4362e-18	5.93254e-18	7.92401e-18	1.05712e-17	1.40857e-17	1.8746e-17	2.4918e-17	3.3082e-17	4.38678e-17	5.80999e-17	7.68565e-17	1.01545e-16	1.34003e-16	1.76623e-16	2.32516e-16	3.05727e-16	4.01505e-16	5.26651e-16	6.89971e-16	9.02848e-16	1.17998e-15	1.54031e-15	2.00826e-15	2.61522e-15	3.4015e-15	4.41885e-15	5.73356e-15	7.43045e-15	9.61796e-15	1.24344e-14	1.60563e-14	2.07082e-14	2.66757e-14	3.43214e-14	4.41053e-14	5.66101e-14
5.02248e-20	6.84631e-20	9.32104e-20	1.26748e-19	1.72144e-19	2.33513e-19	3.16374e-19	4.28116e-19	5.7862e-19	7.81079e-19	1.05309e-18	1.41811e-18	1.90733e-18	2.56218e-18	3.43768e-18	4.60672e-18	6.1658e-18	8.24247e-18	1.10052e-17	1.4676e-17	1.95474e-17	2.60041e-17	3.45513e-17	4.58522e-17	6.07751e-17	8.04569e-17	1.06383e-16	1.40492e-16	1.85312e-16	2.44133e-16	3.21234e-16	4.22171e-16	5.54148e-16	7.265e-16	9.51299e-16	1.24414e-15	1.62516e-15	2.12028e-15	2.76287e-15	3.59585e-15	4.67429e-15	6.06877e-15	7.8697e-15	1.01927e-14	1.31853e-14	1.70359e-14	2.19843e-14	2.83356e-14	3.64774e-14	4.69018e-14
3.77405e-20	5.15585e-20	7.03494e-20	9.58707e-20	1.3049e-19	1.77393e-19	2.40859e-19	3.2663e-19	4.424e-19	5.98467e-19	8.08598e-19	1.09117e-18	1.47068e-18	1.97975e-18	2.66177e-18	3.57435e-18	4.79393e-18	6.42173e-18	8.59171e-18	1.14809e-17	1.53227e-17	2.04252e-17	2.71933e-17	3.61598e-17	4.80238e-17	6.37022e-17	8.43957e-17	1.11674e-16	1.47589e-16	1.94815e-16	2.56837e-16	3.3819e-16	4.44766e-16	5.84212e-16	7.66437e-16	1.00427e-15	1.3143e-15	1.71792e-15	2.24275e-15	2.92434e-15	3.80839e-15	4.95364e-15	6.43539e-15	8.35014e-15	1.08213e-14	1.40067e-14	1.81076e-14	2.33805e-14	3.0152e-14	3.88371e-14
2.83327e-20	3.87917e-20	5.30461e-20	7.24487e-20	9.88258e-20	1.34639e-19	1.83205e-19	2.4898e-19	3.37952e-19	4.58151e-19	6.20332e-19	8.38886e-19	1.13304e-18	1.52844e-18	2.05929e-18	2.77107e-18	3.72427e-18	4.99916e-18	6.70219e-18	8.97428e-18	1.20018e-17	1.60308e-17	2.13859e-17	2.84946e-17	3.79194e-17	5.03992e-17	6.69035e-17	8.8703e-17	1.1746e-16	1.55349e-16	2.05205e-16	2.70726e-16	3.56728e-16	4.69471e-16	6.17082e-16	8.10106e-16	1.06219e-15	1.39101e-15	1.81937e-15	2.37671e-15	3.10095e-15	4.04089e-15	5.25925e-15	6.83653e-15	8.87588e-15	1.15094e-14	1.49058e-14	1.92808e-14	2.49092e-14	3.21409e-14
2.12511e-20	2.91605e-20	3.99639e-20	5.47016e-20	7.47808e-20	1.02103e-19	1.39234e-19	1.89632e-19	2.57951e-19	3.50447e-19	4.75515e-19	6.44416e-19	8.72221e-19	1.17909e-18	1.59193e-18	2.14665e-18	2.89107e-18	3.88878e-18	5.22431e-18	7.00975e-18	9.39367e-18	1.25727e-17	1.68066e-17	2.24383e-17	2.99199e-17	3.98464e-17	5.30003e-17	7.04088e-17	9.34189e-17	1.23795e-16	1.63844e-16	2.16579e-16	2.85932e-16	3.77024e-16	4.96518e-16	6.53072e-16	8.5792e-16	1.12562e-15	1.47502e-15	1.93047e-15	2.52342e-15	3.2944e-15	4.29559e-15	5.59409e-15	7.27606e-15	9.452e-15	1.22634e-14	1.58913e-14	2.05669e-14	2.65851e-14
1.59245e-20	2.19e-20	3.00801e-20	4.12638e-20	5.65345e-20	7.73594e-20	1.05722e-19	1.44303e-19	1.96716e-19	2.67829e-19	3.64192e-19	4.94604e-19	6.70874e-19	9.08822e-19	1.22962e-18	1.66157e-18	2.24245e-18	3.0226e-18	4.06905e-18	5.47094e-18	7.34658e-18	9.8529e-18	1.31977e-17	1.76558e-17	2.35902e-17	3.14798e-17	4.19554e-17	5.58469e-17	7.42447e-17	9.85797e-17	1.30727e-16	1.7314e-16	2.29027e-16	3.02575e-16	3.99239e-16	5.26126e-16	6.92471e-16	9.10269e-16	1.19507e-15	1.56702e-15	2.05216e-15	2.68413e-15	3.50633e-15	4.57465e-15	5.961e-15	7.75776e-15	1.00835e-14	1.30901e-14	1.69718e-14	2.19772e-14
1.19224e-20	1.64328e-20	2.2621e-20	3.11002e-20	4.27037e-20	5.85623e-20	8.02087e-20	1.09717e-19	1.49893e-19	2.0452e-19	2.78704e-19	3.79316e-19	5.15596e-19	6.99953e-19	9.49029e-19	1.28511e-18	1.73802e-18	2.34756e-18	3.16689e-18	4.26676e-18	5.74137e-18	7.71586e-18	1.03563e-17	1.38827e-17	1.85865e-17	2.48526e-17	3.31892e-17	4.42663e-17	5.8966e-17	7.84479e-17	1.04235e-16	1.38323e-16	1.83329e-16	2.42671e-16	3.20815e-16	4.2359e-16	5.58582e-16	7.35667e-16	9.67669e-16	1.27123e-15	1.66792e-15	2.18563e-15	2.86043e-15	3.73884e-15	4.88085e-15	6.36366e-15	8.28648e-15	1.07767e-14	1.39976e-14	1.81583e-14
8.91785e-21	1.23192e-20	1.69962e-20	2.3419e-20	3.22279e-20	4.42937e-20	6.07992e-20	8.33492e-20	1.14117e-19	1.56044e-19	2.13104e-19	2.90659e-19	3.95932e-19	5.38648e-19	7.31875e-19	9.93152e-19	1.34599e-18	1.82186e-18	2.46283e-18	3.32508e-18	4.48349e-18	6.03778e-18	8.12056e-18	1.09079e-17	1.46334e-17	1.96063e-17	2.62358e-17	3.50623e-17	4.67987e-17	6.23842e-17	8.30544e-17	1.10433e-16	1.4665e-16	1.94497e-16	2.57628e-16	3.40815e-16	4.50291e-16	5.94177e-16	7.83044e-16	1.03063e-15	1.35479e-15	1.77863e-15	2.33211e-15	3.05393e-15	3.99409e-15	5.21705e-15	6.80583e-15	8.86717e-15	1.15382e-14	1.49947e-14
6.66418e-21	9.2267e-21	1.27582e-20	1.76187e-20	2.42997e-20	3.34712e-20	4.60452e-20	6.32617e-20	8.6804e-20	1.18955e-19	1.62804e-19	2.22532e-19	3.03783e-19	4.14168e-19	5.6394e-19	7.66888e-19	1.04154e-18	1.41273e-18	1.91376e-18	2.58917e-18	3.49844e-18	4.72098e-18	6.36259e-18	8.56403e-18	1.15124e-17	1.5456e-17	2.07239e-17	2.77517e-17	3.71151e-17	4.95742e-17	6.61309e-17	8.81041e-17	1.17228e-16	1.5578e-16	2.06745e-16	2.74032e-16	3.62753e-16	4.79585e-16	6.33233e-16	8.35037e-16	1.09974e-15	1.44651e-15	1.90018e-15	2.49295e-15	3.26645e-15	4.27448e-15	5.58643e-15	7.29171e-15	9.50537e-15	1.23752e-14
4.97561e-21	6.9044e-21	9.56852e-21	1.32435e-20	1.83062e-20	2.52715e-20	3.48421e-20	4.79752e-20	6.59732e-20	9.0606e-20	1.24276e-19	1.70237e-19	2.32894e-19	3.18203e-19	4.34199e-19	5.91713e-19	8.05329e-19	1.09465e-18	1.48599e-18	2.01462e-18	2.7278e-18	3.68867e-18	4.98158e-18	6.71898e-18	9.05062e-18	1.21757e-17	1.63586e-17	2.19503e-17	2.94153e-17	3.93682e-17	5.26207e-17	7.02438e-17	9.36481e-17	1.24689e-16	1.65806e-16	2.20196e-16	2.92051e-16	3.86854e-16	5.11771e-16	6.76153e-16	8.92182e-16	1.17572e-15	1.54736e-15	2.03385e-15	2.66986e-15	3.50023e-15	4.58296e-15	5.99288e-15	7.82645e-15	1.02079e-14
3.71147e-21	5.1619e-21	7.16981e-21	9.94581e-21	1.37787e-20	1.90638e-20	2.63418e-20	3.63511e-20	5.00984e-20	6.89548e-20	9.47852e-20	1.30122e-19	1.78401e-19	2.44274e-19	3.34035e-19	4.56187e-19	6.22197e-19	8.47516e-19	1.15293e-18	1.56637e-18	2.12529e-18	2.87992e-18	3.8974e-18	5.26752e-18	7.11005e-18	9.58459e-18	1.29036e-17	1.73493e-17	2.32964e-17	3.12415e-17	4.18418e-17	5.59659e-17	7.47606e-17	9.97372e-17	1.32885e-16	1.76821e-16	2.34976e-16	3.11854e-16	4.13346e-16	5.47158e-16	7.23348e-16	9.55031e-16	1.25928e-15	1.65831e-15	2.18094e-15	2.86456e-15	3.75758e-15	4.9226e-15	6.44046e-15	8.41543e-15
2.76588e-21	3.85552e-21	5.36741e-21	7.46237e-21	1.03614e-20	1.43679e-20	1.98974e-20	2.75189e-20	3.80098e-20	5.24314e-20	7.22301e-20	9.93747e-20	1.36541e-19	1.87363e-19	2.56763e-19	3.5141e-19	4.80315e-19	6.55645e-19	8.93804e-19	1.21688e-18	1.65456e-18	2.24672e-18	3.04683e-18	4.12645e-18	5.58132e-18	7.53925e-18	1.01707e-17	1.37027e-17	1.8437e-17	2.47746e-17	3.32471e-17	4.45588e-17	5.96408e-17	7.97234e-17	1.06429e-16	1.41894e-16	1.8893e-16	2.51228e-16	3.33633e-16	4.42487e-16	5.86089e-16	7.75279e-16	1.0242e-15	1.35127e-15	1.78047e-15	2.34292e-15	3.07901e-15	4.04108e-15	5.29683e-15	6.93373e-15
2.05936e-21	2.87722e-21	4.01459e-21	5.59416e-21	7.78496e-21	1.08194e-20	1.50168e-20	2.08151e-20	2.88142e-20	3.98346e-20	5.49973e-20	7.58314e-20	1.0442e-19	1.43597e-19	1.97212e-19	2.70488e-19	3.70501e-19	5.06825e-19	6.92394e-19	9.44661e-19	1.28714e-18	1.75147e-18	2.38015e-18	3.23024e-18	4.37817e-18	5.92621e-18	8.01104e-18	1.0815e-17	1.45812e-17	1.9633e-17	2.64002e-17	3.54532e-17	4.75478e-17	6.36844e-17	8.5185e-17	1.13794e-16	1.51812e-16	2.02263e-16	2.69127e-16	3.57622e-16	4.74591e-16	6.28988e-16	8.32516e-16	1.10045e-15	1.4527e-15	1.91518e-15	2.52158e-15	3.3156e-15	4.35391e-15	5.70985e-15
1.53185e-21	2.14512e-21	2.99993e-21	4.18978e-21	5.84378e-21	8.13992e-21	1.13232e-20	1.57304e-20	2.18239e-20	3.02377e-20	4.18396e-20	5.78161e-20	7.97871e-20	1.09961e-19	1.51345e-19	2.08028e-19	2.85559e-19	3.91466e-19	5.35937e-19	7.32753e-19	1.00052e-18	1.36431e-18	1.85791e-18	2.52674e-18	3.43177e-18	4.65478e-18	6.30527e-18	8.52964e-18	1.15234e-17	1.55473e-17	2.09484e-17	2.81884e-17	3.78803e-17	5.0837e-17	6.81349e-17	9.11973e-17	1.21904e-16	1.62734e-16	2.16951e-16	2.88847e-16	3.84058e-16	5.09977e-16	6.76282e-16	8.9563e-16	1.18455e-15	1.56459e-15	2.06382e-15	2.71874e-15	3.57674e-15	4.69928e-15
1.13845e-21	1.59789e-21	2.23974e-21	3.13522e-21	4.38286e-21	6.11877e-21	8.53081e-21	1.18777e-20	1.65157e-20	2.29339e-20	3.18037e-20	4.40449e-20	6.09162e-20	8.41373e-20	1.16055e-19	1.59866e-19	2.19921e-19	3.02132e-19	4.14521e-19	5.67955e-19	7.77142e-19	1.06195e-18	1.4492e-18	1.97502e-18	2.68803e-18	3.65355e-18	4.95924e-18	6.72254e-18	9.10062e-18	1.23035e-17	1.66113e-17	2.23974e-17	3.01586e-17	4.0555e-17	5.44624e-17	7.30413e-17	9.7827e-17	1.30849e-16	1.74783e-16	2.33156e-16	3.10609e-16	4.13239e-16	5.49046e-16	7.28508e-16	9.6534e-16	1.27746e-15	1.68823e-15	2.2281e-15	2.9367e-15	3.86548e-15
8.45294e-22	1.18917e-21	1.67067e-21	2.34399e-21	3.28422e-21	4.59542e-21	6.42142e-21	8.96091e-21	1.24878e-20	1.73795e-20	2.41547e-20	3.35259e-20	4.64701e-20	6.43252e-20	8.89208e-20	1.22755e-19	1.69235e-19	2.33001e-19	3.2036e-19	4.39879e-19	6.03175e-19	8.25976e-19	1.12955e-18	1.54263e-18	2.10392e-18	2.86559e-18	3.89773e-18	5.2945e-18	7.18213e-18	9.72963e-18	1.3163e-17	1.77839e-17	2.39947e-17	3.23309e-17	4.35047e-17	5.84614e-17	7.84544e-17	1.05143e-16	1.40721e-16	1.88084e-16	2.51051e-16	3.34646e-16	4.45476e-16	5.92215e-16	7.8623e-16	1.0424e-15	1.38018e-15	1.82496e-15	2.40982e-15	3.17784e-15
6.27029e-22	8.84153e-22	1.24502e-21	1.7508e-21	2.45871e-21	3.44817e-21	4.82925e-21	6.7543e-21	9.43392e-21	1.31587e-20	1.83293e-20	2.5497e-20	3.54194e-20	4.91366e-20	6.80736e-20	9.41809e-20	1.30124e-19	1.79541e-19	2.47388e-19	3.40412e-19	4.67779e-19	6.41931e-19	8.79724e-19	1.20397e-18	1.64549e-18	2.24587e-18	3.06115e-18	4.16673e-18	5.66393e-18	7.68865e-18	1.0423e-17	1.41107e-17	1.90771e-17	2.57566e-17	3.47277e-17	4.67599e-17	6.28757e-17	8.44311e-17	1.13223e-16	1.51627e-16	2.02781e-16	2.70827e-16	3.61216e-16	4.81121e-16	6.39958e-16	8.50081e-16	1.12767e-15	1.49387e-15	1.97631e-15	2.61101e-15
4.64706e-22	6.5679e-22	9.27002e-22	1.30659e-21	1.83911e-21	2.58511e-21	3.62876e-21	5.08678e-21	7.12089e-21	9.95477e-21	1.38974e-20	1.93751e-20	2.69749e-20	3.75044e-20	5.20728e-20	7.22015e-20	9.99741e-20	1.3824e-19	1.90892e-19	2.63238e-19	3.62507e-19	4.98528e-19	6.8465e-19	9.38977e-19	1.28602e-18	1.75892e-18	2.40244e-18	3.27691e-18	4.46358e-18	6.07168e-18	8.24786e-18	1.11887e-17	1.51574e-17	2.05058e-17	2.77036e-17	3.73768e-17	5.03587e-17	6.7757e-17	9.10417e-17	1.22161e-16	1.63694e-16	2.19049e-16	2.92721e-16	3.90639e-16	5.20599e-16	6.92849e-16	9.20832e-16	1.22217e-15	1.61989e-15	2.14413e-15
3.44075e-22	4.87431e-22	6.89565e-22	9.7418e-22	1.37438e-21	1.9363e-21	2.72423e-21	3.8275e-21	5.37019e-21	7.52429e-21	1.05279e-20	1.47104e-20	2.05261e-20	2.86017e-20	3.97995e-20	5.53053e-20	7.67464e-20	1.06353e-19	1.47179e-19	2.03397e-19	2.80702e-19	3.86854e-19	5.32418e-19	7.31745e-19	1.00431e-18	1.37651e-18	1.88406e-18	2.5752e-18	3.51504e-18	4.79129e-18	6.52193e-18	8.86549e-18	1.20346e-17	1.63141e-17	2.2085e-17	2.98562e-17	4.03064e-17	5.43395e-17	7.31577e-17	9.83576e-17	1.32056e-16	1.77056e-16	2.37065e-16	3.16975e-16	4.2324e-16	5.64353e-16	7.51482e-16	9.99283e-16	1.32697e-15	1.7597e-15
2.5453e-22	3.61422e-22	5.12492e-22	7.25702e-22	1.02619e-21	1.44909e-21	2.04342e-21	2.87754e-21	4.04652e-21	5.68251e-21	7.96886e-21	1.11597e-20	1.56064e-20	2.17948e-20	3.0395e-20	4.233e-20	5.88698e-20	8.17588e-20	1.1339e-19	1.57041e-19	2.17195e-19	2.99975e-19	4.13731e-19	5.69836e-19	7.83752e-19	1.07648e-18	1.4765e-18	2.02235e-18	2.76617e-18	3.77833e-18	5.15369e-18	7.01997e-18	9.54885e-18	1.29708e-17	1.75945e-17	2.38335e-17	3.22402e-17	4.35517e-17	5.87505e-17	7.91437e-17	1.06468e-16	1.43028e-16	1.91877e-16	2.57052e-16	3.4389e-16	4.59426e-16	6.1293e-16	8.16592e-16	1.08642e-15	1.44341e-15
1.88114e-22	2.67741e-22	3.80542e-22	5.40113e-22	7.65526e-22	1.0835e-21	1.53141e-21	2.16146e-21	3.04648e-21	4.28788e-21	6.02671e-21	8.45886e-21	1.1856e-20	1.65942e-20	2.31937e-20	3.23725e-20	4.51209e-20	6.28019e-20	8.72894e-20	1.21156e-19	1.67927e-19	2.32429e-19	3.21259e-19	4.43419e-19	6.11177e-19	8.41227e-19	1.15626e-18	1.58704e-18	2.17529e-18	2.97742e-18	4.06965e-18	5.5548e-18	7.57136e-18	1.03056e-17	1.40077e-17	1.90132e-17	2.57714e-17	3.4883e-17	4.71503e-17	6.36429e-17	8.57846e-17	1.15468e-16	1.55207e-16	2.08331e-16	2.79249e-16	3.73786e-16	4.99631e-16	6.66915e-16	8.88967e-16	1.1833e-15
1.38895e-22	1.98154e-22	2.82299e-22	4.01611e-22	5.70546e-22	8.09404e-22	1.14665e-21	1.62212e-21	2.29154e-21	3.23266e-21	4.5539e-21	6.40613e-21	8.99908e-21	1.26238e-20	1.76836e-20	2.47367e-20	3.45544e-20	4.82008e-20	6.7142e-20	9.33951e-20	1.29731e-19	1.79951e-19	2.4926e-19	3.4478e-19	4.76235e-19	6.56886e-19	9.04792e-19	1.24451e-18	1.70937e-18	2.34458e-18	3.21131e-18	4.39229e-18	5.99915e-18	8.18234e-18	1.11444e-17	1.51574e-17	2.05865e-17	2.7921e-17	3.78155e-17	5.11444e-17	6.90744e-17	9.31593e-17	1.25466e-16	1.68739e-16	2.26618e-16	3.03924e-16	4.07028e-16	5.44346e-16	7.2697e-16	9.69499e-16
1.02462e-22	1.46522e-22	2.09234e-22	2.98363e-22	4.24858e-22	6.04127e-22	8.57822e-22	1.21633e-21	1.72224e-21	2.43511e-21	3.43819e-21	4.84759e-21	6.82508e-21	9.59567e-21	1.34719e-20	1.88872e-20	2.64418e-20	3.69658e-20	5.16055e-20	7.1941e-20	1.00148e-19	1.39218e-19	1.93255e-19	2.67889e-19	3.7082e-19	5.12575e-19	7.07518e-19	9.75221e-19	1.34232e-18	1.84498e-18	2.5323e-18	3.47075e-18	4.75026e-18	6.49228e-18	8.8606e-18	1.20758e-17	1.64343e-17	2.23345e-17	3.03099e-17	4.10753e-17	5.55855e-17	7.51153e-17	1.01363e-16	1.3659e-16	1.838e-16	2.46977e-16	3.31401e-16	4.44055e-16	5.94164e-16	7.93892e-16
7.55125e-23	1.08241e-22	1.54933e-22	2.21452e-22	3.16078e-22	4.50497e-22	6.41165e-22	9.11231e-22	1.29321e-21	1.8327e-21	2.59354e-21	3.66503e-21	5.17182e-21	7.28769e-21	1.02546e-20	1.44088e-20	2.02171e-20	2.83263e-20	3.96317e-20	5.53704e-20	7.72491e-20	1.0762e-19	1.49717e-19	2.07984e-19	2.88517e-19	3.99664e-19	5.52839e-19	7.63633e-19	1.0533e-18	1.45078e-18	1.99541e-18	2.74059e-18	3.7587e-18	5.14769e-18	7.03994e-18	9.61406e-18	1.31107e-17	1.78537e-17	2.42779e-17	3.29668e-17	4.47016e-17	6.05272e-17	8.18391e-17	1.10497e-16	1.48979e-16	2.00577e-16	2.69661e-16	3.62024e-16	4.85331e-16	6.49711e-16
5.56014e-23	7.98897e-23	1.14623e-22	1.64222e-22	2.34946e-22	3.35645e-22	4.78818e-22	6.82083e-22	9.70245e-22	1.37817e-21	1.95479e-21	2.7687e-21	3.91586e-21	5.5304e-21	7.79943e-21	1.09836e-20	1.54457e-20	2.16892e-20	3.0413e-20	4.25844e-20	5.95414e-20	8.31315e-20	1.15901e-19	1.61357e-19	2.24319e-19	3.11402e-19	4.31672e-19	5.97535e-19	8.25942e-19	1.14002e-18	1.57128e-18	2.16258e-18	2.97214e-18	4.07889e-18	5.58975e-18	7.64927e-18	1.04526e-17	1.42629e-17	1.94342e-17	2.64426e-17	3.59269e-17	4.8743e-17	6.60361e-17	8.93365e-17	1.20685e-16	1.62801e-16	2.19299e-16	2.9498e-16	3.96212e-16	5.31423e-16
4.09023e-23	5.891e-23	8.47234e-23	1.21672e-22	1.74482e-22	2.49852e-22	3.57263e-22	5.10113e-22	7.27305e-22	1.03548e-21	1.4721e-21	2.08981e-21	2.96243e-21	4.19337e-21	5.92722e-21	8.36588e-21	1.17908e-20	1.6594e-20	2.33201e-20	3.27253e-20	4.58573e-20	6.41662e-20	8.96556e-20	1.2509e-19	1.74276e-19	2.42453e-19	3.36815e-19	4.67226e-19	6.47196e-19	8.95195e-19	1.23644e-18	1.7053e-18	2.34856e-18	3.2298e-18	4.4353e-18	6.08196e-18	8.32793e-18	1.13868e-17	1.55469e-17	2.11961e-17	2.88564e-17	3.92285e-17	5.32518e-17	7.21839e-17	9.77055e-17	1.3206e-16	1.78237e-16	2.40213e-16	3.23272e-16	4.34424e-16
3.00602e-23	4.33984e-23	6.25639e-23	9.00621e-23	1.29458e-22	1.85817e-22	2.66323e-22	3.81155e-22	5.44707e-22	7.77307e-22	1.10762e-21	1.57601e-21	2.2392e-21	3.17686e-21	4.5006e-21	6.36666e-21	8.99336e-21	1.26853e-20	1.78668e-20	2.51283e-20	3.52898e-20	4.94882e-20	6.92985e-20	9.6898e-20	1.35293e-19	1.88626e-19	2.62603e-19	3.65061e-19	5.06757e-19	7.0243e-19	9.72243e-19	1.34374e-18	1.85449e-18	2.55567e-18	3.51683e-18	4.83245e-18	6.63059e-18	9.08461e-18	1.24288e-17	1.69793e-17	2.31623e-17	3.15508e-17	4.2915e-17	5.82877e-17	7.9052e-17	1.07058e-16	1.44775e-16	1.95495e-16	2.63602e-16	3.5492e-16
2.20721e-23	3.19425e-23	4.61592e-23	6.66058e-23	9.59687e-23	1.38074e-22	1.98362e-22	2.84557e-22	4.07609e-22	5.83019e-22	8.32696e-22	1.18756e-21	1.69117e-21	2.40482e-21	3.41464e-21	4.84139e-21	6.85424e-21	9.68978e-21	1.36783e-20	1.92804e-20	2.71371e-20	3.81395e-20	5.35243e-20	7.50052e-20	1.04953e-19	1.46645e-19	2.04598e-19	2.85036e-19	3.96518e-19	5.50795e-19	7.6398e-19	1.05813e-18	1.46339e-18	2.0209e-18	2.78674e-18	3.83717e-18	5.27583e-18	7.24327e-18	9.92987e-18	1.3593e-17	1.85804e-17	2.53605e-17	3.4564e-17	4.70388e-17	6.39224e-17	8.6739e-17	1.17528e-16	1.59013e-16	2.14826e-16	2.89806e-16
1.61912e-23	2.34882e-23	3.40237e-23	4.92123e-23	7.10765e-23	1.02503e-22	1.47608e-22	2.12247e-22	3.04743e-22	4.36905e-22	6.25459e-22	8.9407e-22	1.27616e-21	1.81885e-21	2.58851e-21	3.67843e-21	5.21957e-21	7.39551e-21	1.04631e-20	1.47814e-20	2.0851e-20	2.93698e-20	4.13081e-20	5.80135e-20	8.13549e-20	1.13919e-19	1.59284e-19	2.22386e-19	3.10029e-19	4.31576e-19	5.99892e-19	8.32624e-19	1.15394e-18	1.59691e-18	2.20667e-18	3.04477e-18	4.195e-18	5.77124e-18	7.92806e-18	1.08749e-17	1.48951e-17	2.03715e-17	2.78203e-17	3.79368e-17	5.1656e-17	7.0233e-17	9.53503e-17	1.2926e-16	1.7497e-16	2.36498e-16
1.18664e-23	1.72561e-23	2.50565e-23	3.6329e-23	5.25949e-23	7.60307e-23	1.09746e-22	1.58178e-22	2.27646e-22	3.27136e-22	4.6941e-22	6.72562e-22	9.62207e-22	1.37455e-21	1.96068e-21	2.79262e-21	3.97165e-21	5.64009e-21	7.99754e-21	1.13236e-20	1.60091e-20	2.25998e-20	3.18566e-20	4.48384e-20	6.30168e-20	8.84338e-20	1.23919e-19	1.73385e-19	2.42237e-19	3.3793e-19	4.70726e-19	6.54736e-19	9.09327e-19	1.26104e-18	1.74621e-18	2.41444e-18	3.33346e-18	4.59546e-18	6.32584e-18	8.6949e-18	1.19335e-17	1.6354e-17	2.23789e-17	3.05779e-17	4.1719e-17	5.68351e-17	7.73134e-17	1.05014e-16	1.42429e-16	1.92888e-16
8.68871e-24	1.26658e-23	1.84357e-23	2.67941e-23	3.88838e-23	5.63445e-23	8.15239e-23	1.1778e-22	1.69905e-22	2.44734e-22	3.51993e-22	5.05505e-22	7.24884e-22	1.03792e-21	1.48391e-21	2.11839e-21	3.01964e-21	4.29789e-21	6.10812e-21	8.66784e-21	1.22819e-20	1.73769e-20	2.45489e-20	3.46291e-20	4.87756e-20	6.85988e-20	9.63343e-20	1.35082e-19	1.89132e-19	2.64415e-19	3.69111e-19	5.14493e-19	7.16069e-19	9.95133e-19	1.38089e-18	1.91333e-18	2.6471e-18	3.65682e-18	5.04415e-18	6.94744e-18	9.55461e-18	1.31206e-17	1.79906e-17	2.46314e-17	3.36731e-17	4.59653e-17	6.26512e-17	8.52668e-17	1.15873e-16	1.5723e-16
6.35582e-24	9.28764e-24	1.35515e-23	1.97431e-23	2.87203e-23	4.17169e-23	6.05037e-23	8.76191e-23	1.26696e-22	1.82925e-22	2.63714e-22	3.79611e-22	5.45621e-22	7.83054e-22	1.12212e-21	1.60559e-21	2.29391e-21	3.27239e-21	4.66124e-21	6.62957e-21	9.41491e-21	1.33504e-20	1.89025e-20	2.67235e-20	3.77236e-20	5.31717e-20	7.48334e-20	1.05162e-19	1.4756e-19	2.0674e-19	2.8922e-19	4.03998e-19	5.6348e-19	7.84738e-19	1.09123e-18	1.51516e-18	2.10062e-18	2.90792e-18	4.01944e-18	5.54749e-18	7.64494e-18	1.05196e-17	1.44535e-17	1.98286e-17	2.71619e-17	3.71513e-17	5.07384e-17	6.91905e-17	9.42114e-17	1.28088e-16
4.6451e-24	6.8044e-24	9.95239e-24	1.45348e-23	2.11949e-23	3.08601e-23	4.48648e-23	6.51265e-23	9.43958e-23	1.36613e-22	1.97411e-22	2.84836e-22	4.10356e-22	5.90297e-22	8.47857e-22	1.21596e-21	1.74123e-21	2.48965e-21	3.55436e-21	5.06674e-21	7.21172e-21	1.02492e-20	1.45441e-20	2.06076e-20	2.91547e-20	4.11845e-20	5.809e-20	8.18111e-20	1.15045e-19	1.61534e-19	2.26466e-19	3.17019e-19	4.4311e-19	6.18416e-19	8.61772e-19	1.19908e-18	1.66589e-18	2.31093e-18	3.20089e-18	4.42688e-18	6.11319e-18	8.4291e-18	1.16048e-17	1.59528e-17	2.18968e-17	3.001e-17	4.10671e-17	5.61133e-17	7.65562e-17	1.04289e-16
3.39156e-24	4.98033e-24	7.30223e-24	1.06903e-23	1.56267e-23	2.28076e-23	3.32378e-23	4.8364e-23	7.0267e-23	1.01934e-22	1.47647e-22	2.13535e-22	3.08357e-22	4.44606e-22	6.40082e-22	9.201e-22	1.3206e-21	1.89256e-21	2.7081e-21	3.86917e-21	5.51964e-21	7.86215e-21	1.11818e-20	1.58789e-20	2.25147e-20	3.18751e-20	4.50584e-20	6.35973e-20	8.96273e-20	1.26119e-19	1.77198e-19	2.48586e-19	3.48204e-19	4.86999e-19	6.80083e-19	9.48275e-19	1.32022e-18	1.83525e-18	2.54732e-18	3.53029e-18	4.88513e-18	6.74963e-18	9.31158e-18	1.28264e-17	1.76411e-17	2.42262e-17	3.32187e-17	4.54799e-17	6.21721e-17	8.48613e-17
2.47406e-24	3.64197e-24	5.353e-24	7.85584e-24	1.15112e-23	1.68417e-23	2.46028e-23	3.58853e-23	5.22616e-23	7.59948e-23	1.10336e-22	1.59951e-22	2.31522e-22	3.34603e-22	4.82838e-22	6.95678e-22	1.0008e-21	1.43755e-21	2.06174e-21	2.95241e-21	4.22138e-21	6.02652e-21	8.59039e-21	1.22263e-20	1.73744e-20	2.46523e-20	3.49254e-20	4.94037e-20	6.97769e-20	9.84007e-20	1.38554e-19	1.94793e-19	2.73441e-19	3.83255e-19	5.36347e-19	7.49443e-19	1.0456e-18	1.45655e-18	2.02592e-18	2.81353e-18	3.90136e-18	5.4015e-18	7.46702e-18	1.03066e-17	1.42042e-17	1.95457e-17	2.68548e-17	3.68406e-17	5.04621e-17	6.90143e-17
1.80307e-24	2.66079e-24	3.92048e-24	5.76763e-24	8.47199e-24	1.24252e-23	1.81949e-23	2.66029e-23	3.88361e-23	5.66074e-23	8.23835e-23	1.19712e-22	1.73686e-22	2.51606e-22	3.63922e-22	5.25564e-22	7.57831e-22	1.09106e-21	1.5684e-21	2.25109e-21	3.22596e-21	4.61589e-21	6.59449e-21	9.40671e-21	1.33975e-20	1.9052e-20	2.70512e-20	3.83498e-20	5.42836e-20	7.67193e-20	1.08261e-19	1.52534e-19	2.14582e-19	3.01404e-19	4.22702e-19	5.91902e-19	8.27553e-19	1.15524e-18	1.61019e-18	2.24085e-18	3.11371e-18	4.3199e-18	5.98411e-18	8.27666e-18	1.14298e-17	1.576e-17	2.16971e-17	2.98247e-17	4.09338e-17	5.60941e-17
1.31279e-24	1.94209e-24	2.86859e-24	4.2305e-24	6.22934e-24	9.15834e-24	1.34437e-23	1.97035e-23	2.88334e-23	4.21282e-23	6.14577e-23	8.95168e-23	1.30184e-22	1.89033e-22	2.74059e-22	3.96711e-22	5.73364e-22	8.27394e-22	1.19212e-21	1.71496e-21	2.46327e-21	3.53261e-21	5.05831e-21	7.2317e-21	1.03229e-20	1.47125e-20	2.09363e-20	2.97466e-20	4.21988e-20	5.97708e-20	8.45286e-20	1.19356e-19	1.68271e-19	2.36864e-19	3.32902e-19	4.67153e-19	6.54526e-19	9.1563e-19	1.27891e-18	1.78354e-18	2.48344e-18	3.45262e-18	4.79259e-18	6.64228e-18	9.19157e-18	1.26995e-17	1.75191e-17	2.41302e-17	3.31845e-17	4.55654e-17
9.54961e-25	1.41624e-24	2.09705e-24	3.1003e-24	4.57634e-24	6.74457e-24	9.92456e-24	1.45811e-23	2.13889e-23	3.13264e-23	4.58091e-23	6.68828e-23	9.74987e-23	1.41907e-22	2.0622e-22	2.99212e-22	4.33459e-22	6.26957e-22	9.05418e-22	1.30551e-21	1.87947e-21	2.70153e-21	3.8771e-21	5.55551e-21	7.94808e-21	1.13533e-20	1.61921e-20	2.30571e-20	3.27815e-20	4.65343e-20	6.59536e-20	9.33309e-20	1.31866e-19	1.86021e-19	2.62007e-19	3.68455e-19	5.17341e-19	7.25256e-19	1.01514e-18	1.41867e-18	1.97952e-18	2.75778e-18	3.836e-18	5.32745e-18	7.38724e-18	1.02274e-17	1.41374e-17	1.95117e-17	2.6887e-17	3.69922e-17
6.93991e-25	1.03178e-24	1.53157e-24	2.26988e-24	3.35882e-24	4.96235e-24	7.31989e-24	1.07805e-23	1.58522e-23	2.32732e-23	3.41147e-23	4.99278e-23	7.29559e-23	1.06438e-22	1.55041e-22	2.25483e-22	3.27416e-22	4.74681e-22	6.871e-22	9.93014e-22	1.43287e-21	2.06432e-21	2.96936e-21	4.26447e-21	6.11483e-21	8.75429e-21	1.25134e-20	1.78584e-20	2.54466e-20	3.62021e-20	5.14226e-20	7.29274e-20	1.03263e-19	1.45987e-19	2.06064e-19	2.90407e-19	4.08627e-19	5.7407e-19	8.05229e-19	1.12769e-18	1.57681e-18	2.20132e-18	3.06835e-18	4.27015e-18	5.93333e-18	8.23133e-18	1.14014e-17	1.57675e-17	2.17714e-17	3.0014e-17
5.03881e-25	7.51011e-25	1.11758e-24	1.66043e-24	2.46307e-24	3.64791e-24	5.39417e-24	7.96374e-24	1.17388e-23	1.72759e-23	2.53846e-23	3.72402e-23	5.45465e-23	7.9769e-23	1.1647e-22	1.69787e-22	2.47121e-22	3.59109e-22	5.21021e-22	7.54739e-22	1.09157e-21	1.57622e-21	2.27246e-21	3.27105e-21	4.701e-21	6.74537e-21	9.6635e-21	1.38221e-20	1.97391e-20	2.81445e-20	4.00655e-20	5.69457e-20	8.08097e-20	1.14493e-19	1.61959e-19	2.28742e-19	3.2255e-19	4.5411e-19	6.3832e-19	8.95833e-19	1.25524e-18	1.75607e-18	2.45283e-18	3.42063e-18	4.76274e-18	6.62095e-18	9.18958e-18	1.27345e-17	1.76191e-17	2.43386e-17
3.65506e-25	5.46137e-25	8.14736e-25	1.2135e-24	1.80456e-24	2.67923e-24	3.97152e-24	5.87776e-24	8.6851e-24	1.28129e-23	1.88723e-23	2.77531e-23	4.0748e-23	5.97323e-23	8.74219e-23	1.27744e-22	1.86366e-22	2.71457e-22	3.9477e-22	5.73184e-22	8.30908e-22	1.2026e-21	1.73778e-21	2.50713e-21	3.61134e-21	5.19357e-21	7.45715e-21	1.06902e-20	1.53007e-20	2.18645e-20	3.11946e-20	4.4435e-20	6.31945e-20	8.97308e-20	1.27207e-19	1.80049e-19	2.54434e-19	3.5898e-19	5.05675e-19	7.11183e-19	9.98618e-19	1.39999e-18	1.95956e-18	2.73842e-18	3.82075e-18	5.32238e-18	7.40238e-18	1.02788e-17	1.42503e-17	1.97248e-17
2.64874e-25	3.9677e-25	5.93392e-25	8.86029e-25	1.32086e-24	1.96595e-24	2.92139e-24	4.33421e-24	6.41998e-24	9.49428e-24	1.40182e-23	2.06647e-23	3.04135e-23	4.46898e-23	6.55623e-23	9.60293e-23	1.40429e-22	2.05028e-22	2.98863e-22	4.34946e-22	6.31979e-22	9.16797e-22	1.32784e-21	1.9201e-21	2.77208e-21	3.99568e-21	5.75014e-21	8.26171e-21	1.18513e-20	1.69732e-20	2.42698e-20	3.46475e-20	4.93834e-20	7.02739e-20	9.98413e-20	1.41622e-19	2.00564e-19	2.83583e-19	4.00323e-19	5.64214e-19	7.93928e-19	1.11538e-18	1.56446e-18	2.19085e-18	3.06312e-18	4.27581e-18	5.95904e-18	8.29158e-18	1.15187e-17	1.59761e-17
1.91774e-25	2.87995e-25	4.31796e-25	6.46356e-25	9.65971e-25	1.4413e-24	2.14707e-24	3.19327e-24	4.7416e-24	7.02932e-24	1.0404e-23	1.5374e-23	2.26815e-23	3.34084e-23	4.91292e-23	7.21311e-23	1.05731e-22	1.54734e-22	2.26082e-22	3.29795e-22	4.80311e-22	6.98393e-22	1.01386e-21	1.46944e-21	2.12631e-21	3.07185e-21	4.43071e-21	6.38036e-21	9.17309e-21	1.3167e-20	1.88693e-20	2.69975e-20	3.85647e-20	5.49992e-20	7.83108e-20	1.11323e-19	1.57997e-19	2.23878e-19	3.16718e-19	4.47336e-19	6.30802e-19	8.88079e-19	1.24827e-18	1.75172e-18	2.45426e-18	3.43301e-18	4.79433e-18	6.68468e-18	9.30533e-18	1.29325e-17
1.38713e-25	2.08839e-25	3.13907e-25	4.71069e-25	7.05769e-25	1.05569e-24	1.57653e-24	2.35053e-24	3.49883e-24	5.19965e-24	7.71472e-24	1.14278e-23	1.69004e-23	2.49532e-23	3.67834e-23	5.41342e-23	7.954e-23	1.1668e-22	1.70883e-22	2.4986e-22	3.64745e-22	5.3159e-22	7.73498e-22	1.12366e-21	1.6297e-21	2.35979e-21	3.41141e-21	4.92367e-21	7.09478e-21	1.02067e-20	1.46596e-20	2.10211e-20	3.00943e-20	4.30138e-20	6.13797e-20	8.74454e-20	1.24378e-19	1.76622e-19	2.50404e-19	3.5443e-19	5.00859e-19	7.06635e-19	9.95334e-19	1.39971e-18	1.96517e-18	2.75459e-18	3.85486e-18	5.38586e-18	7.5127e-18	1.04624e-17
1.00242e-25	1.51303e-25	2.28e-25	3.43014e-25	5.15204e-25	7.72569e-25	1.1566e-24	1.72871e-24	2.57959e-24	3.84299e-24	5.71582e-24	8.48745e-24	1.25825e-23	1.86228e-23	2.75179e-23	4.05952e-23	5.97895e-23	8.79154e-23	1.29061e-22	1.89154e-22	2.76775e-22	4.04322e-22	5.89682e-22	8.58616e-22	1.24816e-21	1.81147e-21	2.62472e-21	3.79686e-21	5.48349e-21	7.9064e-21	1.13813e-20	1.63566e-20	2.34685e-20	3.36177e-20	4.80774e-20	6.86441e-20	9.7849e-20	1.39251e-19	1.97848e-19	2.80644e-19	3.97437e-19	5.61916e-19	7.93166e-19	1.11776e-18	1.57261e-18	2.20894e-18	3.09768e-18	4.3369e-18	6.06196e-18	8.45933e-18
7.23728e-26	1.09516e-25	1.6545e-25	2.49541e-25	3.75752e-25	5.64868e-25	8.47771e-25	1.27027e-24	1.9002e-24	2.83784e-24	4.23119e-24	6.29829e-24	9.35984e-24	1.38867e-23	2.05692e-23	3.04173e-23	4.49065e-23	6.61886e-23	9.73965e-23	1.43083e-22	2.09856e-22	3.07283e-22	4.49202e-22	6.55586e-22	9.55222e-22	1.38952e-21	2.01795e-21	2.92578e-21	4.23505e-21	6.12013e-21	8.82976e-21	1.27181e-20	1.82887e-20	2.62559e-20	3.76321e-20	5.38486e-20	7.69266e-20	1.09715e-19	1.5622e-19	2.22073e-19	3.15167e-19	4.4655e-19	6.31663e-19	8.92044e-19	1.25769e-18	1.77029e-18	2.48772e-18	3.49015e-18	4.88847e-18	6.83575e-18
5.22008e-26	7.91935e-26	1.19945e-25	1.81367e-25	2.73788e-25	4.12622e-25	6.20827e-25	9.32547e-25	1.39847e-24	2.0937e-24	3.12938e-24	4.66964e-24	6.95647e-24	1.03461e-23	1.53619e-23	2.27717e-23	3.36997e-23	4.97895e-23	7.34398e-23	1.08145e-22	1.58987e-22	2.33345e-22	3.41914e-22	5.00169e-22	7.30461e-22	1.06502e-21	1.55025e-21	2.25282e-21	3.26837e-21	4.73389e-21	6.84519e-21	9.88176e-21	1.42418e-20	2.04916e-20	2.94352e-20	4.22124e-20	6.04358e-20	8.63833e-20	1.23267e-19	1.75608e-19	2.4976e-19	3.54635e-19	5.02715e-19	7.11449e-19	1.00519e-18	1.41785e-18	1.99661e-18	2.80698e-18	3.93973e-18	5.52044e-18
3.7617e-26	5.72149e-26	8.68784e-26	1.31701e-25	1.99318e-25	3.01147e-25	4.54243e-25	6.84028e-25	1.02834e-24	1.54339e-24	2.31255e-24	3.45927e-24	5.166e-24	7.70195e-24	1.14637e-23	1.70343e-23	2.52697e-23	3.74242e-23	5.53328e-23	8.1675e-23	1.20357e-22	1.77065e-22	2.60057e-22	3.81314e-22	5.58177e-22	8.15716e-22	1.1901e-21	1.73341e-21	2.52057e-21	3.65908e-21	5.303e-21	7.6727e-21	1.10829e-20	1.5982e-20	2.30085e-20	3.30689e-20	4.74493e-20	6.79698e-20	9.72027e-20	1.38777e-19	1.97803e-19	2.81466e-19	3.99847e-19	5.67073e-19	8.02898e-19	1.1349e-18	1.60152e-18	2.25623e-18	3.1733e-18	4.45569e-18
2.70812e-26	4.12962e-26	6.28672e-26	9.55455e-26	1.44967e-25	2.19584e-25	3.3205e-25	5.01278e-25	7.55485e-25	1.1367e-24	1.70741e-24	2.56037e-24	3.833e-24	5.72858e-24	8.54728e-24	1.27315e-23	1.89324e-23	2.81063e-23	4.16556e-23	6.16332e-23	9.10392e-23	1.3425e-22	1.97639e-22	2.90471e-22	4.26193e-22	6.24282e-22	9.12909e-22	1.33274e-21	1.9424e-21	2.82619e-21	4.10522e-21	5.95311e-21	8.61833e-21	1.24559e-20	1.79721e-20	2.58877e-20	3.72273e-20	5.34444e-20	7.65973e-20	1.09597e-19	1.5655e-19	2.23245e-19	3.1782e-19	4.51702e-19	6.40909e-19	9.07845e-19	1.28381e-18	1.81242e-18	2.5544e-18	3.59412e-18
1.94785e-26	2.97795e-26	4.54514e-26	6.9254e-26	1.05344e-25	1.59971e-25	2.42517e-25	3.67038e-25	5.54557e-25	8.36469e-25	1.25957e-24	1.89348e-24	2.84162e-24	4.25736e-24	6.3677e-24	9.50806e-24	1.41732e-23	2.10918e-23	3.13347e-23	4.64736e-23	6.88104e-23	1.01711e-22	1.5009e-22	2.21107e-22	3.25178e-22	4.77427e-22	6.99779e-22	1.02396e-21	1.49579e-21	2.18136e-21	3.17578e-21	4.61575e-21	6.69732e-21	9.70124e-21	1.40288e-20	2.02527e-20	2.91885e-20	4.1996e-20	6.03215e-20	8.64975e-20	1.23823e-19	1.76957e-19	2.52466e-19	3.59586e-19	5.11295e-19	7.25784e-19	1.02852e-18	1.45506e-18	2.05503e-18	2.89751e-18
1.3997e-26	2.14546e-26	3.28298e-26	5.0151e-26	7.64812e-26	1.16437e-25	1.76968e-25	2.68508e-25	4.0671e-25	6.15e-25	9.28387e-25	1.39909e-24	2.10487e-24	3.16132e-24	4.73996e-24	7.09486e-24	1.06017e-23	1.58151e-23	2.35521e-23	3.50148e-23	5.19681e-23	7.69989e-23	1.13893e-22	1.68178e-22	2.47917e-22	3.64844e-22	5.36006e-22	7.86133e-22	1.15103e-21	1.68243e-21	2.45501e-21	3.57628e-21	5.20083e-21	7.55053e-21	1.09432e-20	1.58334e-20	2.28701e-20	3.2978e-20	4.74726e-20	6.82221e-20	9.78746e-20	1.40177e-19	2.00423e-19	2.86076e-19	4.07641e-19	5.79878e-19	8.23491e-19	1.16746e-18	1.65231e-18	2.33454e-18
1.00482e-26	1.5442e-26	2.36904e-26	3.62829e-26	5.54741e-26	8.46714e-26	1.29015e-25	1.96248e-25	2.98008e-25	4.51761e-25	6.83673e-25	1.03287e-24	1.55777e-24	2.34541e-24	3.52527e-24	5.28962e-24	7.92347e-24	1.18485e-23	1.76878e-23	2.63596e-23	3.92161e-23	5.82436e-23	8.63555e-23	1.27818e-22	1.88864e-22	2.78591e-22	4.10245e-22	6.03085e-22	8.85058e-22	1.29665e-21	1.89641e-21	2.76886e-21	4.03579e-21	5.87238e-21	8.53017e-21	1.23697e-20	1.79069e-20	2.58785e-20	3.7335e-20	5.37715e-20	7.73118e-20	1.10968e-19	1.59004e-19	2.27445e-19	3.24791e-19	4.63009e-19	6.5892e-19	9.36126e-19	1.32768e-18	1.8798e-18
7.20692e-27	1.11043e-26	1.708e-26	2.62264e-26	4.02016e-26	6.15179e-26	9.39754e-26	1.43311e-25	2.18173e-25	3.31571e-25	5.03043e-25	7.61881e-25	1.15192e-24	1.73866e-24	2.61975e-24	3.94056e-24	5.91712e-24	8.86987e-24	1.32733e-23	1.98286e-23	2.95706e-23	4.40234e-23	6.54274e-23	9.70711e-23	1.43772e-22	2.12575e-22	3.13765e-22	4.62329e-22	6.80066e-22	9.9863e-22	1.4639e-21	2.14227e-21	3.1296e-21	4.56414e-21	6.6448e-21	9.65737e-21	1.40117e-20	2.02943e-20	2.93435e-20	4.2355e-20	6.10309e-20	8.77909e-20	1.26067e-19	1.80721e-19	2.58625e-19	3.69474e-19	5.26929e-19	7.50194e-19	1.06622e-18	1.51278e-18
5.16399e-27	7.9774e-27	1.23023e-26	1.89392e-26	2.91063e-26	4.4654e-26	6.83886e-26	1.04558e-25	1.5958e-25	2.43137e-25	3.69804e-25	5.61491e-25	8.51065e-25	1.28775e-24	1.94514e-24	2.93305e-24	4.41507e-24	6.63444e-24	9.95224e-24	1.49034e-23	2.22793e-23	3.32481e-23	4.95314e-23	7.36621e-23	1.0936e-22	1.62076e-22	2.39789e-22	3.54153e-22	5.22156e-22	7.68528e-22	1.12919e-21	1.65625e-21	2.42512e-21	3.54478e-21	5.17244e-21	7.53443e-21	1.09561e-20	1.5904e-20	2.30468e-20	3.33397e-20	4.81462e-20	6.94084e-20	9.98875e-20	1.43502e-19	2.05805e-19	2.94647e-19	4.21112e-19	6.00816e-19	8.55726e-19	1.21668e-18
3.69679e-27	5.72583e-27	8.85312e-27	1.36647e-26	2.10546e-26	3.23847e-26	4.97253e-26	7.62185e-26	1.16624e-25	1.78139e-25	2.71629e-25	4.13465e-25	6.28268e-25	9.53008e-25	1.44309e-24	2.18139e-24	3.2917e-24	4.9585e-24	7.45635e-24	1.1193e-23	1.6773e-23	2.50912e-23	3.74693e-23	5.58567e-23	8.31227e-23	1.23483e-22	1.83123e-22	2.71094e-22	4.0063e-22	5.91032e-22	8.70409e-22	1.27962e-21	1.87794e-21	2.75124e-21	4.02365e-21	5.87429e-21	8.56122e-21	1.24555e-20	1.80896e-20	2.62267e-20	3.79579e-20	5.4841e-20	7.90957e-20	1.13879e-19	1.63675e-19	2.34835e-19	3.36347e-19	4.80902e-19	6.8639e-19	9.77979e-19
2.64396e-27	4.1059e-27	6.36506e-27	9.85002e-27	1.52164e-26	2.34653e-26	3.61228e-26	5.55108e-26	8.51555e-26	1.30403e-25	1.99345e-25	3.04201e-25	4.63402e-25	7.04684e-25	1.06972e-24	1.62102e-24	2.45215e-24	3.70292e-24	5.58189e-24	8.39962e-24	1.26176e-23	1.89206e-23	2.83227e-23	4.23227e-23	6.31323e-23	9.40092e-23	1.39743e-22	2.07362e-22	3.07162e-22	4.542e-22	6.7045e-22	9.87929e-22	1.4532e-21	2.13385e-21	3.12784e-21	4.57681e-21	6.68533e-21	9.74815e-21	1.41893e-20	2.06177e-20	2.99061e-20	4.33031e-20	6.25919e-20	9.03144e-20	1.30087e-19	1.87048e-19	2.6848e-19	3.84689e-19	5.50235e-19	7.85644e-19
1.88912e-27	2.94142e-27	4.57184e-27	7.0935e-27	1.09867e-26	1.69866e-26	2.6217e-26	4.03919e-26	6.21215e-26	9.53729e-26	1.46165e-25	2.23613e-25	3.41498e-25	5.20611e-25	7.92272e-25	1.20357e-24	1.82517e-24	2.76294e-24	4.17517e-24	6.29815e-24	9.48392e-24	1.4256e-23	2.13916e-23	3.20423e-23	4.79116e-23	7.15143e-23	1.06557e-22	1.58491e-22	2.35322e-22	3.48783e-22	5.16042e-22	7.62167e-22	1.1237e-21	1.65381e-21	2.42972e-21	3.56339e-21	5.21681e-21	7.62398e-21	1.11223e-20	1.61973e-20	2.35464e-20	3.41699e-20	4.9499e-20	7.15789e-20	1.03326e-19	1.48891e-19	2.14172e-19	3.07533e-19	4.40815e-19	6.30748e-19
1.34855e-27	2.1053e-27	3.28088e-27	5.10385e-27	7.92568e-27	1.22859e-26	1.90111e-26	2.93656e-26	4.52794e-26	6.96939e-26	1.07083e-25	1.64238e-25	2.51455e-25	3.84307e-25	5.86309e-25	8.92906e-25	1.35743e-24	2.05995e-24	3.12054e-24	4.71881e-24	7.12305e-24	1.07332e-23	1.61446e-23	2.42411e-23	3.63338e-23	5.43624e-23	8.11929e-23	1.21051e-22	1.80156e-22	2.67646e-22	3.9692e-22	5.87592e-22	8.6832e-22	1.2809e-21	1.88617e-21	2.77253e-21	4.06821e-21	5.95882e-21	8.71262e-21	1.27165e-20	1.85275e-20	2.69462e-20	3.91208e-20	5.66956e-20	8.20203e-20	1.18447e-19	1.70748e-19	2.45708e-19	3.52951e-19	5.06102e-19
9.61728e-28	1.50539e-27	2.35219e-27	3.66878e-27	5.71212e-27	8.87767e-27	1.3773e-26	2.13296e-26	3.29734e-26	5.08828e-26	7.83799e-26	1.20522e-25	1.84991e-25	2.83442e-25	4.33513e-25	6.61863e-25	1.00869e-24	1.53454e-24	2.33035e-24	3.53258e-24	5.3455e-24	8.07441e-24	1.21748e-23	1.83246e-23	2.75319e-23	4.12919e-23	6.18185e-23	9.23844e-23	1.37818e-22	2.05228e-22	3.05068e-22	4.52669e-22	6.70489e-22	9.91353e-22	1.46316e-21	2.15566e-21	3.17027e-21	4.65411e-21	6.82031e-21	9.97694e-21	1.45686e-20	2.12355e-20	3.08982e-20	4.48776e-20	6.50658e-20	9.41675e-20	1.36043e-19	1.9619e-19	2.82424e-19	4.05839e-19
6.85236e-28	1.07545e-27	1.68486e-27	2.63486e-27	4.11315e-27	6.40933e-27	9.96947e-27	1.54794e-26	2.39914e-26	3.71177e-26	5.73227e-26	8.83679e-26	1.35983e-25	2.08879e-25	3.20279e-25	4.9021e-25	7.48959e-25	1.14224e-24	1.7389e-24	2.64251e-24	4.00847e-24	6.06963e-24	9.17419e-24	1.38419e-23	2.0847e-23	3.13411e-23	4.70333e-23	7.04561e-23	1.05355e-22	1.57257e-22	2.34308e-22	3.48487e-22	5.17377e-22	7.66743e-22	1.13426e-21	1.67494e-21	2.4689e-21	3.63272e-21	5.33557e-21	7.8226e-21	1.14483e-20	1.67246e-20	2.43888e-20	3.55014e-20	5.15848e-20	7.48204e-20	1.08328e-19	1.56559e-19	2.2586e-19	3.25254e-19
4.87772e-28	7.67584e-28	1.20574e-27	1.89058e-27	2.95907e-27	4.62309e-27	7.20985e-27	1.12237e-26	1.74407e-26	2.70527e-26	4.18863e-26	6.47367e-26	9.98727e-26	1.53801e-25	2.36423e-25	3.62774e-25	5.55648e-25	8.49534e-25	1.29652e-24	1.97512e-24	3.00348e-24	4.55903e-24	6.90776e-24	1.04477e-23	1.57732e-23	2.37703e-23	3.57575e-23	5.36929e-23	8.04791e-23	1.20411e-22	1.79832e-22	2.68091e-22	3.98948e-22	5.92607e-22	8.78686e-22	1.30052e-21	1.9214e-21	2.83358e-21	4.17127e-21	6.12941e-21	8.99054e-21	1.31634e-20	1.92384e-20	2.80664e-20	4.08714e-20	5.94114e-20	8.62057e-20	1.24859e-19	1.80517e-19	2.60515e-19
3.46871e-28	5.47317e-28	8.62029e-28	1.35524e-27	2.12679e-27	3.33153e-27	5.20926e-27	8.13055e-27	1.26671e-26	1.96991e-26	3.05792e-26	4.73827e-26	7.32868e-26	1.13147e-25	1.74371e-25	2.68236e-25	4.11881e-25	6.31304e-25	9.65868e-25	1.47506e-24	2.2486e-24	3.4216e-24	5.19705e-24	7.87948e-24	1.19248e-23	1.80142e-23	2.71638e-23	4.08865e-23	6.14301e-23	9.21286e-23	1.37918e-22	2.0609e-22	3.07402e-22	4.57687e-22	6.80208e-22	1.00908e-21	1.49426e-21	2.20869e-21	3.25879e-21	4.79943e-21	7.05562e-21	1.03536e-20	1.51657e-20	2.21739e-20	3.2362e-20	4.71455e-20	6.85578e-20	9.95142e-20	1.44187e-19	2.08534e-19
2.46447e-28	3.89905e-28	6.15746e-28	9.70627e-28	1.52725e-27	2.3987e-27	3.76053e-27	5.88477e-27	9.19217e-27	1.43322e-26	2.23058e-26	3.46521e-26	5.37338e-26	8.31714e-26	1.28501e-25	1.98175e-25	3.05069e-25	4.68765e-25	7.18983e-25	1.10075e-24	1.68217e-24	2.566e-24	3.90706e-24	5.93816e-24	9.00868e-24	1.3642e-23	2.06206e-23	3.11124e-23	4.68567e-23	7.04398e-23	1.05699e-22	1.58319e-22	2.36702e-22	3.53246e-22	5.26211e-22	7.82439e-22	1.16131e-21	1.72049e-21	2.54428e-21	3.75565e-21	5.53365e-21	8.13852e-21	1.19478e-20	1.75079e-20	2.56088e-20	3.73897e-20	5.44906e-20	7.9268e-20	1.15102e-19	1.66829e-19
1.74926e-28	2.77496e-28	4.39403e-28	6.945e-28	1.09568e-27	1.72544e-27	2.71217e-27	4.25538e-27	6.66442e-27	1.04181e-26	1.62562e-26	2.53192e-26	3.93628e-26	6.10835e-26	9.4616e-26	1.46288e-25	2.25764e-25	3.4778e-25	5.34757e-25	8.20751e-25	1.25739e-24	1.92278e-24	2.9349e-24	4.47156e-24	6.8003e-24	1.03228e-23	1.56413e-23	2.36565e-23	3.57134e-23	5.38162e-23	8.09466e-23	1.21531e-22	1.82128e-22	2.72439e-22	4.06785e-22	6.06267e-22	9.01913e-22	1.33927e-21	1.98506e-21	2.93685e-21	4.33704e-21	6.39303e-21	9.40638e-21	1.38147e-20	2.02517e-20	2.96336e-20	4.32823e-20	6.31012e-20	9.18264e-20	1.33383e-19
1.24047e-28	1.97316e-28	3.13281e-28	4.96485e-28	7.85373e-28	1.24006e-27	1.95438e-27	3.07449e-27	4.82765e-27	7.56652e-27	1.18374e-26	1.84847e-26	2.88115e-26	4.48249e-26	6.96097e-26	1.07899e-25	1.66942e-25	2.57817e-25	3.97425e-25	6.115e-25	9.39152e-25	1.43971e-24	2.20297e-24	3.36467e-24	5.1295e-24	7.80557e-24	1.18558e-23	1.79745e-23	2.72008e-23	4.10869e-23	6.19473e-23	9.32267e-23	1.40041e-22	2.09976e-22	3.14254e-22	4.6945e-22	6.99997e-22	1.04184e-21	1.54776e-21	2.29511e-21	3.39705e-21	5.01877e-21	7.40101e-21	1.08939e-20	1.60056e-20	2.34724e-20	3.43591e-20	5.02022e-20	7.32154e-20	1.06581e-19
8.78836e-29	1.40171e-28	2.23153e-28	3.546e-28	5.62431e-28	8.90417e-28	1.40705e-27	2.21933e-27	3.49402e-27	5.49064e-27	8.61219e-27	1.34834e-26	2.10705e-26	3.2866e-26	5.11695e-26	7.95186e-26	1.23345e-25	1.9097e-25	2.95123e-25	4.55233e-25	7.00903e-25	1.07715e-24	1.65229e-24	2.52983e-24	3.86624e-24	5.89766e-24	8.97975e-24	1.36471e-23	2.0702e-23	3.13456e-23	4.73733e-23	7.14634e-23	1.07604e-22	1.6172e-22	2.42601e-22	3.63259e-22	5.42915e-22	8.09918e-22	1.20599e-21	1.79241e-21	2.65905e-21	3.93738e-21	5.81944e-21	8.58515e-21	1.26418e-20	1.85806e-20	2.72588e-20	3.99158e-20	5.83413e-20	8.51137e-20
6.22019e-29	9.94792e-29	1.588e-28	2.53021e-28	4.02393e-28	6.38755e-28	1.01206e-27	1.60054e-27	2.52649e-27	3.98066e-27	6.26011e-27	9.82646e-27	1.53958e-26	2.40765e-26	3.75816e-26	5.85524e-26	9.10548e-26	1.41335e-25	2.18971e-25	3.38618e-25	5.22664e-25	8.05237e-25	1.23827e-24	1.90061e-24	2.91178e-24	4.45261e-24	6.79607e-24	1.03536e-23	1.57439e-23	2.38957e-23	3.62008e-23	5.474e-23	8.26188e-23	1.24463e-22	1.87151e-22	2.80888e-22	4.20786e-22	6.29183e-22	9.39035e-22	1.39886e-21	2.07996e-21	3.08692e-21	4.5728e-21	6.76127e-21	9.97843e-21	1.46989e-20	2.1612e-20	3.1717e-20	4.64599e-20	6.79285e-20
4.39848e-29	7.05364e-29	1.12904e-28	1.80379e-28	2.8764e-28	4.57821e-28	7.2732e-28	1.15329e-27	1.82532e-27	2.8835e-27	4.54659e-27	7.15542e-27	1.12401e-26	1.76232e-26	2.75795e-26	4.30796e-26	6.71647e-26	1.04519e-25	1.62342e-25	2.51681e-25	3.89452e-25	6.01509e-25	9.27286e-25	1.42682e-24	2.19133e-24	3.35916e-24	5.1397e-24	7.84924e-24	1.19647e-23	1.82037e-23	2.7644e-23	4.19011e-23	6.3392e-23	9.57253e-23	1.44279e-22	2.17051e-22	3.25915e-22	4.88462e-22	7.30703e-22	1.09102e-21	1.62597e-21	2.41864e-21	3.591e-21	5.32161e-21	7.87143e-21	1.16211e-20	1.71248e-20	2.51875e-20	3.69768e-20	5.41821e-20
3.10724e-29	4.99656e-29	8.01949e-29	1.2847e-28	2.05416e-28	3.27829e-28	5.22203e-28	8.30253e-28	1.31753e-27	2.08684e-27	3.29912e-27	5.20577e-27	8.19882e-27	1.28883e-26	2.02219e-26	3.16683e-26	4.95003e-26	7.7227e-26	1.20257e-25	1.86909e-25	2.89953e-25	4.48958e-25	6.93845e-25	1.07028e-24	1.64783e-24	2.53225e-24	3.88399e-24	5.94607e-24	9.08574e-24	1.3857e-23	2.10939e-23	3.20497e-23	4.86038e-23	7.3569e-23	1.11147e-22	1.67602e-22	2.52256e-22	3.78949e-22	5.68198e-22	8.50348e-22	1.2702e-21	1.89377e-21	2.81812e-21	4.18573e-21	6.20529e-21	9.18186e-21	1.35606e-20	1.99896e-20	2.94109e-20	4.31908e-20
2.19306e-29	3.53619e-29	5.69109e-29	9.14174e-29	1.46567e-28	2.34541e-28	3.74607e-28	5.97183e-28	9.50195e-28	1.50901e-27	2.39192e-27	3.7842e-27	5.97553e-27	9.41788e-27	1.48151e-26	2.32611e-26	3.64526e-26	5.70168e-26	8.90124e-26	1.38699e-25	2.15709e-25	3.34842e-25	5.18781e-25	8.02238e-25	1.23822e-24	1.90749e-24	2.93295e-24	4.50112e-24	6.89461e-24	1.05408e-23	1.60846e-23	2.44976e-23	3.72399e-23	5.65026e-23	8.55663e-23	1.29333e-22	1.95116e-22	2.93798e-22	4.41548e-22	6.62341e-22	9.91651e-22	1.48187e-21	2.21022e-21	3.29029e-21	4.88886e-21	7.25026e-21	1.07318e-20	1.58551e-20	2.33795e-20	3.44094e-20
[truncated: 689 more columns]

## Sheet: g-bottom
4.79894e-05	5.02433e-05	5.25951e-05	5.50486e-05	5.76079e-05	6.02769e-05	6.30601e-05	6.59617e-05	6.89864e-05	7.21389e-05	7.5424e-05	7.88468e-05	8.24123e-05	8.61261e-05	8.99936e-05	9.40205e-05	9.82127e-05	0.000102576	0.000107118	0.000111843	0.000116759	0.000121873	0.000127192	0.000132722	0.000138472	0.00014445	0.000150662	0.000157118	0.000163826	0.000170795	0.000178033	0.00018555	0.000193354	0.000201457	0.000209868	0.000218597	0.000227654	0.000237051	0.000246799	0.000256908	0.000267392	0.000278261	0.000289528	0.000301207	0.000313309	0.000325848	0.000338838	0.000352293	0.000366227	0.000380655
4.19756e-05	4.39918e-05	4.60978e-05	4.82971e-05	5.05935e-05	5.29908e-05	5.54932e-05	5.81047e-05	6.08298e-05	6.36727e-05	6.66383e-05	6.97312e-05	7.29563e-05	7.63188e-05	7.98239e-05	8.34772e-05	8.72841e-05	9.12505e-05	9.53825e-05	9.96861e-05	0.000104168	0.000108834	0.000113692	0.000118749	0.000124011	0.000129486	0.000135183	0.000141108	0.00014727	0.000153677	0.000160339	0.000167263	0.00017446	0.000181938	0.000189708	0.000197779	0.000206162	0.000214867	0.000223904	0.000233287	0.000243025	0.00025313	0.000263615	0.000274493	0.000285775	0.000297475	0.000309607	0.000322183	0.00033522	0.00034873
3.66313e-05	3.84302e-05	4.03111e-05	4.22774e-05	4.43326e-05	4.64804e-05	4.87245e-05	5.10689e-05	5.35177e-05	5.6075e-05	5.87453e-05	6.1533e-05	6.44428e-05	6.74796e-05	7.06483e-05	7.39542e-05	7.74026e-05	8.0999e-05	8.47491e-05	8.86589e-05	9.27344e-05	9.69821e-05	0.000101408	0.00010602	0.000110824	0.000115827	0.000121037	0.000126461	0.000132108	0.000137985	0.000144102	0.000150465	0.000157085	0.00016397	0.000171131	0.000178575	0.000186315	0.000194359	0.000202719	0.000211405	0.000220429	0.000229802	0.000239536	0.000249644	0.000260137	0.000271028	0.000282331	0.00029406	0.000306228	0.000318849
3.18962e-05	3.34972e-05	3.51729e-05	3.69264e-05	3.87612e-05	4.06805e-05	4.2688e-05	4.47874e-05	4.69824e-05	4.92771e-05	5.16755e-05	5.41819e-05	5.68008e-05	5.95367e-05	6.23943e-05	6.53785e-05	6.84945e-05	7.17474e-05	7.51427e-05	7.86861e-05	8.23833e-05	8.62404e-05	9.02635e-05	9.44592e-05	9.8834e-05	0.000103395	0.000108149	0.000113103	0.000118266	0.000123644	0.000129246	0.00013508	0.000141155	0.000147479	0.000154062	0.000160914	0.000168043	0.000175459	0.000183174	0.000191197	0.00019954	0.000208214	0.00021723	0.0002266	0.000236336	0.000246451	0.000256959	0.000267871	0.000279202	0.000290966
2.77117e-05	2.9133e-05	3.06221e-05	3.21821e-05	3.38159e-05	3.55269e-05	3.73183e-05	3.91935e-05	4.11563e-05	4.32102e-05	4.53592e-05	4.76073e-05	4.99586e-05	5.24174e-05	5.49881e-05	5.76755e-05	6.04843e-05	6.34195e-05	6.64863e-05	6.96899e-05	7.30359e-05	7.653e-05	8.01781e-05	8.39864e-05	8.79612e-05	9.21089e-05	9.64365e-05	0.000100951	0.000105659	0.000110569	0.000115688	0.000121025	0.000126587	0.000132383	0.000138421	0.000144711	0.000151263	0.000158085	0.000165188	0.000172582	0.000180278	0.000188286	0.000196618	0.000205284	0.000214298	0.000223672	0.000233417	0.000243547	0.000254076	0.000265016
2.40245e-05	2.52832e-05	2.66033e-05	2.79876e-05	2.94391e-05	3.09606e-05	3.25553e-05	3.42265e-05	3.59773e-05	3.78114e-05	3.97324e-05	4.17439e-05	4.38499e-05	4.60545e-05	4.83618e-05	5.07762e-05	5.33022e-05	5.59446e-05	5.87081e-05	6.15978e-05	6.46189e-05	6.77769e-05	7.10773e-05	7.4526e-05	7.8129e-05	8.18925e-05	8.5823e-05	8.99271e-05	9.42117e-05	9.8684e-05	0.000103351	0.000108221	0.000113302	0.000118602	0.000124128	0.000129891	0.000135898	0.00014216	0.000148685	0.000155484	0.000162567	0.000169944	0.000177626	0.000185625	0.000193952	0.000202618	0.000211637	0.000221021	0.000230782	0.000240934
2.07834e-05	2.18954e-05	2.30629e-05	2.42885e-05	2.55748e-05	2.69247e-05	2.8341e-05	2.98266e-05	3.13848e-05	3.30187e-05	3.47318e-05	3.65275e-05	3.84094e-05	4.03815e-05	4.24475e-05	4.46116e-05	4.68781e-05	4.92513e-05	5.17358e-05	5.43364e-05	5.7058e-05	5.99057e-05	6.28848e-05	6.60008e-05	6.92594e-05	7.26665e-05	7.62283e-05	7.9951e-05	8.38412e-05	8.79058e-05	9.21518e-05	9.65864e-05	0.000101217	0.000106052	0.000111099	0.000116366	0.000121862	0.000127597	0.000133578	0.000139816	0.000146321	0.000153102	0.00016017	0.000167537	0.000175212	0.000183208	0.000191536	0.00020021	0.00020924	0.000218641
1.79424e-05	1.89225e-05	1.99526e-05	2.10351e-05	2.21725e-05	2.33673e-05	2.46222e-05	2.59399e-05	2.73235e-05	2.87757e-05	3.02999e-05	3.18993e-05	3.35773e-05	3.53373e-05	3.71832e-05	3.91186e-05	4.11476e-05	4.32743e-05	4.55031e-05	4.78383e-05	5.02846e-05	5.28468e-05	5.55299e-05	5.83391e-05	6.12798e-05	6.43575e-05	6.75781e-05	7.09475e-05	7.4472e-05	7.81581e-05	8.20123e-05	8.60417e-05	9.02534e-05	9.46549e-05	9.92538e-05	0.000104058	0.000109076	0.000114316	0.000119788	0.000125499	0.00013146	0.00013768	0.00014417	0.000150939	0.000158	0.000165361	0.000173036	0.000181036	0.000189373	0.00019806
1.54581e-05	1.63199e-05	1.72268e-05	1.81807e-05	1.91841e-05	2.02392e-05	2.13486e-05	2.25148e-05	2.37405e-05	2.50284e-05	2.63816e-05	2.78029e-05	2.92956e-05	3.0863e-05	3.25084e-05	3.42356e-05	3.6048e-05	3.79497e-05	3.99446e-05	4.20369e-05	4.4231e-05	4.65314e-05	4.89427e-05	5.14699e-05	5.41179e-05	5.68922e-05	5.9798e-05	6.28412e-05	6.60275e-05	6.93631e-05	7.28544e-05	7.65078e-05	8.03303e-05	8.43289e-05	8.85108e-05	9.28837e-05	9.74555e-05	0.000102234	0.000107228	0.000112447	0.000117898	0.000123592	0.000129538	0.000135747	0.000142227	0.000148991	0.000156049	0.000163413	0.000171094	0.000179105
1.32909e-05	1.4047e-05	1.48435e-05	1.56823e-05	1.65655e-05	1.74952e-05	1.84738e-05	1.95035e-05	2.0587e-05	2.17266e-05	2.29253e-05	2.41856e-05	2.55106e-05	2.69034e-05	2.8367e-05	2.99049e-05	3.15204e-05	3.32172e-05	3.4999e-05	3.68697e-05	3.88334e-05	4.08942e-05	4.30567e-05	4.53253e-05	4.77048e-05	5.02002e-05	5.28166e-05	5.55593e-05	5.84339e-05	6.14461e-05	6.4602e-05	6.79078e-05	7.13698e-05	7.49948e-05	7.87897e-05	8.27618e-05	8.69185e-05	9.12675e-05	9.58169e-05	0.000100575	0.00010555	0.000110752	0.000116189	0.000121871	0.000127808	0.00013401	0.000140488	0.000147253	0.000154316	0.000161689
1.14051e-05	1.20671e-05	1.27651e-05	1.3501e-05	1.42767e-05	1.50942e-05	1.59555e-05	1.68629e-05	1.78185e-05	1.88248e-05	1.98843e-05	2.09995e-05	2.21732e-05	2.34082e-05	2.47074e-05	2.60738e-05	2.75108e-05	2.90216e-05	3.06098e-05	3.22788e-05	3.40327e-05	3.58752e-05	3.78104e-05	3.98428e-05	4.19766e-05	4.42166e-05	4.65676e-05	4.90345e-05	5.16227e-05	5.43374e-05	5.71844e-05	6.01695e-05	6.32988e-05	6.65786e-05	7.00155e-05	7.36163e-05	7.73881e-05	8.13383e-05	8.54743e-05	8.98043e-05	9.43363e-05	9.90788e-05	0.000104041	0.000109231	0.00011466	0.000120336	0.00012627	0.000132472	0.000138954	0.000145726
9.76786e-06	1.03461e-05	1.09566e-05	1.16008e-05	1.22806e-05	1.29978e-05	1.37543e-05	1.45521e-05	1.53933e-05	1.628e-05	1.72145e-05	1.81992e-05	1.92367e-05	2.03295e-05	2.14803e-05	2.26919e-05	2.39674e-05	2.53099e-05	2.67225e-05	2.82086e-05	2.97718e-05	3.14158e-05	3.31442e-05	3.49612e-05	3.68709e-05	3.88776e-05	4.09859e-05	4.32003e-05	4.55259e-05	4.79676e-05	5.05309e-05	5.32211e-05	5.60441e-05	5.90058e-05	6.21123e-05	6.53702e-05	6.87861e-05	7.2367e-05	7.612e-05	8.00527e-05	8.41729e-05	8.84886e-05	9.30082e-05	9.77404e-05	0.000102694	0.000107879	0.000113304	0.000118981	0.000124918	0.000131127
8.34985e-06	8.85393e-06	9.38663e-06	9.94947e-06	1.0544e-05	1.1172e-05	1.1835e-05	1.2535e-05	1.32739e-05	1.40536e-05	1.48762e-05	1.5744e-05	1.66591e-05	1.76241e-05	1.86415e-05	1.97137e-05	2.08436e-05	2.20341e-05	2.32881e-05	2.46087e-05	2.59993e-05	2.74632e-05	2.90039e-05	3.06252e-05	3.23309e-05	3.41252e-05	3.60121e-05	3.7996e-05	4.00816e-05	4.22737e-05	4.4577e-05	4.69969e-05	4.95387e-05	5.2208e-05	5.50107e-05	5.79527e-05	6.10405e-05	6.42805e-05	6.76796e-05	7.12448e-05	7.49836e-05	7.89036e-05	8.30127e-05	8.73192e-05	9.18317e-05	9.65589e-05	0.00010151	0.000106695	0.000112124	0.000117806
7.12425e-06	7.56274e-06	8.02665e-06	8.51734e-06	9.03626e-06	9.58491e-06	1.01649e-05	1.07778e-05	1.14255e-05	1.21097e-05	1.28324e-05	1.35955e-05	1.44012e-05	1.52517e-05	1.61492e-05	1.70962e-05	1.80952e-05	1.91488e-05	2.02598e-05	2.14311e-05	2.26656e-05	2.39666e-05	2.53374e-05	2.67813e-05	2.83019e-05	2.99031e-05	3.15887e-05	3.33628e-05	3.52296e-05	3.71937e-05	3.92596e-05	4.14323e-05	4.37166e-05	4.61179e-05	4.86417e-05	5.12936e-05	5.40795e-05	5.70057e-05	6.00786e-05	6.33048e-05	6.66913e-05	7.02454e-05	7.39745e-05	7.78864e-05	8.19894e-05	8.62917e-05	9.08023e-05	9.55301e-05	0.000100485	0.000105676
6.06746e-06	6.44813e-06	6.85131e-06	7.27824e-06	7.73023e-06	8.20865e-06	8.71493e-06	9.25059e-06	9.81721e-06	1.04165e-05	1.10501e-05	1.17199e-05	1.24278e-05	1.31759e-05	1.39662e-05	1.4801e-05	1.56825e-05	1.66132e-05	1.75957e-05	1.86325e-05	1.97265e-05	2.08806e-05	2.20978e-05	2.33813e-05	2.47344e-05	2.61607e-05	2.76636e-05	2.92472e-05	3.09152e-05	3.26718e-05	3.45214e-05	3.64685e-05	3.85177e-05	4.06741e-05	4.29426e-05	4.53287e-05	4.78379e-05	5.0476e-05	5.3249e-05	5.61632e-05	5.92253e-05	6.24419e-05	6.58202e-05	6.93675e-05	7.30916e-05	7.70004e-05	8.11023e-05	8.54058e-05	8.99199e-05	9.46539e-05
5.15801e-06	5.48781e-06	5.83751e-06	6.20823e-06	6.60114e-06	7.01749e-06	7.45858e-06	7.92578e-06	8.42053e-06	8.94434e-06	9.4988e-06	1.00856e-05	1.07064e-05	1.13632e-05	1.20577e-05	1.27922e-05	1.35686e-05	1.43892e-05	1.52563e-05	1.61725e-05	1.71401e-05	1.8162e-05	1.92408e-05	2.03796e-05	2.15815e-05	2.28496e-05	2.41873e-05	2.55981e-05	2.70857e-05	2.8654e-05	3.0307e-05	3.20488e-05	3.38839e-05	3.58168e-05	3.78523e-05	3.99954e-05	4.22514e-05	4.46255e-05	4.71236e-05	4.97514e-05	5.25153e-05	5.54214e-05	5.84766e-05	6.16878e-05	6.50623e-05	6.86075e-05	7.23313e-05	7.6242e-05	8.03479e-05	8.46579e-05
4.37712e-06	4.6623e-06	4.96502e-06	5.28631e-06	5.62721e-06	5.98885e-06	6.3724e-06	6.77912e-06	7.21029e-06	7.66729e-06	8.15157e-06	8.66464e-06	9.20809e-06	9.78359e-06	1.03929e-05	1.10379e-05	1.17205e-05	1.24427e-05	1.32066e-05	1.40146e-05	1.4869e-05	1.57721e-05	1.67267e-05	1.77353e-05	1.88009e-05	1.99264e-05	2.11149e-05	2.23697e-05	2.36941e-05	2.50918e-05	2.65665e-05	2.8122e-05	2.97624e-05	3.14921e-05	3.33154e-05	3.5237e-05	3.72618e-05	3.93949e-05	4.16414e-05	4.40071e-05	4.64976e-05	4.91189e-05	5.18773e-05	5.47794e-05	5.7832e-05	6.10421e-05	6.44172e-05	6.79651e-05	7.16936e-05	7.56111e-05
3.70793e-06	3.95404e-06	4.2156e-06	4.4935e-06	4.78871e-06	5.10223e-06	5.43513e-06	5.78852e-06	6.16359e-06	6.56156e-06	6.98376e-06	7.43155e-06	7.90638e-06	8.40976e-06	8.94331e-06	9.5087e-06	1.01077e-05	1.07422e-05	1.1414e-05	1.21254e-05	1.28783e-05	1.36752e-05	1.45182e-05	1.541e-05	1.63531e-05	1.73503e-05	1.84045e-05	1.95185e-05	2.06957e-05	2.19392e-05	2.32525e-05	2.46393e-05	2.61033e-05	2.76485e-05	2.9279e-05	3.09991e-05	3.28135e-05	3.47267e-05	3.67437e-05	3.88698e-05	4.11103e-05	4.34708e-05	4.59573e-05	4.85758e-05	5.13327e-05	5.42348e-05	5.72889e-05	6.05025e-05	6.38829e-05	6.74381e-05
3.13555e-06	3.34754e-06	3.5731e-06	3.81302e-06	4.06818e-06	4.33948e-06	4.62787e-06	4.93436e-06	5.26001e-06	5.60594e-06	5.97334e-06	6.36344e-06	6.77756e-06	7.21707e-06	7.68343e-06	8.17816e-06	8.70287e-06	9.25926e-06	9.8491e-06	1.04743e-05	1.11367e-05	1.18385e-05	1.25818e-05	1.33689e-05	1.42022e-05	1.50842e-05	1.60176e-05	1.7005e-05	1.80495e-05	1.91539e-05	2.03217e-05	2.15559e-05	2.28603e-05	2.42384e-05	2.56941e-05	2.72313e-05	2.88544e-05	3.05677e-05	3.23758e-05	3.42835e-05	3.62958e-05	3.84181e-05	4.06558e-05	4.30146e-05	4.55006e-05	4.81201e-05	5.08794e-05	5.37856e-05	5.68457e-05	6.0067e-05
2.64702e-06	2.82929e-06	3.02343e-06	3.23019e-06	3.45033e-06	3.68466e-06	3.93403e-06	4.19937e-06	4.48161e-06	4.78177e-06	5.10091e-06	5.44015e-06	5.80068e-06	6.18375e-06	6.59067e-06	7.02282e-06	7.48167e-06	7.96875e-06	8.48568e-06	9.03416e-06	9.61598e-06	1.0233e-05	1.08873e-05	1.15809e-05	1.23159e-05	1.30947e-05	1.39198e-05	1.47935e-05	1.57187e-05	1.66982e-05	1.77347e-05	1.88315e-05	1.99918e-05	2.12189e-05	2.25164e-05	2.38881e-05	2.53377e-05	2.68696e-05	2.84878e-05	3.01969e-05	3.20015e-05	3.39066e-05	3.59174e-05	3.80391e-05	4.02774e-05	4.26381e-05	4.51274e-05	4.77516e-05	5.05175e-05	5.3432e-05
2.23079e-06	2.3872e-06	2.554e-06	2.73185e-06	2.92142e-06	3.12345e-06	3.3387e-06	3.56799e-06	3.81216e-06	4.07214e-06	4.34887e-06	4.64336e-06	4.95669e-06	5.28998e-06	5.64442e-06	6.02125e-06	6.42181e-06	6.84748e-06	7.29974e-06	7.78013e-06	8.29028e-06	8.83191e-06	9.40683e-06	1.00169e-05	1.06642e-05	1.13508e-05	1.20789e-05	1.28509e-05	1.36691e-05	1.45362e-05	1.54549e-05	1.64279e-05	1.74584e-05	1.85493e-05	1.9704e-05	2.0926e-05	2.22188e-05	2.35862e-05	2.50323e-05	2.65611e-05	2.8177e-05	2.98846e-05	3.16887e-05	3.35942e-05	3.56064e-05	3.77308e-05	3.99731e-05	4.23392e-05	4.48356e-05	4.74686e-05
1.87687e-06	2.01085e-06	2.15391e-06	2.30661e-06	2.46957e-06	2.64344e-06	2.82891e-06	3.0267e-06	3.23758e-06	3.46236e-06	3.7019e-06	3.95711e-06	4.22895e-06	4.51843e-06	4.82663e-06	5.15468e-06	5.50377e-06	5.87516e-06	6.27018e-06	6.69024e-06	7.13682e-06	7.61147e-06	8.11585e-06	8.65168e-06	9.22079e-06	9.82511e-06	1.04667e-05	1.11476e-05	1.18701e-05	1.26365e-05	1.34494e-05	1.43114e-05	1.52251e-05	1.61935e-05	1.72196e-05	1.83065e-05	1.94577e-05	2.06766e-05	2.19669e-05	2.33324e-05	2.47771e-05	2.63054e-05	2.79217e-05	2.96306e-05	3.14369e-05	3.33459e-05	3.53628e-05	3.74932e-05	3.9743e-05	4.21184e-05
1.57646e-06	1.69101e-06	1.81347e-06	1.94435e-06	2.08419e-06	2.23356e-06	2.39308e-06	2.5634e-06	2.7452e-06	2.93921e-06	3.1462e-06	3.36699e-06	3.60243e-06	3.85344e-06	4.12098e-06	4.40607e-06	4.7098e-06	5.03329e-06	5.37775e-06	5.74445e-06	6.13474e-06	6.55002e-06	6.99179e-06	7.46163e-06	7.9612e-06	8.49225e-06	9.05663e-06	9.65628e-06	1.02932e-05	1.09697e-05	1.16879e-05	1.24502e-05	1.32593e-05	1.41176e-05	1.5028e-05	1.59934e-05	1.70169e-05	1.81018e-05	1.92513e-05	2.04692e-05	2.1759e-05	2.31249e-05	2.45708e-05	2.61011e-05	2.77203e-05	2.94332e-05	3.12448e-05	3.31603e-05	3.51851e-05	3.7325e-05
1.32196e-06	1.41973e-06	1.52438e-06	1.63636e-06	1.75614e-06	1.88424e-06	2.02121e-06	2.16762e-06	2.32409e-06	2.49126e-06	2.66982e-06	2.8605e-06	3.06408e-06	3.28136e-06	3.51323e-06	3.76059e-06	4.02441e-06	4.30572e-06	4.60561e-06	4.92522e-06	5.26577e-06	5.62854e-06	6.01487e-06	6.4262e-06	6.86405e-06	7.33e-06	7.82573e-06	8.35301e-06	8.91373e-06	9.50984e-06	1.01434e-05	1.08167e-05	1.15319e-05	1.22915e-05	1.30981e-05	1.39543e-05	1.4863e-05	1.58272e-05	1.68499e-05	1.79345e-05	1.90845e-05	2.03034e-05	2.15951e-05	2.29636e-05	2.44131e-05	2.5948e-05	2.75729e-05	2.92927e-05	3.11126e-05	3.30377e-05
1.10672e-06	1.19003e-06	1.2793e-06	1.37493e-06	1.47735e-06	1.58703e-06	1.70443e-06	1.83007e-06	1.9645e-06	2.1083e-06	2.26208e-06	2.42649e-06	2.60222e-06	2.79001e-06	2.99062e-06	3.20489e-06	3.43369e-06	3.67793e-06	3.93859e-06	4.21671e-06	4.51339e-06	4.82978e-06	5.1671e-06	5.52666e-06	5.90981e-06	6.31801e-06	6.75278e-06	7.21573e-06	7.70858e-06	8.2331e-06	8.79121e-06	9.3849e-06	1.00163e-05	1.06876e-05	1.14011e-05	1.21594e-05	1.2965e-05	1.38207e-05	1.47293e-05	1.56939e-05	1.67177e-05	1.78039e-05	1.89563e-05	2.01784e-05	2.14741e-05	2.28477e-05	2.43032e-05	2.58454e-05	2.74788e-05	2.92085e-05
9.25001e-07	9.95853e-07	1.07187e-06	1.1534e-06	1.24083e-06	1.33456e-06	1.43502e-06	1.54265e-06	1.65796e-06	1.78144e-06	1.91366e-06	2.05518e-06	2.20662e-06	2.36864e-06	2.54193e-06	2.72724e-06	2.92533e-06	3.13704e-06	3.36325e-06	3.60489e-06	3.86294e-06	4.13845e-06	4.43252e-06	4.74633e-06	5.0811e-06	5.43816e-06	5.81889e-06	6.22475e-06	6.65729e-06	7.11814e-06	7.60903e-06	8.13179e-06	8.68835e-06	9.28072e-06	9.91107e-06	1.05816e-05	1.12948e-05	1.20531e-05	1.28592e-05	1.37159e-05	1.46261e-05	1.55928e-05	1.66194e-05	1.77093e-05	1.88661e-05	2.00935e-05	2.13956e-05	2.27766e-05	2.42407e-05	2.57928e-05
7.71873e-07	8.32027e-07	8.96644e-07	9.66037e-07	1.04054e-06	1.12051e-06	1.20632e-06	1.29838e-06	1.39711e-06	1.50298e-06	1.61646e-06	1.73808e-06	1.86838e-06	2.00795e-06	2.1574e-06	2.3174e-06	2.48864e-06	2.67187e-06	2.86787e-06	3.07748e-06	3.30159e-06	3.54114e-06	3.79711e-06	4.07058e-06	4.36265e-06	4.67451e-06	5.00742e-06	5.3627e-06	5.74176e-06	6.14608e-06	6.57724e-06	7.03688e-06	7.52678e-06	8.04878e-06	8.60484e-06	9.19703e-06	9.82753e-06	1.04986e-05	1.12128e-05	1.19726e-05	1.27807e-05	1.36399e-05	1.45533e-05	1.5524e-05	1.65553e-05	1.76508e-05	1.88141e-05	2.00491e-05	2.13599e-05	2.27508e-05
6.43039e-07	6.9402e-07	7.48852e-07	8.0781e-07	8.71187e-07	9.39298e-07	1.01248e-06	1.09108e-06	1.17548e-06	1.26609e-06	1.36334e-06	1.46768e-06	1.5796e-06	1.69963e-06	1.82832e-06	1.96624e-06	2.11404e-06	2.27236e-06	2.44193e-06	2.62347e-06	2.8178e-06	3.02576e-06	3.24823e-06	3.48618e-06	3.74061e-06	4.01259e-06	4.30325e-06	4.6138e-06	4.9455e-06	5.2997e-06	5.67784e-06	6.08141e-06	6.51202e-06	6.97135e-06	7.46119e-06	7.98343e-06	8.54005e-06	9.13318e-06	9.76503e-06	1.0438e-05	1.11544e-05	1.19171e-05	1.27286e-05	1.3592e-05	1.45103e-05	1.54868e-05	1.65247e-05	1.76278e-05	1.87998e-05	2.00446e-05
5.3485e-07	5.77983e-07	6.24432e-07	6.74439e-07	7.28261e-07	7.86175e-07	8.48475e-07	9.15473e-07	9.87506e-07	1.06493e-06	1.14813e-06	1.23751e-06	1.33349e-06	1.43656e-06	1.54718e-06	1.6659e-06	1.79325e-06	1.92985e-06	2.07631e-06	2.23331e-06	2.40156e-06	2.58182e-06	2.77489e-06	2.98163e-06	3.20294e-06	3.43979e-06	3.69319e-06	3.96425e-06	4.25409e-06	4.56396e-06	4.89512e-06	5.24896e-06	5.62693e-06	6.03056e-06	6.46147e-06	6.92139e-06	7.41213e-06	7.93563e-06	8.49391e-06	9.08912e-06	9.72354e-06	1.03996e-05	1.11197e-05	1.18867e-05	1.27033e-05	1.35725e-05	1.44975e-05	1.54815e-05	1.65281e-05	1.76408e-05
4.44137e-07	4.80565e-07	5.19845e-07	5.62186e-07	6.07816e-07	6.56976e-07	7.09924e-07	7.66938e-07	8.28311e-07	8.9436e-07	9.65421e-07	1.04185e-06	1.12404e-06	1.21239e-06	1.30734e-06	1.40936e-06	1.51893e-06	1.63659e-06	1.76291e-06	1.89847e-06	2.04392e-06	2.19993e-06	2.36723e-06	2.54657e-06	2.73879e-06	2.94474e-06	3.16535e-06	3.40158e-06	3.65449e-06	3.92517e-06	4.21478e-06	4.52458e-06	4.85588e-06	5.21006e-06	5.58861e-06	5.99309e-06	6.42516e-06	6.88657e-06	7.37918e-06	7.90495e-06	8.46597e-06	9.06443e-06	9.70264e-06	1.03831e-05	1.11083e-05	1.18811e-05	1.27043e-05	1.3581e-05	1.45144e-05	1.5508e-05
3.68219e-07	3.98933e-07	4.32093e-07	4.67884e-07	5.06503e-07	5.48162e-07	5.93088e-07	6.41525e-07	6.93731e-07	7.49983e-07	8.1058e-07	8.75838e-07	9.46095e-07	1.02171e-06	1.10308e-06	1.19061e-06	1.28474e-06	1.38594e-06	1.49471e-06	1.61158e-06	1.73713e-06	1.87195e-06	2.0167e-06	2.17206e-06	2.33877e-06	2.51759e-06	2.70936e-06	2.91496e-06	3.13532e-06	3.37144e-06	3.62437e-06	3.89523e-06	4.18521e-06	4.49559e-06	4.82768e-06	5.18293e-06	5.56283e-06	5.96898e-06	6.40308e-06	6.86691e-06	7.36238e-06	7.89149e-06	8.45637e-06	9.05926e-06	9.70256e-06	1.03888e-05	1.11205e-05	1.19007e-05	1.27322e-05	1.36181e-05
3.04785e-07	3.30636e-07	3.58582e-07	3.88784e-07	4.21414e-07	4.56657e-07	4.94714e-07	5.35795e-07	5.80129e-07	6.27961e-07	6.7955e-07	7.35177e-07	7.9514e-07	8.5976e-07	9.29378e-07	1.00436e-06	1.08509e-06	1.172e-06	1.26551e-06	1.36612e-06	1.47433e-06	1.59067e-06	1.71572e-06	1.85011e-06	1.99447e-06	2.14951e-06	2.31598e-06	2.49465e-06	2.68638e-06	2.89206e-06	3.11264e-06	3.34913e-06	3.6026e-06	3.87421e-06	4.16516e-06	4.47675e-06	4.81033e-06	5.16737e-06	5.54939e-06	5.95805e-06	6.39506e-06	6.86225e-06	7.36158e-06	7.8951e-06	8.46499e-06	9.07355e-06	9.72322e-06	1.04166e-05	1.11564e-05	1.19455e-05
2.51867e-07	2.73587e-07	2.97098e-07	3.22539e-07	3.50062e-07	3.79828e-07	4.1201e-07	4.46795e-07	4.84382e-07	5.24985e-07	5.68834e-07	6.16175e-07	6.6727e-07	7.22401e-07	7.81871e-07	8.46001e-07	9.15137e-07	9.89649e-07	1.06993e-06	1.1564e-06	1.24952e-06	1.34976e-06	1.45764e-06	1.5737e-06	1.69853e-06	1.83276e-06	1.97705e-06	2.1321e-06	2.29868e-06	2.47759e-06	2.66968e-06	2.87587e-06	3.09712e-06	3.33448e-06	3.58903e-06	3.86195e-06	4.15447e-06	4.46791e-06	4.80367e-06	5.16323e-06	5.54818e-06	5.96017e-06	6.40099e-06	6.87252e-06	7.37674e-06	7.91577e-06	8.49184e-06	9.10732e-06	9.76472e-06	1.04667e-05
2.07804e-07	2.26022e-07	2.45768e-07	2.67163e-07	2.90339e-07	3.15436e-07	3.42606e-07	3.72011e-07	4.03826e-07	4.38238e-07	4.75448e-07	5.15671e-07	5.5914e-07	6.06103e-07	6.56824e-07	7.11589e-07	7.70702e-07	8.34491e-07	9.03305e-07	9.77518e-07	1.05753e-06	1.14377e-06	1.23669e-06	1.33678e-06	1.44457e-06	1.56061e-06	1.68549e-06	1.81986e-06	1.96438e-06	2.11978e-06	2.28684e-06	2.46636e-06	2.65923e-06	2.86637e-06	3.08878e-06	3.32751e-06	3.58368e-06	3.85849e-06	4.1532e-06	4.46916e-06	4.80781e-06	5.17067e-06	5.55934e-06	5.97556e-06	6.42113e-06	6.89799e-06	7.40817e-06	7.95386e-06	8.53735e-06	9.16106e-06
1.71168e-07	1.86422e-07	2.02977e-07	2.20939e-07	2.40421e-07	2.61546e-07	2.84446e-07	3.09261e-07	3.36146e-07	3.65262e-07	3.96786e-07	4.30908e-07	4.67829e-07	5.07768e-07	5.50959e-07	5.97653e-07	6.48117e-07	7.02641e-07	7.61533e-07	8.25125e-07	8.93771e-07	9.67851e-07	1.04777e-06	1.13396e-06	1.22689e-06	1.32706e-06	1.435e-06	1.55126e-06	1.67647e-06	1.81127e-06	1.95634e-06	2.11243e-06	2.28031e-06	2.46084e-06	2.6549e-06	2.86344e-06	3.08747e-06	3.32809e-06	3.58643e-06	3.86371e-06	4.16125e-06	4.48041e-06	4.82268e-06	5.1896e-06	5.58285e-06	6.00418e-06	6.45546e-06	6.93867e-06	7.45593e-06	8.00946e-06
1.40766e-07	1.53516e-07	1.67372e-07	1.82426e-07	1.98776e-07	2.16527e-07	2.35796e-07	2.56704e-07	2.79384e-07	3.0398e-07	3.30644e-07	3.59543e-07	3.90853e-07	4.24766e-07	4.61487e-07	5.01236e-07	5.44251e-07	5.90784e-07	6.41109e-07	6.95518e-07	7.54324e-07	8.17865e-07	8.86499e-07	9.60613e-07	1.04062e-06	1.12696e-06	1.22011e-06	1.32058e-06	1.4289e-06	1.54565e-06	1.67146e-06	1.80699e-06	1.95293e-06	2.11005e-06	2.27914e-06	2.46106e-06	2.65674e-06	2.86714e-06	3.0933e-06	3.33633e-06	3.5974e-06	3.87778e-06	4.17879e-06	4.50187e-06	4.8485e-06	5.22032e-06	5.61901e-06	6.04639e-06	6.50439e-06	6.99504e-06
1.15573e-07	1.26212e-07	1.37789e-07	1.50384e-07	1.64081e-07	1.78973e-07	1.95159e-07	2.12745e-07	2.31847e-07	2.5259e-07	2.75106e-07	2.99541e-07	3.2605e-07	3.548e-07	3.8597e-07	4.19754e-07	4.5636e-07	4.96012e-07	5.38949e-07	5.85429e-07	6.35729e-07	6.90147e-07	7.49001e-07	8.12634e-07	8.81411e-07	9.55726e-07	1.036e-06	1.12268e-06	1.21626e-06	1.31725e-06	1.4262e-06	1.5437e-06	1.67039e-06	1.80694e-06	1.95408e-06	2.11257e-06	2.28324e-06	2.46697e-06	2.6647e-06	2.87742e-06	3.10621e-06	3.3522e-06	3.61659e-06	3.90069e-06	4.20586e-06	4.53356e-06	4.88535e-06	5.26288e-06	5.66792e-06	6.10232e-06
9.47364e-08	1.03598e-07	1.13255e-07	1.23775e-07	1.35231e-07	1.47702e-07	1.61276e-07	1.76043e-07	1.92106e-07	2.0957e-07	2.28553e-07	2.49181e-07	2.71589e-07	2.95923e-07	3.2234e-07	3.51009e-07	3.82114e-07	4.15849e-07	4.52427e-07	4.92073e-07	5.35033e-07	5.81569e-07	6.31961e-07	6.86514e-07	7.45551e-07	8.09422e-07	8.785e-07	9.53186e-07	1.03391e-06	1.12114e-06	1.21535e-06	1.31709e-06	1.42692e-06	1.54543e-06	1.67329e-06	1.81119e-06	1.95985e-06	2.12008e-06	2.29273e-06	2.47868e-06	2.67891e-06	2.89445e-06	3.12639e-06	3.3759e-06	3.64422e-06	3.93269e-06	4.24273e-06	4.57582e-06	4.93359e-06	5.31773e-06
7.75285e-08	8.48973e-08	9.2938e-08	1.01709e-07	1.11274e-07	1.21701e-07	1.33065e-07	1.45445e-07	1.58928e-07	1.73608e-07	1.89586e-07	2.06972e-07	2.25882e-07	2.46445e-07	2.68798e-07	2.93088e-07	3.19475e-07	3.48132e-07	3.79244e-07	4.13009e-07	4.49644e-07	4.89378e-07	5.3246e-07	5.79158e-07	6.29759e-07	6.84572e-07	7.43928e-07	8.08183e-07	8.7772e-07	9.52949e-07	1.03431e-06	1.12227e-06	1.21735e-06	1.32007e-06	1.43102e-06	1.55083e-06	1.68015e-06	1.8197e-06	1.97024e-06	2.13258e-06	2.30759e-06	2.4962e-06	2.6994e-06	2.91825e-06	3.15389e-06	3.4075e-06	3.68039e-06	3.97392e-06	4.28954e-06	4.62883e-06
6.3344e-08	6.94607e-08	7.61444e-08	8.34453e-08	9.14178e-08	1.00121e-07	1.09618e-07	1.1998e-07	1.3128e-07	1.43599e-07	1.57026e-07	1.71655e-07	1.87588e-07	2.04937e-07	2.23821e-07	2.44368e-07	2.6672e-07	2.91025e-07	3.17447e-07	3.4616e-07	3.77352e-07	4.11228e-07	4.48006e-07	4.87921e-07	5.31228e-07	5.78198e-07	6.29127e-07	6.84329e-07	7.44143e-07	8.08934e-07	8.79094e-07	9.55042e-07	1.03723e-06	1.12614e-06	1.22229e-06	1.32624e-06	1.43858e-06	1.55996e-06	1.69105e-06	1.83259e-06	1.98536e-06	2.1502e-06	2.328e-06	2.51972e-06	2.72638e-06	2.94908e-06	3.18897e-06	3.44732e-06	3.72543e-06	4.02473e-06
5.16701e-08	5.67386e-08	6.22847e-08	6.83514e-08	7.49853e-08	8.22371e-08	9.01618e-08	9.8819e-08	1.08273e-07	1.18595e-07	1.29859e-07	1.42148e-07	1.55552e-07	1.70165e-07	1.86093e-07	2.03447e-07	2.2235e-07	2.42932e-07	2.65336e-07	2.89715e-07	3.16233e-07	3.45071e-07	3.76419e-07	4.10485e-07	4.47494e-07	4.87685e-07	5.31319e-07	5.78674e-07	6.3005e-07	6.85772e-07	7.46187e-07	8.11668e-07	8.82617e-07	9.59465e-07	1.04268e-06	1.13274e-06	1.23021e-06	1.33563e-06	1.44964e-06	1.57288e-06	1.70605e-06	1.84993e-06	2.0053e-06	2.17303e-06	2.35406e-06	2.54936e-06	2.75999e-06	2.98709e-06	3.23185e-06	3.49556e-06
4.2078e-08	4.62706e-08	5.08647e-08	5.5897e-08	6.14075e-08	6.74397e-08	7.40408e-08	8.12619e-08	8.91587e-08	9.77917e-08	1.07226e-07	1.17533e-07	1.2879e-07	1.41079e-07	1.54492e-07	1.69126e-07	1.85086e-07	2.02488e-07	2.21455e-07	2.42122e-07	2.64632e-07	2.89142e-07	3.15822e-07	3.44852e-07	3.76431e-07	4.1077e-07	4.48098e-07	4.88661e-07	5.32726e-07	5.80579e-07	6.32527e-07	6.88903e-07	7.50063e-07	8.16392e-07	8.88301e-07	9.66236e-07	1.05067e-06	1.14212e-06	1.24113e-06	1.34829e-06	1.46424e-06	1.58964e-06	1.72524e-06	1.8718e-06	2.03016e-06	2.20121e-06	2.38592e-06	2.58529e-06	2.80043e-06	3.0325e-06
3.42111e-08	3.76732e-08	4.14722e-08	4.56395e-08	5.02091e-08	5.52183e-08	6.07076e-08	6.67209e-08	7.3306e-08	8.05148e-08	8.84039e-08	9.70343e-08	1.06473e-07	1.16791e-07	1.28068e-07	1.40388e-07	1.53844e-07	1.68534e-07	1.84567e-07	2.02059e-07	2.21138e-07	2.41939e-07	2.64611e-07	2.89313e-07	3.16219e-07	3.45514e-07	3.77401e-07	4.12097e-07	4.49836e-07	4.90871e-07	5.35476e-07	5.83945e-07	6.36593e-07	6.93763e-07	7.55821e-07	8.23163e-07	8.96213e-07	9.75429e-07	1.0613e-06	1.15436e-06	1.25517e-06	1.36434e-06	1.48252e-06	1.61042e-06	1.74878e-06	1.89841e-06	2.06017e-06	2.23499e-06	2.42386e-06	2.62783e-06
2.7769e-08	3.06229e-08	3.37589e-08	3.72037e-08	4.09866e-08	4.51392e-08	4.96962e-08	5.46952e-08	6.01772e-08	6.61868e-08	7.27725e-08	7.99872e-08	8.78882e-08	9.65377e-08	1.06004e-07	1.16359e-07	1.27684e-07	1.40066e-07	1.53597e-07	1.6838e-07	1.84524e-07	2.0215e-07	2.21387e-07	2.42374e-07	2.65263e-07	2.90219e-07	3.17417e-07	3.47049e-07	3.79323e-07	4.14462e-07	4.52706e-07	4.94316e-07	5.39572e-07	5.88778e-07	6.42259e-07	7.00366e-07	7.63479e-07	8.32005e-07	9.06382e-07	9.87082e-07	1.07461e-06	1.16952e-06	1.27239e-06	1.38385e-06	1.50458e-06	1.6353e-06	1.77679e-06	1.92988e-06	2.09548e-06	2.27453e-06
2.25036e-08	2.4852e-08	2.74362e-08	3.02791e-08	3.34053e-08	3.68421e-08	4.06188e-08	4.47676e-08	4.93237e-08	5.43254e-08	5.98142e-08	6.58356e-08	7.24388e-08	7.96778e-08	8.76107e-08	9.63014e-08	1.05819e-07	1.16238e-07	1.2764e-07	1.40113e-07	1.53754e-07	1.68667e-07	1.84965e-07	2.02769e-07	2.22212e-07	2.43439e-07	2.66604e-07	2.91875e-07	3.19435e-07	3.49481e-07	3.82224e-07	4.17895e-07	4.56743e-07	4.99034e-07	5.45059e-07	5.9513e-07	6.49583e-07	7.0878e-07	7.73114e-07	8.43004e-07	9.18905e-07	1.0013e-06	1.09073e-06	1.18774e-06	1.29295e-06	1.407e-06	1.5306e-06	1.66451e-06	1.80952e-06	1.9665e-06
1.82063e-08	2.01354e-08	2.22613e-08	2.46033e-08	2.71824e-08	3.00218e-08	3.31464e-08	3.65839e-08	4.03642e-08	4.45199e-08	4.90869e-08	5.4104e-08	5.96137e-08	6.56621e-08	7.22997e-08	7.95812e-08	8.75663e-08	9.632e-08	1.05913e-07	1.16421e-07	1.27929e-07	1.40527e-07	1.54313e-07	1.69393e-07	1.85885e-07	2.03912e-07	2.23612e-07	2.45133e-07	2.68632e-07	2.94285e-07	3.22278e-07	3.52814e-07	3.86112e-07	4.22409e-07	4.61962e-07	5.05046e-07	5.51961e-07	6.03029e-07	6.58599e-07	7.19045e-07	7.84771e-07	8.56215e-07	9.33846e-07	1.01817e-06	1.10973e-06	1.20911e-06	1.31695e-06	1.43391e-06	1.56074e-06	1.6982e-06
1.47059e-08	1.62878e-08	1.80336e-08	1.99597e-08	2.20839e-08	2.44257e-08	2.70066e-08	2.985e-08	3.29813e-08	3.64286e-08	4.02223e-08	4.43959e-08	4.89856e-08	5.40313e-08	5.95761e-08	6.56674e-08	7.23565e-08	7.96995e-08	8.77576e-08	9.65971e-08	1.0629e-07	1.16916e-07	1.2856e-07	1.41314e-07	1.55281e-07	1.70569e-07	1.87298e-07	2.05596e-07	2.25605e-07	2.47476e-07	2.71373e-07	2.97476e-07	3.25977e-07	3.57085e-07	3.91028e-07	4.28049e-07	4.68414e-07	5.12409e-07	5.60343e-07	6.1255e-07	6.69391e-07	7.31253e-07	7.98558e-07	8.71756e-07	9.51336e-07	1.03782e-06	1.13178e-06	1.23382e-06	1.3446e-06	1.46482e-06
1.18591e-08	1.3154e-08	1.45852e-08	1.61666e-08	1.79131e-08	1.98413e-08	2.19695e-08	2.43174e-08	2.69069e-08	2.97617e-08	3.2908e-08	3.63741e-08	4.01913e-08	4.43936e-08	4.90182e-08	5.41056e-08	5.97001e-08	6.58502e-08	7.26084e-08	8.00323e-08	8.81845e-08	9.71331e-08	1.06952e-07	1.17723e-07	1.29534e-07	1.42479e-07	1.56664e-07	1.722e-07	1.89211e-07	2.0783e-07	2.28201e-07	2.50482e-07	2.74842e-07	3.01466e-07	3.30553e-07	3.6232e-07	3.97001e-07	4.3485e-07	4.76141e-07	5.2117e-07	5.70259e-07	6.23753e-07	6.82027e-07	7.45484e-07	8.14561e-07	8.89727e-07	9.7149e-07	1.0604e-06	1.15703e-06	1.26203e-06
9.54757e-09	1.06057e-08	1.1777e-08	1.3073e-08	1.45065e-08	1.60915e-08	1.78434e-08	1.9779e-08	2.19167e-08	2.4277e-08	2.68819e-08	2.97558e-08	3.29253e-08	3.64194e-08	4.02702e-08	4.45123e-08	4.91839e-08	5.43265e-08	5.99856e-08	6.62108e-08	7.30561e-08	8.05806e-08	8.88486e-08	9.79304e-08	1.07902e-07	1.18847e-07	1.30856e-07	1.44028e-07	1.58469e-07	1.74296e-07	1.91636e-07	2.10626e-07	2.31417e-07	2.54169e-07	2.7906e-07	3.0628e-07	3.36035e-07	3.68551e-07	4.0407e-07	4.42855e-07	4.85191e-07	5.31385e-07	5.81772e-07	6.36711e-07	6.9659e-07	7.61831e-07	8.32886e-07	9.10246e-07	9.94439e-07	1.08603e-06
7.67425e-09	8.53747e-09	9.49439e-09	1.05548e-08	1.17294e-08	1.303e-08	1.44697e-08	1.60627e-08	1.78247e-08	1.97728e-08	2.1926e-08	2.4305e-08	2.69324e-08	2.98332e-08	3.30345e-08	3.65662e-08	4.04609e-08	4.47544e-08	4.94858e-08	5.46977e-08	6.04369e-08	6.67543e-08	7.37055e-08	8.13515e-08	8.97583e-08	9.89983e-08	1.0915e-07	1.203e-07	1.32542e-07	1.45976e-07	1.60715e-07	1.76878e-07	1.94596e-07	2.14013e-07	2.35283e-07	2.58574e-07	2.84068e-07	3.11963e-07	3.42475e-07	3.75836e-07	4.12299e-07	4.52137e-07	4.95646e-07	5.43146e-07	5.94985e-07	6.51537e-07	7.13207e-07	7.80435e-07	8.53692e-07	9.3349e-07
6.15835e-09	6.86131e-09	7.64174e-09	8.50784e-09	9.46866e-09	1.05342e-08	1.17153e-08	1.30241e-08	1.44739e-08	1.60792e-08	1.78561e-08	1.98221e-08	2.19966e-08	2.44008e-08	2.70579e-08	2.99934e-08	3.32353e-08	3.68142e-08	4.07636e-08	4.51204e-08	4.99246e-08	5.52202e-08	6.10554e-08	6.74826e-08	7.45593e-08	8.2348e-08	9.09174e-08	1.00342e-07	1.10703e-07	1.2209e-07	1.34599e-07	1.48335e-07	1.63414e-07	1.7996e-07	1.98109e-07	2.1801e-07	2.39822e-07	2.6372e-07	2.89894e-07	3.1855e-07	3.49911e-07	3.8422e-07	4.21738e-07	4.62752e-07	5.07569e-07	5.56524e-07	6.09979e-07	6.68324e-07	7.31983e-07	8.01413e-07
4.93398e-09	5.50546e-09	6.14087e-09	6.84709e-09	7.63171e-09	8.50312e-09	9.47053e-09	1.05441e-08	1.17351e-08	1.30558e-08	1.45197e-08	1.61419e-08	1.79386e-08	1.9928e-08	2.21299e-08	2.4566e-08	2.72603e-08	3.02388e-08	3.35305e-08	3.71668e-08	4.11822e-08	4.56146e-08	5.05054e-08	5.59001e-08	6.18481e-08	6.84038e-08	7.56264e-08	8.35809e-08	9.2338e-08	1.01975e-07	1.12576e-07	1.24234e-07	1.37048e-07	1.51127e-07	1.66592e-07	1.83572e-07	2.02208e-07	2.22653e-07	2.45076e-07	2.69656e-07	2.96593e-07	3.261e-07	3.5841e-07	3.93776e-07	4.32471e-07	4.74795e-07	5.21067e-07	5.71638e-07	6.26885e-07	6.87218e-07
3.94656e-09	4.41035e-09	4.92679e-09	5.50166e-09	6.14131e-09	6.85277e-09	7.64379e-09	8.52293e-09	9.49965e-09	1.05843e-08	1.17885e-08	1.31247e-08	1.46069e-08	1.62505e-08	1.80722e-08	2.00906e-08	2.23261e-08	2.48011e-08	2.75402e-08	3.05704e-08	3.39213e-08	3.76254e-08	4.17184e-08	4.62394e-08	5.12312e-08	5.67406e-08	6.28191e-08	6.95227e-08	7.6913e-08	8.5057e-08	9.40282e-08	1.03907e-07	1.1478e-07	1.26744e-07	1.39903e-07	1.5437e-07	1.7027e-07	1.87736e-07	2.06918e-07	2.27973e-07	2.51077e-07	2.7642e-07	3.04206e-07	3.34661e-07	3.68026e-07	4.04567e-07	4.44569e-07	4.88343e-07	5.36228e-07	5.88586e-07
3.15174e-09	3.52748e-09	3.94653e-09	4.41369e-09	4.93429e-09	5.51419e-09	6.15992e-09	6.87866e-09	7.67836e-09	8.56779e-09	9.55662e-09	1.06555e-08	1.18763e-08	1.3232e-08	1.47368e-08	1.64065e-08	1.82586e-08	2.03119e-08	2.25877e-08	2.51089e-08	2.7901e-08	3.09918e-08	3.4412e-08	3.81951e-08	4.23782e-08	4.70015e-08	5.21095e-08	5.77507e-08	6.39783e-08	7.08508e-08	7.84317e-08	8.67909e-08	9.60046e-08	1.06156e-07	1.17337e-07	1.29646e-07	1.43192e-07	1.58093e-07	1.7448e-07	1.92491e-07	2.12281e-07	2.34018e-07	2.57882e-07	2.84072e-07	3.12803e-07	3.4431e-07	3.78846e-07	4.16689e-07	4.58138e-07	5.03518e-07
2.51295e-09	2.81685e-09	3.1563e-09	3.53529e-09	3.95828e-09	4.43017e-09	4.95642e-09	5.54305e-09	6.19674e-09	6.92487e-09	7.73558e-09	8.63789e-09	9.64175e-09	1.07582e-08	1.19992e-08	1.33783e-08	1.49102e-08	1.66111e-08	1.8499e-08	2.05935e-08	2.29164e-08	2.54915e-08	2.83451e-08	3.1506e-08	3.50061e-08	3.888e-08	4.3166e-08	4.79062e-08	5.31465e-08	5.89373e-08	6.53341e-08	7.23974e-08	8.01935e-08	8.8795e-08	9.82814e-08	1.0874e-07	1.20264e-07	1.3296e-07	1.46939e-07	1.62325e-07	1.79253e-07	1.97871e-07	2.18339e-07	2.40832e-07	2.6554e-07	2.9267e-07	3.22448e-07	3.55119e-07	3.90951e-07	4.30233e-07
2.00039e-09	2.24576e-09	2.52026e-09	2.8272e-09	3.1703e-09	3.55365e-09	3.98181e-09	4.45982e-09	4.99328e-09	5.58837e-09	6.25196e-09	6.99163e-09	7.81577e-09	8.73367e-09	9.75557e-09	1.08928e-08	1.21579e-08	1.35646e-08	1.51283e-08	1.68656e-08	1.87951e-08	2.09373e-08	2.33145e-08	2.59515e-08	2.88756e-08	3.21167e-08	3.57077e-08	3.96848e-08	4.40877e-08	4.896e-08	5.43497e-08	6.03093e-08	6.68963e-08	7.4174e-08	8.22114e-08	9.10843e-08	1.00876e-07	1.11676e-07	1.23585e-07	1.3671e-07	1.51171e-07	1.67096e-07	1.84627e-07	2.03918e-07	2.25137e-07	2.48467e-07	2.74108e-07	3.02278e-07	3.33212e-07	3.6717e-07
1.58987e-09	1.78766e-09	2.00926e-09	2.25744e-09	2.53528e-09	2.8462e-09	3.19399e-09	3.58286e-09	4.0175e-09	4.50309e-09	5.04539e-09	5.65077e-09	6.3263e-09	7.0798e-09	7.91993e-09	8.85627e-09	9.89941e-09	1.10611e-08	1.23542e-08	1.3793e-08	1.53934e-08	1.71727e-08	1.91501e-08	2.13468e-08	2.37862e-08	2.64938e-08	2.94981e-08	3.28301e-08	3.6524e-08	4.06177e-08	4.51523e-08	5.01735e-08	5.57311e-08	6.188e-08	6.86802e-08	7.61976e-08	8.45047e-08	9.36804e-08	1.03812e-07	1.14993e-07	1.27329e-07	1.40932e-07	1.55928e-07	1.72451e-07	1.90649e-07	2.10686e-07	2.32736e-07	2.56992e-07	2.83665e-07	3.12983e-07
1.26158e-09	1.42073e-09	1.59933e-09	1.79966e-09	2.02428e-09	2.27603e-09	2.55806e-09	2.8739e-09	3.22744e-09	3.62303e-09	4.06549e-09	4.56017e-09	5.113e-09	5.73056e-09	6.42015e-09	7.18987e-09	8.04865e-09	9.00642e-09	1.00741e-08	1.1264e-08	1.25893e-08	1.40649e-08	1.57073e-08	1.75344e-08	1.95663e-08	2.18249e-08	2.43345e-08	2.71219e-08	3.02166e-08	3.36509e-08	3.74606e-08	4.16851e-08	4.63674e-08	5.1555e-08	5.73003e-08	6.36604e-08	7.06982e-08	7.84828e-08	8.70897e-08	9.66021e-08	1.07111e-07	1.18715e-07	1.31524e-07	1.45657e-07	1.61245e-07	1.78429e-07	1.97366e-07	2.18225e-07	2.41193e-07	2.66472e-07
9.99515e-10	1.12738e-09	1.27108e-09	1.43252e-09	1.61382e-09	1.81732e-09	2.04567e-09	2.30177e-09	2.58889e-09	2.91066e-09	3.27109e-09	3.67467e-09	4.12638e-09	4.63174e-09	5.1969e-09	5.82866e-09	6.53459e-09	7.32305e-09	8.20334e-09	9.18574e-09	1.02816e-08	1.15036e-08	1.28657e-08	1.43832e-08	1.60732e-08	1.79545e-08	2.00479e-08	2.23764e-08	2.49652e-08	2.78423e-08	3.10384e-08	3.45875e-08	3.85268e-08	4.28974e-08	4.77446e-08	5.31181e-08	5.90725e-08	6.56677e-08	7.29699e-08	8.10513e-08	8.99914e-08	9.98772e-08	1.10804e-07	1.22877e-07	1.3621e-07	1.50929e-07	1.67171e-07	1.85086e-07	2.04838e-07	2.26607e-07
7.90631e-10	8.93177e-10	1.00861e-09	1.1385e-09	1.28458e-09	1.44882e-09	1.6334e-09	1.84073e-09	2.07353e-09	2.33482e-09	2.62796e-09	2.95669e-09	3.32519e-09	3.73808e-09	4.20053e-09	4.71826e-09	5.29763e-09	5.94571e-09	6.67036e-09	7.48026e-09	8.38506e-09	9.39547e-09	1.05233e-08	1.17818e-08	1.31853e-08	1.475e-08	1.64937e-08	1.84359e-08	2.05984e-08	2.30052e-08	2.56827e-08	2.86601e-08	3.19696e-08	3.56466e-08	3.97304e-08	4.42639e-08	4.92945e-08	5.48744e-08	6.1061e-08	6.79172e-08	7.55125e-08	8.39228e-08	9.32316e-08	1.03531e-07	1.1492e-07	1.27511e-07	1.41423e-07	1.56789e-07	1.73753e-07	1.92474e-07
6.2444e-10	7.06548e-10	7.99123e-10	9.03452e-10	1.02098e-09	1.15332e-09	1.30227e-09	1.46985e-09	1.65831e-09	1.87016e-09	2.1082e-09	2.37555e-09	2.6757e-09	3.01253e-09	3.39035e-09	3.81398e-09	4.28877e-09	4.82067e-09	5.41629e-09	6.08299e-09	6.82892e-09	7.66315e-09	8.59573e-09	9.63782e-09	1.08018e-08	1.21013e-08	1.35515e-08	1.51693e-08	1.69731e-08	1.89836e-08	2.12234e-08	2.37178e-08	2.64942e-08	2.95835e-08	3.30193e-08	3.68389e-08	4.10833e-08	4.57978e-08	5.10321e-08	5.68412e-08	6.32853e-08	7.04308e-08	7.83506e-08	8.7125e-08	9.68418e-08	1.07598e-07	1.19499e-07	1.32661e-07	1.47213e-07	1.63293e-07
4.92407e-10	5.58042e-10	6.32161e-10	7.15824e-10	8.1022e-10	9.16679e-10	1.03669e-09	1.17192e-09	1.32424e-09	1.49573e-09	1.68872e-09	1.90581e-09	2.14991e-09	2.42425e-09	2.73246e-09	3.07856e-09	3.46704e-09	3.90291e-09	4.39174e-09	4.93972e-09	5.55375e-09	6.24148e-09	7.01144e-09	7.87309e-09	8.83692e-09	9.91458e-09	1.1119e-08	1.24645e-08	1.3967e-08	1.56441e-08	1.75151e-08	1.96018e-08	2.19278e-08	2.45196e-08	2.74062e-08	3.06198e-08	3.41959e-08	3.81737e-08	4.25963e-08	4.75113e-08	5.29713e-08	5.90341e-08	6.57631e-08	7.32285e-08	8.15072e-08	9.06837e-08	1.00851e-07	1.12112e-07	1.24577e-07	1.3837e-07
3.87702e-10	4.40084e-10	4.99332e-10	5.66315e-10	6.42012e-10	7.27517e-10	8.24061e-10	9.3302e-10	1.05594e-09	1.19454e-09	1.35076e-09	1.52677e-09	1.72498e-09	1.94809e-09	2.19913e-09	2.48146e-09	2.79885e-09	3.1555e-09	3.55609e-09	4.00583e-09	4.51054e-09	5.07668e-09	5.71146e-09	6.42288e-09	7.21985e-09	8.11228e-09	9.11114e-09	1.02287e-08	1.14784e-08	1.28753e-08	1.44361e-08	1.61793e-08	1.81253e-08	2.02967e-08	2.27186e-08	2.54187e-08	2.84277e-08	3.17794e-08	3.55111e-08	3.96643e-08	4.42844e-08	4.94216e-08	5.51315e-08	6.14749e-08	6.85191e-08	7.63381e-08	8.50133e-08	9.46342e-08	1.05299e-07	1.17116e-07
3.04793e-10	3.46531e-10	3.93815e-10	4.47358e-10	5.07963e-10	5.7653e-10	6.54071e-10	7.41722e-10	8.40758e-10	9.52608e-10	1.07887e-09	1.22135e-09	1.38205e-09	1.56322e-09	1.76739e-09	1.99735e-09	2.25627e-09	2.54767e-09	2.87545e-09	3.24402e-09	3.65826e-09	4.12362e-09	4.64619e-09	5.23273e-09	5.89078e-09	6.62874e-09	7.45595e-09	8.38278e-09	9.42078e-09	1.05828e-08	1.1883e-08	1.33372e-08	1.49629e-08	1.67797e-08	1.88089e-08	2.10745e-08	2.36028e-08	2.64231e-08	2.95677e-08	3.30724e-08	3.69766e-08	4.13239e-08	4.61625e-08	5.15456e-08	5.75316e-08	6.41853e-08	7.15777e-08	7.97872e-08	8.89002e-08	9.90114e-08
2.39244e-10	2.72446e-10	3.10121e-10	3.52852e-10	4.01295e-10	4.56191e-10	5.18371e-10	5.8877e-10	6.68439e-10	7.58559e-10	8.60453e-10	9.75611e-10	1.1057e-09	1.25259e-09	1.41837e-09	1.6054e-09	1.81631e-09	2.05402e-09	2.32184e-09	2.62344e-09	2.96292e-09	3.34488e-09	3.77444e-09	4.25731e-09	4.79987e-09	5.40922e-09	6.09329e-09	6.86087e-09	7.7218e-09	8.68698e-09	9.76856e-09	1.098e-08	1.23364e-08	1.38542e-08	1.55521e-08	1.74505e-08	1.95721e-08	2.1942e-08	2.45883e-08	2.75418e-08	3.08366e-08	3.45105e-08	3.86055e-08	4.31675e-08	4.82477e-08	5.39023e-08	6.01934e-08	6.71897e-08	7.49665e-08	8.3607e-08
1.87513e-10	2.13883e-10	2.43854e-10	2.77902e-10	3.16565e-10	3.60448e-10	4.10233e-10	4.66689e-10	5.30681e-10	6.03181e-10	6.85284e-10	7.7822e-10	8.83371e-10	1.00229e-09	1.13671e-09	1.2886e-09	1.46014e-09	1.65378e-09	1.87228e-09	2.11872e-09	2.39654e-09	2.7096e-09	3.0622e-09	3.45917e-09	3.90588e-09	4.40833e-09	4.97324e-09	5.60806e-09	6.32114e-09	7.12175e-09	8.02023e-09	9.0281e-09	1.01582e-08	1.14246e-08	1.28434e-08	1.44319e-08	1.62098e-08	1.81988e-08	2.04227e-08	2.29084e-08	2.56854e-08	2.87863e-08	3.22473e-08	3.61087e-08	4.04146e-08	4.52141e-08	5.05613e-08	5.65161e-08	6.31444e-08	7.0519e-08
1.46743e-10	1.67653e-10	1.91458e-10	2.18544e-10	2.49352e-10	2.84376e-10	3.24175e-10	3.69378e-10	4.20698e-10	4.78934e-10	5.44988e-10	6.19876e-10	7.04741e-10	8.00867e-10	9.09698e-10	1.03286e-09	1.17217e-09	1.32968e-09	1.50769e-09	1.70876e-09	1.93579e-09	2.192e-09	2.48102e-09	2.80689e-09	3.17415e-09	3.58787e-09	4.05371e-09	4.578e-09	5.16779e-09	5.83096e-09	6.57632e-09	7.41364e-09	8.35386e-09	9.40914e-09	1.0593e-08	1.19205e-08	1.34084e-08	1.50753e-08	1.69419e-08	1.90312e-08	2.13686e-08	2.39823e-08	2.69038e-08	3.01678e-08	3.38128e-08	3.78812e-08	4.24203e-08	4.74822e-08	5.31245e-08	5.94108e-08
1.14669e-10	1.31224e-10	1.50101e-10	1.71617e-10	1.96128e-10	2.24038e-10	2.55805e-10	2.91945e-10	3.3304e-10	3.79748e-10	4.32812e-10	4.93067e-10	5.61459e-10	6.39048e-10	7.27031e-10	8.26754e-10	9.39733e-10	1.06767e-09	1.21247e-09	1.3763e-09	1.56156e-09	1.77095e-09	2.00752e-09	2.27466e-09	2.57619e-09	2.91638e-09	3.3e-09	3.7324e-09	4.21956e-09	4.76815e-09	5.38564e-09	6.08035e-09	6.86159e-09	7.73972e-09	8.7263e-09	9.83421e-09	1.10778e-08	1.2473e-08	1.40376e-08	1.57914e-08	1.77563e-08	1.99567e-08	2.24196e-08	2.51752e-08	2.82568e-08	3.17013e-08	3.55496e-08	3.98472e-08	4.46442e-08	4.99962e-08
8.94699e-11	1.02556e-10	1.17503e-10	1.34566e-10	1.54037e-10	1.76244e-10	2.01561e-10	2.3041e-10	2.63267e-10	3.00672e-10	3.43235e-10	3.91645e-10	4.46678e-10	5.09211e-10	5.80234e-10	6.60862e-10	7.52349e-10	8.56111e-10	9.73739e-10	1.10702e-09	1.25798e-09	1.42886e-09	1.62222e-09	1.84091e-09	2.08812e-09	2.36745e-09	2.68293e-09	3.03905e-09	3.44088e-09	3.89406e-09	4.40492e-09	4.98053e-09	5.62879e-09	6.35853e-09	7.1796e-09	8.103e-09	9.141e-09	1.03073e-08	1.1617e-08	1.30873e-08	1.47369e-08	1.65869e-08	1.86606e-08	2.0984e-08	2.35859e-08	2.64984e-08	2.9757e-08	3.34011e-08	3.74744e-08	4.20253e-08
6.97075e-11	8.00359e-11	9.1852e-11	1.05364e-10	1.20808e-10	1.38451e-10	1.58597e-10	1.81591e-10	2.07823e-10	2.37735e-10	2.71825e-10	3.10661e-10	3.5488e-10	4.05207e-10	4.62457e-10	5.27552e-10	6.01531e-10	6.85568e-10	7.80985e-10	8.8927e-10	1.0121e-09	1.15137e-09	1.3092e-09	1.48797e-09	1.69037e-09	1.91942e-09	2.17851e-09	2.47142e-09	2.80242e-09	3.17629e-09	3.59838e-09	4.07467e-09	4.61189e-09	5.21752e-09	5.89996e-09	6.66859e-09	7.53389e-09	8.50753e-09	9.60258e-09	1.08336e-08	1.22167e-08	1.37702e-08	1.5514e-08	1.74705e-08	1.96648e-08	2.21245e-08	2.48803e-08	2.79665e-08	3.14211e-08	3.52861e-08
5.42308e-11	6.23699e-11	7.1697e-11	8.23802e-11	9.46111e-11	1.08607e-10	1.24615e-10	1.42915e-10	1.63827e-10	1.8771e-10	2.14974e-10	2.46083e-10	2.81563e-10	3.22007e-10	3.68088e-10	4.20568e-10	4.80304e-10	5.48269e-10	6.25559e-10	7.13412e-10	8.13222e-10	9.26562e-10	1.05521e-09	1.20115e-09	1.36664e-09	1.55421e-09	1.76669e-09	2.00729e-09	2.27958e-09	2.58761e-09	2.93588e-09	3.32948e-09	3.77408e-09	4.27606e-09	4.84254e-09	5.48152e-09	6.20191e-09	7.0137e-09	7.92805e-09	8.95743e-09	1.01157e-08	1.14185e-08	1.2883e-08	1.45287e-08	1.63768e-08	1.84515e-08	2.07793e-08	2.33899e-08	2.63162e-08	2.95948e-08
4.2128e-11	4.85319e-11	5.58829e-11	6.43167e-11	7.39882e-11	8.50739e-11	9.77741e-11	1.12317e-10	1.28962e-10	1.48004e-10	1.69776e-10	1.9466e-10	2.23085e-10	2.5554e-10	2.92577e-10	3.34825e-10	3.82992e-10	4.3788e-10	5.00398e-10	5.71572e-10	6.52561e-10	7.44673e-10	8.49385e-10	9.68364e-10	1.10349e-09	1.25687e-09	1.4309e-09	1.62825e-09	1.85195e-09	2.10539e-09	2.39238e-09	2.7172e-09	3.08468e-09	3.50019e-09	3.96981e-09	4.5003e-09	5.09928e-09	5.77525e-09	6.53775e-09	7.39743e-09	8.3662e-09	9.45739e-09	1.06858e-08	1.20682e-08	1.36229e-08	1.53707e-08	1.73345e-08	1.95401e-08	2.20158e-08	2.47936e-08
3.26797e-11	3.77109e-11	4.34957e-11	5.01438e-11	5.77804e-11	6.6548e-11	7.66093e-11	8.81495e-11	1.01379e-10	1.16539e-10	1.33901e-10	1.53777e-10	1.76518e-10	2.02525e-10	2.32252e-10	2.66216e-10	3.04999e-10	3.49266e-10	3.99767e-10	4.5735e-10	5.22977e-10	5.97736e-10	6.82854e-10	7.79721e-10	8.89902e-10	1.01517e-09	1.15751e-09	1.31919e-09	1.50272e-09	1.71097e-09	1.94716e-09	2.21489e-09	2.51822e-09	2.86173e-09	3.25055e-09	3.69043e-09	4.18784e-09	4.75002e-09	5.38509e-09	6.10217e-09	6.91143e-09	7.82427e-09	8.85346e-09	1.00132e-08	1.13196e-08	1.27902e-08	1.4445e-08	1.63061e-08	1.83983e-08	2.07489e-08
2.53135e-11	2.92601e-11	3.38055e-11	3.90381e-11	4.50587e-11	5.19827e-11	5.99415e-11	6.90853e-11	7.95853e-11	9.16368e-11	1.05462e-10	1.21314e-10	1.39482e-10	1.60292e-10	1.84118e-10	2.11382e-10	2.42567e-10	2.78218e-10	3.18954e-10	3.65477e-10	4.18583e-10	4.79174e-10	5.4827e-10	6.27026e-10	7.16748e-10	8.18912e-10	9.35186e-10	1.06745e-09	1.21784e-09	1.38874e-09	1.58285e-09	1.80323e-09	2.0533e-09	2.33691e-09	2.65842e-09	3.0227e-09	3.43523e-09	3.90219e-09	4.43047e-09	5.02785e-09	5.70301e-09	6.46572e-09	7.3269e-09	8.29877e-09	9.39502e-09	1.06309e-08	1.20237e-08	1.35923e-08	1.53581e-08	1.7345e-08
1.95802e-11	2.26714e-11	2.62378e-11	3.03502e-11	3.509e-11	4.055e-11	4.68366e-11	5.40713e-11	6.2393e-11	7.19599e-11	8.29531e-11	9.55788e-11	1.10072e-10	1.26701e-10	1.45771e-10	1.67628e-10	1.92669e-10	2.21341e-10	2.54156e-10	2.91693e-10	3.34609e-10	3.83653e-10	4.39668e-10	5.03616e-10	5.76583e-10	6.59798e-10	7.54653e-10	8.62723e-10	9.85787e-10	1.12585e-09	1.28519e-09	1.46637e-09	1.67226e-09	1.90614e-09	2.17166e-09	2.47296e-09	2.81468e-09	3.20206e-09	3.64098e-09	4.13804e-09	4.70065e-09	5.33716e-09	6.05689e-09	6.87033e-09	7.78921e-09	8.82668e-09	9.99745e-09	1.1318e-08	1.28067e-08	1.44842e-08
1.51236e-11	1.75412e-11	2.03352e-11	2.35624e-11	2.72883e-11	3.15876e-11	3.6546e-11	4.22619e-11	4.88474e-11	5.64311e-11	6.51599e-11	7.52014e-11	8.67473e-11	1.00016e-10	1.15258e-10	1.32756e-10	1.52835e-10	1.75863e-10	2.02261e-10	2.32506e-10	2.67141e-10	3.06783e-10	3.52134e-10	4.03988e-10	4.63249e-10	5.3094e-10	6.08221e-10	6.96405e-10	7.9698e-10	9.11629e-10	1.04225e-09	1.19101e-09	1.36032e-09	1.55293e-09	1.77194e-09	2.02083e-09	2.30355e-09	2.62452e-09	2.98873e-09	3.40181e-09	3.87006e-09	4.4006e-09	5.0014e-09	5.68141e-09	6.4507e-09	7.32053e-09	8.30356e-09	9.41394e-09	1.06675e-08	1.20821e-08
1.16653e-11	1.35533e-11	1.57389e-11	1.82679e-11	2.11925e-11	2.4573e-11	2.84784e-11	3.29879e-11	3.81923e-11	4.41955e-11	5.11166e-11	5.90919e-11	6.82772e-11	7.88507e-11	9.10158e-11	1.05005e-10	1.21084e-10	1.39554e-10	1.60762e-10	1.851e-10	2.13015e-10	2.45017e-10	2.81685e-10	3.23679e-10	3.71747e-10	4.2674e-10	4.89622e-10	5.61489e-10	6.43582e-10	7.37308e-10	8.44261e-10	9.66245e-10	1.1053e-09	1.26373e-09	1.44416e-09	1.64951e-09	1.88313e-09	2.14875e-09	2.45062e-09	2.7935e-09	3.18276e-09	3.62445e-09	4.12538e-09	4.6932e-09	5.3365e-09	6.06495e-09	6.8894e-09	7.82201e-09	8.87644e-09	1.0068e-08
8.98514e-12	1.04574e-11	1.21647e-11	1.41436e-11	1.6436e-11	1.90902e-11	2.21618e-11	2.57145e-11	2.98216e-11	3.4567e-11	4.00472e-11	4.63726e-11	5.36699e-11	6.20839e-11	7.17805e-11	8.29495e-11	9.58076e-11	1.10603e-10	1.27618e-10	1.47176e-10	1.69645e-10	1.95445e-10	2.25055e-10	2.59019e-10	2.97959e-10	3.42578e-10	3.93679e-10	4.52173e-10	5.19096e-10	5.95622e-10	6.83083e-10	7.8299e-10	8.97056e-10	1.02722e-09	1.17567e-09	1.3449e-09	1.53771e-09	1.75727e-09	2.00716e-09	2.29144e-09	2.61465e-09	2.98194e-09	3.39911e-09	3.87269e-09	4.41002e-09	5.01936e-09	5.71002e-09	6.49243e-09	7.37832e-09	8.38086e-09
6.911e-12	8.05738e-12	9.38908e-12	1.09352e-11	1.27295e-11	1.48104e-11	1.72228e-11	2.00177e-11	2.32542e-11	2.70001e-11	3.13332e-11	3.63431e-11	4.21324e-11	4.88187e-11	5.65371e-11	6.54421e-11	7.57108e-11	8.75458e-11	1.01179e-10	1.16875e-10	1.34937e-10	1.5571e-10	1.79588e-10	2.07023e-10	2.38525e-10	2.74681e-10	3.16155e-10	3.63705e-10	4.18191e-10	4.80594e-10	5.52026e-10	6.33751e-10	7.27201e-10	8.34004e-10	9.56004e-10	1.09529e-09	1.25423e-09	1.43549e-09	1.64211e-09	1.87751e-09	2.14556e-09	2.45063e-09	2.79764e-09	3.19215e-09	3.64044e-09	4.14957e-09	4.72748e-09	5.38312e-09	6.12657e-09	6.96913e-09
5.30843e-12	6.19979e-12	7.23703e-12	8.44341e-12	9.84575e-12	1.1475e-11	1.33669e-11	1.55627e-11	1.81097e-11	2.10625e-11	2.44841e-11	2.84467e-11	3.30334e-11	3.83398e-11	4.44754e-11	5.1566e-11	5.97561e-11	6.92109e-11	8.01201e-11	9.27006e-11	1.07201e-10	1.23905e-10	1.43137e-10	1.65269e-10	1.90724e-10	2.19985e-10	2.53605e-10	2.9221e-10	3.36517e-10	3.87342e-10	4.45612e-10	5.12382e-10	5.88852e-10	6.76384e-10	7.76526e-10	8.91032e-10	1.02189e-09	1.17137e-09	1.34201e-09	1.53672e-09	1.75877e-09	2.01186e-09	2.30018e-09	2.62847e-09	3.00205e-09	3.42697e-09	3.91e-09	4.45882e-09	5.08204e-09	5.78938e-09
4.07178e-12	4.76383e-12	5.57055e-12	6.51046e-12	7.60494e-12	8.87873e-12	1.03604e-11	1.2083e-11	1.40845e-11	1.6409e-11	1.9107e-11	2.2237e-11	2.5866e-11	3.00714e-11	3.49422e-11	4.05806e-11	4.7104e-11	5.46473e-11	6.33653e-11	7.34355e-11	8.50613e-11	9.84759e-11	1.13946e-10	1.31778e-10	1.5232e-10	1.75971e-10	2.03188e-10	2.34493e-10	2.70477e-10	3.11821e-10	3.59296e-10	4.13781e-10	4.7628e-10	5.47931e-10	6.30031e-10	7.24054e-10	8.31672e-10	9.54786e-10	1.09555e-09	1.25641e-09	1.44014e-09	1.64987e-09	1.88915e-09	2.16201e-09	2.47299e-09	2.82722e-09	3.23049e-09	3.68937e-09	4.21123e-09	4.80439e-09
3.11903e-12	3.65558e-12	4.28213e-12	5.01341e-12	5.86643e-12	6.86093e-12	8.01975e-12	9.36929e-12	1.09401e-11	1.27674e-11	1.48921e-11	1.7361e-11	2.02285e-11	2.35571e-11	2.74188e-11	3.18965e-11	3.70858e-11	4.30964e-11	5.00544e-11	5.8105e-11	6.74145e-11	7.81741e-11	9.06027e-11	1.04952e-10	1.21508e-10	1.40602e-10	1.6261e-10	1.87963e-10	2.17154e-10	2.50745e-10	2.89379e-10	3.33787e-10	3.84807e-10	4.43391e-10	5.10622e-10	5.87737e-10	6.76138e-10	7.77425e-10	8.93412e-10	1.02616e-09	1.17801e-09	1.35161e-09	1.54998e-09	1.77652e-09	2.0351e-09	2.33008e-09	2.6664e-09	3.04966e-09	3.48617e-09	3.98306e-09
2.3859e-12	2.80129e-12	3.28722e-12	3.85536e-12	4.51925e-12	5.29461e-12	6.19964e-12	7.25546e-12	8.48651e-12	9.92109e-12	1.15919e-11	1.35368e-11	1.57995e-11	1.84306e-11	2.14881e-11	2.50394e-11	2.91619e-11	3.39449e-11	3.94911e-11	4.59188e-11	5.33639e-11	6.19829e-11	7.19552e-11	8.3487e-11	9.6815e-11	1.1221e-10	1.29984e-10	1.50492e-10	1.74142e-10	2.01401e-10	2.32802e-10	2.68954e-10	3.10554e-10	3.58396e-10	4.13386e-10	4.76558e-10	5.4909e-10	6.32322e-10	7.27782e-10	8.37204e-10	9.62562e-10	1.1061e-09	1.27036e-09	1.45823e-09	1.673e-09	1.91837e-09	2.19855e-09	2.5183e-09	2.88302e-09	3.2988e-09
1.82268e-12	2.14382e-12	2.52016e-12	2.96095e-12	3.47694e-12	4.08062e-12	4.7865e-12	5.61141e-12	6.57491e-12	7.69965e-12	9.01186e-12	1.0542e-11	1.23251e-11	1.44021e-11	1.68199e-11	1.96328e-11	2.29037e-11	2.67051e-11	3.11203e-11	3.62459e-11	4.21927e-11	4.90884e-11	5.708e-11	6.63367e-11	7.70526e-11	8.94509e-11	1.03788e-10	1.20357e-10	1.39496e-10	1.6159e-10	1.87083e-10	2.16479e-10	2.50359e-10	2.89384e-10	3.34311e-10	3.86004e-10	4.45448e-10	5.13768e-10	5.92245e-10	6.8234e-10	7.85716e-10	9.04264e-10	1.04013e-09	1.19577e-09	1.37396e-09	1.57784e-09	1.811e-09	2.07749e-09	2.38191e-09	2.72946e-09
1.3905e-12	1.63842e-12	1.92947e-12	2.27098e-12	2.67146e-12	3.14082e-12	3.6906e-12	4.33423e-12	5.08729e-12	5.9679e-12	6.99709e-12	8.19924e-12	9.60263e-12	1.124e-11	1.31494e-11	1.53746e-11	1.79664e-11	2.09837e-11	2.44941e-11	2.85761e-11	3.332e-11	3.88301e-11	4.52265e-11	5.26476e-11	6.12528e-11	7.12252e-11	8.27757e-11	9.61465e-11	1.11616e-10	1.29503e-10	1.50174e-10	1.74049e-10	2.01609e-10	2.33405e-10	2.70067e-10	3.12318e-10	3.60979e-10	4.16994e-10	4.81438e-10	5.55537e-10	6.40689e-10	7.38489e-10	8.50752e-10	9.79545e-10	1.12722e-09	1.29645e-09	1.49027e-09	1.71213e-09	1.96594e-09	2.25615e-09
1.0594e-12	1.25053e-12	1.47532e-12	1.73955e-12	2.04995e-12	2.41439e-12	2.84202e-12	3.34354e-12	3.93136e-12	4.61993e-12	5.42609e-12	6.36935e-12	7.47243e-12	8.76165e-12	1.02676e-11	1.20256e-11	1.40768e-11	1.64688e-11	1.92564e-11	2.25033e-11	2.62831e-11	3.06806e-11	3.57941e-11	4.17365e-11	4.86384e-11	5.66502e-11	6.59449e-11	7.67221e-11	8.9211e-11	1.03675e-10	1.20418e-10	1.39786e-10	1.6218e-10	1.88057e-10	2.17942e-10	2.52436e-10	2.92227e-10	3.38104e-10	3.90965e-10	4.51842e-10	5.21907e-10	6.02505e-10	6.95163e-10	8.01629e-10	9.23888e-10	1.0642e-09	1.22515e-09	1.40967e-09	1.62107e-09	1.86315e-09
8.06063e-13	9.5321e-13	1.12658e-12	1.33073e-12	1.57099e-12	1.85358e-12	2.18576e-12	2.57602e-12	3.03424e-12	3.57195e-12	4.20257e-12	4.94175e-12	5.80765e-12	6.82143e-12	8.00765e-12	9.39485e-12	1.10162e-11	1.291e-11	1.51208e-11	1.77003e-11	2.07082e-11	2.42136e-11	2.82964e-11	3.30491e-11	3.85782e-11	4.50071e-11	5.24779e-11	6.11543e-11	7.12252e-11	8.2908e-11	9.64528e-11	1.12148e-10	1.30323e-10	1.51359e-10	1.75692e-10	2.03822e-10	2.36324e-10	2.73855e-10	3.17169e-10	3.67128e-10	4.24718e-10	4.91067e-10	5.67463e-10	6.55377e-10	7.56488e-10	8.72711e-10	1.00623e-09	1.15952e-09	1.33542e-09	1.53715e-09
6.12477e-13	7.25602e-13	8.59129e-13	1.01665e-12	1.20235e-12	1.42117e-12	1.67885e-12	1.98212e-12	2.33884e-12	2.75818e-12	3.25084e-12	3.82931e-12	4.50815e-12	5.30429e-12	6.23748e-12	7.33066e-12	8.61052e-12	1.01081e-11	1.18593e-11	1.3906e-11	1.62966e-11	1.90874e-11	2.23433e-11	2.61398e-11	3.05639e-11	3.57165e-11	4.1714e-11	4.86908e-11	5.68023e-11	6.62275e-11	7.71727e-11	8.98757e-11	1.0461e-10	1.21692e-10	1.41481e-10	1.64396e-10	1.90914e-10	2.21584e-10	2.57036e-10	2.9799e-10	3.45274e-10	3.99834e-10	4.62754e-10	5.35272e-10	6.18804e-10	7.14968e-10	8.25608e-10	9.52832e-10	1.09904e-09	1.26697e-09
4.64779e-13	5.5163e-13	6.54331e-13	7.75704e-13	9.19058e-13	1.08827e-12	1.2879e-12	1.52327e-12	1.80061e-12	2.12721e-12	2.5116e-12	2.96374e-12	3.49525e-12	4.1197e-12	4.85292e-12	5.71333e-12	6.72241e-12	7.90516e-12	9.29064e-12	1.09126e-11	1.28105e-11	1.50296e-11	1.76231e-11	2.06522e-11	2.4188e-11	2.83129e-11	3.31221e-11	3.8726e-11	4.52519e-11	5.28472e-11	6.16819e-11	7.19521e-11	8.38842e-11	9.77388e-11	1.13816e-10	1.32463e-10	1.54075e-10	1.79112e-10	2.08097e-10	2.41634e-10	2.80416e-10	3.25235e-10	3.77003e-10	4.36759e-10	5.05699e-10	5.85185e-10	6.76778e-10	7.82259e-10	9.03665e-10	1.04332e-09
3.52224e-13	4.1881e-13	4.97692e-13	5.91086e-13	7.01594e-13	8.32275e-13	9.86719e-13	1.16914e-12	1.38448e-12	1.63851e-12	1.93803e-12	2.29097e-12	2.70659e-12	3.19575e-12	3.7711e-12	4.44745e-12	5.24205e-12	6.175e-12	7.26975e-12	8.55361e-12	1.00583e-11	1.18209e-11	1.38841e-11	1.62981e-11	1.91206e-11	2.24188e-11	2.62707e-11	3.07665e-11	3.60107e-11	4.21243e-11	4.92472e-11	5.75411e-11	6.71927e-11	7.84177e-11	9.14649e-11	1.06621e-10	1.24216e-10	1.44631e-10	1.68304e-10	1.95738e-10	2.27512e-10	2.64291e-10	3.06837e-10	3.56027e-10	4.12863e-10	4.78496e-10	5.54242e-10	6.41607e-10	7.42315e-10	8.58335e-10
2.66582e-13	3.17563e-13	3.7807e-13	4.49839e-13	5.34914e-13	6.35703e-13	7.55036e-13	8.96239e-13	1.06322e-12	1.26057e-12	1.49366e-12	1.76881e-12	2.09341e-12	2.47611e-12	2.92704e-12	3.45805e-12	4.08299e-12	4.81802e-12	5.68202e-12	6.69701e-12	7.88866e-12	9.28687e-12	1.09265e-11	1.28479e-11	1.50984e-11	1.77327e-11	2.08143e-11	2.44171e-11	2.86266e-11	3.35422e-11	3.92787e-11	4.59692e-11	5.37678e-11	6.28525e-11	7.3429e-11	8.5735e-11	1.00045e-10	1.16674e-10	1.35988e-10	1.58406e-10	1.84412e-10	2.14562e-10	2.49494e-10	2.89945e-10	3.36756e-10	3.90896e-10	4.53475e-10	5.25765e-10	6.09223e-10	7.05516e-10
2.01494e-13	2.40473e-13	2.86821e-13	3.41897e-13	4.07304e-13	4.84934e-13	5.77014e-13	6.86167e-13	8.15481e-13	9.68586e-13	1.14975e-12	1.36398e-12	1.61716e-12	1.91619e-12	2.26916e-12	2.68555e-12	3.17644e-12	3.75482e-12	4.43587e-12	5.23732e-12	6.17988e-12	7.28774e-12	8.58908e-12	1.01168e-11	1.19091e-11	1.40106e-11	1.64731e-11	1.93569e-11	2.2732e-11	2.66797e-11	3.12945e-11	3.66856e-11	4.29799e-11	5.03242e-11	5.88885e-11	6.88695e-11	8.04943e-11	9.40256e-11	1.09766e-10	1.28066e-10	1.49329e-10	1.74018e-10	2.0267e-10	2.35899e-10	2.74414e-10	3.19028e-10	3.70677e-10	4.30433e-10	4.99526e-10	5.79368e-10
1.52103e-13	1.81866e-13	2.17321e-13	2.59531e-13	3.09751e-13	3.69465e-13	4.40425e-13	5.24696e-13	6.24712e-13	7.43344e-13	8.83969e-13	1.05056e-12	1.2478e-12	1.48117e-12	1.75712e-12	2.08322e-12	2.46836e-12	2.92293e-12	3.45913e-12	4.09123e-12	4.83591e-12	5.7127e-12	6.74438e-12	7.95758e-12	9.38337e-12	1.1058e-11	1.30236e-11	1.53293e-11	1.80324e-11	2.11995e-11	2.49078e-11	2.92471e-11	3.43219e-11	4.0253e-11	4.71806e-11	5.52674e-11	6.47014e-11	7.57003e-11	8.85159e-11	1.03439e-10	1.20806e-10	1.41004e-10	1.6448e-10	1.9175e-10	2.23408e-10	2.60137e-10	3.02723e-10	3.5207e-10	4.09217e-10	4.75355e-10
1.14669e-13	1.37364e-13	1.6445e-13	1.96756e-13	2.35265e-13	2.81138e-13	3.3575e-13	4.00726e-13	4.77983e-13	5.69787e-13	6.78807e-13	8.08192e-13	9.61651e-13	1.14355e-12	1.35902e-12	1.61411e-12	1.91591e-12	2.27275e-12	2.6944e-12	3.19234e-12	3.77999e-12	4.47308e-12	5.29004e-12	6.25239e-12	7.38531e-12	8.7182e-12	1.02854e-11	1.21269e-11	1.42894e-11	1.68273e-11	1.9804e-11	2.3293e-11	2.738e-11	3.21647e-11	3.77625e-11	4.43076e-11	5.19556e-11	6.08868e-11	7.131e-11	8.34669e-11	9.76371e-11	1.14144e-10	1.33361e-10	1.55718e-10	1.81714e-10	2.11921e-10	2.47001e-10	2.87713e-10	3.34933e-10	3.89667e-10
8.63328e-14	1.03615e-13	1.24279e-13	1.48972e-13	1.7846e-13	2.13654e-13	2.55629e-13	3.05661e-13	3.65261e-13	4.3621e-13	5.2062e-13	6.20979e-13	7.40226e-13	8.81828e-13	1.04987e-12	1.24916e-12	1.48536e-12	1.76513e-12	2.09631e-12	2.48809e-12	2.95126e-12	3.4985e-12	4.14466e-12	4.90713e-12	5.8063e-12	6.86599e-12	8.11408e-12	9.58316e-12	1.13112e-11	1.33427e-11	1.57294e-11	1.85316e-11	2.18196e-11	2.56752e-11	3.01936e-11	3.54853e-11	4.16788e-11	4.89233e-11	5.73919e-11	6.7285e-11	7.88352e-11	9.23116e-11	1.08025e-10	1.26337e-10	1.47662e-10	1.72481e-10	2.01348e-10	2.34903e-10	2.73883e-10	3.19136e-10
6.49163e-14	7.80587e-14	9.38029e-14	1.12652e-13	1.35204e-13	1.62169e-13	1.94391e-13	2.32868e-13	2.78787e-13	3.33552e-13	3.98826e-13	4.76575e-13	5.69125e-13	6.79224e-13	8.10114e-13	9.65625e-13	1.15027e-12	1.36936e-12	1.62918e-12	1.93707e-12	2.30172e-12	2.73331e-12	3.2438e-12	3.84723e-12	4.56007e-12	5.40163e-12	6.39452e-12	7.5652e-12	8.94464e-12	1.0569e-11	1.24806e-11	1.47289e-11	1.73713e-11	2.0475e-11	2.41183e-11	2.83922e-11	3.34028e-11	3.92732e-11	4.61468e-11	5.41897e-11	6.3595e-11	7.45865e-11	8.74236e-11	1.02407e-10	1.19883e-10	1.40256e-10	1.63989e-10	1.91619e-10	2.23767e-10	2.61146e-10
4.87481e-14	5.87288e-14	7.07082e-14	8.50771e-14	1.02301e-13	1.22935e-13	1.47636e-13	1.77188e-13	2.12521e-13	2.54739e-13	3.05151e-13	3.65307e-13	4.37047e-13	5.22544e-13	6.24371e-13	7.45571e-13	8.89735e-13	1.0611e-12	1.26468e-12	1.50637e-12	1.79311e-12	2.13308e-12	2.53592e-12	3.01293e-12	3.57741e-12	4.24498e-12	5.03395e-12	5.9658e-12	7.0657e-12	8.36312e-12	9.89255e-12	1.16943e-11	1.38156e-11	1.63114e-11	1.9246e-11	2.26942e-11	2.67435e-11	3.14956e-11	3.70688e-11	4.36008e-11	5.12518e-11	6.02075e-11	7.0684e-11	8.29314e-11	9.72401e-11	1.13946e-10	1.33439e-10	1.56169e-10	1.82657e-10	2.13503e-10
3.65603e-14	4.413e-14	5.32329e-14	6.41724e-14	7.73104e-14	9.30785e-14	1.11991e-13	1.3466e-13	1.61814e-13	1.94319e-13	2.33204e-13	2.79692e-13	3.35233e-13	4.01546e-13	4.80669e-13	5.75016e-13	6.87442e-13	8.21326e-13	9.80657e-13	1.17015e-12	1.39537e-12	1.66288e-12	1.98041e-12	2.35706e-12	2.80357e-12	3.33254e-12	3.95879e-12	4.69973e-12	5.5758e-12	6.61097e-12	7.83334e-12	9.27583e-12	1.0977e-11	1.29819e-11	1.53432e-11	1.81225e-11	2.13916e-11	2.52345e-11	2.97489e-11	3.50487e-11	4.12664e-11	4.85564e-11	5.70981e-11	6.70999e-11	7.88038e-11	9.24907e-11	1.08486e-10	1.27167e-10	1.48971e-10	1.74404e-10
2.73835e-14	3.31168e-14	4.00246e-14	4.83419e-14	5.83498e-14	7.03839e-14	8.48451e-14	1.02211e-13	1.23052e-13	1.48047e-13	1.78003e-13	2.13883e-13	2.56829e-13	3.08199e-13	3.69604e-13	4.42958e-13	5.30527e-13	6.34998e-13	7.5955e-13	9.07947e-13	1.08464e-12	1.29488e-12	1.54487e-12	1.84195e-12	2.19473e-12	2.6134e-12	3.10993e-12	3.69842e-12	4.39544e-12	5.22046e-12	6.19636e-12	7.34995e-12	8.71272e-12	1.03215e-11	1.22195e-11	1.44573e-11	1.70939e-11	2.01984e-11	2.38514e-11	2.8147e-11	3.31949e-11	3.91231e-11	4.60804e-11	5.42403e-11	6.38043e-11	7.50067e-11	8.81196e-11	1.03459e-10	1.21391e-10	1.42339e-10
2.04842e-14	2.48209e-14	3.00561e-14	3.63716e-14	4.39854e-14	5.31581e-14	6.42017e-14	7.74889e-14	9.34648e-14	1.12661e-13	1.3571e-13	1.63369e-13	1.96536e-13	2.36282e-13	2.83881e-13	3.40845e-13	4.08974e-13	4.90399e-13	5.87653e-13	7.03734e-13	8.42195e-13	1.00724e-12	1.20385e-12	1.4379e-12	1.71632e-12	2.04733e-12	2.44059e-12	2.9075e-12	3.46147e-12	4.11832e-12	4.89662e-12	5.81823e-12	6.9088e-12	8.19847e-12	9.72256e-12	1.15225e-11	1.36468e-11	1.61523e-11	1.91053e-11	2.25836e-11	2.66779e-11	3.14941e-11	3.71556e-11	4.38066e-11	5.16146e-11	6.0775e-11	7.1515e-11	8.40985e-11	9.88324e-11	1.16073e-10
1.53034e-14	1.85793e-14	2.25417e-14	2.73309e-14	3.31157e-14	4.00984e-14	4.85213e-14	5.86746e-14	7.09056e-14	8.56296e-14	1.03343e-13	1.24638e-13	1.50221e-13	1.80937e-13	2.17788e-13	2.61973e-13	3.14913e-13	3.78303e-13	4.54152e-13	5.44849e-13	6.53228e-13	7.82649e-13	9.37094e-13	1.12128e-12	1.34078e-12	1.60219e-12	1.91332e-12	2.28336e-12	2.72317e-12	3.24556e-12	3.86562e-12	4.60112e-12	5.47296e-12	6.50572e-12	7.7283e-12	9.1746e-12	1.08844e-11	1.29044e-11	1.52893e-11	1.81031e-11	2.14206e-11	2.53296e-11	2.99322e-11	3.53481e-11	4.17165e-11	4.92002e-11	5.79885e-11	6.83019e-11	8.03971e-11	9.45724e-11
1.14178e-14	1.38891e-14	1.6884e-14	2.0511e-14	2.49004e-14	3.02089e-14	3.66246e-14	4.43731e-14	5.3725e-14	6.50045e-14	7.85995e-14	9.49742e-14	1.14684e-13	1.38391e-13	1.66887e-13	2.01117e-13	2.42206e-13	2.91495e-13	3.5058e-13	4.2136e-13	5.06094e-13	6.07461e-13	7.28647e-13	8.73426e-13	1.04627e-12	1.2525e-12	1.49837e-12	1.79131e-12	2.1401e-12	2.55511e-12	3.04857e-12	3.63491e-12	4.33115e-12	5.15732e-12	6.13701e-12	7.29796e-12	8.67277e-12	1.02997e-11	1.22238e-11	1.44977e-11	1.71832e-11	2.03527e-11	2.40908e-11	2.84967e-11	3.3686e-11	3.97941e-11	4.69785e-11	5.54235e-11	6.53434e-11	7.69879e-11
8.50809e-15	1.037e-14	1.26307e-14	1.53739e-14	1.87002e-14	2.27308e-14	2.76115e-14	3.35175e-14	4.06592e-14	4.92894e-14	5.97109e-14	7.22871e-14	8.7453e-14	1.05729e-13	1.27739e-13	1.54226e-13	1.86079e-13	2.2436e-13	2.70334e-13	3.25509e-13	3.91681e-13	4.70988e-13	5.65971e-13	6.79651e-13	8.15616e-13	9.78122e-13	1.17222e-12	1.40388e-12	1.6802e-12	2.00956e-12	2.40186e-12	2.86882e-12	3.42426e-12	4.0845e-12	4.86877e-12	5.79974e-12	6.90409e-12	8.21322e-12	9.76403e-12	1.15999e-11	1.37717e-11	1.63392e-11	1.93724e-11	2.29533e-11	2.7178e-11	3.21587e-11	3.80267e-11	4.49356e-11	5.30642e-11	6.26214e-11
6.33153e-15	7.73234e-15	9.4366e-15	1.15086e-14	1.4026e-14	1.70823e-14	2.07904e-14	2.52862e-14	3.07331e-14	3.73277e-14	4.53065e-14	5.49532e-14	6.66085e-14	8.06806e-14	9.76589e-14	1.1813e-13	1.42794e-13	1.7249e-13	2.0822e-13	2.51179e-13	3.02796e-13	3.64771e-13	4.39132e-13	5.28292e-13	6.35123e-13	7.63037e-13	9.1609e-13	1.0991e-12	1.31776e-12	1.57886e-12	1.89041e-12	2.26189e-12	2.70454e-12	3.23163e-12	3.85881e-12	4.60459e-12	5.49079e-12	6.5431e-12	7.79181e-12	9.27254e-12	1.10272e-11	1.3105e-11	1.55638e-11	1.84715e-11	2.19075e-11	2.59651e-11	3.07535e-11	3.64004e-11	4.30551e-11	5.0892e-11
4.70585e-15	5.7584e-15	7.0415e-15	8.60455e-15	1.05073e-14	1.28219e-14	1.56356e-14	1.90536e-14	2.32027e-14	2.82359e-14	3.43371e-14	4.17278e-14	5.06743e-14	6.14965e-14	7.45785e-14	9.0381e-14	1.09456e-13	1.32467e-13	1.60203e-13	1.93614e-13	2.33832e-13	2.8221e-13	3.40362e-13	4.10215e-13	4.94063e-13	5.94641e-13	7.15202e-13	8.59615e-13	1.03248e-12	1.23925e-12	1.48641e-12	1.78165e-12	2.13405e-12	2.55441e-12	3.05548e-12	3.65232e-12	4.36276e-12	5.20783e-12	6.21232e-12	7.40549e-12	8.82178e-12	1.05018e-11	1.24931e-11	1.48519e-11	1.7644e-11	2.09466e-11	2.48505e-11	2.94619e-11	3.49051e-11	4.13258e-11
3.49297e-15	4.28277e-15	5.24749e-15	6.42502e-15	7.86129e-15	9.61191e-15	1.17442e-14	1.43394e-14	1.74959e-14	2.13324e-14	2.5992e-14	3.16472e-14	3.8506e-14	4.68187e-14	5.68861e-14	6.90703e-14	8.38056e-14	1.01614e-13	1.2312e-13	1.49075e-13	1.80375e-13	2.18095e-13	2.63519e-13	3.18183e-13	3.8392e-13	4.62916e-13	5.57778e-13	6.71612e-13	8.08117e-13	9.71692e-13	1.16756e-12	1.40195e-12	1.68222e-12	2.01711e-12	2.41701e-12	2.89417e-12	3.46314e-12	4.14109e-12	4.94833e-12	5.90883e-12	7.05089e-12	8.40788e-12	1.00191e-11	1.19308e-11	1.41975e-11	1.68831e-11	2.0063e-11	2.38252e-11	2.82735e-11	3.35292e-11
2.58943e-15	3.1813e-15	3.9057e-15	4.79167e-15	5.87445e-15	7.19682e-15	8.81065e-15	1.07787e-14	1.31772e-14	1.60979e-14	1.96522e-14	2.39743e-14	2.92263e-14	3.56037e-14	4.33423e-14	5.27256e-14	6.40952e-14	7.78617e-14	9.45184e-14	1.14658e-13	1.3899e-13	1.68368e-13	2.03812e-13	2.46543e-13	2.98025e-13	3.60003e-13	4.34565e-13	5.24202e-13	6.31884e-13	7.61151e-13	9.16221e-13	1.10211e-12	1.32478e-12	1.59133e-12	1.91016e-12	2.29127e-12	2.74649e-12	3.28985e-12	3.93795e-12	4.71043e-12	5.6305e-12	6.72558e-12	8.02803e-12	9.57601e-12	1.14145e-11	1.35965e-11	1.61842e-11	1.9251e-11	2.28831e-11	2.71814e-11
1.91708e-15	2.36003e-15	2.90325e-15	3.56895e-15	4.38416e-15	5.38174e-15	6.60159e-15	8.09217e-15	9.91223e-15	1.2133e-14	1.48407e-14	1.81398e-14	2.21565e-14	2.70432e-14	3.29843e-14	4.0202e-14	4.89641e-14	5.95936e-14	7.24789e-14	8.80876e-14	1.06982e-13	1.29836e-13	1.5746e-13	1.90826e-13	2.31099e-13	2.79672e-13	3.38214e-13	4.08719e-13	4.93572e-13	5.95618e-13	7.18253e-13	8.65524e-13	1.04225e-12	1.25418e-12	1.50812e-12	1.8122e-12	2.17605e-12	2.61111e-12	3.13093e-12	3.75158e-12	4.49209e-12	5.37496e-12	6.4268e-12	7.67906e-12	9.16885e-12	1.09399e-11	1.30439e-11	1.55416e-11	1.85045e-11	2.20167e-11
1.41752e-15	1.74858e-15	2.15541e-15	2.65497e-15	3.26795e-15	4.01956e-15	4.94047e-15	6.06798e-15	7.44745e-15	9.13394e-15	1.11943e-14	1.37094e-14	1.67777e-14	2.05178e-14	2.50736e-14	3.0619e-14	3.73638e-14	4.55617e-14	5.55183e-14	6.76021e-14	8.22568e-14	1.00016e-13	1.21523e-13	1.47548e-13	1.79018e-13	2.17045e-13	2.6296e-13	3.18359e-13	3.85154e-13	4.65628e-13	5.62514e-13	6.79072e-13	8.19194e-13	9.87523e-13	1.18959e-12	1.43197e-12	1.72251e-12	2.07052e-12	2.48705e-12	2.98525e-12	3.58068e-12	4.29181e-12	5.1405e-12	6.15261e-12	7.35875e-12	8.79507e-12	1.05042e-11	1.25366e-11	1.49515e-11	1.78189e-11
1.04679e-15	1.2939e-15	1.59817e-15	1.97256e-15	2.43289e-15	2.99844e-15	3.69278e-15	4.54459e-15	5.58881e-15	6.86796e-15	8.43374e-15	1.03489e-14	1.26898e-14	1.55489e-14	1.90383e-14	2.32937e-14	2.84797e-14	3.47949e-14	4.24796e-14	5.18237e-14	6.31774e-14	7.69626e-14	9.36876e-14	1.13964e-13	1.38529e-13	1.68267e-13	2.04239e-13	2.47723e-13	3.00247e-13	3.63643e-13	4.40106e-13	5.32261e-13	6.43247e-13	7.76813e-13	9.37435e-13	1.13045e-12	1.36222e-12	1.64032e-12	1.97377e-12	2.37329e-12	2.85162e-12	3.42387e-12	4.108e-12	4.92528e-12	5.90088e-12	7.06464e-12	8.45182e-12	1.01041e-11	1.20707e-11	1.44096e-11
7.71994e-16	9.56189e-16	1.18346e-15	1.46367e-15	1.8089e-15	2.2339e-15	2.75673e-15	3.39942e-15	4.18885e-15	5.15782e-15	6.34625e-15	7.80278e-15	9.58654e-15	1.17694e-14	1.44387e-14	1.77004e-14	2.16829e-14	2.6542e-14	3.24662e-14	3.96835e-14	4.84696e-14	5.91575e-14	7.21491e-14	8.79294e-14	1.07083e-13	1.30312e-13	1.58465e-13	1.92558e-13	2.33815e-13	2.83704e-13	3.43986e-13	4.16771e-13	5.04587e-13	6.1046e-13	7.38008e-13	8.91552e-13	1.07626e-12	1.29827e-12	1.56495e-12	1.88502e-12	2.2689e-12	2.72897e-12	3.27992e-12	3.93924e-12	4.72764e-12	5.6697e-12	6.79452e-12	8.13657e-12	9.73661e-12	1.16428e-11
5.68617e-16	7.05738e-16	8.75274e-16	1.08473e-15	1.3433e-15	1.66228e-15	2.05547e-15	2.53978e-15	3.13586e-15	3.86896e-15	4.76991e-15	5.87627e-15	7.23388e-15	8.89852e-15	1.09381e-14	1.34352e-14	1.64901e-14	2.02245e-14	2.47863e-14	3.03546e-14	3.71461e-14	4.54235e-14	5.55042e-14	6.77718e-14	8.26895e-14	1.00816e-13	1.22825e-13	1.49528e-13	1.81902e-13	2.21121e-13	2.68598e-13	3.26026e-13	3.9544e-13	4.79279e-13	5.80464e-13	7.02491e-13	8.49544e-13	1.02662e-12	1.23969e-12	1.49588e-12	1.80367e-12	2.1732e-12	2.6165e-12	3.14791e-12	3.78446e-12	4.54638e-12	5.45767e-12	6.5468e-12	7.84751e-12	9.39971e-12
4.18266e-16	5.20204e-16	6.46501e-16	8.02856e-16	9.96276e-16	1.23536e-15	1.53068e-15	1.89516e-15	2.34467e-15	2.89862e-15	3.58075e-15	4.42009e-15	5.45207e-15	6.71996e-15	8.27647e-15	1.01859e-14	1.25264e-14	1.53931e-14	1.89017e-14	2.31926e-14	2.84364e-14	3.48396e-14	4.26526e-14	5.21787e-14	6.37846e-14	7.79135e-14	9.51009e-14	1.15993e-13	1.41369e-13	1.72167e-13	2.09518e-13	2.54783e-13	3.09594e-13	3.75916e-13	4.56105e-13	5.52986e-13	6.69945e-13	8.11037e-13	9.8111e-13	1.18596e-12	1.43252e-12	1.72904e-12	2.08539e-12	2.5133e-12	3.02677e-12	3.64243e-12	4.38005e-12	5.26313e-12	6.31955e-12	7.58237e-12
3.0728e-16	3.82965e-16	4.76929e-16	5.93496e-16	7.37994e-16	9.16974e-16	1.1385e-15	1.41246e-15	1.75102e-15	2.16909e-15	2.68493e-15	3.32092e-15	4.10445e-15	5.069e-15	6.25547e-15	7.7138e-15	9.50489e-15	1.1703e-14	1.43985e-14	1.77015e-14	2.17456e-14	2.66935e-14	3.27424e-14	4.01316e-14	4.91512e-14	6.01524e-14	7.35603e-14	8.98887e-14	1.09759e-13	1.3392e-13	1.63275e-13	1.98916e-13	2.42153e-13	2.94567e-13	3.58054e-13	4.34896e-13	5.27832e-13	6.40144e-13	7.75768e-13	9.39419e-13	1.13673e-12	1.37446e-12	1.66065e-12	2.00492e-12	2.41873e-12	2.91577e-12	3.5123e-12	4.22769e-12	5.08497e-12	6.11149e-12
2.25446e-16	2.81562e-16	3.51376e-16	4.38165e-16	5.45971e-16	6.79779e-16	8.45732e-16	1.05139e-15	1.30606e-15	1.62117e-15	2.01077e-15	2.49208e-15	3.08623e-15	3.81911e-15	4.72241e-15	5.83488e-15	7.2039e-15	8.88732e-15	1.09557e-14	1.34952e-14	1.66106e-14	2.04295e-14	2.51073e-14	3.08325e-14	3.78343e-14	4.63907e-14	5.68386e-14	6.95865e-14	8.51283e-14	1.04062e-13	1.27109e-13	1.55143e-13	1.89215e-13	2.30593e-13	2.80806e-13	3.41693e-13	4.15465e-13	5.04779e-13	6.12827e-13	7.43435e-13	9.01193e-13	1.0916e-12	1.32122e-12	1.59793e-12	1.93113e-12	2.33203e-12	2.81401e-12	3.39304e-12	4.0881e-12	4.9218e-12
1.65195e-16	2.06748e-16	2.58553e-16	3.23087e-16	4.03416e-16	5.03327e-16	6.27495e-16	7.81688e-16	9.73017e-16	1.21024e-15	1.50413e-15	1.86794e-15	2.31795e-15	2.87415e-15	3.56105e-15	4.4087e-15	5.4539e-15	6.74168e-15	8.32708e-15	1.02774e-14	1.26746e-14	1.5619e-14	1.92324e-14	2.36636e-14	2.90931e-14	3.57409e-14	4.38738e-14	5.38158e-14	6.59598e-14	8.07817e-14	9.88581e-14	1.20886e-13	1.47709e-13	1.80343e-13	2.20019e-13	2.68216e-13	3.2672e-13	3.97678e-13	4.83674e-13	5.87815e-13	7.13829e-13	8.6619e-13	1.05026e-12	1.27248e-12	1.54052e-12	1.8636e-12	2.25269e-12	2.72094e-12	3.284e-12	3.96053e-12
1.2089e-16	1.51618e-16	1.90008e-16	2.37931e-16	2.97709e-16	3.72213e-16	4.64998e-16	5.80457e-16	7.24019e-16	9.02381e-16	1.1238e-15	1.39846e-15	1.73888e-15	2.16048e-15	2.6822e-15	3.32731e-15	4.12435e-15	5.10832e-15	6.3221e-15	7.81817e-15	9.66072e-15	1.19282e-14	1.47164e-14	1.81422e-14	2.23479e-14	2.75072e-14	3.38312e-14	4.15767e-14	5.10556e-14	6.26467e-14	7.68094e-14	9.41005e-14	1.15194e-13	1.40907e-13	1.72225e-13	2.1034e-13	2.56689e-13	3.13009e-13	3.81389e-13	4.64346e-13	5.64909e-13	6.86715e-13	8.34137e-13	1.01242e-12	1.22786e-12	1.48798e-12	1.80181e-12	2.18014e-12	2.63587e-12	3.18438e-12
8.83499e-17	1.11042e-16	1.39452e-16	1.74993e-16	2.19417e-16	2.74902e-16	3.44146e-16	4.3049e-16	5.38071e-16	6.72006e-16	8.38616e-16	1.04571e-15	1.30291e-15	1.62209e-15	2.01787e-15	2.50823e-15	3.1153e-15	3.86623e-15	4.7944e-15	5.9407e-15	7.35526e-15	9.09947e-15	1.12484e-14	1.38939e-14	1.71481e-14	2.11477e-14	2.60597e-14	3.20873e-14	3.9478e-14	4.85328e-14	5.96174e-14	7.3176e-14	8.97476e-14	1.09985e-13	1.34681e-13	1.64792e-13	2.01476e-13	2.46133e-13	3.00451e-13	3.6647e-13	4.46643e-13	5.43929e-13	6.61886e-13	8.04791e-13	9.77783e-13	1.18703e-12	1.43992e-12	1.74533e-12	2.11385e-12	2.55818e-12
6.44866e-17	8.12226e-17	1.0222e-16	1.28544e-16	1.61516e-16	2.02785e-16	2.54395e-16	3.18885e-16	3.99404e-16	4.99855e-16	6.2507e-16	7.81029e-16	9.75122e-16	1.21648e-15	1.51636e-15	1.88867e-15	2.3505e-15	2.92294e-15	3.6319e-15	4.50921e-15	5.59399e-15	6.9342e-15	8.58866e-15	1.06294e-14	1.31445e-14	1.62419e-14	2.00531e-14	2.4739e-14	3.04955e-14	3.75617e-14	4.62283e-14	5.68495e-14	6.98552e-14	8.57682e-14	1.05223e-13	1.28987e-13	1.57993e-13	1.93369e-13	2.36477e-13	2.88966e-13	3.52825e-13	4.30456e-13	5.24751e-13	6.39195e-13	7.77982e-13	9.46152e-13	1.14976e-12	1.39609e-12	1.69384e-12	2.05347e-12
4.70061e-17	5.93324e-17	7.48306e-17	9.43009e-17	1.18741e-16	1.49396e-16	1.87812e-16	2.35917e-16	2.96103e-16	3.71345e-16	4.65331e-16	5.82635e-16	7.28922e-16	9.11203e-16	1.13815e-15	1.42047e-15	1.7714e-15	2.20725e-15	2.74813e-15	3.41879e-15	4.2497e-15	5.2783e-15	6.55059e-15	8.12302e-15	1.00648e-14	1.24607e-14	1.54146e-14	1.90534e-14	2.35323e-14	2.90406e-14	3.58096e-14	4.41208e-14	5.43174e-14	6.68168e-14	8.21266e-14	1.00863e-13	1.23776e-13	1.51771e-13	1.85948e-13	2.2764e-13	2.78456e-13	3.40343e-13	4.15651e-13	5.07216e-13	6.18457e-13	7.53492e-13	9.17276e-13	1.11577e-12	1.35613e-12	1.64695e-12
3.42204e-17	4.32871e-17	5.47113e-17	6.90942e-17	8.71871e-17	1.09928e-16	1.38488e-16	1.74326e-16	2.19259e-16	2.75549e-16	3.46008e-16	4.34131e-16	5.44255e-16	6.81757e-16	8.53303e-16	1.06715e-15	1.33349e-15	1.66497e-15	2.07714e-15	2.58925e-15	3.22499e-15	4.01356e-15	4.99089e-15	6.20117e-15	7.69868e-15	9.55006e-15	1.1837e-14	1.46598e-14	1.81409e-14	2.24305e-14	2.77119e-14	3.4209e-14	4.21952e-14	5.20036e-14	6.404e-14	7.87984e-14	9.68794e-14	1.19013e-13	1.46084e-13	1.79169e-13	2.19568e-13	2.68859e-13	3.28949e-13	4.02143e-13	4.91227e-13	5.99559e-13	7.31191e-13	8.91002e-13	1.08486e-12	1.31984e-12
2.48792e-17	3.15391e-17	3.99488e-17	5.05594e-17	6.39354e-17	8.07837e-17	1.01988e-16	1.28652e-16	1.62154e-16	2.04212e-16	2.56967e-16	3.23085e-16	4.05881e-16	5.09476e-16	6.38987e-16	8.00762e-16	1.00267e-15	1.25446e-15	1.56818e-15	1.95876e-15	2.44461e-15	3.04846e-15	3.79835e-15	4.72883e-15	5.88241e-15	7.31141e-15	9.08009e-15	1.12674e-14	1.39701e-14	1.7307e-14	2.14233e-14	2.6497e-14	3.27454e-14	4.04341e-14	4.98873e-14	6.15002e-14	7.57543e-14	9.32358e-14	1.14658e-13	1.40886e-13	1.72973e-13	2.12194e-13	2.60095e-13	3.18549e-13	3.89822e-13	4.76652e-13	5.82347e-13	7.10899e-13	8.6712e-13	1.05681e-12
1.80648e-17	2.29504e-17	2.9133e-17	3.69505e-17	4.68267e-17	5.92934e-17	7.50167e-17	9.48307e-17	1.19779e-16	1.51164e-16	1.90615e-16	2.40163e-16	3.02339e-16	3.80296e-16	4.77956e-16	6.00198e-16	7.53079e-16	9.44119e-16	1.18264e-15	1.48019e-15	1.85107e-15	2.31296e-15	2.88771e-15	3.60229e-15	4.48998e-15	5.59177e-15	6.95818e-15	8.65131e-15	1.07475e-14	1.33406e-14	1.65456e-14	2.05036e-14	2.53875e-14	3.14086e-14	3.88257e-14	4.79546e-14	5.9181e-14	7.29752e-14	8.99102e-14	1.10684e-13	1.36145e-13	1.67324e-13	2.05475e-13	2.52115e-13	3.09087e-13	3.78622e-13	4.63416e-13	5.66734e-13	6.92514e-13	8.45513e-13
1.30997e-17	1.66789e-17	2.12182e-17	2.69702e-17	3.42528e-17	4.34653e-17	5.51095e-17	6.98144e-17	8.83688e-17	1.11761e-16	1.41226e-16	1.78311e-16	2.24944e-16	2.83537e-16	3.57091e-16	4.4935e-16	5.64972e-16	7.0975e-16	8.90881e-16	1.1173e-15	1.4001e-15	1.753e-15	2.19301e-15	2.74118e-15	3.4235e-15	4.27209e-15	5.32656e-15	6.63576e-15	8.25982e-15	1.02728e-14	1.27656e-14	1.58501e-14	1.96635e-14	2.43739e-14	3.01876e-14	3.73567e-14	4.61897e-14	5.70637e-14	7.04388e-14	8.68763e-14	1.0706e-13	1.31824e-13	1.6218e-13	1.9936e-13	2.4486e-13	3.00493e-13	3.68459e-13	4.51422e-13	5.52605e-13	6.75904e-13
9.48657e-18	1.21051e-17	1.54333e-17	1.96599e-17	2.50227e-17	3.18216e-17	4.04334e-17	5.13323e-17	6.5114e-17	8.25258e-17	1.04505e-16	1.32226e-16	1.67159e-16	2.11142e-16	2.66472e-16	3.36017e-16	4.23355e-16	5.32941e-16	6.70328e-16	8.42419e-16	1.05779e-15	1.32711e-15	1.66359e-15	2.08362e-15	2.6075e-15	3.26034e-15	4.07318e-15	5.08439e-15	6.34128e-15	7.9022e-15	9.83904e-15	1.22403e-14	1.52147e-14	1.88959e-14	2.3448e-14	2.90723e-14	3.60152e-14	4.45786e-14	5.51316e-14	6.81253e-14	8.41107e-14	1.03759e-13	1.27891e-13	1.57501e-13	1.93804e-13	2.38274e-13	2.92702e-13	3.5926e-13	4.40583e-13	5.39859e-13
6.86119e-18	8.77436e-18	1.12114e-17	1.43131e-17	1.82572e-17	2.32683e-17	2.96295e-17	3.76974e-17	4.79212e-17	6.08658e-17	7.72408e-17	9.79375e-17	1.24074e-16	1.57051e-16	1.98623e-16	2.50985e-16	3.1688e-16	3.99735e-16	5.03822e-16	6.34471e-16	7.98318e-16	1.00362e-15	1.26064e-15	1.58214e-15	1.98392e-15	2.48563e-15	3.11155e-15	3.89177e-15	4.86348e-15	6.07263e-15	7.57593e-15	9.44334e-15	1.1761e-14	1.46351e-14	1.81959e-14	2.26039e-14	2.80558e-14	3.47931e-14	4.31116e-14	5.33734e-14	6.60216e-14	8.15977e-14	1.00763e-13	1.24324e-13	1.53263e-13	1.88779e-13	2.32327e-13	2.85678e-13	3.50982e-13	4.30848e-13
4.95572e-18	6.35163e-18	8.13371e-18	1.04068e-17	1.33037e-17	1.69922e-17	2.16847e-17	2.76492e-17	3.52238e-17	4.48348e-17	5.70189e-17	7.24517e-17	9.19821e-17	1.16677e-16	1.47873e-16	1.87249e-16	2.36906e-16	2.99473e-16	3.78239e-16	4.77308e-16	6.01808e-16	7.58128e-16	9.5423e-16	1.20002e-15	1.50783e-15	1.89295e-15	2.3744e-15	2.97573e-15	3.72614e-15	4.66178e-15	5.82734e-15	7.27806e-15	9.08211e-15	1.13236e-14	1.41062e-14	1.75574e-14	2.18342e-14	2.71294e-14	3.368e-14	4.17762e-14	5.17742e-14	6.41099e-14	7.93165e-14	9.80458e-14	1.21094e-13	1.49431e-13	1.84242e-13	2.26968e-13	2.79361e-13	3.43555e-13
3.57483e-18	4.592e-18	5.89344e-18	7.55713e-18	9.68204e-18	1.23936e-17	1.58508e-17	2.02547e-17	2.58596e-17	3.29867e-17	4.20415e-17	5.35351e-17	6.81116e-17	8.65816e-17	1.09964e-16	1.3954e-16	1.76917e-16	2.2411e-16	2.83645e-16	3.58683e-16	4.53178e-16	5.7207e-16	7.21526e-16	9.09236e-16	1.14478e-15	1.4401e-15	1.81002e-15	2.27299e-15	2.8519e-15	3.57515e-15	4.47792e-15	5.60377e-15	7.00661e-15	8.75302e-15	1.09252e-14	1.36247e-14	1.69764e-14	2.11343e-14	2.62877e-14	3.26694e-14	4.05651e-14	5.03254e-14	6.23801e-14	7.72552e-14	9.55945e-14	1.18185e-13	1.45987e-13	1.80174e-13	2.22173e-13	2.73726e-13
2.57526e-18	3.31541e-18	4.26455e-18	5.48057e-18	7.03715e-18	9.02787e-18	1.15716e-17	1.48189e-17	1.89609e-17	2.42393e-17	3.09598e-17	3.95089e-17	5.03744e-17	6.41716e-17	8.16759e-17	1.03864e-16	1.31963e-16	1.67516e-16	2.12462e-16	2.69231e-16	3.40868e-16	4.31188e-16	5.44961e-16	6.8815e-16	8.68198e-16	1.09439e-15	1.37831e-15	1.73436e-15	2.18047e-15	2.73893e-15	3.4374e-15	4.31022e-15	5.39991e-15	6.75917e-15	8.45316e-15	1.05624e-14	1.31865e-14	1.6448e-14	2.04983e-14	2.55235e-14	3.17529e-14	3.9468e-14	4.90148e-14	6.08176e-14	7.53966e-14	9.33885e-14	1.15573e-13	1.42902e-13	1.76539e-13	2.17903e-13
1.85279e-18	2.39067e-18	3.08196e-18	3.96962e-18	5.10841e-18	6.56804e-18	8.43725e-18	1.08288e-17	1.38859e-17	1.77902e-17	2.27721e-17	2.91233e-17	3.72128e-17	4.7507e-17	6.05953e-17	7.72207e-17	9.83205e-17	1.25075e-16	1.58968e-16	2.01866e-16	2.56113e-16	3.24651e-16	4.11165e-16	5.20271e-16	6.57748e-16	8.30814e-16	1.04849e-15	1.32202e-15	1.66544e-15	2.09621e-15	2.63606e-15	3.31201e-15	4.1576e-15	5.21447e-15	6.53422e-15	8.18073e-15	1.02331e-14	1.2789e-14	1.59692e-14	1.99225e-14	2.48326e-14	3.09255e-14	3.84793e-14	4.78358e-14	5.9415e-14	7.37318e-14	9.14176e-14	1.13246e-13	1.40162e-13	1.73322e-13
1.33121e-18	1.72155e-18	2.22436e-18	2.87145e-18	3.70345e-18	4.77226e-18	6.144e-18	7.90295e-18	1.01564e-17	1.30406e-17	1.6729e-17	2.14413e-17	2.74564e-17	3.51275e-17	4.49015e-17	5.73439e-17	7.31684e-17	9.32763e-17	1.18804e-16	1.51182e-16	1.92213e-16	2.4416e-16	3.0987e-16	3.92911e-16	4.97762e-16	6.30029e-16	7.96728e-16	1.00663e-15	1.27071e-15	1.60262e-15	2.01942e-15	2.54235e-15	3.19783e-15	4.01872e-15	5.04583e-15	6.32978e-15	7.93336e-15	9.93431e-15	1.24288e-14	1.55359e-14	1.94023e-14	2.42093e-14	3.01803e-14	3.75906e-14	4.67785e-14	5.81602e-14	7.22468e-14	8.96652e-14	1.11184e-13	1.37744e-13
9.55226e-19	1.23813e-18	1.60336e-18	2.07446e-18	2.68155e-18	3.46317e-18	4.46857e-18	5.76063e-18	7.41958e-18	9.54762e-18	1.22749e-17	1.5767e-17	2.02343e-17	2.59437e-17	3.32342e-17	4.25349e-17	5.43892e-17	6.94845e-17	8.86892e-17	1.131e-16	1.44098e-16	1.83427e-16	2.3328e-16	2.96414e-16	3.76294e-16	4.7727e-16	6.04796e-16	7.65705e-16	9.6855e-16	1.22403e-15	1.54549e-15	1.94963e-15	2.45723e-15	3.09418e-15	3.89274e-15	4.89298e-15	6.14469e-15	7.70965e-15	9.66447e-15	1.2104e-14	1.51457e-14	1.89348e-14	2.36504e-14	2.95138e-14	3.67977e-14	4.58379e-14	5.70478e-14	7.09352e-14	8.81239e-14	1.09379e-13
6.84529e-19	8.89286e-19	1.15423e-18	1.49675e-18	1.93914e-18	2.50999e-18	3.24593e-18	4.19381e-18	5.41354e-18	6.98166e-18	8.99579e-18	1.15804e-17	1.4894e-17	1.91383e-17	2.45696e-17	3.15135e-17	4.03831e-17	5.17019e-17	6.61328e-17	8.45146e-17	1.07907e-16	1.37649e-16	1.75428e-16	2.23373e-16	2.84161e-16	3.61164e-16	4.58614e-16	5.81829e-16	7.37475e-16	9.33907e-16	1.18158e-15	1.49358e-15	1.88625e-15	2.37998e-15	3.00022e-15	3.77865e-15	4.75472e-15	5.97747e-15	7.50785e-15	9.42147e-15	1.18121e-14	1.47958e-14	1.85164e-14	2.31516e-14	2.89207e-14	3.60946e-14	4.50071e-14	5.60693e-14	6.97871e-14	8.67821e-14
4.89881e-19	6.37873e-19	8.29808e-19	1.0785e-18	1.40044e-18	1.8168e-18	2.35477e-18	3.04924e-18	3.94488e-18	5.09889e-18	6.58442e-18	8.49493e-18	1.09497e-17	1.41008e-17	1.8142e-17	2.332e-17	2.99482e-17	3.8425e-17	4.92558e-17	6.30812e-17	8.07131e-17	1.03178e-16	1.31775e-16	1.68142e-16	2.14349e-16	2.73003e-16	3.47388e-16	4.41633e-16	5.60931e-16	7.11799e-16	9.02416e-16	1.14303e-15	1.44646e-15	1.82877e-15	2.31e-15	2.91518e-15	3.67553e-15	4.62994e-15	5.82683e-15	7.32639e-15	9.20343e-15	1.15508e-14	1.44835e-14	1.81441e-14	2.27091e-14	2.83966e-14	3.5476e-14	4.42797e-14	5.52174e-14	6.87938e-14
3.50128e-19	4.56951e-19	5.9581e-19	7.76145e-19	1.01012e-18	1.31341e-18	1.70618e-18	2.21433e-18	2.87117e-18	3.71938e-18	4.81369e-18	6.22419e-18	8.04051e-18	1.03772e-17	1.33806e-17	1.72371e-17	2.21846e-17	2.85255e-17	3.66449e-17	4.70316e-17	6.03063e-17	7.72559e-17	9.88777e-17	1.26433e-16	1.61518e-16	2.06147e-16	2.62864e-16	3.34874e-16	4.26215e-16	5.41968e-16	6.88518e-16	8.73884e-16	1.10813e-15	1.40386e-15	1.77686e-15	2.24688e-15	2.83861e-15	3.58284e-15	4.51801e-15	5.69199e-15	7.16438e-15	9.0093e-15	1.13188e-14	1.42072e-14	1.78162e-14	2.23212e-14	2.79395e-14	3.49396e-14	4.36531e-14	5.44891e-14
2.49905e-19	3.26904e-19	4.27227e-19	5.57814e-19	7.27634e-19	9.48263e-19	1.23463e-18	1.60597e-18	2.08704e-18	2.70967e-18	3.51476e-18	4.55477e-18	5.89699e-18	7.62759e-18	9.85681e-18	1.27256e-17	1.6414e-17	2.11515e-17	2.72309e-17	3.50248e-17	4.50072e-17	5.77805e-17	7.41095e-17	9.49641e-17	1.21573e-16	1.55493e-16	1.98689e-16	2.53649e-16	3.23508e-16	4.1222e-16	5.24768e-16	6.6742e-16	8.48055e-16	1.07657e-15	1.36538e-15	1.73006e-15	2.19008e-15	2.76982e-15	3.49977e-15	4.41793e-15	5.57177e-15	7.0204e-15	8.83738e-15	1.11142e-14	1.39646e-14	1.75297e-14	2.19843e-14	2.75451e-14	3.44803e-14	4.31213e-14
1.78139e-19	2.33568e-19	3.05954e-19	4.00394e-19	5.23489e-19	6.8378e-19	8.92307e-19	1.16332e-18	1.51522e-18	1.9717e-18	2.56327e-18	3.32917e-18	4.31984e-18	5.6e-18	7.25266e-18	9.38416e-18	1.21306e-17	1.56661e-17	2.02128e-17	2.60544e-17	3.35525e-17	4.31676e-17	5.54857e-17	7.12514e-17	9.14103e-17	1.17162e-16	1.50026e-16	1.91927e-16	2.45299e-16	3.13217e-16	3.99562e-16	5.09229e-16	6.48383e-16	8.24783e-16	1.04818e-15	1.33084e-15	1.68812e-15	2.13929e-15	2.70849e-15	3.42591e-15	4.32925e-15	5.46564e-15	6.8938e-15	8.68694e-15	1.09362e-14	1.37548e-14	1.72836e-14	2.16972e-14	2.72122e-14	3.40968e-14
1.2681e-19	1.66656e-19	2.18812e-19	2.87018e-19	3.76123e-19	4.92422e-19	6.44064e-19	8.416e-19	1.09867e-18	1.4329e-18	1.86702e-18	2.43033e-18	3.16059e-18	4.10636e-18	5.33005e-18	6.91178e-18	8.95436e-18	1.15895e-17	1.49858e-17	1.93589e-17	2.49843e-17	3.22136e-17	4.14951e-17	5.33999e-17	6.86545e-17	8.81828e-17	1.13158e-16	1.45068e-16	1.85799e-16	2.37739e-16	3.03909e-16	3.88127e-16	4.9521e-16	6.31236e-16	8.03858e-16	1.02271e-15	1.29991e-15	1.65067e-15	2.09408e-15	2.65406e-15	3.3606e-15	4.25116e-15	5.37262e-15	6.78345e-15	8.5566e-15	1.0783e-14	1.35757e-14	1.70755e-14	2.14571e-14	2.69374e-14
9.01539e-20	1.18759e-19	1.56291e-19	2.05485e-19	2.69903e-19	3.54173e-19	4.64308e-19	6.08104e-19	7.95666e-19	1.04008e-18	1.35826e-18	1.77206e-18	2.30972e-18	3.0076e-18	3.91257e-18	5.08494e-18	6.60225e-18	8.56405e-18	1.10981e-17	1.43681e-17	1.85837e-17	2.4013e-17	3.09987e-17	3.99781e-17	5.15089e-17	6.63017e-17	8.52607e-17	1.09536e-16	1.40587e-16	1.80266e-16	2.30923e-16	2.9553e-16	3.7785e-16	4.82635e-16	6.15887e-16	7.85172e-16	1.00003e-15	1.27245e-15	1.61753e-15	2.05422e-15	2.60629e-15	3.30356e-15	4.18335e-15	5.29235e-15	6.68892e-15	8.44591e-15	1.06542e-14	1.34269e-14	1.6905e-14	2.12636e-14
6.40085e-20	8.45168e-20	1.11487e-19	1.46922e-19	1.9343e-19	2.54413e-19	3.34297e-19	4.38837e-19	5.75509e-19	7.54012e-19	9.86921e-19	1.29052e-18	1.68587e-18	2.2002e-18	2.86865e-18	3.73655e-18	4.8623e-18	6.32108e-18	8.20953e-18	1.06518e-17	1.38073e-17	1.78801e-17	2.31317e-17	2.98969e-17	3.86031e-17	4.97962e-17	6.41725e-17	8.26189e-17	1.06265e-16	1.36545e-16	1.75284e-16	2.24795e-16	2.88011e-16	3.68647e-16	4.71401e-16	6.02212e-16	7.68575e-16	9.79946e-16	1.24824e-15	1.58844e-15	2.0194e-15	2.5648e-15	3.25434e-15	4.12526e-15	5.2242e-15	6.60947e-15	8.35396e-15	1.05487e-14	1.3307e-14	1.67705e-14
4.53836e-20	6.00662e-20	7.9421e-20	1.04909e-19	1.38442e-19	1.82513e-19	2.40378e-19	3.16278e-19	4.15736e-19	5.45934e-19	7.16204e-19	9.38658e-19	1.229e-18	1.60757e-18	2.1007e-18	2.7424e-18	3.57662e-18	4.66002e-18	6.06565e-18	7.88754e-18	1.02466e-17	1.32982e-17	1.72417e-17	2.23327e-17	2.88986e-17	3.73583e-17	4.82472e-17	6.22489e-17	8.02353e-17	1.03318e-16	1.3291e-16	1.70811e-16	2.19305e-16	2.81291e-16	3.60444e-16	4.61418e-16	5.90101e-16	7.53933e-16	9.62309e-16	1.22708e-15	1.56316e-15	1.98934e-15	2.52925e-15	3.21254e-15	4.07644e-15	5.16759e-15	6.54441e-15	8.27997e-15	1.04655e-14	1.32151e-14
3.21363e-20	4.26341e-20	5.65053e-20	7.48155e-20	9.89609e-20	1.30769e-19	1.72631e-19	2.27667e-19	2.99953e-19	3.94799e-19	5.19122e-19	6.8192e-19	8.94885e-19	1.1732e-18	1.53655e-18	2.01044e-18	2.62789e-18	3.43157e-18	4.47661e-18	5.83413e-18	7.59579e-18	9.87964e-18	1.28375e-17	1.66644e-17	2.16107e-17	2.79975e-17	3.62361e-17	4.68525e-17	6.05196e-17	7.80962e-17	1.00678e-16	1.29661e-16	1.66823e-16	2.14424e-16	2.75335e-16	3.532e-16	4.52639e-16	5.795e-16	7.41184e-16	9.47043e-16	1.20888e-15	1.5416e-15	1.96394e-15	2.49953e-15	3.17803e-15	4.03674e-15	5.1224e-15	6.49364e-15	8.22384e-15	1.04048e-14
2.27247e-20	3.02201e-20	4.01476e-20	5.3283e-20	7.06455e-20	9.35723e-20	1.23816e-19	1.63671e-19	2.16139e-19	2.85142e-19	3.75798e-19	4.94784e-19	6.50794e-19	8.55141e-19	1.12253e-18	1.47206e-18	1.9285e-18	2.52395e-18	3.29995e-18	4.31025e-18	5.62423e-18	7.33146e-18	9.5474e-18	1.24207e-17	1.61426e-17	2.0959e-17	2.71851e-17	3.52258e-17	4.55992e-17	5.89685e-17	7.61816e-17	9.83212e-17	1.26769e-16	1.63284e-16	2.10108e-16	2.70089e-16	3.46849e-16	4.44981e-16	5.70308e-16	7.30204e-16	9.34e-16	1.19349e-15	1.52354e-15	1.94294e-15	2.47533e-15	3.15045e-15	4.00572e-15	5.08811e-15	6.45654e-15	8.18485e-15
1.60486e-20	2.13931e-20	2.84887e-20	3.78995e-20	5.03684e-20	6.68721e-20	8.8694e-20	1.17518e-19	1.55554e-19	2.05692e-19	2.71718e-19	3.58576e-19	4.72722e-19	6.22579e-19	8.19116e-19	1.07661e-18	1.41363e-18	1.85428e-18	2.42984e-18	3.18085e-18	4.1598e-18	5.43455e-18	7.09281e-18	9.24774e-18	1.20453e-17	1.56733e-17	2.03736e-17	2.64568e-17	3.43218e-17	4.44802e-17	5.75872e-17	7.44816e-17	9.62355e-17	1.24218e-16	1.60176e-16	2.06336e-16	2.6553e-16	3.41364e-16	4.38414e-16	5.6249e-16	7.20957e-16	9.23139e-16	1.18083e-15	1.50894e-15	1.92629e-15	2.4566e-15	3.12976e-15	3.98337e-15	5.06472e-15	6.43314e-15
1.13183e-20	1.51238e-20	2.01883e-20	2.69215e-20	3.58637e-20	4.77278e-20	6.3452e-20	8.42712e-20	1.11808e-19	1.48191e-19	1.96215e-19	2.59538e-19	3.42949e-19	4.52705e-19	5.96982e-19	7.86442e-19	1.03498e-18	1.36067e-18	1.78704e-18	2.34464e-18	3.0731e-18	4.0238e-18	5.26326e-18	6.87754e-18	8.97781e-18	1.17076e-17	1.52519e-17	1.9849e-17	2.58055e-17	3.35156e-17	4.34851e-17	5.63628e-17	7.29802e-17	9.44011e-17	1.21986e-16	1.57471e-16	2.03072e-16	2.61614e-16	3.3669e-16	4.32873e-16	5.55968e-16	7.13344e-16	9.14341e-16	1.17079e-15	1.49764e-15	1.91379e-15	2.44311e-15	3.11568e-15	3.96937e-15	5.05185e-15
7.97182e-21	1.06779e-20	1.4288e-20	1.9099e-20	2.55037e-20	3.40215e-20	4.53374e-20	6.03554e-20	8.02657e-20	1.06635e-19	1.41522e-19	1.8763e-19	2.48506e-19	3.28796e-19	4.34582e-19	5.73814e-19	7.56879e-19	9.97326e-19	1.31281e-18	1.72633e-18	2.26778e-18	2.97599e-18	3.90139e-18	5.1093e-18	6.68436e-18	8.73601e-18	1.14057e-17	1.4876e-17	1.93824e-17	2.5228e-17	3.2803e-17	4.26089e-17	5.52895e-17	7.16705e-17	9.28099e-17	1.20062e-16	1.55156e-16	2.00305e-16	2.58326e-16	3.32813e-16	4.28341e-16	5.50724e-16	7.07351e-16	9.07595e-16	1.16333e-15	1.48961e-15	1.90545e-15	2.43489e-15	3.10826e-15	3.96379e-15
5.6073e-21	7.52898e-21	1.00988e-20	1.35317e-20	1.8113e-20	2.42201e-20	3.2353e-20	4.31721e-20	5.75497e-20	7.66364e-20	1.01948e-19	1.35479e-19	1.79853e-19	2.38514e-19	3.15982e-19	4.18178e-19	5.52856e-19	7.30154e-19	9.63315e-19	1.26962e-18	1.67159e-18	2.19856e-18	2.88867e-18	3.79148e-18	4.97132e-18	6.51158e-18	8.52026e-18	1.11371e-17	1.45425e-17	1.89697e-17	2.47192e-17	3.2178e-17	4.18442e-17	5.43581e-17	7.05414e-17	9.14485e-17	1.1843e-16	1.53213e-16	1.98009e-16	2.55638e-16	3.29699e-16	4.24777e-16	5.46711e-16	7.0292e-16	9.02831e-16	1.1584e-15	1.48479e-15	1.90117e-15	2.43182e-15	3.10738e-15
3.93872e-21	5.30145e-21	7.12823e-21	9.5745e-21	1.28469e-20	1.72197e-20	2.3057e-20	3.08409e-20	4.12095e-20	5.50068e-20	7.33469e-20	9.77002e-20	1.30004e-19	1.72808e-19	2.29467e-19	3.04385e-19	4.03342e-19	5.33915e-19	7.06022e-19	9.32635e-19	1.2307e-18	1.62234e-18	2.13638e-18	2.81037e-18	3.69313e-18	4.84813e-18	6.35773e-18	8.32871e-18	1.08994e-17	1.42486e-17	1.86076e-17	2.42749e-17	3.16354e-17	4.11847e-17	5.35607e-17	6.95833e-17	9.03051e-17	1.17076e-16	1.51625e-16	1.96165e-16	2.53525e-16	3.27317e-16	4.22148e-16	5.43887e-16	7.00005e-16	8.99999e-16	1.15593e-15	1.48309e-15	1.90088e-15	2.43382e-15
2.76304e-21	3.72812e-21	5.02499e-21	6.76587e-21	9.1003e-21	1.22273e-20	1.64116e-20	2.20046e-20	2.94726e-20	3.94338e-20	5.27062e-20	7.03718e-20	9.38596e-20	1.25056e-19	1.66445e-19	2.213e-19	2.93925e-19	3.89974e-19	5.16866e-19	6.84327e-19	9.05094e-19	1.19582e-18	1.57828e-18	2.08088e-18	2.74064e-18	3.60579e-18	4.73908e-18	6.22201e-18	8.1604e-18	1.06914e-17	1.39928e-17	1.82944e-17	2.38933e-17	3.11729e-17	4.06277e-17	5.28946e-17	6.87932e-17	8.93765e-17	1.15997e-16	1.50387e-16	1.9477e-16	2.51986e-16	3.25669e-16	4.20456e-16	5.42261e-16	6.9862e-16	8.9912e-16	1.15595e-15	1.48459e-15	1.90465e-15
1.93564e-21	2.61814e-21	3.53754e-21	4.77473e-21	6.43778e-21	8.67087e-21	1.16662e-20	1.56796e-20	2.10514e-20	2.82336e-20	3.7826e-20	5.06238e-20	6.76799e-20	9.03865e-20	1.20583e-19	1.60698e-19	2.13931e-19	2.84497e-19	3.77938e-19	5.01538e-19	6.64855e-19	8.80419e-19	1.16464e-18	1.53899e-18	2.0315e-18	2.6788e-18	3.5286e-18	4.64308e-18	6.10307e-18	8.01367e-18	1.05113e-17	1.37727e-17	1.80269e-17	2.35703e-17	3.07857e-17	4.01674e-17	5.23525e-17	6.8162e-17	8.86518e-17	1.15179e-16	1.49485e-16	1.93805e-16	2.50999e-16	3.24727e-16	4.19669e-16	5.41795e-16	6.98721e-16	9.00146e-16	1.15841e-15	1.4892e-15
1.35423e-21	1.83626e-21	2.48719e-21	3.36526e-21	4.54847e-21	6.14112e-21	8.28257e-21	1.11588e-20	1.50179e-20	2.01899e-20	2.7114e-20	3.6374e-20	4.87443e-20	6.52517e-20	8.72562e-20	1.16556e-19	1.55529e-19	2.07312e-19	2.7604e-19	3.67161e-19	4.87839e-19	6.47489e-19	8.58468e-19	1.13698e-18	1.50424e-18	1.988e-18	2.62454e-18	3.46119e-18	4.55969e-18	6.0004e-18	7.88789e-18	1.03581e-17	1.35873e-17	1.78042e-17	2.3305e-17	3.04727e-17	3.98025e-17	5.19333e-17	6.7689e-17	8.81306e-17	1.14623e-16	1.4892e-16	1.93273e-16	2.50568e-16	3.24501e-16	4.19801e-16	5.42511e-16	7.0034e-16	9.03123e-16	1.16338e-15
9.46161e-22	1.28612e-21	1.74633e-21	2.36868e-21	3.20934e-21	4.34368e-21	5.87262e-21	7.93117e-21	1.06998e-20	1.44193e-20	1.94109e-20	2.61023e-20	3.50626e-20	4.7048e-20	6.30624e-20	8.44367e-20	1.12934e-19	1.50886e-19	2.01376e-19	2.6847e-19	3.57534e-19	4.75632e-19	6.32057e-19	8.39024e-19	1.11256e-18	1.47369e-18	1.94994e-18	2.57731e-18	3.40288e-18	4.48805e-18	5.91291e-18	7.78174e-18	1.02302e-17	1.34346e-17	1.76238e-17	2.30943e-17	3.02303e-17	3.95287e-17	5.16315e-17	6.73675e-17	8.78048e-17	1.14319e-16	1.4868e-16	1.9316e-16	2.50678e-16	3.24973e-16	4.20834e-16	5.44386e-16	7.03455e-16	9.08027e-16
6.60189e-22	8.99628e-22	1.22458e-21	1.66508e-21	2.26159e-21	3.06846e-21	4.15868e-21	5.63012e-21	7.61391e-21	1.02855e-20	1.38794e-20	1.87088e-20	2.51911e-20	3.38827e-20	4.55235e-20	6.10973e-20	8.19098e-20	1.09693e-19	1.4674e-19	1.96086e-19	2.61743e-19	3.49003e-19	4.6485e-19	6.18478e-19	8.21985e-19	1.09127e-18	1.4472e-18	1.91714e-18	2.53691e-18	3.35341e-18	4.42789e-18	5.8403e-18	7.69488e-18	1.01274e-17	1.33144e-17	1.74853e-17	2.29378e-17	3.00581e-17	3.93459e-17	5.14476e-17	6.71986e-17	8.76766e-17	1.14271e-16	1.4877e-16	1.93476e-16	2.51342e-16	3.2616e-16	4.22792e-16	5.47459e-16	7.08117e-16
4.60016e-22	6.28423e-22	8.57542e-22	1.16891e-21	1.5916e-21	2.16476e-21	2.94109e-21	3.99145e-21	5.41101e-21	7.32739e-21	9.91161e-21	1.33926e-20	1.80762e-20	2.4371e-20	3.2822e-20	4.41551e-20	5.93364e-20	7.96499e-20	1.068e-19	1.43049e-19	1.91391e-19	2.5579e-19	3.41482e-19	4.55384e-19	6.06612e-19	8.07178e-19	1.07288e-18	1.42449e-18	1.88925e-18	2.50291e-18	3.31227e-18	4.37855e-18	5.78175e-18	7.62628e-18	1.00483e-17	1.32249e-17	1.73868e-17	2.28335e-17	2.99536e-17	3.92509e-17	5.13778e-17	6.71778e-17	8.77406e-17	1.14472e-16	1.49185e-16	1.94211e-16	2.52551e-16	3.28056e-16	4.25668e-16	5.51722e-16
3.20117e-22	4.38406e-22	5.99743e-22	8.19545e-22	1.11867e-21	1.52528e-21	2.07739e-21	2.82622e-21	3.84073e-21	5.21366e-21	7.06953e-21	9.57545e-21	1.29553e-20	1.75088e-20	2.36367e-20	3.18739e-20	4.29343e-20	5.77689e-20	7.76433e-20	1.0424e-19	1.39793e-19	1.87265e-19	2.5058e-19	3.34933e-19	4.47188e-19	5.96406e-19	7.94538e-19	1.05732e-18	1.40547e-18	1.86619e-18	2.47519e-18	3.27932e-18	4.3399e-18	5.73714e-18	7.57586e-18	9.99285e-18	1.31664e-17	1.73287e-17	2.27816e-17	2.99174e-17	3.9245e-17	5.1424e-17	6.73081e-17	8.80015e-17	1.1493e-16	1.49933e-16	1.95381e-16	2.54325e-16	3.30685e-16	4.295e-16
2.22464e-22	3.05437e-22	4.18889e-22	5.73842e-22	7.85239e-22	1.07332e-21	1.46544e-21	1.99861e-21	2.72271e-21	3.70502e-21	5.03613e-21	6.83785e-21	9.2738e-21	1.25636e-20	1.70013e-20	2.29811e-20	3.10294e-20	4.18498e-20	5.63805e-20	7.5872e-20	1.01988e-19	1.36941e-19	1.83669e-19	2.46067e-19	3.29297e-19	4.40188e-19	5.87766e-19	7.83949e-19	1.04445e-18	1.38996e-18	1.84772e-18	2.4535e-18	3.25426e-18	4.31156e-18	5.70602e-18	7.54308e-18	9.96049e-18	1.3138e-17	1.73099e-17	2.27813e-17	2.99486e-17	3.93271e-17	5.15851e-17	6.75887e-17	8.84586e-17	1.15644e-16	1.51016e-16	1.96988e-16	2.56668e-16	3.34059e-16
1.54388e-22	2.12506e-22	2.92175e-22	4.01261e-22	5.50455e-22	7.54275e-22	1.0324e-21	1.4115e-21	1.92764e-21	2.62955e-21	3.58302e-21	4.87674e-21	6.63013e-21	9.00383e-21	1.22136e-20	1.65491e-20	2.23983e-20	3.02809e-20	4.08917e-20	5.51586e-20	7.43198e-20	1.00025e-19	1.34469e-19	1.80572e-19	2.4221e-19	3.24522e-19	4.34319e-19	5.80613e-19	7.75313e-19	1.03414e-18	1.37783e-18	1.83368e-18	2.4376e-18	3.2368e-18	4.2932e-18	5.688e-18	7.52749e-18	9.9507e-18	1.31392e-17	1.733e-17	2.28318e-17	3.00465e-17	3.94968e-17	5.18611e-17	6.80196e-17	8.91127e-17	1.16616e-16	1.52436e-16	1.99037e-16	2.59591e-16
1.07003e-22	1.47658e-22	2.03529e-22	2.80223e-22	3.8538e-22	5.29399e-22	7.26415e-22	9.95623e-22	1.36305e-21	1.86397e-21	2.54609e-21	3.4739e-21	4.73443e-21	6.44506e-21	8.76384e-21	1.19034e-20	1.61493e-20	2.1885e-20	2.96242e-20	4.00549e-20	5.4097e-20	7.29791e-20	9.83405e-20	1.32365e-19	1.77961e-19	2.38993e-19	3.20592e-19	4.29564e-19	5.74927e-19	7.6861e-19	1.02638e-18	1.36905e-18	1.82405e-18	2.42753e-18	3.22701e-18	4.28493e-18	5.68326e-18	7.52938e-18	9.96391e-18	1.31707e-17	1.73899e-17	2.29347e-17	3.02133e-17	3.97569e-17	5.2256e-17	6.86069e-17	8.99722e-17	1.17858e-16	1.54211e-16	2.0155e-16
7.40588e-23	1.02458e-22	1.41585e-22	1.95431e-22	2.69448e-22	3.71073e-22	5.10444e-22	7.0136e-22	9.62582e-22	1.31959e-21	1.80694e-21	2.47146e-21	3.3765e-21	4.60771e-21	6.28069e-21	8.55133e-21	1.16296e-20	1.57979e-20	2.14357e-20	2.90524e-20	3.93305e-20	5.31841e-20	7.18354e-20	9.69169e-20	1.30607e-19	1.75806e-19	2.36379e-19	3.17459e-19	4.25864e-19	5.70635e-19	7.63749e-19	1.02105e-18	1.36348e-18	1.81867e-18	2.42306e-18	3.22463e-18	4.28646e-18	5.69146e-18	7.54835e-18	9.99967e-18	1.3232e-17	1.74891e-17	2.30895e-17	3.04486e-17	4.01074e-17	5.27699e-17	6.93511e-17	9.10384e-17	1.19372e-16	1.56344e-16
5.11904e-23	7.10016e-23	9.83666e-23	1.36122e-22	1.88151e-22	2.59769e-22	3.58234e-22	4.93454e-22	6.78932e-22	9.33053e-22	1.28082e-21	1.75617e-21	2.40518e-21	3.29025e-21	4.49582e-21	6.13607e-21	8.36511e-21	1.13908e-20	1.5493e-20	2.10483e-20	2.85628e-20	3.87154e-20	5.24163e-20	7.08843e-20	9.5749e-20	1.29187e-19	1.74102e-19	2.34363e-19	3.15119e-19	4.23214e-19	5.67737e-19	7.60736e-19	1.01817e-18	1.36116e-18	1.8176e-18	2.42431e-18	3.22981e-18	4.29802e-18	5.71293e-18	7.58492e-18	1.00587e-17	1.33241e-17	1.76291e-17	2.32983e-17	3.07553e-17	4.05523e-17	5.34088e-17	7.02603e-17	9.23226e-17	1.21173e-16
3.53346e-23	4.91355e-23	6.82475e-23	9.46834e-23	1.31207e-22	1.81608e-22	2.5108e-22	3.46723e-22	4.78245e-22	6.58891e-22	9.0672e-22	1.24632e-21	1.71112e-21	2.34654e-21	3.2142e-21	4.39758e-21	6.00966e-21	8.20319e-21	1.11844e-20	1.52313e-20	2.07185e-20	2.81499e-20	3.82024e-20	5.17847e-20	7.01145e-20	9.48224e-20	1.28089e-19	1.72825e-19	2.32916e-19	3.13536e-19	4.21573e-19	5.6618e-19	7.59508e-19	1.01767e-18	1.362e-18	1.82073e-18	2.43114e-18	3.24243e-18	4.31945e-18	5.74754e-18	7.63893e-18	1.0141e-17	1.34469e-17	1.781e-17	2.35614e-17	3.1134e-17	4.10927e-17	5.41742e-17	7.13372e-17	9.3829e-17
2.43579e-23	3.39591e-23	4.72893e-23	6.57752e-23	9.13804e-23	1.26805e-22	1.75756e-22	2.4332e-22	3.36463e-22	4.64717e-22	6.41109e-22	8.83419e-22	1.21589e-21	1.67153e-21	2.29522e-21	3.14796e-21	4.31246e-21	5.90083e-21	8.06479e-21	1.10094e-20	1.50117e-20	2.0445e-20	2.78122e-20	3.779e-20	5.12874e-20	6.95243e-20	9.41359e-20	1.27311e-19	1.71976e-19	2.32041e-19	3.12717e-19	4.20951e-19	5.65984e-19	7.60097e-19	1.01959e-18	1.36608e-18	1.82818e-18	2.44373e-18	3.26273e-18	4.35111e-18	5.79579e-18	7.71112e-18	1.02474e-17	1.36021e-17	1.80338e-17	2.38816e-17	3.15887e-17	4.17342e-17	5.50738e-17	7.25924e-17
1.67685e-23	2.34387e-23	3.27237e-23	4.56328e-23	6.35595e-23	8.84244e-23	1.22872e-22	1.70537e-22	2.36414e-22	3.27353e-22	4.52739e-22	6.25413e-22	8.62927e-22	1.18924e-21	1.63701e-21	2.25073e-21	3.09088e-21	4.23965e-21	5.80852e-21	7.94858e-21	1.08643e-20	1.48321e-20	2.0225e-20	2.75465e-20	3.7474e-20	5.09194e-20	6.91073e-20	9.36814e-20	1.26844e-19	1.71545e-19	2.31724e-19	3.12647e-19	4.21332e-19	5.67131e-19	7.62485e-19	1.02392e-18	1.37338e-18	1.83994e-18	2.4621e-18	3.29075e-18	4.39312e-18	5.85787e-18	7.8018e-18	1.03786e-17	1.37902e-17	1.83017e-17	2.42605e-17	3.21217e-17	4.248e-17	5.61125e-17
1.15278e-23	1.61553e-23	2.26135e-23	3.16159e-23	4.41494e-23	6.15785e-23	8.57861e-23	1.19368e-22	1.65899e-22	2.30295e-22	3.19306e-22	4.42196e-22	6.11654e-22	8.45047e-22	1.16611e-21	1.60725e-21	2.21264e-21	3.04244e-21	4.17846e-21	5.73186e-21	7.85343e-21	1.07475e-20	1.46905e-20	2.00564e-20	2.73497e-20	3.72509e-20	5.06763e-20	6.88585e-20	9.34531e-20	1.26682e-19	1.71522e-19	2.31957e-19	3.13315e-19	4.22706e-19	5.69614e-19	7.66667e-19	1.03066e-18	1.38392e-18	1.85605e-18	2.4863e-18	3.32661e-18	4.44564e-18	5.93405e-18	7.91137e-18	1.05351e-17	1.40122e-17	1.86149e-17	2.47002e-17	3.27359e-17	4.33343e-17
7.91459e-24	1.11207e-23	1.56067e-23	2.18763e-23	3.06278e-23	4.28288e-23	5.98187e-23	8.34483e-23	1.16273e-22	1.61815e-22	2.24925e-22	3.12275e-22	4.33029e-22	5.99758e-22	8.29689e-22	1.1464e-21	1.5821e-21	2.18078e-21	3.00242e-21	4.12867e-21	5.6706e-21	7.77908e-21	1.06588e-20	1.4587e-20	1.99391e-20	2.72222e-20	3.71212e-20	5.05593e-20	6.87797e-20	9.34544e-20	1.26829e-19	1.71917e-19	2.32754e-19	3.14744e-19	4.25106e-19	5.73479e-19	7.72712e-19	1.03992e-18	1.39785e-18	1.87672e-18	2.51664e-18	3.37072e-18	4.50925e-18	6.02514e-18	8.04099e-18	1.07185e-17	1.42704e-17	1.89766e-17	2.52048e-17	3.3437e-17
5.42635e-24	7.64448e-24	1.07563e-23	1.51166e-23	2.12188e-23	2.97484e-23	4.16564e-23	5.82607e-23	8.13851e-23	1.13551e-22	1.58238e-22	2.20246e-22	3.06182e-22	4.25136e-22	5.89592e-22	8.16678e-22	1.12986e-21	1.56127e-21	2.15479e-21	2.97035e-21	4.08964e-21	5.62393e-21	7.7245e-21	1.05968e-20	1.45197e-20	1.98709e-20	2.71613e-20	3.70818e-20	5.05646e-20	6.88666e-20	9.36799e-20	1.2728e-19	1.72723e-19	2.34108e-19	3.16926e-19	4.28525e-19	5.78723e-19	7.80622e-19	1.05169e-18	1.41517e-18	1.90199e-18	2.55319e-18	3.42322e-18	4.58418e-18	6.13147e-18	8.19114e-18	1.09295e-17	1.45657e-17	1.93883e-17	2.57766e-17
3.71548e-24	5.24804e-24	7.40373e-24	1.04322e-23	1.46816e-23	2.06367e-23	2.89721e-23	4.06249e-23	5.68951e-23	7.95846e-23	1.11187e-22	1.5515e-22	2.16233e-22	3.00997e-22	4.1848e-22	5.8111e-22	8.05961e-22	1.11646e-21	1.54469e-21	2.13457e-21	2.94614e-21	4.06132e-21	5.59182e-21	7.68973e-21	1.05619e-20	1.44891e-20	1.98525e-20	2.71681e-20	3.71344e-20	5.0695e-20	6.91235e-20	9.41364e-20	1.28045e-19	1.73955e-19	2.3604e-19	3.19894e-19	4.3301e-19	5.85412e-19	7.90492e-19	1.06612e-18	1.4361e-18	1.93213e-18	2.59634e-18	3.48463e-18	4.67116e-18	6.2541e-18	8.36329e-18	1.11702e-17	1.49011e-17	1.98539e-17
2.5405e-24	3.59789e-24	5.08915e-24	7.18966e-24	1.01447e-23	1.42968e-23	2.01235e-23	2.82903e-23	3.97226e-23	5.57065e-23	7.80263e-23	1.09155e-22	1.52516e-22	2.12839e-22	2.96659e-22	4.12981e-22	5.74209e-22	7.97403e-22	1.106e-21	1.53213e-21	2.11986e-21	2.92944e-21	4.04325e-21	5.5737e-21	7.67405e-21	1.05529e-20	1.4494e-20	1.98826e-20	2.72411e-20	3.72773e-20	5.09485e-20	6.95482e-20	9.48219e-20	1.29122e-19	1.75613e-19	2.38552e-19	3.23651e-19	4.38569e-19	5.93563e-19	8.0235e-19	1.08325e-18	1.4607e-18	1.96726e-18	2.64625e-18	3.55523e-18	4.77059e-18	6.39358e-18	8.55824e-18	1.14418e-17	1.52781e-17
1.73481e-24	2.46338e-24	3.49362e-24	4.94859e-24	7.00086e-24	9.892e-24	1.39598e-23	1.96761e-23	2.76989e-23	3.89447e-23	5.46887e-23	7.67025e-23	1.07445e-22	1.50323e-22	2.10052e-22	2.93152e-22	4.08622e-22	5.68871e-22	7.90988e-22	1.09847e-21	1.5236e-21	2.11066e-21	2.9203e-21	4.03552e-21	5.56976e-21	7.67779e-21	1.05706e-20	1.45354e-20	1.99626e-20	2.73824e-20	3.75136e-20	5.13298e-20	7.01478e-20	9.57464e-20	1.30525e-19	1.77717e-19	2.41673e-19	3.2824e-19	4.45265e-19	6.03265e-19	8.16323e-19	1.10326e-18	1.48923e-18	2.00773e-18	2.70343e-18	3.63569e-18	4.88341e-18	6.55123e-18	8.77782e-18	1.17467e-17
1.18303e-24	1.68435e-24	2.39512e-24	3.40158e-24	4.82495e-24	6.83541e-24	9.67154e-24	1.36674e-23	1.92901e-23	2.71921e-23	3.82833e-23	5.38314e-23	7.55999e-23	1.06039e-22	1.48549e-22	2.07841e-22	2.90438e-22	4.05355e-22	5.65035e-22	7.86639e-22	1.09379e-21	1.51898e-21	2.10683e-21	2.91854e-21	4.03796e-21	5.57979e-21	7.70073e-21	1.06147e-20	1.4613e-20	2.00924e-20	2.75921e-20	3.78439e-20	5.18401e-20	7.09245e-20	9.69139e-20	1.32262e-19	1.80278e-19	2.45421e-19	3.33687e-19	4.53134e-19	6.14572e-19	8.3249e-19	1.12627e-18	1.52184e-18	2.05378e-18	2.76821e-18	3.72651e-18	5.01032e-18	6.72804e-18	9.02342e-18
8.05632e-25	1.15009e-24	1.63977e-24	2.33501e-24	3.32085e-24	4.71698e-24	6.69167e-24	9.48111e-24	1.34165e-23	1.89615e-23	2.67647e-23	3.77318e-23	5.3126e-23	7.4707e-23	1.04923e-22	1.47175e-22	2.06184e-22	2.88488e-22	4.03142e-22	5.62655e-22	7.84298e-22	1.09188e-21	1.51819e-21	2.10829e-21	2.92408e-21	4.05046e-21	5.60369e-21	7.74282e-21	1.06851e-20	1.4727e-20	2.02724e-20	2.78709e-20	3.82695e-20	5.24818e-20	7.1882e-20	9.83302e-20	1.34341e-19	1.8331e-19	2.49815e-19	3.40021e-19	4.62221e-19	6.27549e-19	8.50945e-19	1.15242e-18	1.55875e-18	2.10569e-18	2.841e-18	3.82826e-18	5.15214e-18	6.92514e-18
5.47905e-25	7.84269e-25	1.12118e-24	1.6008e-24	2.2827e-24	3.25097e-24	4.62409e-24	6.56886e-24	9.31976e-24	1.3206e-23	1.8689e-23	2.64151e-23	3.72881e-23	5.25701e-23	7.40215e-23	1.04095e-22	1.462e-22	2.05078e-22	2.87304e-22	4.0199e-22	5.61745e-22	7.83996e-22	1.0928e-21	1.5213e-21	2.11516e-21	2.93712e-21	4.07334e-21	5.64198e-21	7.80481e-21	1.07831e-20	1.48791e-20	2.05051e-20	2.82226e-20	3.87956e-20	5.32623e-20	7.30311e-20	1.00011e-19	1.36785e-19	1.86844e-19	2.54901e-19	3.47308e-19	4.72617e-19	6.42325e-19	8.7187e-19	1.18195e-18	1.60029e-18	2.16396e-18	2.92248e-18	3.94188e-18	5.31016e-18
3.72108e-25	5.3407e-25	7.65551e-25	1.09596e-24	1.56698e-24	2.23758e-24	3.1911e-24	4.54515e-24	6.46551e-24	9.18551e-24	1.30332e-23	1.8469e-23	2.61387e-23	3.69463e-23	5.21559e-23	7.35332e-23	1.0354e-22	1.45607e-22	2.04504e-22	2.86859e-22	4.01866e-22	5.62264e-22	7.85681e-22	1.09648e-21	1.52826e-21	2.12738e-21	2.95758e-21	4.10654e-21	5.69459e-21	7.8867e-21	1.09087e-20	1.50696e-20	2.0791e-20	2.8648e-20	3.9424e-20	5.41845e-20	7.43764e-20	1.01963e-19	1.39604e-19	1.90896e-19	2.60702e-19	3.55582e-19	4.84375e-19	6.58977e-19	8.95376e-19	1.21503e-18	1.64671e-18	2.22891e-18	3.01312e-18	4.06805e-18
2.52383e-25	3.63214e-25	5.22044e-25	7.49367e-25	1.07429e-24	1.53814e-24	2.19942e-24	3.14097e-24	4.47983e-24	6.38118e-24	9.07786e-24	1.28976e-23	1.8301e-23	2.59349e-23	3.67059e-23	5.18835e-23	7.32429e-23	1.03263e-22	1.454e-22	2.04469e-22	2.87166e-22	4.02792e-22	5.6425e-22	7.89413e-22	1.10301e-21	1.53921e-21	2.14515e-21	2.98579e-21	4.15054e-21	5.76225e-21	7.98955e-21	1.10636e-20	1.53007e-20	2.11333e-20	2.9152e-20	4.01616e-20	5.52581e-20	7.59319e-20	1.04206e-19	1.42826e-19	1.95508e-19	2.67277e-19	3.64925e-19	4.97608e-19	6.77663e-19	9.21686e-19	1.25197e-18	1.69844e-18	2.30116e-18	3.11377e-18
1.70941e-25	2.46676e-25	3.55505e-25	5.11684e-25	7.35522e-25	1.05591e-24	1.5139e-24	2.16773e-24	3.09993e-24	4.42726e-24	6.31477e-24	8.99533e-24	1.27972e-23	1.81824e-23	2.58003e-23	3.65626e-23	5.17472e-23	7.31434e-23	1.03253e-22	1.45568e-22	2.0496e-22	2.8821e-22	4.04751e-22	5.67682e-22	7.95171e-22	1.11238e-21	1.55412e-21	2.16848e-21	3.02178e-21	4.20542e-21	5.84513e-21	8.11367e-21	1.12481e-20	1.55732e-20	2.15335e-20	2.97366e-20	4.10115e-20	5.64883e-20	7.77051e-20	1.06753e-19	1.46469e-19	2.00703e-19	2.74661e-19	3.75388e-19	5.12392e-19	6.98493e-19	9.50956e-19	1.293e-18	1.75579e-18	2.38115e-18
1.15627e-25	1.6731e-25	2.41779e-25	3.48938e-25	5.02935e-25	7.23951e-25	1.04073e-24	1.49418e-24	2.14241e-24	3.06785e-24	4.38733e-24	6.26613e-24	8.93784e-24	1.27321e-23	1.81134e-23	2.57356e-23	3.65176e-23	5.17493e-23	7.32387e-23	1.03517e-22	1.46122e-22	2.05993e-22	2.90017e-22	4.07782e-22	5.72622e-22	8.03047e-22	1.12473e-21	1.57322e-21	2.19768e-21	3.06601e-21	4.27185e-21	5.94419e-21	8.26046e-21	1.14643e-20	1.58902e-20	2.19959e-20	3.0408e-20	4.19826e-20	5.78875e-20	7.97139e-20	1.09627e-19	1.50569e-19	2.06532e-19	2.82926e-19	3.87073e-19	5.28868e-19	7.21665e-19	9.83464e-19	1.33849e-18	1.81931e-18
7.81031e-26	1.13323e-25	1.64209e-25	2.37631e-25	3.43432e-25	4.95687e-25	7.14503e-25	1.02856e-24	1.47871e-24	2.12309e-24	3.04426e-24	4.35939e-24	6.23445e-24	8.90432e-24	1.27008e-23	1.80923e-23	2.57386e-23	3.65683e-23	5.18865e-23	7.35248e-23	1.0405e-22	1.47055e-22	2.07563e-22	2.92582e-22	4.11884e-22	5.79071e-22	8.13052e-22	1.14008e-21	1.59654e-21	2.23283e-21	3.11862e-21	4.35008e-21	6.05985e-21	8.43057e-21	1.17133e-20	1.62531e-20	2.25226e-20	3.11697e-20	4.30801e-20	5.94634e-20	8.19696e-20	1.12846e-19	1.55149e-19	2.1303e-19	2.92122e-19	4.00052e-19	5.4714e-19	7.47327e-19	1.01942e-18	1.38875e-18
5.26869e-26	7.66554e-26	1.1138e-25	1.61621e-25	2.34215e-25	3.38965e-25	4.89914e-25	7.07149e-25	1.01936e-24	1.46746e-24	2.10976e-24	3.02918e-24	4.34351e-24	6.21989e-24	8.89508e-24	1.2704e-23	1.812e-23	2.58108e-23	3.67172e-23	5.2163e-23	7.40084e-23	1.04864e-22	1.48386e-22	2.09695e-22	2.95942e-22	4.17111e-22	5.87114e-22	8.25312e-22	1.15861e-21	1.62437e-21	2.27435e-21	3.1802e-21	4.44096e-21	6.19334e-21	8.62579e-21	1.19977e-20	1.66656e-20	2.31192e-20	3.20293e-20	4.43148e-20	6.12315e-20	8.44942e-20	1.16441e-19	1.60254e-19	2.2026e-19	3.02336e-19	4.14448e-19	5.67382e-19	7.75723e-19	1.05916e-18
3.54934e-26	5.17825e-26	7.54466e-26	1.09778e-25	1.5952e-25	2.31491e-25	3.35485e-25	4.85549e-25	7.01801e-25	1.01302e-24	1.46029e-24	2.10224e-24	3.02236e-24	4.33942e-24	6.22212e-24	8.90975e-24	1.27413e-23	1.81963e-23	2.59521e-23	3.69644e-23	5.25793e-23	7.46909e-23	1.0596e-22	1.50119e-22	2.12399e-22	3.00116e-22	4.23494e-22	5.96796e-22	8.39896e-22	1.18045e-21	1.65687e-21	2.32248e-21	3.25115e-21	4.54508e-21	6.34554e-21	8.84741e-21	1.23193e-20	1.71307e-20	2.37896e-20	3.29928e-20	4.56954e-20	6.32044e-20	8.73059e-20	1.20437e-19	1.6592e-19	2.28275e-19	3.13646e-19	4.3037e-19	5.89747e-19	8.07069e-19
2.38774e-26	3.49319e-26	5.10358e-26	7.44634e-26	1.085e-25	1.57881e-25	2.29428e-25	3.32952e-25	4.82539e-25	6.98392e-25	1.00945e-24	1.45708e-24	2.10039e-24	3.02366e-24	4.34694e-24	6.24094e-24	8.94814e-24	1.28125e-23	1.8321e-23	2.61626e-23	3.73105e-23	5.3137e-23	7.55753e-23	1.07344e-22	1.52264e-22	2.15689e-22	3.05125e-22	4.31067e-22	6.08174e-22	8.56895e-22	1.20571e-21	1.69425e-21	2.37754e-21	3.33192e-21	4.66313e-21	6.51746e-21	9.09695e-21	1.26803e-20	1.76515e-20	2.45385e-20	3.4067e-20	4.72319e-20	6.53963e-20	9.04251e-20	1.24865e-19	1.72191e-19	2.37135e-19	3.26137e-19	4.4794e-19	6.14407e-19
1.60418e-26	2.35338e-26	3.44782e-26	5.04438e-26	7.37028e-26	1.07541e-25	1.56701e-25	2.28026e-25	3.31367e-25	4.80891e-25	6.9694e-25	1.00869e-24	1.45791e-24	2.10434e-24	3.03328e-24	4.3664e-24	6.2769e-24	9.01114e-24	1.29189e-23	1.84963e-23	2.64458e-23	3.77607e-23	5.38438e-23	7.66733e-23	1.09035e-22	1.54845e-22	2.19605e-22	3.11029e-22	4.39917e-22	6.21374e-22	8.76492e-22	1.23468e-21	1.7369e-21	2.4401e-21	3.42335e-21	4.79632e-21	6.71086e-21	9.37691e-21	1.30844e-20	1.82331e-20	2.53735e-20	3.52625e-20	4.89393e-20	6.78289e-20	9.38824e-20	1.29768e-19	1.79127e-19	2.46927e-19	3.3993e-19	4.67328e-19
1.07625e-26	1.58329e-26	2.32604e-26	3.41256e-26	4.9998e-26	7.3153e-26	1.06886e-25	1.5596e-25	2.27257e-25	3.30695e-25	4.80559e-25	6.97386e-25	1.01066e-24	1.46268e-24	2.11397e-24	3.0511e-24	4.39767e-24	6.32988e-24	9.09865e-24	1.30607e-23	1.87225e-23	2.68021e-23	3.83162e-23	5.4702e-23	7.79888e-23	1.11037e-22	1.57875e-22	2.24165e-22	3.17854e-22	4.50088e-22	6.36465e-22	8.98793e-22	1.26752e-21	1.78507e-21	2.51052e-21	3.52599e-21	4.94547e-21	6.92693e-21	9.68909e-21	1.35342e-20	1.88795e-20	2.63001e-20	3.65875e-20	5.08294e-20	7.0519e-20	9.77024e-20	1.3518e-19	1.86779e-19	2.57722e-19	3.55127e-19
7.21101e-27	1.06379e-26	1.5672e-26	2.30564e-26	3.38738e-26	4.9698e-26	7.28144e-26	1.06537e-25	1.55663e-25	2.2713e-25	3.30953e-25	4.81572e-25	6.99779e-25	1.01546e-24	1.47153e-24	2.12951e-24	3.07746e-24	4.44129e-24	6.40072e-24	9.21197e-24	1.32397e-23	1.90025e-23	2.72361e-23	3.89837e-23	5.57217e-23	7.95371e-23	1.13375e-22	1.61388e-22	2.29418e-22	3.25677e-22	4.61689e-22	6.53607e-22	9.24033e-22	1.30455e-21	1.83925e-21	2.58954e-21	3.64089e-21	5.11207e-21	7.16787e-21	1.00366e-20	1.40342e-20	1.95971e-20	2.73275e-20	3.80551e-20	5.29211e-20	7.34934e-20	1.01923e-19	1.41156e-19	1.95223e-19	2.69628e-19
4.82475e-27	7.13763e-27	1.05447e-26	1.55564e-26	2.29185e-26	3.3718e-26	4.95377e-26	7.2679e-26	1.06483e-25	1.55795e-25	2.27627e-25	3.32118e-25	4.83906e-25	7.04091e-25	1.02305e-24	1.48444e-24	2.15093e-24	3.11236e-24	4.49731e-24	6.48956e-24	9.35141e-24	1.34567e-23	1.93374e-23	2.77496e-23	3.97662e-23	5.69078e-23	8.13258e-23	1.16061e-22	1.65402e-22	2.35393e-22	3.3454e-22	4.74789e-22	6.72904e-22	9.52367e-22	1.34603e-21	1.89979e-21	2.67766e-21	3.76881e-21	5.29727e-21	7.43532e-21	1.04219e-20	1.45879e-20	2.0391e-20	2.84632e-20	3.96761e-20	5.52297e-20	7.67744e-20	1.06576e-19	1.47741e-19	2.04524e-19
3.22387e-27	4.78277e-27	7.08558e-27	1.04825e-26	1.54864e-26	2.28471e-26	3.36593e-26	4.95193e-26	7.27508e-26	1.06732e-25	1.56368e-25	2.28768e-25	3.34224e-25	4.87612e-25	7.10405e-25	1.03355e-24	1.50159e-24	2.17855e-24	3.1563e-24	4.5665e-24	6.59755e-24	9.51869e-24	1.37141e-23	1.97311e-23	2.83485e-23	4.06727e-23	5.82735e-23	8.33748e-23	1.19122e-22	1.6996e-22	2.42155e-22	3.44537e-22	4.89524e-22	6.94554e-22	9.84087e-22	1.39237e-21	1.96731e-21	2.77578e-21	3.91104e-21	5.50294e-21	7.732e-21	1.08489e-20	1.5201e-20	2.12693e-20	2.97187e-20	4.14669e-20	5.77789e-20	8.03954e-20	1.11709e-19	1.55003e-19
2.15125e-27	3.20051e-27	4.75485e-27	7.05416e-27	1.04507e-26	1.54608e-26	2.28407e-26	3.36961e-26	4.96407e-26	7.30276e-26	1.07282e-25	1.57382e-25	2.30556e-25	3.37276e-25	4.92704e-25	7.18748e-25	1.04703e-24	1.5231e-24	2.21253e-24	3.20953e-24	4.64926e-24	6.72537e-24	9.71491e-24	1.40137e-23	2.01862e-23	2.90368e-23	4.17093e-23	5.98285e-23	8.56985e-23	1.22583e-22	1.75095e-22	2.49753e-22	3.55744e-22	5.06005e-22	7.18725e-22	1.01944e-21	1.44394e-21	2.04235e-21	2.88469e-21	4.06874e-21	5.73074e-21	8.06031e-21	1.1321e-20	1.58784e-20	2.22392e-20	3.11045e-20	4.34428e-20	6.05903e-20	8.43876e-20	1.17367e-19
1.4335e-27	2.13873e-27	3.1864e-27	4.74057e-27	7.04282e-27	1.04484e-26	1.54787e-26	2.28986e-26	3.38273e-26	4.99013e-26	7.35092e-26	1.08133e-25	1.5884e-25	2.32995e-25	3.41288e-25	4.99207e-25	7.29164e-25	1.06355e-24	1.54908e-24	2.25308e-24	3.27239e-24	4.74613e-24	6.87384e-24	9.94136e-24	1.43575e-23	2.0706e-23	2.98195e-23	4.28836e-23	6.15839e-23	8.83139e-23	1.26467e-22	1.80847e-22	2.58245e-22	3.68246e-22	5.24361e-22	7.45604e-22	1.0587e-21	1.50115e-21	2.12549e-21	3.00526e-21	4.24318e-21	5.98254e-21	8.423e-21	1.18422e-20	1.6626e-20	2.33091e-20	3.26326e-20	4.56209e-20	6.36886e-20	8.87862e-20
9.53955e-28	1.42732e-27	2.13254e-27	3.18166e-27	4.74014e-27	7.05197e-27	1.04764e-26	1.55415e-26	2.30226e-26	3.40564e-26	5.03066e-26	7.42047e-26	1.093e-25	1.60764e-25	2.36124e-25	3.46316e-25	5.07208e-25	7.4179e-25	1.08332e-24	1.57985e-24	2.30067e-24	3.34561e-24	4.85822e-24	7.04467e-24	1.02006e-23	1.47493e-23	2.12961e-23	3.07051e-23	4.4208e-23	6.35585e-23	9.12489e-23	1.30817e-22	1.87275e-22	2.67719e-22	3.82173e-22	5.44781e-22	7.75472e-22	1.10228e-21	1.56458e-21	2.21762e-21	3.13875e-21	4.43618e-21	6.26098e-21	8.82384e-21	1.24181e-20	1.74515e-20	2.44903e-20	3.4319e-20	4.80241e-20	6.71065e-20
6.33945e-28	9.51229e-28	1.42527e-27	2.13247e-27	3.18601e-27	4.75322e-27	7.08118e-27	1.05342e-26	1.56485e-26	2.32124e-26	3.43831e-26	5.08565e-26	7.51148e-26	1.10785e-25	1.6316e-25	2.39951e-25	3.52378e-25	5.1674e-25	7.5668e-25	1.10644e-24	1.61556e-24	2.35556e-24	3.42959e-24	4.98618e-24	7.23885e-24	1.04942e-23	1.51916e-23	2.19603e-23	3.16992e-23	4.56915e-23	6.57657e-23	9.45238e-23	1.35662e-22	1.94426e-22	2.78245e-22	3.97629e-22	5.6742e-22	8.08553e-22	1.15051e-21	1.63474e-21	2.31944e-21	3.28622e-21	4.64929e-21	6.56831e-21	9.26613e-21	1.30533e-20	1.83619e-20	2.57926e-20	3.61783e-20	5.06732e-20
4.20726e-28	6.33108e-28	9.51322e-28	1.42741e-27	2.13868e-27	3.19972e-27	4.78026e-27	7.13121e-27	1.0623e-26	1.58017e-26	2.3471e-26	3.48123e-26	5.15592e-26	7.62522e-26	1.12608e-25	1.66059e-25	2.44526e-25	3.59551e-25	5.2792e-25	7.74013e-25	1.13319e-24	1.65663e-24	2.41838e-24	3.52529e-24	5.13142e-24	7.45853e-24	1.08253e-23	1.56892e-23	2.27057e-23	3.28126e-23	4.73499e-23	6.82291e-23	9.81733e-23	1.41055e-22	2.02376e-22	2.89934e-22	4.14776e-22	5.92516e-22	8.452e-22	1.2039e-21	1.71237e-21	2.43206e-21	3.44924e-21	4.8848e-21	6.90784e-21	9.75462e-21	1.37547e-20	1.93671e-20	2.72303e-20	3.82306e-20
2.7883e-28	4.20791e-28	6.34104e-28	9.54164e-28	1.43368e-27	2.15105e-27	3.22267e-27	4.82113e-27	7.20195e-27	1.07428e-26	1.60013e-26	2.37991e-26	3.53454e-26	5.24172e-26	7.76215e-26	1.14778e-25	1.69474e-25	2.4987e-25	3.6787e-25	5.40807e-25	7.93887e-25	1.1637e-24	1.70331e-24	2.48951e-24	3.63331e-24	5.29491e-24	7.70518e-24	1.11963e-23	1.62456e-23	2.35377e-23	3.40533e-23	4.91953e-23	7.0967e-23	1.02225e-22	1.47037e-22	2.11185e-22	3.02878e-22	4.33751e-22	6.20272e-22	8.85711e-22	1.2629e-21	1.79811e-21	2.5564e-21	3.62921e-21	5.14473e-21	7.28251e-21	1.02936e-20	1.45286e-20	2.04761e-20	2.88163e-20
1.84546e-28	2.79309e-28	4.22112e-28	6.36991e-28	9.59848e-28	1.44423e-27	2.16985e-27	3.25529e-27	4.87654e-27	7.29454e-27	1.08955e-26	1.62502e-26	2.42011e-26	3.59894e-26	5.34413e-26	7.92397e-26	1.1732e-25	1.73446e-25	2.56048e-25	3.77434e-25	5.55551e-25	8.16527e-25	1.19834e-24	1.75612e-24	2.56975e-24	3.75484e-24	5.47842e-24	7.98147e-24	1.16111e-23	1.68666e-23	2.44651e-23	3.54347e-23	5.12477e-23	7.40088e-23	1.06722e-22	1.53671e-22	2.20949e-22	3.17216e-22	4.5476e-22	6.50988e-22	9.30524e-22	1.32815e-21	1.8929e-21	2.69385e-21	3.82809e-21	5.43194e-21	7.69647e-21	1.08891e-20	1.53835e-20	2.17012e-20
1.21977e-28	1.85146e-28	2.80615e-28	4.24683e-28	6.41768e-28	9.68388e-28	1.45908e-27	2.19518e-27	3.29775e-27	4.9468e-27	7.40951e-27	1.10819e-26	1.655e-26	2.46797e-26	3.67486e-26	5.46387e-26	8.11183e-26	1.20253e-25	1.78005e-25	2.63104e-25	3.88314e-25	5.72263e-25	8.42108e-25	1.23737e-24	1.81547e-24	2.65973e-24	3.89087e-24	5.68347e-24	8.28971e-24	1.20733e-23	1.75577e-23	2.5496e-23	3.69687e-23	5.35248e-23	7.73812e-23	1.11706e-22	1.61018e-22	2.31756e-22	3.33079e-22	4.77995e-22	6.84949e-22	9.80059e-22	1.40025e-21	1.99764e-21	2.8457e-21	4.04781e-21	5.74924e-21	8.15379e-21	1.1547e-20	1.63281e-20
8.05088e-29	1.22558e-28	1.86292e-28	2.82749e-28	4.28512e-28	6.48453e-28	9.79823e-28	1.47833e-27	2.22715e-27	3.35029e-27	5.03232e-27	7.54761e-27	1.13033e-26	1.69026e-26	2.52381e-26	3.76284e-26	5.6018e-26	8.32711e-26	1.23599e-25	1.83185e-25	2.71094e-25	4.00594e-25	5.91075e-25	8.70835e-25	1.2811e-24	1.88185e-24	2.7602e-24	4.04252e-24	5.91176e-24	8.63249e-24	1.25867e-23	1.83248e-23	2.66392e-23	3.86687e-23	5.60469e-23	8.11144e-23	1.17219e-22	1.69143e-22	2.43705e-22	3.50614e-22	5.03674e-22	7.22476e-22	1.03479e-21	1.47991e-21	2.11336e-21	3.01346e-21	4.29054e-21	6.09977e-21	8.65905e-21	1.22739e-20
5.3068e-29	8.10209e-29	1.23513e-28	1.88008e-28	2.85752e-28	4.33663e-28	6.57152e-28	9.94325e-28	1.50224e-27	2.26622e-27	3.41361e-27	5.13423e-27	7.71057e-27	1.15624e-26	1.73124e-26	2.58832e-26	3.86392e-26	5.75954e-26	8.5723e-26	1.27396e-25	1.89045e-25	2.80107e-25	4.14413e-25	6.12198e-25	9.03027e-25	1.33002e-24	1.95599e-24	2.87227e-24	4.21147e-24	6.16583e-24	9.01362e-24	1.3157e-23	1.91763e-23	2.79076e-23	4.05536e-23	5.8842e-23	8.52501e-23	1.23325e-22	1.78139e-22	2.56931e-22	3.7002e-22	5.32086e-22	7.63994e-22	1.09534e-21	1.56803e-21	2.24137e-21	3.19905e-21	4.55909e-21	6.48763e-21	9.21816e-21
3.49311e-29	5.3487e-29	8.17765e-29	1.2484e-28	1.90294e-28	2.89628e-28	4.40151e-28	6.67893e-28	1.01195e-27	1.53093e-27	2.31257e-27	3.48804e-27	5.25306e-27	7.89931e-27	1.18607e-26	1.77819e-26	2.66189e-26	3.97875e-26	5.93812e-26	8.84906e-26	1.31671e-25	1.95627e-25	2.90209e-25	4.29873e-25	6.3579e-25	9.38929e-25	1.38451e-24	2.03848e-24	2.99683e-24	4.39908e-24	6.44774e-24	9.43623e-24	1.37891e-23	2.01195e-23	2.93119e-23	4.26399e-23	6.19347e-23	8.98251e-23	1.30079e-22	1.88088e-22	2.71556e-22	3.91476e-22	5.63502e-22	8.09899e-22	1.16228e-21	1.66548e-21	2.38293e-21	3.40431e-21	4.85615e-21	6.91674e-21
2.29624e-29	3.52637e-29	5.40728e-29	8.27885e-29	1.26562e-28	1.93185e-28	2.94433e-28	4.48064e-28	6.80823e-28	1.03292e-27	1.56474e-27	2.36678e-27	3.57449e-27	5.39027e-27	8.1161e-27	1.22018e-26	1.83165e-26	2.74537e-26	4.10867e-26	6.13961e-26	9.16054e-26	1.36472e-25	2.03004e-25	3.01513e-25	4.47146e-25	6.62115e-25	9.78944e-25	1.44518e-24	2.13024e-24	3.13528e-24	4.60748e-24	6.76069e-24	9.90513e-24	1.449e-23	2.11651e-23	3.08682e-23	4.49514e-23	6.53606e-23	9.4892e-23	1.37557e-22	1.99104e-22	2.8775e-22	4.15234e-22	5.98288e-22	8.60734e-22	1.23643e-21	1.77341e-21	2.53975e-21	3.63172e-21	5.18532e-21
1.50734e-29	2.32168e-29	3.5705e-29	5.48265e-29	8.40597e-29	1.28683e-28	1.96694e-28	3.0019e-28	4.57443e-28	6.96007e-28	1.05737e-27	1.60389e-27	2.42918e-27	3.6735e-27	5.54672e-27	8.36236e-27	1.2588e-26	1.892e-26	2.83937e-26	4.2546e-26	6.36548e-26	9.5091e-26	1.41835e-25	2.11234e-25	3.14109e-25	4.66373e-25	6.91389e-25	1.0234e-24	1.51254e-24	2.23206e-24	3.2888e-24	4.83846e-24	7.10743e-24	1.04245e-23	1.52662e-23	2.23227e-23	3.25909e-23	4.75097e-23	6.9152e-23	1.00499e-22	1.45834e-22	2.11295e-22	3.05673e-22	4.4153e-22	6.36796e-22	9.17015e-22	1.31853e-21	1.89294e-21	2.71345e-21	3.88368e-21
9.88171e-30	1.52653e-29	2.35457e-29	3.62616e-29	5.5759e-29	8.56079e-29	1.31233e-28	2.00865e-28	3.06971e-28	4.68404e-28	7.13634e-28	1.08558e-27	1.64884e-27	2.50051e-27	3.78624e-27	5.72427e-27	8.64098e-27	1.30238e-26	1.95994e-26	2.94496e-26	4.41822e-26	6.61832e-26	9.89871e-26	1.47823e-25	2.20412e-25	3.28141e-25	4.87773e-25	7.23945e-25	1.07282e-24	1.58736e-24	2.34509e-24	3.45918e-24	5.09471e-24	7.49198e-24	1.10003e-23	1.61267e-23	2.36058e-23	3.45002e-23	5.0345e-23	7.33539e-23	1.06714e-22	1.55007e-22	2.24808e-22	3.25541e-22	4.70685e-22	6.79495e-22	9.79432e-22	1.40959e-21	2.02556e-21	2.90622e-21
6.46907e-30	1.00231e-29	1.55058e-29	2.39502e-29	3.6936e-29	5.68747e-29	8.74408e-29	1.34226e-28	2.05723e-28	3.14817e-28	4.81017e-28	7.33818e-28	1.11775e-27	1.69991e-27	2.58127e-27	3.91352e-27	5.92419e-27	8.95401e-27	1.35124e-26	2.03598e-26	3.06297e-26	4.60085e-26	6.90017e-26	1.03326e-25	1.54484e-25	2.30614e-25	3.43728e-25	5.1153e-25	7.60071e-25	1.12762e-24	1.67032e-24	2.47038e-24	3.64799e-24	5.37862e-24	7.91798e-24	1.16382e-23	1.70798e-23	2.50269e-23	3.6615e-23	5.34857e-23	7.80088e-23	1.13599e-22	1.65172e-22	2.39785e-22	3.47564e-22	5.03008e-22	7.26846e-22	1.04866e-21	1.51063e-21	2.17273e-21
4.22937e-30	6.5725e-30	1.01978e-29	1.57982e-29	2.44358e-29	3.77372e-29	5.81881e-29	8.95819e-29	1.37698e-28	2.11329e-28	3.23826e-28	4.95434e-28	7.56801e-28	1.15425e-27	1.75768e-27	2.67241e-27	4.05683e-27	6.14884e-27	9.30511e-27	1.40596e-26	2.12102e-26	3.19477e-26	4.80459e-26	7.21431e-26	1.08157e-25	1.61897e-25	2.4196e-25	3.61054e-25	5.37924e-25	8.0019e-25	1.18847e-24	1.7624e-24	2.60941e-24	3.85747e-24	5.69358e-24	8.39054e-24	1.23457e-23	1.81371e-23	2.66035e-23	3.89613e-23	5.69704e-23	8.31741e-23	1.21241e-22	1.76454e-22	2.56412e-22	3.7202e-22	5.3891e-22	7.79451e-22	1.1256e-21	1.62293e-21
2.76132e-30	4.30396e-30	6.69789e-30	1.0407e-29	1.61446e-29	2.50063e-29	3.86712e-29	5.97094e-29	9.20482e-29	1.41679e-28	2.17727e-28	3.3407e-28	5.11775e-28	7.82777e-28	1.1954e-27	1.82267e-27	2.77472e-27	4.21744e-27	6.40021e-27	9.69746e-27	1.46703e-26	2.21583e-26	3.34159e-26	5.03136e-26	7.56373e-26	1.13528e-25	1.70133e-25	2.54561e-25	3.80288e-25	5.67219e-25	8.44708e-25	1.25597e-24	1.86453e-24	2.76362e-24	4.08982e-24	6.04292e-24	8.91472e-24	1.31306e-23	1.931e-23	2.83528e-23	4.15649e-23	6.0838e-23	8.89082e-23	1.29726e-22	1.88985e-22	2.74882e-22	3.99193e-22	5.78813e-22	8.37935e-22	1.21116e-21
1.80031e-30	2.8145e-30	4.39306e-30	6.84614e-30	1.06521e-29	1.65478e-29	2.56659e-29	3.97453e-29	6.14508e-29	9.48596e-29	1.462e-28	2.24971e-28	3.45636e-28	5.30181e-28	8.11972e-28	1.24157e-27	1.89545e-27	2.88914e-27	4.3968e-27	6.68062e-27	1.01347e-26	1.53503e-26	2.32132e-26	3.50483e-26	5.28337e-26	7.95184e-26	1.19492e-25	1.79275e-25	2.68544e-25	4.01628e-25	5.99715e-25	8.94085e-25	1.33084e-24	1.97781e-24	2.93466e-24	4.34753e-24	6.43044e-24	9.49624e-24	1.40015e-23	2.06116e-23	3.02944e-23	4.44554e-23	6.51329e-23	9.52772e-23	1.39152e-22	2.02911e-22	2.95415e-22	4.2941e-22	6.23198e-22	9.0301e-22
1.1722e-30	1.83807e-30	2.87759e-30	4.49784e-30	7.01919e-30	1.09365e-29	1.70128e-29	2.6423e-29	4.0973e-29	6.34336e-29	9.80505e-29	1.51317e-28	2.33149e-28	3.58664e-28	5.50871e-28	8.44733e-28	1.29329e-27	1.97689e-27	3.01701e-27	4.59704e-27	6.9934e-27	1.0622e-26	1.61076e-26	2.43874e-26	3.68645e-26	5.56362e-26	8.38332e-26	1.26119e-25	1.89433e-25	2.84079e-25	4.25333e-25	6.3581e-25	9.4893e-25	1.414e-24	2.10364e-24	3.12466e-24	4.63385e-24	6.86104e-24	1.01425e-23	1.49696e-23	2.20588e-23	3.24535e-23	4.76706e-23	6.99112e-23	1.02365e-22	1.49646e-22	2.18417e-22	3.18285e-22	4.63078e-22	6.72668e-22
7.62159e-31	1.19871e-30	1.8823e-30	2.95097e-30	4.61896e-30	7.21816e-30	1.12619e-29	1.75429e-29	2.7283e-29	4.23631e-29	6.56728e-29	1.01645e-28	1.57069e-28	2.42326e-28	3.73259e-28	5.74016e-28	8.81336e-28	1.35102e-27	2.06769e-27	3.15946e-27	4.81996e-27	7.34138e-27	1.11639e-26	1.69494e-26	2.56921e-26	3.88818e-26	5.87484e-26	8.86237e-26	1.33477e-25	2.00709e-25	3.01322e-25	4.51647e-25	6.7588e-25	1.00982e-24	1.50633e-24	2.24338e-24	3.3357e-24	4.95193e-24	7.33949e-24	1.08608e-23	1.60457e-23	2.36679e-23	3.48551e-23	5.12477e-23	7.52293e-23	1.10256e-22	1.61333e-22	2.35692e-22	3.43773e-22	5.00612e-22
4.94895e-31	7.80725e-31	1.22965e-30	1.93358e-30	3.03558e-30	4.75796e-30	7.44555e-30	1.16325e-29	1.81445e-29	2.82564e-29	4.39326e-29	6.81955e-29	1.05687e-28	1.63527e-28	2.52611e-28	3.89597e-28	5.99897e-28	9.22223e-28	1.41545e-27	2.16896e-27	3.31822e-27	5.06827e-27	7.7288e-27	1.17669e-26	1.7886e-26	2.71431e-26	4.11251e-26	6.22088e-26	9.39498e-26	1.41657e-25	2.13245e-25	3.20494e-25	4.80904e-25	7.20436e-25	1.07753e-24	1.60904e-24	2.39883e-24	3.57052e-24	5.30593e-24	7.87211e-24	1.16606e-23	1.72443e-23	2.54608e-23	3.75316e-23	5.52357e-23	8.116e-23	1.19059e-22	1.74374e-22	2.54977e-22	3.72236e-22
3.209e-31	5.07778e-31	8.02179e-31	1.26521e-30	1.99227e-30	3.13203e-30	4.91584e-30	7.70307e-30	1.2051e-29	1.88224e-29	2.9351e-29	4.56944e-29	7.10227e-29	1.10211e-28	1.70744e-28	2.64096e-28	4.07822e-28	6.28744e-28	9.67765e-28	1.48717e-27	2.28163e-27	3.4948e-27	5.34434e-27	8.15943e-27	1.24371e-26	1.89266e-26	2.87554e-26	4.36174e-26	6.60534e-26	9.98674e-26	1.50746e-25	2.27176e-25	3.41801e-25	5.13425e-25	7.69973e-25	1.15284e-24	1.72327e-24	2.57178e-24	3.83185e-24	5.70002e-24	8.46522e-24	1.25515e-23	1.85799e-23	2.74592e-23	4.0516e-23	5.96841e-23	8.77778e-23	1.28886e-22	1.88938e-22	2.7652e-22
2.07802e-31	3.29821e-31	5.2263e-31	8.26798e-31	1.30585e-30	2.05909e-30	3.24151e-30	5.09458e-30	7.99389e-30	1.25227e-29	1.9585e-29	3.05802e-29	4.767e-29	7.4189e-29	1.15272e-28	1.78811e-28	2.76921e-28	4.28159e-28	6.60913e-28	1.01853e-27	1.56707e-27	2.40711e-27	3.6914e-27	5.65164e-27	8.63869e-27	1.31829e-26	2.00845e-26	3.05494e-26	4.63908e-26	7.03316e-26	1.06453e-25	1.60863e-25	2.42684e-25	3.65524e-25	5.49643e-25	8.25153e-25	1.23674e-24	1.85058e-24	2.76459e-24	4.12326e-24	6.1396e-24	9.12701e-24	1.35459e-23	2.00712e-23	2.96914e-23	4.38507e-23	6.46563e-23	9.51777e-23	1.39878e-22	2.05235e-22
1.34381e-31	2.1394e-31	3.40041e-31	5.39579e-31	8.54797e-31	1.35193e-30	2.13467e-30	3.36504e-30	5.29583e-30	8.32075e-30	1.30519e-29	2.04395e-29	3.19559e-29	4.98788e-29	7.77258e-29	1.2092e-28	1.87808e-28	2.91217e-28	4.50819e-28	6.96742e-28	1.07504e-27	1.65602e-27	2.54675e-27	3.91015e-27	5.99356e-27	9.17192e-27	1.40126e-26	2.13729e-26	3.25456e-26	4.94772e-26	7.50934e-26	1.13784e-25	1.72127e-25	2.59955e-25	3.91952e-25	5.9e-25	8.86656e-25	1.33028e-24	1.99258e-24	2.97969e-24	4.44848e-24	6.63036e-24	9.86613e-24	1.46569e-23	2.1738e-23	3.21872e-23	4.75807e-23	7.02203e-23	1.03462e-22	1.52188e-22
8.67784e-32	1.3858e-31	2.20936e-31	3.51652e-31	5.58778e-31	8.8643e-31	1.40388e-30	2.21969e-30	3.50377e-30	5.5215e-30	8.68678e-30	1.36439e-29	2.13944e-29	3.34919e-29	5.23429e-29	8.16688e-29	1.27214e-28	1.9783e-28	3.07134e-28	4.7604e-28	7.36612e-28	1.13792e-27	1.75496e-27	2.7021e-27	4.1535e-27	6.37393e-27	9.76516e-27	1.49359e-26	2.28067e-26	3.47674e-26	5.29131e-26	8.03957e-26	1.2195e-25	1.84676e-25	2.79202e-25	4.21412e-25	6.35002e-25	9.55261e-25	1.43466e-24	2.15107e-24	3.21989e-24	4.81179e-24	7.17881e-24	1.06925e-23	1.58994e-23	2.36029e-23	3.49808e-23	5.17576e-23	7.64535e-23	1.12746e-22
5.59642e-32	8.96468e-32	1.43362e-31	2.2888e-31	3.64801e-31	5.80468e-31	9.22095e-31	1.46234e-30	2.31522e-30	3.65943e-30	5.77442e-30	9.09657e-30	1.43061e-29	2.24616e-29	3.52073e-29	5.50936e-29	8.60683e-29	1.34233e-28	2.09002e-28	3.24876e-28	5.04148e-28	7.81039e-28	1.20799e-27	1.86521e-27	2.87519e-27	4.42466e-27	6.7978e-27	1.04263e-26	1.5965e-26	2.44052e-26	3.72451e-26	5.67455e-26	8.63114e-26	1.31063e-25	1.98685e-25	3.00696e-25	4.54321e-25	6.85288e-25	1.03195e-24	1.55138e-24	2.32838e-24	3.4887e-24	5.21853e-24	7.79305e-24	1.16183e-23	1.72922e-23	2.56942e-23	3.81148e-23	5.64452e-23	8.34518e-23
3.6041e-32	5.79112e-32	9.28963e-32	1.48766e-31	2.37837e-31	3.79598e-31	6.04836e-31	9.62103e-31	1.52783e-30	2.42213e-30	3.83346e-30	6.05694e-30	9.554e-30	1.50448e-29	2.36515e-29	3.71193e-29	5.81582e-29	9.09687e-29	1.4205e-28	2.21443e-28	3.4463e-28	5.35442e-28	8.30505e-28	1.286e-27	1.98797e-27	3.06796e-27	4.72671e-27	7.27005e-27	1.11631e-26	1.71122e-26	2.61875e-26	4.00084e-26	6.10211e-26	9.29133e-26	1.41236e-25	2.1433e-25	3.24707e-25	4.911e-25	7.41511e-25	1.11773e-24	1.68199e-24	2.52686e-24	3.78973e-24	5.67422e-24	8.48152e-24	1.26564e-23	1.88547e-23	2.80412e-23	4.16337e-23	6.1711e-23
2.31796e-32	3.7361e-32	6.01167e-32	9.65687e-32	1.54861e-31	2.47921e-31	3.96231e-31	6.32192e-31	1.00696e-30	1.60119e-30	2.54178e-30	4.02808e-30	6.37269e-30	1.0065e-29	1.58696e-29	2.49796e-29	3.92526e-29	6.15769e-29	9.64343e-29	1.50768e-28	2.35317e-28	3.66659e-28	5.70342e-28	8.85674e-28	1.37302e-27	2.12493e-27	3.28306e-27	5.06381e-27	7.79723e-27	1.19859e-26	1.83934e-26	2.81787e-26	4.30967e-26	6.5801e-26	1.00297e-25	1.52618e-25	2.3184e-25	3.51591e-25	5.32294e-25	8.04509e-25	1.21388e-24	1.82846e-24	2.74953e-24	4.12761e-24	6.18591e-24	9.25493e-24	1.38232e-23	2.06115e-23	3.06813e-23	4.55937e-23
1.48869e-32	2.40695e-32	3.88498e-32	6.25994e-32	1.00696e-31	1.61701e-31	2.59224e-31	4.14854e-31	6.62791e-31	1.0571e-30	1.68314e-30	2.67535e-30	4.24523e-30	6.72485e-30	1.06347e-29	1.6789e-29	2.64597e-29	4.163e-29	6.53864e-29	1.02525e-28	1.60483e-28	2.50779e-28	3.91213e-28	6.09248e-28	9.47187e-28	1.47007e-27	2.27772e-27	3.52307e-27	5.44006e-27	8.38582e-27	1.29047e-26	1.98249e-26	3.04042e-26	4.65497e-26	7.11475e-26	1.08558e-25	1.65359e-25	2.51449e-25	3.81711e-25	5.78468e-25	8.75153e-25	1.32175e-24	1.99285e-24	2.99957e-24	4.50718e-24	6.761e-24	1.01246e-23	1.51357e-23	2.25887e-23	3.36541e-23
9.54829e-33	1.54861e-32	2.50734e-32	4.05266e-32	6.53915e-32	1.05331e-31	1.69375e-31	2.71891e-31	4.35709e-31	6.97033e-31	1.11318e-30	1.77473e-30	2.82458e-30	4.48777e-30	7.11807e-30	1.12707e-29	1.78152e-29	2.81118e-29	4.42835e-29	6.96385e-29	1.09323e-28	1.71329e-28	2.68043e-28	4.18632e-28	6.52704e-28	1.01591e-27	1.57852e-27	2.44849e-27	3.79144e-27	5.86089e-27	9.04439e-27	1.39332e-26	2.14277e-26	3.28971e-26	5.04189e-26	7.7141e-26	1.17824e-25	1.79653e-25	2.7346e-25	4.15534e-25	6.3034e-25	9.54551e-25	1.44304e-24	2.17778e-24	3.28098e-24	4.93457e-24	7.40884e-24	1.11047e-23	1.66157e-23	2.48191e-23
6.11578e-33	9.9501e-33	1.61604e-32	2.62016e-32	4.24086e-32	6.85219e-32	1.10524e-31	1.77964e-31	2.8606e-31	4.59022e-31	7.35292e-31	1.17581e-30	1.87699e-30	2.99116e-30	4.75847e-30	7.55692e-30	1.19804e-29	1.89605e-29	2.99556e-29	4.72451e-29	7.43851e-29	1.16914e-28	1.8344e-28	2.87325e-28	4.49266e-28	7.01268e-28	1.09273e-27	1.69979e-27	2.63953e-27	4.09175e-27	6.332e-27	9.78191e-27	1.50854e-26	2.32242e-26	3.56922e-26	5.47593e-26	8.38673e-26	1.28226e-25	1.9571e-25	2.98194e-25	4.53561e-25	6.88689e-25	1.0439e-24	1.5796e-24	2.38609e-24	3.59812e-24	5.41646e-24	8.13965e-24	1.22109e-23	1.82868e-23
3.9117e-33	6.38417e-33	1.04013e-32	1.69168e-32	2.74658e-32	4.45155e-32	7.20237e-32	1.16328e-31	1.8756e-31	3.01885e-31	4.8505e-31	7.77996e-31	1.2457e-30	1.99111e-30	3.17703e-30	5.0605e-30	8.04657e-30	1.27724e-29	2.02387e-29	3.20136e-29	5.05515e-29	7.96853e-29	1.25391e-28	1.96971e-28	3.08875e-28	4.83514e-28	7.55579e-28	1.17868e-27	1.83552e-27	2.85342e-27	4.42812e-27	6.8599e-27	1.06087e-26	1.63776e-26	2.52398e-26	3.883e-26	5.96339e-26	9.1425e-26	1.39921e-25	2.13769e-25	3.26027e-25	4.96371e-25	7.54408e-25	1.14459e-24	1.73357e-24	2.62107e-24	3.95603e-24	5.96057e-24	8.96521e-24	1.34611e-23
2.49864e-33	4.09081e-33	6.68584e-33	1.09079e-32	1.77652e-32	2.88827e-32	4.68754e-32	7.59439e-32	1.22823e-31	1.98294e-31	3.19579e-31	5.14147e-31	8.25728e-31	1.32381e-30	2.11864e-30	3.38476e-30	5.39808e-30	8.59391e-30	1.36579e-29	2.16678e-29	3.43153e-29	5.42502e-29	8.5616e-29	1.3488e-28	2.12121e-28	3.33011e-28	5.21885e-28	8.16452e-28	1.27505e-27	1.98776e-27	3.09345e-27	4.80575e-27	7.4528e-27	1.15377e-26	1.78303e-26	2.75068e-26	4.23605e-26	6.51213e-26	9.99368e-26	1.53098e-25	2.34127e-25	3.57418e-25	5.4468e-25	8.28605e-25	1.25833e-24	1.90757e-24	2.88675e-24	4.36091e-24	6.57637e-24	9.90001e-24
1.59378e-33	2.61761e-33	4.2916e-33	7.02374e-33	1.1475e-32	1.87143e-32	3.04669e-32	4.95129e-32	8.03238e-32	1.30079e-31	2.10282e-31	3.39339e-31	5.4664e-31	8.79031e-31	1.41105e-30	2.26108e-30	3.61681e-30	5.77524e-30	9.20556e-30	1.46476e-29	2.32657e-29	3.68895e-29	5.83882e-29	9.22535e-29	1.45504e-28	2.29089e-28	3.60055e-28	5.64896e-28	8.84717e-28	1.38317e-27	2.15865e-27	3.36298e-27	5.23e-27	8.11924e-27	1.25824e-26	1.94648e-26	3.00586e-26	4.63367e-26	7.13045e-26	1.09533e-25	1.67961e-25	2.57103e-25	3.92863e-25	5.99254e-25	9.12467e-25	1.38694e-24	2.10444e-24	3.18749e-24	4.81946e-24	7.27416e-24
1.01525e-33	1.67274e-33	2.75115e-33	4.5168e-33	7.40247e-33	1.21102e-32	1.9777e-32	3.22401e-32	5.24644e-32	8.52241e-32	1.38195e-31	2.23692e-31	3.61442e-31	5.82987e-31	9.38662e-31	1.50865e-30	2.42048e-30	3.87653e-30	6.19748e-30	9.89049e-30	1.57562e-29	2.50562e-29	3.97749e-29	6.30281e-29	9.96988e-29	1.57426e-28	2.48138e-28	3.90427e-28	6.13222e-28	9.6145e-28	1.50476e-27	2.35091e-27	3.66637e-27	5.70778e-27	8.87012e-27	1.37601e-26	2.13081e-26	3.29381e-26	5.08257e-26	7.82887e-26	1.20377e-25	1.84766e-25	2.83093e-25	4.3298e-25	6.61054e-25	1.00748e-24	1.53274e-24	2.32771e-24	3.52875e-24	5.34004e-24
6.45815e-34	1.06744e-33	1.76119e-33	2.90063e-33	4.76875e-33	7.82604e-33	1.28205e-32	2.09649e-32	3.42222e-32	5.57631e-32	9.07008e-32	1.47266e-31	2.38681e-31	3.86152e-31	6.23627e-31	1.00535e-30	1.61784e-30	2.59883e-30	4.16722e-30	6.67022e-30	1.06576e-29	1.69983e-29	2.7063e-29	4.30103e-29	6.82331e-29	1.08054e-28	1.70811e-28	2.69535e-28	4.2456e-28	6.67559e-28	1.04777e-27	1.6416e-27	2.56741e-27	4.00818e-27	6.24635e-27	9.71696e-27	1.5089e-26	2.33893e-26	3.61908e-26	5.58992e-26	8.61863e-26	1.32647e-25	2.03789e-25	3.1253e-25	4.78441e-25	7.31122e-25	1.11526e-24	1.69821e-24	2.58125e-24	3.91648e-24
4.10266e-34	6.80278e-34	1.12597e-33	1.86033e-33	3.06812e-33	5.05098e-33	8.3004e-33	1.36158e-32	2.2295e-32	3.64411e-32	5.94561e-32	9.68327e-32	1.57423e-31	2.55467e-31	4.1383e-31	6.69159e-31	1.08008e-30	1.74023e-30	2.79882e-30	4.49329e-30	7.2007e-30	1.15188e-29	1.83932e-29	2.93176e-29	4.66467e-29	7.40857e-29	1.17454e-28	1.85876e-28	2.93628e-28	4.63014e-28	7.28803e-28	1.14511e-27	1.796e-27	2.8118e-27	4.39423e-27	6.85493e-27	1.06744e-26	1.65922e-26	2.57447e-26	3.9874e-26	6.16472e-26	9.51389e-26	1.46563e-25	2.25377e-25	3.45952e-25	5.30083e-25	8.10759e-25	1.23783e-24	1.88648e-24	2.86987e-24
2.60261e-34	4.32932e-34	7.18863e-34	1.19148e-33	1.97127e-33	3.2555e-33	5.36669e-33	8.831e-33	1.45054e-32	2.37828e-32	3.89236e-32	6.35885e-32	1.03695e-31	1.68793e-31	2.74263e-31	4.4483e-31	7.20173e-31	1.16385e-30	1.87745e-30	3.02314e-30	4.85918e-30	7.79621e-30	1.24859e-29	1.99605e-29	3.18521e-29	5.07366e-29	8.06715e-29	1.28037e-28	2.02845e-28	3.20781e-28	5.06373e-28	7.97897e-28	1.25499e-27	1.97037e-27	3.08796e-27	4.83071e-27	7.54338e-27	1.17581e-26	1.82946e-26	2.84136e-26	4.40498e-26	6.81676e-26	1.053e-25	1.62365e-25	2.49905e-25	3.83947e-25	5.88823e-25	9.01391e-25	1.37739e-24	2.10096e-24
1.64883e-34	2.75157e-34	4.58348e-34	7.62117e-34	1.26491e-33	2.09558e-33	3.46547e-33	5.72044e-33	9.42556e-33	1.55023e-32	2.54504e-32	4.17065e-32	6.82218e-32	1.11392e-31	1.81549e-31	2.95355e-31	4.7963e-31	7.77461e-31	1.25794e-30	2.03167e-30	3.27535e-30	5.27074e-30	8.46635e-30	1.35747e-29	2.17259e-29	3.47083e-29	5.53478e-29	8.81005e-29	1.3998e-28	2.22006e-28	3.51459e-28	5.55386e-28	8.76044e-28	1.37933e-27	2.1678e-27	3.40081e-27	5.32544e-27	8.32415e-27	1.29878e-26	2.02274e-26	3.14454e-26	4.8796e-26	7.55826e-26	1.16861e-25	1.80356e-25	2.77843e-25	4.27249e-25	6.55801e-25	1.00479e-24	1.5367e-24
1.04315e-34	1.74642e-34	2.91849e-34	4.86825e-34	8.10574e-34	1.34716e-33	2.23485e-33	3.7007e-33	6.11681e-33	1.00919e-32	1.66197e-32	2.732e-32	4.48274e-32	7.34196e-32	1.20029e-31	1.95868e-31	3.19043e-31	5.18727e-31	8.41849e-31	1.36375e-30	2.20517e-30	3.55921e-30	5.73417e-30	9.22133e-30	1.48021e-29	2.37168e-29	3.79311e-29	6.05537e-29	9.6492e-29	1.53478e-28	2.43674e-28	3.86169e-28	6.10872e-28	9.64559e-28	1.52024e-27	2.39168e-27	3.75577e-27	5.88708e-27	9.211e-27	1.43853e-26	2.24253e-26	3.48949e-26	5.41991e-26	8.40286e-26	1.30037e-25	2.0087e-25	3.09719e-25	4.76679e-25	7.32302e-25	1.12295e-24
6.59025e-35	1.1069e-34	1.85574e-34	3.10544e-34	5.18718e-34	8.64847e-34	1.43929e-33	2.39087e-33	3.96429e-33	6.56106e-33	1.08389e-32	1.78728e-32	2.94174e-32	4.83297e-32	7.92547e-32	1.29729e-31	2.11957e-31	3.45669e-31	5.62695e-31	9.14294e-31	1.48286e-30	2.40056e-30	3.87907e-30	6.25665e-30	1.0073e-29	1.61872e-29	2.5965e-29	4.15725e-29	6.6439e-29	1.05984e-28	1.68756e-28	2.68212e-28	4.25498e-28	6.73779e-28	1.06497e-27	1.68019e-27	2.64594e-27	4.15914e-27	6.52568e-27	1.022e-26	1.59762e-26	2.49286e-26	3.88261e-26	6.03602e-26	9.3665e-26	1.45079e-25	2.24302e-25	3.46148e-25	5.33201e-25	8.19826e-25
4.15797e-35	7.00642e-35	1.17843e-34	1.97838e-34	3.3152e-34	5.54504e-34	9.25753e-34	1.5427e-33	2.56603e-33	4.26027e-33	7.06006e-33	1.16782e-32	1.92813e-32	3.17756e-32	5.22692e-32	8.5821e-32	1.40649e-31	2.30078e-31	3.75672e-31	6.12262e-31	9.96006e-31	1.61727e-30	2.62118e-30	4.24041e-30	6.8472e-30	1.10361e-29	1.77546e-29	2.85104e-29	4.56974e-29	7.31096e-29	1.16749e-28	1.86092e-28	2.96071e-28	4.70177e-28	7.45285e-28	1.17918e-27	1.86222e-27	2.93547e-27	4.6187e-27	7.25367e-27	1.13708e-26	1.77918e-26	2.77873e-26	4.33178e-26	6.74035e-26	1.04687e-25	1.62294e-25	2.51133e-25	3.87885e-25	5.97994e-25
2.61967e-35	4.42867e-35	7.4729e-35	1.25862e-34	2.11589e-34	3.55041e-34	5.94642e-34	9.94082e-34	1.65874e-33	2.76265e-33	4.59266e-33	7.62064e-33	1.26214e-32	2.08649e-32	3.44282e-32	5.67026e-32	9.32141e-32	1.5295e-31	2.50501e-31	4.09505e-31	6.68188e-31	1.08825e-30	1.76908e-30	2.87051e-30	4.649e-30	7.51538e-30	1.21264e-29	1.95301e-29	3.13954e-29	5.03754e-29	8.06792e-29	1.28972e-28	2.05787e-28	3.27743e-28	5.21e-28	8.2667e-28	1.30924e-27	2.06963e-27	3.26558e-27	5.143e-27	8.0847e-27	1.26853e-26	1.98669e-26	3.10562e-26	4.84571e-26	7.54671e-26	1.17313e-25	1.82024e-25	2.81903e-25	4.35774e-25
1.64829e-35	2.79561e-35	4.73265e-35	7.99681e-35	1.3487e-34	2.27037e-34	3.81473e-34	6.39759e-34	1.07091e-33	1.78927e-33	2.9839e-33	4.9668e-33	8.2519e-33	1.36841e-32	2.26498e-32	3.74195e-32	6.17044e-32	1.01559e-31	1.66843e-31	2.73578e-31	4.47755e-31	7.31449e-31	1.19265e-30	1.94101e-30	3.15302e-30	5.11225e-30	8.27336e-30	1.3364e-29	2.15466e-29	3.4674e-29	5.56948e-29	8.92917e-29	1.42887e-28	2.28223e-28	3.63841e-28	5.78962e-28	9.19545e-28	1.45774e-27	2.30661e-27	3.64295e-27	5.74273e-27	9.03583e-27	1.41907e-26	2.22445e-26	3.4804e-26	5.43527e-26	8.47223e-26	1.31813e-25	2.04695e-25	3.17278e-25
1.03564e-35	1.76226e-35	2.99305e-35	5.07384e-35	8.58499e-35	1.44985e-34	2.44391e-34	4.11175e-34	6.90477e-34	1.15732e-33	1.93613e-33	3.23293e-33	5.38813e-33	8.96314e-33	1.4882e-32	2.46629e-32	4.07949e-32	6.73517e-32	1.10987e-31	1.82546e-31	2.99678e-31	4.9104e-31	8.03081e-31	1.31094e-30	2.13592e-30	3.4735e-30	5.63806e-30	9.13425e-30	1.47705e-29	2.38396e-29	3.84045e-29	6.17513e-29	9.91036e-29	1.5875e-28	2.53815e-28	4.05044e-28	6.45158e-28	1.02568e-27	1.62756e-27	2.57775e-27	4.07499e-27	6.42972e-27	1.0126e-26	1.59171e-26	2.4973e-26	3.91073e-26	6.11258e-26	9.53613e-26	1.48491e-25	2.30785e-25
6.49836e-36	1.10941e-35	1.89041e-35	3.21509e-35	5.45764e-35	9.24681e-35	1.5637e-34	2.63931e-34	4.44633e-34	7.47632e-34	1.25473e-33	2.10177e-33	3.51395e-33	5.86382e-33	9.76654e-33	1.62359e-32	2.69393e-32	4.4614e-32	7.37447e-32	1.21665e-31	2.00343e-31	3.29276e-31	5.40156e-31	8.8441e-31	1.44532e-30	2.35748e-30	3.83801e-30	6.2365e-30	1.01146e-29	1.63732e-29	2.64542e-29	4.26608e-29	6.86654e-29	1.10312e-28	1.76881e-28	2.83085e-28	4.52196e-28	7.2096e-28	1.14729e-27	1.82224e-27	2.88879e-27	4.5709e-27	7.21875e-27	1.13788e-26	1.79023e-26	2.81122e-26	4.40611e-26	6.89273e-26	1.07622e-25	1.67722e-25
4.07196e-36	6.97463e-36	1.19236e-35	2.03453e-35	3.46491e-35	5.88962e-35	9.99201e-35	1.69195e-34	2.85952e-34	4.82355e-34	8.12102e-34	1.36466e-33	2.2888e-33	3.83143e-33	6.40152e-33	1.06752e-32	1.7768e-32	2.95168e-32	4.89408e-32	8.09921e-32	1.33778e-31	2.20544e-31	3.62891e-31	5.95972e-31	9.76892e-31	1.59822e-30	2.60974e-30	4.2533e-30	6.91873e-30	1.1233e-29	1.82027e-29	2.94404e-29	4.75252e-29	7.65725e-29	1.23138e-28	1.97643e-28	3.16621e-28	5.06254e-28	8.07917e-28	1.28687e-27	2.04585e-27	3.24626e-27	5.14116e-27	8.12662e-27	1.28212e-26	2.01891e-26	3.17304e-26	4.97742e-26	7.79297e-26	1.21779e-25
2.54794e-36	4.37865e-36	7.51028e-36	1.28569e-35	2.19675e-35	3.74619e-35	6.37623e-35	1.08318e-34	1.83656e-34	3.10793e-34	5.24931e-34	8.84909e-34	1.48888e-33	2.50025e-33	4.19057e-33	7.01015e-33	1.17043e-32	1.95042e-32	3.24397e-32	5.38504e-32	8.92207e-32	1.47539e-31	2.43508e-31	4.01129e-31	6.59507e-31	1.08223e-30	1.77249e-30	2.89744e-30	4.72724e-30	7.6978e-30	1.25109e-29	2.02945e-29	3.28573e-29	5.30944e-29	8.56311e-29	1.37841e-28	2.21458e-28	3.55114e-28	5.68341e-28	9.07852e-28	1.44739e-27	2.30315e-27	3.65782e-27	5.79813e-27	9.17315e-27	1.44848e-26	2.28283e-26	3.59086e-26	5.63752e-26	8.8337e-26
1.59219e-36	2.74528e-36	4.72427e-36	8.11415e-36	1.39095e-35	2.37978e-35	4.06371e-35	6.92577e-35	1.17807e-34	2.00003e-34	3.3889e-34	5.73114e-34	9.67348e-34	1.62961e-33	2.73996e-33	4.59794e-33	7.70092e-33	1.2873e-32	2.14773e-32	3.57632e-32	5.94364e-32	9.85891e-32	1.63217e-31	2.69687e-31	4.44748e-31	7.32028e-31	1.20254e-30	1.97167e-30	3.22646e-30	5.2696e-30	8.58993e-30	1.39753e-29	2.26929e-29	3.67774e-29	5.94881e-29	9.60372e-29	1.54742e-28	2.48849e-28	3.99415e-28	6.39841e-28	1.02301e-27	1.63247e-27	2.59999e-27	4.13293e-27	6.55698e-27	1.03827e-26	1.64087e-26	2.58821e-26	4.07458e-26	6.40217e-26
9.93547e-37	1.71878e-36	2.96761e-36	5.11385e-36	8.79513e-36	1.5097e-35	2.58639e-35	4.42232e-35	7.54676e-35	1.28536e-34	2.18497e-34	3.70696e-34	6.27689e-34	1.06078e-33	1.78921e-33	3.01197e-33	5.06052e-33	8.4858e-33	1.42019e-32	2.3722e-32	3.95469e-32	6.58002e-32	1.09269e-31	1.811e-31	2.99569e-31	4.94571e-31	8.1492e-31	1.34016e-30	2.19963e-30	3.60329e-30	5.89118e-30	9.61303e-30	1.56557e-29	2.54471e-29	4.12819e-29	6.68397e-29	1.0801e-28	1.742e-28	2.80405e-28	4.50483e-28	7.22314e-28	1.15592e-27	1.84622e-27	2.94302e-27	4.68229e-27	7.43495e-27	1.17829e-26	1.86372e-26	2.94214e-26	4.63553e-26
6.1916e-37	1.07469e-36	1.8617e-36	3.21875e-36	5.5541e-36	9.56508e-36	1.64404e-35	2.82023e-35	4.82843e-35	8.25041e-35	1.407e-34	2.39476e-34	4.06799e-34	6.89676e-34	1.16697e-33	1.97071e-33	3.32152e-33	5.58725e-33	9.38012e-33	1.57169e-32	2.62831e-32	4.38666e-32	7.30703e-32	1.21478e-31	2.01558e-31	3.33776e-31	5.51642e-31	9.09933e-31	1.49799e-30	2.46128e-30	4.03608e-30	6.60553e-30	1.07896e-29	1.75894e-29	2.86185e-29	4.64721e-29	7.53158e-29	1.21823e-28	1.96663e-28	3.16857e-28	5.09512e-28	8.177e-28	1.30973e-27	2.09374e-27	3.34048e-27	5.3192e-27	8.45342e-27	1.34081e-26	2.12252e-26	3.35341e-26
3.85303e-37	6.71016e-37	1.16629e-36	2.02314e-36	3.50258e-36	6.05192e-36	1.04362e-35	1.79612e-35	3.08511e-35	5.28872e-35	9.04845e-35	1.54505e-34	2.63301e-34	4.47823e-34	7.6016e-34	1.2878e-33	2.17737e-33	3.67419e-33	6.18779e-33	1.04005e-32	1.74467e-32	2.92091e-32	4.88052e-32	8.13875e-32	1.35455e-31	2.24995e-31	3.7299e-31	6.17113e-31	1.019e-30	1.67931e-30	2.76204e-30	4.53391e-30	7.42779e-30	1.21448e-29	1.98182e-29	3.22763e-29	5.24622e-29	8.51045e-29	1.37785e-28	2.22637e-28	3.59034e-28	5.77854e-28	9.28206e-28	1.48804e-27	2.38083e-27	3.80178e-27	6.05884e-27	9.63686e-27	1.52977e-26	2.4236e-26
2.39455e-37	4.18418e-37	7.29686e-37	1.26999e-36	2.20598e-36	3.82421e-36	6.61637e-36	1.14245e-35	1.96876e-35	3.38599e-35	5.8119e-35	9.95609e-35	1.70215e-34	2.90432e-34	4.94574e-34	8.40534e-34	1.42567e-33	2.41335e-33	4.07717e-33	6.87444e-33	1.15679e-32	1.94272e-32	3.25615e-32	5.44674e-32	9.09301e-32	1.51502e-31	2.51922e-31	4.18073e-31	6.92433e-31	1.14457e-30	1.88818e-30	3.10875e-30	5.10818e-30	8.37692e-30	1.37101e-29	2.23943e-29	3.65067e-29	5.93945e-29	9.64402e-29	1.56282e-28	2.52754e-28	4.07969e-28	6.57194e-28	1.05657e-27	1.69529e-27	2.71473e-27	4.3386e-27	6.92007e-27	1.10156e-26	1.75004e-26
1.4861e-37	2.60553e-37	4.55907e-37	7.96139e-37	1.38751e-36	2.41332e-36	4.18916e-36	7.25726e-36	1.25473e-35	2.16503e-35	3.72828e-35	6.40747e-35	1.099e-34	1.88123e-34	3.21381e-34	5.47938e-34	9.32342e-34	1.58326e-33	2.68326e-33	4.53845e-33	7.66098e-33	1.29061e-32	2.16989e-32	3.64096e-32	6.09713e-32	1.01899e-31	1.6996e-31	2.82915e-31	4.70003e-31	7.79251e-31	1.2894e-30	2.12927e-30	3.5092e-30	5.7719e-30	9.47464e-30	1.55217e-29	2.53776e-29	4.1409e-29	6.74331e-29	1.09593e-28	1.77758e-28	2.87744e-28	4.64856e-28	7.49485e-28	1.20598e-27	1.93666e-27	3.10384e-27	4.96453e-27	7.92484e-27	1.26252e-26
9.20995e-38	1.6202e-37	2.84452e-37	4.98398e-37	8.71509e-37	1.52088e-36	2.64878e-36	4.60389e-36	7.98603e-36	1.3825e-35	2.38851e-35	4.1183e-35	7.08657e-35	1.21698e-34	2.08572e-34	3.56745e-34	6.08958e-34	1.0374e-33	1.76373e-33	2.99257e-33	5.06741e-33	8.56359e-33	1.44429e-32	2.43097e-32	4.0835e-32	6.84565e-32	1.14531e-31	1.91233e-31	3.1866e-31	5.29934e-31	8.79516e-31	1.45678e-30	2.40809e-30	3.97263e-30	6.54053e-30	1.07467e-29	1.76225e-29	2.88394e-29	4.71013e-29	7.67729e-29	1.24885e-28	2.02742e-28	3.28476e-28	5.31118e-28	8.57052e-28	1.38023e-27	2.21832e-27	3.55816e-27	5.6958e-27	9.09939e-27
5.70018e-38	1.00617e-37	1.77245e-37	3.11601e-37	5.46698e-37	9.57235e-37	1.67268e-36	2.91694e-36	5.07653e-36	8.81714e-36	1.52831e-35	2.64373e-35	4.56401e-35	7.86318e-35	1.35199e-34	2.3199e-34	3.97272e-34	6.78939e-34	1.15796e-33	1.97098e-33	3.34806e-33	5.67578e-33	9.60243e-33	1.62128e-32	2.73187e-32	4.59392e-32	7.70957e-32	1.29122e-31	2.1582e-31	3.60003e-31	5.99299e-31	9.95644e-31	1.65077e-30	2.73145e-30	4.51048e-30	7.43317e-30	1.2225e-29	2.00653e-29	3.28675e-29	5.37291e-29	8.76548e-29	1.42713e-28	2.31887e-28	3.7602e-28	6.08512e-28	9.82765e-28	1.58399e-27	2.54788e-27	4.09005e-27	6.55242e-27
3.52293e-38	6.23962e-38	1.10288e-37	1.94545e-37	3.42472e-37	6.01657e-37	1.05485e-36	1.84564e-36	3.22272e-36	5.61583e-36	9.76616e-36	1.69493e-35	2.93558e-35	5.07406e-35	8.75255e-35	1.50671e-34	2.58847e-34	4.43787e-34	7.59316e-34	1.29655e-33	2.20938e-33	3.75726e-33	6.37659e-33	1.08e-32	1.82548e-32	3.07926e-32	5.18362e-32	8.70839e-32	1.46002e-31	2.44287e-31	4.07903e-31	6.79722e-31	1.13038e-30	1.876e-30	3.10714e-30	5.13577e-30	8.47164e-30	1.39459e-29	2.2911e-29	3.7563e-29	6.146e-29	1.00356e-28	1.63535e-28	2.65947e-28	4.31617e-28	6.99068e-28	1.12995e-27	1.82269e-27	2.93418e-27	4.71387e-27
2.17441e-38	3.86432e-38	6.85359e-38	1.21304e-37	2.14261e-37	3.77678e-37	6.64376e-37	1.16632e-36	2.0433e-36	3.57241e-36	6.23304e-36	1.0853e-35	1.88588e-35	3.27032e-35	5.65949e-35	9.7741e-35	1.68457e-34	2.89742e-34	4.97333e-34	8.51911e-34	1.45631e-33	2.48442e-33	4.22969e-33	7.18629e-33	1.21846e-32	2.06173e-32	3.48148e-32	5.86689e-32	9.86653e-32	1.6559e-31	2.77341e-31	4.6356e-31	7.73235e-31	1.28715e-30	2.13825e-30	3.54486e-30	5.8648e-30	9.6832e-30	1.5955e-29	2.62354e-29	4.30517e-29	7.05026e-29	1.15221e-28	1.8792e-28	3.05861e-28	4.96807e-28	8.05313e-28	1.30273e-27	2.10307e-27	3.38819e-27
1.34018e-38	2.38988e-38	4.25303e-38	7.55312e-38	1.33863e-37	2.36756e-37	4.17878e-37	7.36043e-37	1.29379e-36	2.2695e-36	3.97287e-36	6.94041e-36	1.20996e-35	2.10507e-35	3.65482e-35	6.33247e-35	1.09493e-34	1.88933e-34	3.25337e-34	5.59072e-34	9.58756e-34	1.6408e-33	2.80226e-33	4.77606e-33	8.12338e-33	1.37883e-32	2.33556e-32	3.94802e-32	6.65999e-32	1.12118e-31	1.88358e-31	3.1579e-31	5.28347e-31	8.82162e-31	1.46989e-30	2.44414e-30	4.05579e-30	6.71632e-30	1.10993e-29	1.83048e-29	3.0126e-29	4.94794e-29	8.10989e-29	1.32652e-28	2.1653e-28	3.52719e-28	5.73386e-28	9.30192e-28	1.50593e-27	2.43301e-27
8.24907e-39	1.47607e-38	2.63578e-38	4.69692e-38	8.35254e-38	1.48226e-37	2.62502e-37	4.63917e-37	8.18183e-37	1.44e-36	2.52915e-36	4.43289e-36	7.75358e-36	1.35337e-35	2.35741e-35	4.09783e-35	7.10843e-35	1.23054e-34	2.12578e-34	3.66473e-34	6.30473e-34	1.08241e-33	1.85448e-33	3.17067e-33	5.4098e-33	9.21114e-33	1.56512e-32	2.65389e-32	4.49075e-32	7.58327e-32	1.2779e-31	2.149e-31	3.60644e-31	6.03981e-31	1.00941e-30	1.68351e-30	2.80197e-30	4.65386e-30	7.71373e-30	1.2759e-29	2.10607e-29	3.46919e-29	5.70277e-29	9.35503e-29	1.53146e-28	2.50189e-28	4.0788e-28	6.63587e-28	1.07737e-27	1.74556e-27
5.07028e-39	9.10384e-39	1.63122e-38	2.91674e-38	5.20448e-38	9.26731e-38	1.64674e-37	2.92007e-37	5.16721e-37	9.12464e-37	1.60794e-36	2.82762e-36	4.96214e-36	8.68983e-36	1.51862e-35	2.64841e-35	4.60909e-35	8.00464e-35	1.38728e-34	2.39929e-34	4.14092e-34	7.13193e-34	1.22578e-33	2.1024e-33	3.59844e-33	6.14623e-33	1.04761e-32	1.78191e-32	3.0246e-32	5.12326e-32	8.66007e-32	1.46081e-31	2.459e-31	4.13069e-31	6.92439e-31	1.15834e-30	1.9337e-30	3.22134e-30	5.35525e-30	8.88423e-30	1.47081e-29	2.4299e-29	4.00605e-29	6.59085e-29	1.08209e-28	1.77288e-28	2.89863e-28	4.72936e-28	7.70032e-28	1.25115e-27
3.11229e-39	5.60749e-39	1.0082e-38	1.80891e-38	3.23874e-38	5.78663e-38	1.03173e-37	1.83568e-37	3.25925e-37	5.7747e-37	1.02101e-36	1.80146e-36	3.17181e-36	5.5729e-36	9.77114e-36	1.70962e-35	2.985e-35	5.20093e-35	9.04288e-35	1.569e-34	2.71663e-34	4.69385e-34	8.09316e-34	1.39251e-33	2.39093e-33	4.09664e-33	7.00453e-33	1.19515e-32	2.03495e-32	3.45761e-32	5.8626e-32	9.91962e-32	1.67491e-31	2.82213e-31	4.74519e-31	7.96198e-31	1.33315e-30	2.22755e-30	3.71423e-30	6.18015e-30	1.02617e-29	1.70033e-29	2.81148e-29	4.63906e-29	7.63861e-29	1.25513e-28	2.05805e-28	3.36754e-28	5.49872e-28	8.95984e-28
1.90779e-39	3.44921e-39	6.2229e-39	1.12034e-38	2.01277e-38	3.60847e-38	6.45559e-38	1.15248e-37	2.05313e-37	3.64994e-37	6.47499e-37	1.14624e-36	2.02489e-36	3.56952e-36	6.27918e-36	1.10225e-35	1.93084e-35	3.37517e-35	5.88748e-35	1.02482e-34	1.78014e-34	3.08563e-34	5.33726e-34	9.21252e-34	1.58681e-33	2.72744e-33	4.67811e-33	8.00704e-33	1.3676e-32	2.33094e-32	3.96449e-32	6.72868e-32	1.13961e-31	1.92606e-31	3.24839e-31	5.46704e-31	9.18167e-31	1.53878e-30	2.57345e-30	4.29478e-30	7.15239e-30	1.18863e-29	1.97119e-29	3.26209e-29	5.38701e-29	8.87739e-29	1.45985e-28	2.39561e-28	3.92293e-28	6.41047e-28
1.16779e-39	2.11865e-39	3.83558e-39	6.92919e-39	1.24915e-38	2.24711e-38	4.03381e-38	7.22579e-38	1.29162e-37	2.30391e-37	4.10085e-37	7.28387e-37	1.29101e-36	2.28338e-36	4.03001e-36	7.09764e-36	1.24739e-35	2.1876e-35	3.82837e-35	6.6856e-35	1.16506e-34	2.02597e-34	3.51559e-34	6.08756e-34	1.05189e-33	1.81373e-33	3.12075e-33	5.35825e-33	9.18053e-33	1.56961e-32	2.67791e-32	4.55912e-32	7.74541e-32	1.31307e-31	2.22133e-31	3.74987e-31	6.31684e-31	1.06185e-30	1.78118e-30	2.98147e-30	4.98006e-30	8.30076e-30	1.38064e-29	2.29153e-29	3.79532e-29	6.27266e-29	1.03451e-28	1.70255e-28	2.79603e-28	4.58211e-28
7.13875e-40	1.29964e-39	2.36102e-39	4.28005e-39	7.74235e-39	1.39756e-38	2.51734e-38	4.52469e-38	8.11539e-38	1.45246e-37	2.59402e-37	4.62291e-37	8.22115e-37	1.4589e-36	2.58339e-36	4.56489e-36	8.04904e-36	1.41623e-35	2.48654e-35	4.35645e-35	7.6163e-35	1.32871e-34	2.31308e-34	4.01813e-34	6.9652e-34	1.2048e-33	2.07957e-33	3.58184e-33	6.1562e-33	1.05583e-32	1.80696e-32	3.08588e-32	5.25875e-32	8.94255e-32	1.51745e-31	2.56946e-31	4.34155e-31	7.32017e-31	1.23161e-30	2.06775e-30	3.46416e-30	5.79125e-30	9.661e-30	1.60822e-29	2.67143e-29	4.4281e-29	7.32427e-29	1.20889e-28	1.99106e-28	3.27231e-28
4.35774e-40	7.96115e-40	1.45131e-39	2.64004e-39	4.79217e-39	8.68003e-39	1.56884e-38	2.82948e-38	5.09216e-38	9.14463e-38	1.6387e-37	2.93022e-37	5.22843e-37	9.30916e-37	1.65393e-36	2.93221e-36	5.1873e-36	9.15705e-36	1.61302e-35	2.83525e-35	4.97293e-35	8.70366e-35	1.52006e-34	2.64904e-34	4.60665e-34	7.99376e-34	1.38416e-33	2.3916e-33	4.12346e-33	7.09419e-33	1.2179e-32	2.08638e-32	3.56649e-32	6.08357e-32	1.03549e-31	1.75873e-31	2.98074e-31	5.04102e-31	8.50709e-31	1.43256e-30	2.40721e-30	4.0363e-30	6.75339e-30	1.12754e-29	1.87848e-29	3.12287e-29	5.18047e-29	8.57538e-29	1.41647e-28	2.33469e-28
2.65658e-40	4.87029e-40	8.90943e-40	1.62633e-39	2.96231e-39	5.38413e-39	9.76481e-39	1.76716e-38	3.19117e-38	5.75027e-38	1.03393e-37	1.85504e-37	3.3211e-37	5.93298e-37	1.05761e-36	1.88124e-36	3.33908e-36	5.91386e-36	1.04515e-35	1.8431e-35	3.24328e-35	5.69486e-35	9.97802e-35	1.74449e-34	3.04339e-34	5.29797e-34	9.2029e-34	1.59516e-33	2.75896e-33	4.76159e-33	8.20013e-33	1.40914e-32	2.4163e-32	4.13438e-32	7.05884e-32	1.2026e-31	2.04442e-31	3.46805e-31	5.87034e-31	9.91527e-31	1.67113e-30	2.81046e-30	4.71639e-30	7.8978e-30	1.31967e-29	2.20033e-29	3.66079e-29	6.07751e-29	1.00679e-28	1.66425e-28
1.61721e-40	2.97523e-40	5.46176e-40	1.00047e-39	1.82865e-39	3.33514e-39	6.06956e-39	1.10219e-38	1.99718e-38	3.61104e-38	6.51488e-38	1.17284e-37	2.10682e-37	3.77638e-37	6.7543e-37	1.20543e-36	2.14667e-36	3.81455e-36	6.76364e-36	1.19667e-35	2.11265e-35	3.72167e-35	6.54193e-35	1.14745e-34	2.00825e-34	3.50719e-34	6.11166e-34	1.06272e-33	1.84388e-33	3.19233e-33	5.51493e-33	9.50672e-33	1.63523e-32	2.80663e-32	4.80673e-32	8.21434e-32	1.40073e-31	2.38337e-31	4.04659e-31	6.85557e-31	1.15893e-30	1.95492e-30	3.29047e-30	5.52643e-30	9.2617e-30	1.5488e-29	2.58438e-29	4.30305e-29	7.14916e-29	1.1852e-28
9.83176e-41	1.81515e-40	3.34384e-40	6.14653e-40	1.12737e-39	2.06327e-39	3.76789e-39	6.86582e-39	1.24836e-38	2.26484e-38	4.10004e-38	7.40613e-38	1.33489e-37	2.40079e-37	4.30838e-37	7.71484e-37	1.37845e-36	2.45759e-36	4.37198e-36	7.76069e-36	1.37459e-35	2.42941e-35	4.28431e-35	7.53897e-35	1.32372e-34	2.31917e-34	4.05436e-34	7.07234e-34	1.231e-33	2.13798e-33	3.70513e-33	6.407e-33	1.1055e-32	1.90334e-32	3.26983e-32	5.60514e-32	9.58741e-32	1.63632e-31	2.78668e-31	4.73544e-31	8.02944e-31	1.35851e-30	2.29347e-30	3.86345e-30	6.49398e-30	1.08918e-29	1.8228e-29	3.04392e-29	5.072e-29	8.43293e-29
5.96897e-41	1.10589e-40	2.04441e-40	3.77115e-40	6.94105e-40	1.27475e-39	2.33598e-39	4.2713e-39	7.79288e-39	1.41868e-38	2.577e-38	4.67083e-38	8.44733e-38	1.52437e-37	2.7448e-37	4.93147e-37	8.84075e-37	1.58143e-36	2.82264e-36	5.027e-36	8.93324e-36	1.584e-35	2.80253e-35	4.94756e-35	8.71524e-35	1.53184e-34	2.68656e-34	4.70137e-34	8.20919e-34	1.43029e-33	2.48653e-33	4.3133e-33	7.46576e-33	1.28939e-32	2.22199e-32	3.82074e-32	6.55541e-32	1.12227e-31	1.9171e-31	3.26767e-31	5.5575e-31	9.43119e-31	1.59699e-30	2.69826e-30	4.54896e-30	7.65224e-30	1.28443e-29	2.15121e-29	3.59501e-29	5.99466e-29
3.61867e-41	6.72815e-41	1.2482e-40	2.31054e-40	4.26759e-40	7.86492e-40	1.44626e-39	2.65363e-39	4.8582e-39	8.87466e-39	1.61759e-38	2.9419e-38	5.3386e-38	9.66649e-38	1.74643e-37	3.14829e-37	5.66291e-37	1.01636e-36	1.82009e-36	3.25224e-36	5.79847e-36	1.03154e-35	1.83104e-35	3.24304e-35	5.73124e-35	1.01062e-34	1.77814e-34	3.12166e-34	5.46823e-34	9.55762e-34	1.66684e-33	2.90055e-33	5.03626e-33	8.72524e-33	1.5083e-32	2.6016e-32	4.47748e-32	7.68899e-32	1.31749e-31	2.2525e-31	3.84259e-31	6.54072e-31	1.11088e-30	1.88258e-30	3.18332e-30	5.37091e-30	9.04186e-30	1.51883e-29	2.54567e-29	4.25732e-29
2.19089e-41	4.08797e-41	7.61078e-41	1.4138e-40	2.62047e-40	4.84628e-40	8.94279e-40	1.64654e-39	3.02488e-39	5.54472e-39	1.01411e-38	1.85067e-38	3.36983e-38	6.1224e-38	1.10987e-37	2.00751e-37	3.62309e-37	6.52433e-37	1.17227e-36	2.10164e-36	3.75943e-36	6.71e-36	1.19497e-35	2.12339e-35	3.76477e-35	6.66012e-35	1.17561e-34	2.07051e-34	3.63855e-34	6.37993e-34	1.11619e-33	1.94849e-33	3.39386e-33	5.89827e-33	1.0228e-32	1.76968e-32	3.05516e-32	5.2627e-32	9.04524e-32	1.5512e-31	2.6543e-31	4.53178e-31	7.72013e-31	1.31225e-30	2.22558e-30	3.76623e-30	6.35925e-30	1.07137e-29	1.801e-29	3.02079e-29
1.32457e-41	2.48031e-41	4.6341e-41	8.63885e-41	1.60685e-40	2.98213e-40	5.52215e-40	1.02028e-39	1.88087e-39	3.45963e-39	6.34938e-39	1.16269e-38	2.12434e-38	3.87271e-38	7.04428e-38	1.27846e-37	2.3151e-37	4.18295e-37	7.54093e-37	1.35643e-36	2.43445e-36	4.35947e-36	7.78927e-36	1.38864e-35	2.4701e-35	4.38398e-35	7.76342e-35	1.37173e-34	2.41832e-34	4.25392e-34	7.46612e-34	1.30747e-33	2.28454e-33	3.98286e-33	6.92824e-33	1.20249e-32	2.08242e-32	3.59822e-32	6.2035e-32	1.06713e-31	1.83158e-31	3.13666e-31	5.35968e-31	9.13777e-31	1.55443e-30	2.63836e-30	4.46815e-30	7.55008e-30	1.27293e-29	2.14136e-29
7.99743e-42	1.5029e-41	2.81795e-41	5.27182e-41	9.84039e-41	1.83269e-40	3.40557e-40	6.31416e-40	1.16806e-39	2.15596e-39	3.97045e-39	7.29564e-39	1.33755e-38	2.44672e-38	4.46562e-38	8.13212e-38	1.47758e-37	2.67868e-37	4.84526e-37	8.74456e-37	1.57465e-36	2.82913e-36	5.07163e-36	9.07124e-36	1.61886e-35	2.88257e-35	5.12121e-35	9.07801e-35	1.60559e-34	2.83336e-34	4.98877e-34	8.76418e-34	1.53622e-33	2.68671e-33	4.68826e-33	8.1626e-33	1.41798e-32	2.45774e-32	4.25037e-32	7.33404e-32	1.26265e-31	2.16895e-31	3.71741e-31	6.35705e-31	1.08467e-30	1.84655e-30	3.13655e-30	5.31578e-30	8.98892e-30	1.51661e-29
4.82178e-42	9.09368e-42	1.71116e-41	3.21262e-41	6.01794e-41	1.12475e-40	2.0974e-40	3.90235e-40	7.24419e-40	1.34175e-39	2.47956e-39	4.57188e-39	8.41074e-39	1.54381e-38	2.82729e-38	5.16615e-38	9.41852e-38	1.71324e-37	3.10936e-37	5.63045e-37	1.01727e-36	1.83377e-36	3.29819e-36	5.91868e-36	1.05972e-35	1.89313e-35	3.37432e-35	6.00084e-35	1.06477e-34	1.88504e-34	3.32969e-34	5.86821e-34	1.03188e-33	1.81037e-33	3.16904e-33	5.53487e-33	9.64507e-33	1.67696e-32	2.90911e-32	5.03519e-32	8.69544e-32	1.49826e-31	2.57573e-31	4.41808e-31	7.56113e-31	1.2911e-30	2.19963e-30	3.73905e-30	6.34148e-30	1.0731e-29
2.90327e-42	5.49511e-42	1.03772e-41	1.95521e-41	3.67555e-41	6.89389e-41	1.29009e-40	2.40873e-40	4.48714e-40	8.33997e-40	1.54658e-39	2.8615e-39	5.28238e-39	9.72921e-39	1.78788e-38	3.27804e-38	5.99657e-38	1.09447e-37	1.99306e-37	3.62117e-37	6.56435e-37	1.18726e-36	2.14248e-36	3.85744e-36	6.92939e-36	1.24195e-35	2.2209e-35	3.96246e-35	7.05367e-35	1.25279e-34	2.22002e-34	3.92507e-34	6.92392e-34	1.21863e-33	2.13994e-33	3.74928e-33	6.55401e-33	1.14309e-32	1.98914e-32	3.45355e-32	5.98246e-32	1.03397e-31	1.78299e-31	3.06763e-31	5.26589e-31	9.01891e-31	1.54117e-30	2.6276e-30	4.46975e-30	7.58613e-30
1.74569e-42	3.31603e-42	6.28459e-42	1.18834e-41	2.2419e-41	4.21985e-41	7.92475e-41	1.48485e-40	2.77578e-40	5.17722e-40	9.63421e-40	1.78872e-39	3.31343e-39	6.12379e-39	1.1292e-38	2.07744e-38	3.81324e-38	6.98341e-38	1.27599e-37	2.32615e-37	4.23092e-37	7.67785e-37	1.39012e-36	2.51115e-36	4.52586e-36	8.13836e-36	1.46009e-35	2.61356e-35	4.66759e-35	8.31689e-35	1.47855e-34	2.62253e-34	4.641e-34	8.1943e-34	1.44351e-33	2.53708e-33	4.44896e-33	7.78378e-33	1.35872e-32	2.36634e-32	4.11182e-32	7.12849e-32	1.23302e-31	2.12789e-31	3.66385e-31	6.2941e-31	1.07879e-30	1.8448e-30	3.14754e-30	5.35796e-30
1.04817e-42	1.99824e-42	3.80072e-42	7.21251e-42	1.36555e-41	2.57949e-41	4.86138e-41	9.14088e-41	1.71482e-40	3.2096e-40	5.99357e-40	1.11666e-39	2.07568e-39	3.84948e-39	7.1227e-39	1.31489e-38	2.42179e-38	4.45027e-38	8.15901e-38	1.49242e-37	2.72362e-37	4.95912e-37	9.00876e-37	1.63278e-36	2.95251e-36	5.32671e-36	9.588e-36	1.72187e-35	3.08513e-35	5.51504e-35	9.83619e-35	1.75028e-34	3.10735e-34	5.50396e-34	9.72664e-34	1.71496e-33	3.01679e-33	5.29468e-33	9.27121e-33	1.61971e-32	2.82317e-32	4.90955e-32	8.51821e-32	1.47454e-31	2.54665e-31	4.38817e-31	7.54396e-31	1.29395e-30	2.21432e-30	3.78062e-30
6.28513e-43	1.20255e-42	2.29554e-42	4.37184e-42	8.30693e-42	1.57475e-41	2.97839e-41	5.62013e-41	1.05805e-40	1.98731e-40	3.72408e-40	6.96257e-40	1.29872e-39	2.41691e-39	4.48745e-39	8.31258e-39	1.53627e-38	2.83268e-38	5.21102e-38	9.56412e-38	1.75131e-37	3.19947e-37	5.83163e-37	1.06047e-36	1.92399e-36	3.48261e-36	6.2893e-36	1.13318e-35	2.03699e-35	3.65322e-35	6.53673e-35	1.16692e-34	2.07835e-34	3.69312e-34	6.54734e-34	1.15806e-33	2.04361e-33	3.59798e-33	6.31999e-33	1.10757e-32	1.93652e-32	3.37808e-32	5.87916e-32	1.02084e-31	1.76846e-31	3.05654e-31	5.27063e-31	9.06759e-31	1.55639e-30	2.66526e-30
3.76339e-43	7.22673e-43	1.3845e-42	2.64629e-42	5.04628e-42	9.60055e-42	1.82226e-41	3.45078e-41	6.51949e-41	1.22886e-40	2.31089e-40	4.33558e-40	8.11533e-40	1.5155e-39	2.82356e-39	5.24842e-39	9.7331e-39	1.8008e-38	3.32406e-38	6.12158e-38	1.12473e-37	2.0617e-37	3.77045e-37	6.87941e-37	1.25228e-36	2.27426e-36	4.1207e-36	7.44891e-36	1.3434e-35	2.41718e-35	4.33915e-35	7.77123e-35	1.38857e-34	2.47534e-34	4.40244e-34	7.81165e-34	1.38288e-33	2.44239e-33	4.30366e-33	7.56575e-33	1.32696e-32	2.32195e-32	4.05359e-32	7.06022e-32	1.22684e-31	2.1269e-31	3.67874e-31	6.34807e-31	1.09289e-30	1.87716e-30
2.25044e-43	4.33719e-43	8.33939e-43	1.59973e-42	3.06155e-42	5.84551e-42	1.11349e-41	2.11611e-41	4.01213e-41	7.5892e-41	1.43219e-40	2.69645e-40	5.06487e-40	9.49138e-40	1.7745e-39	3.30984e-39	6.15918e-39	1.14347e-38	2.11792e-38	3.91365e-38	7.21504e-38	1.32703e-37	2.43505e-37	4.45779e-37	8.14173e-37	1.48354e-36	2.69692e-36	4.89126e-36	8.85031e-36	1.59765e-35	2.87734e-35	5.16994e-35	9.26754e-35	1.65741e-34	2.95719e-34	5.26399e-34	9.34836e-34	1.65631e-33	2.92774e-33	5.16309e-33	9.08389e-33	1.59448e-32	2.79224e-32	4.87832e-32	8.50304e-32	1.47864e-31	2.5653e-31	4.44015e-31	7.66732e-31	1.32091e-30
1.3438e-43	2.59932e-43	5.01607e-43	9.65712e-43	1.85486e-42	3.55428e-42	6.79474e-42	1.29591e-41	2.46577e-41	4.68071e-41	8.86442e-41	1.67482e-40	3.15693e-40	5.93664e-40	1.11377e-39	2.08464e-39	3.89265e-39	7.25169e-39	1.34776e-38	2.49899e-38	4.62271e-38	8.53116e-38	1.57072e-37	2.88516e-37	5.28712e-37	9.66604e-37	1.76302e-36	3.20808e-36	5.8239e-36	1.05478e-35	1.90585e-35	3.43554e-35	6.17847e-35	1.10853e-34	1.98423e-34	3.54337e-34	6.31279e-34	1.12203e-33	1.98962e-33	3.51976e-33	6.21207e-33	1.0938e-32	1.92142e-32	3.36732e-32	5.88744e-32	1.02695e-31	1.7871e-31	3.10263e-31	5.37392e-31	9.28608e-31
8.01354e-44	1.55574e-43	3.01317e-43	5.82216e-43	1.12232e-42	2.15836e-42	4.141e-42	7.92609e-42	1.51352e-41	2.88329e-41	5.47977e-41	1.03899e-40	1.96532e-40	3.70876e-40	6.98228e-40	1.31142e-39	2.45729e-39	4.59353e-39	8.56664e-39	1.59385e-38	2.95842e-38	5.47828e-38	1.01205e-37	1.86524e-37	3.42958e-37	6.29102e-37	1.15126e-36	2.10185e-36	3.82828e-36	6.95631e-36	1.26104e-35	2.28061e-35	4.11479e-35	7.40659e-35	1.33003e-34	2.38276e-34	4.25866e-34	7.59345e-34	1.35076e-33	2.39714e-33	4.24406e-33	7.49624e-33	1.32093e-32	2.32214e-32	4.07261e-32	7.12576e-32	1.24384e-31	2.16605e-31	3.76312e-31	6.52233e-31
4.77194e-44	9.29824e-44	1.80748e-43	3.50522e-43	6.78147e-43	1.30888e-42	2.52026e-42	4.84124e-42	9.27763e-42	1.77372e-41	3.38299e-41	6.437e-41	1.2219e-40	2.31395e-40	4.37161e-40	8.23941e-40	1.54924e-39	2.9061e-39	5.43837e-39	1.0153e-38	1.89099e-38	3.5136e-38	6.51303e-38	1.20443e-37	2.22202e-37	4.08962e-37	7.50907e-37	1.37549e-36	2.5136e-36	4.5825e-36	8.33447e-36	1.51224e-35	2.73736e-35	4.94324e-35	8.90552e-35	1.60057e-34	2.86985e-34	5.13347e-34	9.16075e-34	1.63087e-33	2.89652e-33	5.13217e-33	9.07182e-33	1.59976e-32	2.8144e-32	4.9395e-32	8.64867e-32	1.51072e-31	2.63261e-31	4.57675e-31
2.83783e-44	5.54996e-44	1.08281e-43	2.10756e-43	4.09231e-43	7.92719e-43	1.5319e-42	2.95329e-42	5.67993e-42	1.08979e-41	2.08594e-41	3.98313e-41	7.58769e-41	1.44197e-40	2.73379e-40	5.17055e-40	9.75596e-40	1.83639e-39	3.44844e-39	6.46016e-39	1.20733e-38	2.25097e-38	4.18674e-38	7.76864e-38	1.43806e-37	2.65564e-37	4.89243e-37	8.99172e-37	1.64863e-36	3.01554e-36	5.50263e-36	1.0017e-35	1.81915e-35	3.29579e-35	5.95681e-35	1.07407e-34	1.93201e-34	3.46698e-34	6.20663e-34	1.10847e-33	1.97493e-33	3.51029e-33	6.22439e-33	1.10107e-32	1.94309e-32	3.42084e-32	6.0081e-32	1.0527e-31	1.84006e-31	3.20866e-31
1.68531e-44	3.30814e-44	6.47805e-44	1.26549e-43	2.46623e-43	4.7947e-43	9.29921e-43	1.79923e-42	3.47284e-42	6.6871e-42	1.28454e-41	2.46158e-41	4.70584e-41	8.97461e-41	1.70746e-40	3.24073e-40	6.13607e-40	1.15903e-39	2.18401e-39	4.10556e-39	7.69921e-39	1.44038e-38	2.68821e-38	5.00502e-38	9.2962e-38	1.72251e-37	3.18401e-37	5.87142e-37	1.08011e-36	1.98222e-36	3.62902e-36	6.62804e-36	1.20764e-35	2.19506e-35	3.98025e-35	7.2e-35	1.2993e-34	2.33909e-34	4.20086e-34	7.52638e-34	1.34521e-33	2.39857e-33	4.2665e-33	7.57089e-33	1.34023e-32	2.36683e-32	4.16978e-32	7.32849e-32	1.28491e-31	2.24745e-31
9.99434e-45	1.96908e-44	3.87011e-44	7.58812e-44	1.48421e-43	2.89605e-43	5.63726e-43	1.09466e-42	2.12052e-42	4.09784e-42	7.89985e-42	1.51926e-41	2.91473e-41	5.57844e-41	1.06507e-40	2.02859e-40	3.85445e-40	7.306e-40	1.38149e-39	2.60595e-39	4.90383e-39	9.20568e-39	1.72396e-38	3.22068e-38	6.00234e-38	1.11595e-37	2.06974e-37	3.82949e-37	7.06832e-37	1.30149e-36	2.39066e-36	4.38073e-36	8.00801e-36	1.46034e-35	2.65664e-35	4.8213e-35	8.72862e-35	1.57644e-34	2.84028e-34	5.105e-34	9.15336e-34	1.63726e-33	2.92148e-33	5.20046e-33	9.23486e-33	1.63595e-32	2.89108e-32	5.09685e-32	8.96385e-32	1.57267e-31
5.91902e-45	1.17049e-44	2.30905e-44	4.54404e-44	8.92064e-44	1.747e-43	3.413e-43	6.65156e-43	1.29317e-42	2.50803e-42	4.85237e-42	9.36526e-42	1.80315e-41	3.46327e-41	6.6357e-41	1.26833e-40	2.41836e-40	4.59998e-40	8.72842e-40	1.65219e-39	3.11982e-39	5.87683e-39	1.10434e-38	2.07017e-38	3.87128e-38	7.22185e-38	1.34396e-37	2.495e-37	4.6206e-37	8.53635e-37	1.57322e-36	2.89237e-36	5.30471e-36	9.70544e-36	1.77139e-35	3.2252e-35	5.85795e-35	1.0614e-34	1.91848e-34	3.45925e-34	6.22229e-34	1.11651e-33	1.99859e-33	3.56884e-33	6.35735e-33	1.12972e-32	2.00267e-32	3.54156e-32	6.24776e-32	1.09951e-31
3.50046e-45	6.948e-45	1.37573e-44	2.71734e-44	5.3542e-44	1.05241e-43	2.06354e-43	4.03626e-43	7.87563e-43	1.53296e-42	2.97655e-42	5.76549e-42	1.11403e-41	2.14732e-41	4.12892e-41	7.91981e-41	1.51542e-40	2.8926e-40	5.50787e-40	1.04621e-39	1.9824e-39	3.74717e-39	7.06568e-39	1.32906e-38	2.49387e-38	4.66812e-38	8.71666e-38	1.62367e-37	3.01705e-37	5.59252e-37	1.03412e-36	1.90754e-36	3.51008e-36	6.44316e-36	1.17983e-35	2.15516e-35	3.92717e-35	7.13868e-35	1.29448e-34	2.3416e-34	4.22541e-34	7.60614e-34	1.36584e-33	2.44666e-33	4.37207e-33	7.79363e-33	1.3859e-32	2.45846e-32	4.35045e-32	7.67971e-32
2.06739e-45	4.11885e-45	8.18581e-45	1.62286e-44	3.20947e-44	6.33166e-44	1.24605e-43	2.44617e-43	4.79038e-43	9.35808e-43	1.82363e-42	3.54503e-42	6.87442e-42	1.3298e-41	2.56606e-41	4.93949e-41	9.48486e-41	1.81682e-40	3.47158e-40	6.61721e-40	1.25822e-39	2.38655e-39	4.51563e-39	8.52312e-39	1.60477e-38	3.01412e-38	5.6473e-38	1.05549e-37	1.96789e-37	3.66001e-37	6.7904e-37	1.25673e-36	2.32019e-36	4.27304e-36	7.85025e-36	1.43868e-35	2.63014e-35	4.79651e-35	8.72582e-35	1.58351e-34	2.8666e-34	5.17665e-34	9.32531e-34	1.67576e-33	3.00395e-33	5.37165e-33	9.58199e-33	1.70505e-32	3.02659e-32	5.35923e-32
1.21927e-45	2.43824e-45	4.86385e-45	9.67856e-45	1.92118e-44	3.80411e-44	7.5139e-44	1.48049e-43	2.90985e-43	5.70511e-43	1.1158e-42	2.17687e-42	4.23651e-42	8.22451e-42	1.59272e-41	3.07678e-41	5.92899e-41	1.1397e-40	2.1854e-40	4.18019e-40	7.97608e-40	1.51813e-39	2.88243e-39	5.45926e-39	1.03142e-38	1.94387e-38	3.65447e-38	6.85345e-38	1.2821e-37	2.39255e-37	4.45378e-37	8.27035e-37	1.53195e-36	2.83071e-36	5.21763e-36	9.59352e-36	1.75959e-35	3.21937e-35	5.87568e-35	1.06973e-34	1.94275e-34	3.51954e-34	6.36039e-34	1.14659e-33	2.06188e-33	3.69865e-33	6.61838e-33	1.18138e-32	2.10354e-32	3.73631e-32
7.18123e-46	1.44146e-45	2.88621e-45	5.76468e-45	1.14853e-44	2.28261e-44	4.52525e-44	8.94899e-44	1.76533e-43	3.47377e-43	6.81862e-43	1.3351e-42	2.60766e-42	5.08055e-42	9.87397e-42	1.91423e-41	3.70184e-41	7.14106e-41	1.37413e-40	2.63765e-40	5.05041e-40	9.64623e-40	1.83785e-39	3.49288e-39	6.62185e-39	1.25227e-38	2.3623e-38	4.44524e-38	8.34404e-38	1.56236e-37	2.91813e-37	5.4369e-37	1.01046e-36	1.87331e-36	3.46434e-36	6.39077e-36	1.176e-35	2.15866e-35	3.9526e-35	7.21942e-35	1.31536e-34	2.3906e-34	4.33403e-34	7.83788e-34	1.41393e-33	2.54435e-33	4.56719e-33	8.17793e-33	1.46069e-32	2.60253e-32
[truncated: 779 more columns]

## Sheet: h-top
0.000338141	0.000351036	0.000364366	0.000378144	0.000392384	0.000407097	0.000422298	0.000437999	0.000454215	0.00047096	0.000488247	0.000506091	0.000524508	0.000543511	0.000563118	0.000583342	0.000604201	0.00062571	0.000647886	0.000670745	0.000694306	0.000718584	0.000743598	0.000769365	0.000795904	0.000823233	0.00085137	0.000880336	0.000910147	0.000940826	0.00097239	0.001	0.00104	0.00107	0.00111	0.00114	0.00118	0.00122	0.00126	0.0013	0.00134	0.00138	0.00143	0.00147	0.00152	0.00157	0.00161	0.00166	0.00172	0.00177
0.000304825	0.000316786	0.000329165	0.000341974	0.000355226	0.000368933	0.00038311	0.000397769	0.000412924	0.000428589	0.000444779	0.000461509	0.000478792	0.000496645	0.000515084	0.000534123	0.000553779	0.000574069	0.00059501	0.000616617	0.00063891	0.000661904	0.00068562	0.000710074	0.000735285	0.000761272	0.000788055	0.000815652	0.000844084	0.000873371	0.000903532	0.00093459	0.000966564	0.000999476	0.00103	0.00107	0.0011	0.00114	0.00118	0.00122	0.00126	0.0013	0.00134	0.00139	0.00143	0.00148	0.00152	0.00157	0.00162	0.00167
0.00027403	0.00028509	0.000296548	0.000308417	0.00032071	0.000333439	0.000346618	0.00036026	0.000374379	0.000388988	0.000404103	0.000419738	0.000435908	0.000452628	0.000469914	0.000487782	0.000506248	0.000525329	0.000545042	0.000565404	0.000586432	0.000608145	0.000630561	0.000653699	0.000677577	0.000702214	0.000727631	0.000753847	0.000780883	0.000808759	0.000837495	0.000867114	0.000897637	0.000929085	0.000961481	0.000994848	0.00103	0.00106	0.0011	0.00114	0.00118	0.00122	0.00126	0.0013	0.00134	0.00139	0.00143	0.00148	0.00153	0.00158
0.000245673	0.000255867	0.000266439	0.000277403	0.00028877	0.000300554	0.000312767	0.000325422	0.000338535	0.000352117	0.000366185	0.000380751	0.000395833	0.000411443	0.0004276	0.000444317	0.000461613	0.000479503	0.000498004	0.000517134	0.000536911	0.000557353	0.000578477	0.000600304	0.000622853	0.000646142	0.000670192	0.000695023	0.000720656	0.000747111	0.000774411	0.000802576	0.00083163	0.000861593	0.000892491	0.000924344	0.000957177	0.000991015	0.00103	0.00106	0.0011	0.00114	0.00118	0.00122	0.00126	0.0013	0.00134	0.00139	0.00144	0.00148
0.000219654	0.000229019	0.000238743	0.000248839	0.000259317	0.000270191	0.000281474	0.000293179	0.000305319	0.000317908	0.00033096	0.00034449	0.000358513	0.000373044	0.000388099	0.000403693	0.000419843	0.000436566	0.000453878	0.000471798	0.000490342	0.00050953	0.00052938	0.00054991	0.000571141	0.000593091	0.000615781	0.000639232	0.000663465	0.000688501	0.000714361	0.000741068	0.000768644	0.000797113	0.000826497	0.00085682	0.000888107	0.000920381	0.000953669	0.000987994	0.00102	0.00106	0.0011	0.00114	0.00118	0.00122	0.00126	0.0013	0.00135	0.00139
[truncated: 217 more rows]
[truncated: 614 more columns]

## Sheet: h-bottom
8.1137e-05	8.4781e-05	8.85752e-05	9.25251e-05	9.66365e-05	0.000100915	0.000105368	0.00011	0.000114818	0.000119829	0.00012504	0.000130457	0.000136089	0.000141943	0.000148025	0.000154345	0.000160911	0.00016773	0.000174812	0.000182165	0.000189798	0.000197722	0.000205945	0.000214478	0.00022333	0.000232513	0.000242036	0.000251912	0.00026215	0.000272764	0.000283764	0.000295163	0.000306974	0.000319209	0.000331881	0.000345004	0.000358592	0.000372659	0.000387219	0.000402287	0.000417878	0.000434007	0.000450692	0.000467946	0.000485788	0.000504234	0.000523302	0.000543008	0.000563371	0.00058441
[truncated: 261 more rows]
[truncated: 734 more columns]

[truncated: 2 more sheets: i-top, i-bottom]
