# Supplementary material for: Unraveling the electronegativity-dominated intermediate adsorption on high-entropy alloy electrocatalysts
Source: Nat Commun. 2022 May 13;13:2662. doi: 10.1038/s41467-022-30379-4 (PMC9106752; doi:10.1038/s41467-022-30379-4)
Supplement: Supplementary file 3 — Source Data [file 41467_2022_30379_MOESM3_ESM.zip › Source Data/Figure 6.xlsx]

## Sheet: b
	Co	Ni	Fe	Ru
0	0	0	0	0	--
1	0	0	0	0	--
2	-0.52861	-0.50305	-0.42184	-0.25895	*H2O
3	-0.52861	-0.50305	-0.42184	-0.25895	*H2O
4	-0.19019	0.12922	0.27608	0.41534	OH-H
5	-0.19019	0.12922	0.27608	0.41534	OH-H
6	-1.17393	-0.93978	-0.74338	-0.61836	OH+H
7	-1.17393	-0.93978	-0.74338	-0.61836	OH+H

## Sheet: c
	Co	Ni	Fe	Ru
0	0	0	0	0	--
1	0	0	0	0	--
2	-0.43481	-0.27281	-0.13054	-0.07115	*H
3	-0.43481	-0.27281	-0.13054	-0.07115	*H
4	0	0	0	0	--
5	0	0	0	0	--

## Sheet: d
Raman shift (cm-1)	no bias	60 mV	120 mV	150 mV	180 mV
4001.33	78.4777	62.7822	125.564	94.1733	130.796
4000.85	94.1733	146.492	167.419	78.4777	136.028
4000.38	73.2354	88.9287	120.315	136.009	83.6976
3999.9	135.989	31.3821	115.068	67.9946	120.298
3999.42	156.888	141.199	120.281	83.6737	67.9849
3998.94	83.6618	83.6618	104.577	141.179	115.035
3998.46	78.4217	52.2812	115.019	146.387	67.9655
3997.99	94.0926	57.5011	115.002	73.1832	78.4105
3997.51	114.986	88.8526	57.4929	67.9461	62.7195
3997.03	88.8399	88.8399	83.614	88.8399	67.9364
3996.55	141.079	125.403	104.503	52.2513	109.728
3996.07	73.1414	78.3658	151.507	78.3658	88.8145
3995.59	177.604	130.591	88.8018	88.8018	78.3546
3995.11	83.5663	73.1205	120.127	83.5663	73.1205
3994.64	31.3329	73.11	93.9986	109.665	78.3322
3994.16	31.3284	140.978	146.199	88.7638	93.9852
3993.68	78.3098	67.8685	93.9718	52.2065	36.5446
3993.2	78.2986	109.618	83.5185	52.1991	109.618
3992.72	62.63	57.4108	88.7258	83.5066	73.0683
3992.24	88.7131	156.553	57.4026	52.1842	125.242
3991.76	104.353	67.8297	83.4828	93.9181	146.095
3991.28	46.9523	93.9047	130.423	99.1216	52.1693
3990.8	83.4589	119.972	-20.8647	99.1075	73.0265
3990.32	114.74	119.955	36.5081	57.3698	119.955
3989.84	57.3616	88.6498	93.8645	83.4351	130.367
3989.37	125.135	119.921	78.2092	99.065	72.9953
3988.89	119.904	104.264	99.0508	119.904	93.8376
3988.41	-5.21246	125.099	104.249	62.5495	83.3993
3987.93	36.482	104.234	62.5405	78.1757	41.6937
3987.45	109.43	62.5316	46.8987	72.9535	156.329
3986.97	109.415	98.9942	104.204	62.5227	78.1533
3986.49	130.237	119.818	83.3517	62.5137	72.9327
3986.01	140.636	62.5048	52.0873	88.5485	67.7135
3985.53	57.2879	109.368	114.576	88.5358	41.6639
3985.05	57.2797	119.767	124.974	88.5232	104.145
3984.57	109.337	41.652	67.6845	93.717	93.717
3984.09	130.144	83.2921	104.115	78.0864	114.527
3983.61	57.2551	161.355	109.305	52.0501	78.0752
3983.13	104.085	93.6768	-5.20427	98.8811	88.4726
3982.65	130.088	88.4599	119.681	78.0529	57.2388
3982.16	72.8389	46.825	104.056	67.6362	114.461
3981.68	52.0204	98.8387	109.243	41.6163	93.6367
3981.2	98.8246	109.227	109.227	109.227	135.234
3980.72	124.813	67.6072	62.4066	88.4094	93.6099
3980.24	62.3977	124.795	77.9971	88.3967	46.7983
3979.76	62.3888	72.7869	93.5832	88.3841	93.5832
3979.28	109.165	124.76	93.5698	109.165	109.165
3978.8	119.544	31.1855	98.754	62.3709	77.9637
3978.32	77.9525	124.724	67.5588	83.1494	57.1652
3977.84	77.9414	77.9414	57.157	67.5492	62.3531
3977.36	67.5395	109.102	57.1488	114.298	88.3209
3976.87	67.5299	88.3083	57.1407	62.3353	41.5568
3976.39	72.7141	57.1325	67.5202	77.9079	93.4895
3975.91	41.545	103.862	20.7725	31.1587	145.407
3975.43	77.8857	88.2704	103.848	83.078	124.617
3974.95	72.6829	41.5331	31.1498	20.7665	67.4913
3974.47	46.718	88.2452	150.536	77.8634	72.6725
3973.99	77.8522	62.2818	98.6128	36.331	67.4719
3973.5	88.2199	83.0305	77.8411	83.0305	57.0835
3973.02	98.5846	98.5846	72.6413	72.6413	83.0186
3972.54	93.3826	67.443	51.8792	5.18792	25.9396
3972.06	72.6205	93.3693	67.4334	67.4334	10.3744
3971.58	57.0508	114.102	88.1695	103.729	10.3729
3971.09	93.3426	103.714	77.7855	134.828	67.4141
3970.61	67.4044	88.1442	46.6646	98.5142	72.5894
3970.13	-15.5526	46.6579	62.2106	103.684	51.8421
3969.65	103.669	36.2843	129.587	88.119	36.2843
3969.17	0	88.1064	72.5582	41.4618	51.8273
3968.68	36.2739	77.7298	103.64	67.3659	77.7298
3968.2	67.3562	103.625	88.0812	93.2625	62.175
3967.72	51.8051	82.8881	67.3466	67.3466	77.7076
3967.23	88.056	77.6965	67.3369	98.4155	51.7976
3966.75	46.6112	98.4014	67.3273	41.4322	108.759
3966.27	46.6045	129.457	72.496	108.744	46.6045
3965.79	36.2428	46.5979	62.1305	36.2428	51.7754
3965.3	41.4144	15.5304	51.768	77.652	98.3592
3964.82	36.2324	62.1127	103.521	0	46.5845
3964.34	113.857	46.5779	56.9285	124.208	98.3311
3963.85	87.9678	134.539	67.2695	103.492	113.841
3963.37	144.867	46.5645	31.043	77.6076	113.824
3962.89	129.327	82.7696	144.847	51.731	87.9427
3962.4	25.8618	51.7236	67.2406	98.2748	77.5853
3961.92	113.776	139.634	41.3729	41.3729	41.3729
3961.44	98.2466	103.418	98.2466	-15.5126	77.5631
3960.95	77.552	67.2118	82.7222	77.552	108.573
3960.47	77.5409	46.5246	98.2185	41.3552	56.8634
3959.99	15.506	36.1806	-15.506	87.8671	72.3612
3959.5	25.8396	51.6792	98.1904	87.8546	82.6866
3959.02	98.1763	67.1733	98.1763	62.0061	67.1733
3958.54	30.9986	92.9958	134.327	87.8294	92.9958
3958.05	113.645	82.6511	92.9825	56.8227	41.3256
3957.57	67.1444	72.3094	67.1444	36.1547	61.9795
3957.08	72.299	98.1201	113.613	61.9706	92.9559
3956.6	108.433	92.9426	98.1061	118.76	30.9809
3956.11	61.9529	67.1156	92.9293	82.6038	10.3255
3955.63	51.62	98.078	10.324	10.324	46.458
3955.15	30.9676	72.2576	56.7739	41.2901	103.225
3954.66	61.9262	87.7288	72.2473	67.0868	72.2473
3954.18	82.5565	46.438	36.1185	149.634	20.6391
3953.69	67.0675	108.34	72.2266	20.6362	46.4314
3953.21	92.8495	82.5329	108.324	-5.1583	36.1081
3952.72	56.7332	61.8908	67.0483	56.7332	67.0483
3952.24	46.4114	51.5683	61.8819	97.9797	87.666
3951.75	51.5609	20.6243	56.717	87.6535	72.1852
3951.27	72.1749	56.7088	77.3302	61.8642	72.1749
3950.78	25.773	0	87.6284	30.9277	103.092
3950.3	77.3081	77.3081	30.9232	30.9232	56.6926
3949.81	25.7657	56.6845	92.7564	139.135	15.4594
3949.33	92.7431	144.267	61.8287	97.8955	61.8287
3948.84	56.6682	66.9715	159.701	66.9715	30.9099
3948.36	61.811	51.5092	82.4147	56.6601	41.2073
3947.87	66.9523	72.1025	103.004	77.2527	10.3004
3947.39	72.0922	56.6439	72.0922	61.7933	41.1955
3946.9	10.2974	118.42	51.487	61.7845	113.271
3946.42	46.3317	51.4797	41.1837	46.3317	30.8878
3945.93	72.0612	25.7361	108.092	97.7973	72.0612
3945.44	51.4649	51.4649	61.7579	92.6368	36.0254
3944.96	15.4373	61.749	123.498	72.0406	97.7693
3944.47	72.0302	72.0302	92.6103	72.0302	72.0302
3943.99	41.1542	87.4527	66.8756	51.4428	77.1642
3943.5	82.2967	61.7225	30.8612	10.2871	61.7225
3943.01	71.9993	56.5708	77.1421	77.1421	102.856
3942.53	118.268	87.4151	51.4207	82.2731	30.8524
3942.04	-5.14133	102.827	30.848	61.696	56.5546
3941.56	102.812	61.6871	5.14059	82.2495	87.3901
3941.07	30.8391	138.776	61.6783	77.0978	30.8391
3940.58	113.061	118.2	169.591	35.9738	71.9477
3940.1	51.3838	20.5535	71.9374	30.8303	46.2454
3939.61	51.3765	87.34	107.891	113.028	30.8259
3939.12	92.4644	71.9167	41.0953	107.875	97.6013
3938.64	87.3149	66.7702	66.7702	87.3149	118.132
3938.15	0	25.6772	154.063	61.6252	10.2709
3937.66	46.2123	118.098	30.8082	51.347	77.0205
3937.18	56.4736	20.5359	66.7415	61.6076	61.6076
3936.69	87.2649	66.732	87.2649	76.9984	15.3997
3936.2	97.5173	51.3249	71.8549	92.3848	71.8549
3935.71	56.4493	87.2398	92.3716	97.5033	97.5033
3935.23	71.8343	92.3583	87.2273	51.3102	66.7033
3934.74	66.6937	46.1726	82.0845	92.3451	76.9543
3934.25	56.425	41.0364	87.2023	82.0728	112.85
3933.76	51.2881	107.705	107.705	102.576	112.834
3933.28	41.0246	41.0246	56.4088	51.2808	102.562
3932.79	46.1461	97.4195	92.2921	82.0375	51.2734
3932.3	56.3927	71.7725	138.418	71.7725	92.2789
3931.81	76.888	76.888	56.3846	51.2587	30.7552
3931.33	82.0022	138.379	117.878	41.0011	82.0022
3930.84	56.3684	46.1196	51.244	56.3684	97.3636
3930.35	138.339	71.7313	40.9893	51.2366	71.7313
3929.86	46.1064	46.1064	133.196	51.2293	30.7376
3929.37	51.2219	51.2219	97.3217	46.0997	20.4888
3928.89	61.4575	61.4575	112.672	0	35.8502
3928.4	15.3622	46.0865	107.535	76.8109	71.6901
3927.91	81.9198	66.5599	40.9599	15.36	87.0398
3927.42	56.3118	46.0733	46.0733	51.1925	66.5503
3926.93	51.1852	66.5408	20.4741	66.5408	87.0148
3926.44	102.356	25.5889	112.591	66.5312	61.4134
3925.96	40.9364	102.341	61.4046	15.3512	10.2341
3925.47	76.7448	20.4653	92.0937	81.8611	92.0937
3924.98	56.2714	71.6182	46.0402	117.658	30.6935
3924.49	40.9188	86.9524	30.6891	25.5742	66.493
3924	66.4835	40.9129	30.6847	86.9399	30.6847
3923.51	5.11338	92.0408	25.5669	112.494	25.5669
3923.02	86.915	117.591	61.3518	92.0276	56.2391
3922.53	10.2238	86.9025	46.0072	76.6787	97.1263
3922.05	25.5559	107.335	66.4453	40.8894	66.4453
3921.56	102.209	81.7671	61.3253	45.994	107.319
3921.07	51.0971	51.0971	71.536	117.523	71.536
3920.58	45.9808	51.0898	15.3269	30.6539	10.218
3920.09	40.866	91.9484	97.0566	81.7319	76.6237
3919.6	51.0751	51.0751	56.1826	81.7202	61.2901
3919.11	76.6017	40.8542	56.1745	71.4949	117.456
3918.62	102.121	56.1665	112.333	40.8484	10.2121
3918.13	25.5266	81.685	107.212	56.1584	86.7903
3917.64	71.4641	35.732	102.092	86.7778	127.614
3917.15	96.973	51.0384	45.9346	56.1423	71.4538
3916.66	81.6498	107.165	81.6498	66.3405	71.4436
3916.17	71.4333	96.9452	86.7404	66.3309	86.7404
3915.68	51.0165	76.5247	51.0165	35.7115	117.338
3915.19	51.0091	91.8164	91.8164	86.7155	91.8164
3914.7	81.6029	153.005	10.2004	45.9016	71.4025
3914.21	-5.09945	81.5912	96.8895	61.1934	20.3978
3913.72	66.2833	66.2833	91.7769	-5.09872	86.6782
3913.23	66.2738	40.7839	101.96	71.3718	45.8819
3912.74	122.334	122.334	20.389	45.8753	96.8478
3912.25	101.93	20.3861	81.5443	40.7722	117.22
3911.76	71.341	86.6284	117.203	71.341	50.9579
3911.27	81.5209	76.4258	45.8555	157.947	106.996
3910.78	66.2262	35.6603	106.981	76.4148	86.6035
3910.29	61.1231	91.6846	66.2167	106.965	56.0295
3909.79	50.9286	117.136	20.3714	50.9286	25.4643
3909.3	61.1055	112.027	71.2898	66.1977	71.2898
3908.81	40.7312	45.8226	101.828	50.914	81.4623
3908.32	55.9973	45.816	91.632	61.088	101.813
3907.83	137.428	106.889	25.4497	71.2591	0
3907.34	45.8028	86.5164	35.6244	96.6948	91.6056
3906.85	55.9732	71.2386	66.1501	111.946	30.5308
3906.36	71.2283	137.369	30.5264	15.2632	66.1406
3905.86	117.001	76.3051	61.0441	50.8701	76.3051
3905.37	45.7765	30.5177	81.3804	81.3804	76.2941
3904.88	91.5398	40.6844	101.711	25.4277	50.8555
3904.39	86.4418	111.866	20.3393	81.357	40.6785
3903.9	66.0931	35.5886	35.5886	96.5976	76.2613
3903.41	132.167	122	91.5003	40.6668	45.7502
3902.91	71.1567	81.322	76.2393	132.148	60.9915
3902.42	86.3922	60.9827	45.737	101.638	10.1638
3901.93	50.8116	40.6493	106.704	91.4609	20.3246
3901.44	-35.563	50.8043	81.2869	76.2065	66.0456
3900.95	71.1158	60.9564	91.4346	50.797	106.674
3900.45	91.4215	71.1056	81.2635	45.7107	76.1845
3899.96	-20.313	71.0954	76.1736	55.8606	40.6259
3899.47	40.6201	35.5426	121.86	50.7751	55.8526
3898.98	60.9213	30.4607	111.689	65.9981	96.4588
3898.48	81.2168	71.0647	91.3689	55.8365	40.6084
3897.99	71.0545	40.6026	65.9791	65.9791	76.1298
3897.5	55.8205	91.3426	76.1188	40.5967	45.6713
3897.01	50.7386	126.846	60.8863	30.4432	86.2556
3896.51	71.0238	65.9507	20.2925	101.463	65.9507
3896.02	81.1584	101.448	76.086	81.1584	71.0136
3895.53	55.7884	116.648	116.648	50.7167	25.3584
3895.03	35.4966	60.8513	101.419	91.2769	20.2838
3894.54	76.0532	50.7021	91.2638	81.1234	45.6319
3894.05	55.7643	76.0422	30.4169	40.5559	111.529
3893.56	45.6188	35.4813	101.375	116.581	-5.06875
3893.06	121.633	86.1564	91.2244	70.9523	76.0204
3892.57	70.9421	86.144	55.7402	126.682	60.8075
3892.08	81.0651	75.9985	55.7322	101.331	101.331
3891.58	25.3292	65.8559	45.5925	40.5267	111.448
3891.09	86.1068	81.0417	50.6511	65.8464	116.497
3890.59	65.8369	96.2232	101.288	50.6438	75.9657
3890.1	30.3819	81.0184	45.5729	131.655	70.8911
3889.61	65.818	86.0697	86.0697	55.6921	50.6292
3889.11	101.244	60.7463	86.0573	60.7463	60.7463
3888.62	75.922	55.6761	45.5532	96.1678	65.7991
3888.13	70.8503	65.7896	80.9718	35.4252	50.6074
3887.63	10.12	45.5401	86.0202	65.7801	40.4801
3887.14	35.415	40.4742	35.415	106.245	10.1186
3886.64	106.23	65.7612	50.5855	111.288	45.527
3886.15	70.8095	80.9252	60.6939	85.983	55.6361
3885.65	202.284	91.0277	20.2284	15.1713	91.0277
3885.16	101.127	75.8455	55.6201	30.3382	96.071
3884.67	75.8346	70.779	35.3895	65.7233	15.1669
3884.17	106.153	85.9335	45.4942	50.5491	65.7139
3883.68	96.0295	50.5419	45.4877	45.4877	80.867
3883.18	131.39	55.588	136.443	35.3742	111.176
3882.69	116.213	55.58	55.58	121.266	136.424
3882.19	5.052	95.9881	85.8841	55.572	80.8321
3881.7	60.6153	156.59	70.7179	40.4102	85.8717
3881.2	60.6066	35.3538	131.314	75.7582	20.2022
3880.71	60.5979	50.4982	20.1993	60.5979	55.548
3880.21	100.982	75.7364	65.6382	106.031	100.982
3879.72	100.967	65.6288	85.8222	116.112	20.1935
3879.22	70.667	146.382	100.953	55.524	106
3878.73	30.2815	30.2815	85.7975	80.7506	70.6568
3878.23	20.1847	75.6928	75.6928	55.5081	70.6466
3877.73	65.591	70.6364	95.8637	80.7274	70.6364
3877.24	80.7157	65.5815	90.8052	90.8052	75.671
3876.74	60.5281	25.22	75.6601	85.7481	75.6601
3876.25	75.6492	75.6492	75.6492	35.303	75.6492
3875.75	65.5532	65.5532	-20.1702	55.4681	75.6383
3875.26	85.7111	75.6274	55.4601	45.3765	85.7111
3874.76	15.1233	35.2877	35.2877	95.7809	40.3288
3874.26	95.7671	85.6864	65.5249	35.2826	50.4038
3873.77	55.4361	90.7137	120.952	100.793	100.793
3873.27	60.4671	65.506	85.6617	55.4282	95.7396
3872.78	65.4966	90.6876	70.5348	50.382	85.6494
3872.28	105.787	75.5621	65.4871	105.787	110.824
3871.78	0	95.6982	80.5879	80.5879	65.4777
3871.29	55.3962	75.5403	75.5403	60.4322	50.3602
3870.79	120.847	75.5294	100.706	115.812	90.6353
3870.29	75.5185	55.3803	95.6568	35.242	90.6223
3869.8	120.812	5.03384	110.745	50.3384	75.5077
3869.3	70.4637	40.2649	60.3974	55.3643	120.795
3868.8	115.745	50.3239	60.3887	60.3887	80.5183
3868.31	60.38	65.4117	70.4434	15.095	40.2533
3867.81	100.619	75.4641	100.619	70.4332	45.2785
3867.31	50.3022	110.665	50.3022	55.3324	45.272
3866.82	80.4719	100.59	80.4719	50.2949	30.177
3866.32	100.575	50.2877	65.374	40.2301	105.604
3865.82	100.561	105.589	45.2524	70.3926	30.1683
3865.32	35.1912	15.082	15.082	90.4917	125.683
3864.83	70.3723	75.3989	60.3191	90.4787	95.5053
3864.33	25.1293	90.4657	50.2587	55.2846	85.4398
3863.83	105.528	75.3772	25.1257	95.4778	65.3269
3863.33	105.513	80.3907	90.4396	105.513	85.4151
3862.84	65.3081	30.1422	95.4502	40.1896	55.2607
3862.34	125.574	70.3216	15.0689	100.459	110.505
3861.84	25.1112	130.578	95.4227	80.356	85.3782
3861.34	15.0646	65.2798	90.3874	60.2583	60.2583
3860.85	60.2496	110.458	50.208	80.3328	90.3744
3860.35	105.422	65.261	50.2008	25.1004	140.562
3859.85	35.1355	40.1548	35.1355	55.2129	70.2709
3859.35	70.2608	25.0931	110.41	75.2794	90.3353
3858.85	45.1611	90.3223	85.3044	90.3223	90.3223
3858.35	45.1546	35.1203	75.2577	45.1546	140.481
3857.86	90.2962	35.1152	75.2469	55.181	90.2962
3857.36	90.2832	70.2203	85.2675	70.2203	65.2045
3856.86	25.0751	85.2552	85.2552	50.1501	65.1951
3856.36	40.1143	85.2429	125.357	50.1429	60.1714
3855.86	55.1492	120.326	95.2577	70.1899	70.1899
3855.36	90.2311	145.372	95.244	85.2183	90.2311
3854.86	45.1091	40.0969	65.1575	100.242	55.1333
3854.37	80.1823	65.1481	40.0912	90.2051	65.1481
3853.87	80.1707	105.224	110.235	90.1921	90.1921
3853.37	50.0995	55.1094	65.1293	30.0597	90.1791
3852.87	55.1015	130.24	60.1107	105.194	100.185
3852.37	30.051	120.204	70.119	70.119	60.102
3851.87	60.0934	50.0778	85.1323	80.1245	35.0545
3851.37	115.162	15.0212	40.0565	50.0706	30.0423
3850.87	20.0253	30.038	45.057	120.152	55.0697
3850.37	45.0505	25.0281	40.0449	35.0393	100.112
3849.87	50.0489	25.0245	90.088	65.0636	75.0734
3849.37	25.0208	90.075	90.075	110.092	80.0667
3848.87	65.0448	90.062	40.0276	60.0414	55.0379
3848.37	135.074	55.03	40.0218	70.0381	50.0272
3847.87	130.052	35.014	55.022	70.028	60.024
3847.37	140.036	70.0179	85.0218	90.0231	75.0192
3846.87	60.0067	40.0045	80.0089	20.0022	90.0101
3846.37	99.9967	84.9972	59.998	39.9987	64.9979
3845.87	49.9912	149.973	99.9823	54.9903	44.992
3845.37	34.9888	94.9695	104.966	74.9759	114.963
3844.87	99.9534	59.9721	54.9744	74.9651	104.951
3844.37	64.9604	54.9665	79.9512	119.927	89.9451
3843.87	89.9321	79.9397	59.9548	34.9736	59.9548
3843.37	39.9641	59.9461	19.982	89.9191	64.9416
3842.87	14.9844	74.9218	99.8957	94.901	84.9114
3842.37	29.9644	49.9407	84.8991	59.9288	44.9466
3841.87	99.8669	69.9068	79.8935	14.98	64.9135
3841.37	69.8967	64.9041	79.882	19.9705	59.9115
3840.87	39.9352	69.8866	64.8947	94.8462	99.8381
3840.37	54.903	89.8413	69.8765	44.9206	79.8589
3839.87	99.8092	119.771	104.8	69.8665	104.8
3839.37	79.8358	79.8358	64.8666	59.8769	124.744
3838.87	24.9451	84.8133	59.8682	74.8353	69.8463
3838.36	84.8011	54.8713	44.8947	54.8713	44.8947
3837.86	124.689	64.8385	74.8137	34.9131	0
3837.36	84.7766	84.7766	134.645	94.7503	79.7897
3836.86	89.7505	54.8475	74.7921	39.8891	69.8059
3836.36	89.7375	94.7229	69.7959	104.694	49.8542
3835.86	74.7705	89.7246	89.7246	19.9388	129.602
3835.36	94.6956	104.664	94.6956	69.7757	44.8558
3834.85	94.6819	59.7991	89.6986	94.6819	59.7991
3834.35	69.7555	64.773	64.773	89.6857	4.98254
3833.85	89.6727	74.7273	99.6364	44.8364	49.8182
3833.35	69.7354	24.9055	89.6598	89.6598	94.6409
3832.85	69.7253	104.588	69.7253	84.6664	104.588
3832.34	69.7152	54.7763	69.7152	89.6339	114.532
3831.84	59.7473	109.537	69.7052	94.5999	109.537
3831.34	54.7604	89.608	89.608	84.6297	64.7169
3830.84	69.685	59.73	84.6175	89.595	79.64
3830.34	59.7214	54.7446	49.7678	84.6053	74.6517
3829.83	64.6888	79.617	44.7846	99.5213	39.8085
3829.33	69.6548	59.7041	84.5808	54.7288	44.7781
3828.83	94.5179	84.5686	84.5686	74.6194	69.6447
3828.33	39.7912	29.8434	79.5825	44.7651	124.348
3827.82	74.5978	79.571	59.6782	89.5174	49.7319
3827.32	79.5595	64.6421	59.6696	64.6421	49.7247
3826.82	59.661	69.6045	104.407	44.7457	19.887
3826.31	119.305	69.5944	69.5944	69.5944	19.8841
3825.81	59.6437	74.5547	9.94062	64.6141	69.5844
3825.31	129.209	109.331	69.5743	84.4831	69.5743
3824.81	39.751	89.4397	114.284	104.346	39.751
3824.3	69.5542	94.395	94.395	79.4905	84.4587
3823.8	54.6418	109.284	99.3488	79.479	74.5116
3823.3	44.7005	89.401	109.268	79.4675	104.301
3822.79	34.762	69.524	99.32	104.286	54.626
3822.29	49.6528	79.4445	99.3057	69.514	64.5487
3821.78	54.6102	59.5748	109.22	74.4685	104.256
3821.28	94.3131	49.6385	44.6746	34.7469	59.5662
3820.78	34.7419	94.2995	59.5576	89.3363	69.4838
3820.27	69.4738	94.2858	124.06	14.8872	34.7369
3819.77	29.7702	158.774	109.157	74.4254	74.4254
3819.27	49.6098	49.6098	69.4537	84.3366	54.5708
3818.76	99.2052	49.6026	64.4834	89.2847	79.3642
3818.26	59.5145	54.555	89.2718	123.989	34.7168
3817.75	64.4647	99.1765	109.094	74.3824	54.5471
3817.25	54.5392	64.4554	74.3716	29.7486	104.12
3816.75	64.4461	79.3183	114.02	89.233	79.3183
3816.24	29.74	54.5234	74.3501	49.5667	104.09
3815.74	59.4715	104.075	44.6036	59.4715	64.4274
3815.23	94.1496	84.2391	74.3286	44.5972	94.1496
3814.73	49.5452	74.3178	24.7726	99.0905	54.4998
3814.22	74.3071	74.3071	34.6766	79.2609	104.03
3813.72	39.6247	54.484	94.1087	49.5309	84.2025
3813.21	64.3808	64.3808	118.857	64.3808	74.2856
3812.71	59.4199	59.4199	79.2265	64.3715	59.4199
3812.2	79.215	59.4113	94.0679	49.5094	69.3132
3811.7	108.905	74.2533	34.6516	64.3529	74.2533
3811.19	39.5961	84.1416	59.3941	59.3941	98.9901
3810.69	29.6927	89.0782	103.925	94.027	94.027
3810.18	74.2211	54.4288	69.273	108.858	59.3769
3809.68	29.6841	84.1051	74.2104	138.526	24.7368
3809.17	128.613	138.506	93.9862	69.253	103.879
3808.67	93.9726	148.378	108.81	79.1348	64.297
3808.16	29.6713	44.5069	59.3425	123.63	118.685
3807.66	24.7225	79.1119	59.3339	108.779	74.1674
3807.15	93.9318	123.594	98.8756	49.4378	69.2129
3806.64	113.69	118.634	69.2029	93.9182	69.2029
3806.14	54.3658	54.3658	79.0776	64.2505	88.9623
3805.63	84.0077	54.358	79.0661	93.891	69.1829
3805.13	79.0547	83.9956	-4.94092	98.8183	59.291
3804.62	59.2824	74.103	69.1628	88.9236	74.103
3804.11	44.4554	83.9713	93.8502	69.1528	83.9713
3803.61	74.0816	49.3877	59.2653	98.7754	118.531
3803.1	44.4425	83.947	74.0708	0	123.451
3802.6	83.9348	69.1228	69.1228	54.3107	54.3107
3802.09	138.226	69.1128	74.0494	103.669	123.416
3801.58	69.1028	64.1668	83.9105	49.3591	74.0387
3801.08	49.352	98.7039	113.51	123.38	93.7687
3800.57	44.4103	93.7551	103.624	69.0827	128.297
3800.06	29.6026	39.4701	138.145	69.0727	64.139
3799.56	34.5314	118.393	64.1297	98.661	49.3305
3799.05	83.8497	44.391	108.511	29.594	49.3234
3798.54	54.2479	88.7692	103.564	54.2479	83.8376
3798.03	19.7236	59.1709	69.0327	64.1018	113.411
3797.53	39.4416	88.7435	103.534	34.5114	14.7906
3797.02	49.2948	29.5769	83.8012	34.5064	49.2948
3796.51	88.7178	93.6466	123.219	49.2877	123.219
3796.01	59.1366	123.201	73.9208	73.9208	39.4244
3795.5	88.6921	59.1281	78.8374	93.6194	103.474
3794.99	54.1929	98.5325	9.85325	118.239	88.6792
3794.48	83.7405	54.185	73.8887	54.185	93.5923
3793.98	59.1024	132.98	49.252	68.9528	34.4764
3793.47	78.7917	128.037	93.5652	29.5469	88.6407
3792.96	73.8566	73.8566	49.2377	88.6279	88.6279
3792.45	78.7689	103.384	108.307	73.8458	118.153
3791.94	59.0681	49.2234	54.1458	73.8351	54.1458
3791.44	88.5893	63.9812	63.9812	127.962	34.4514
3790.93	49.2092	54.1301	54.1301	137.786	78.7347
3790.42	63.9626	83.6435	54.1222	54.1222	34.4414
3789.91	108.229	113.148	88.5508	34.4364	78.7118
3789.4	83.6192	59.0253	78.7004	78.7004	78.7004
3788.9	93.4432	88.5252	44.2626	49.1806	78.689
3788.39	49.1735	44.2562	63.9256	4.91735	63.9256
3787.88	117.999	83.5829	93.4161	83.5829	39.3331
3787.37	58.9911	147.478	127.814	73.7389	137.646
3786.86	68.813	122.88	34.4065	58.9826	-4.91521
3786.35	63.8885	93.3755	63.8885	83.5465	54.0595
3785.84	49.1379	93.362	54.0517	44.2241	44.2241
3785.34	98.2615	93.3484	68.7831	68.7831	78.6092
3784.83	63.8607	152.283	98.2473	19.6495	63.8607
3784.32	68.7631	83.4981	83.4981	98.233	73.6748
3783.81	78.575	78.575	117.863	127.684	54.0203
3783.3	58.9227	29.4614	88.3841	112.935	54.0125
3782.79	103.1	73.6427	93.2808	39.2761	63.8237
3782.28	58.9056	98.1761	68.7232	137.446	122.72
3781.77	83.4375	63.8052	122.702	93.2537	112.886
3781.26	29.4443	73.6107	88.3328	73.6107	44.1664
3780.75	68.6933	53.9733	44.16	93.2267	112.853
3780.24	98.1191	112.837	29.4357	78.4953	88.3072
3779.73	88.2944	58.8629	98.1049	107.915	88.2944
3779.22	78.4725	127.518	39.2363	98.0907	73.568
3778.71	24.5191	73.5573	127.499	73.5573	49.0382
3778.2	88.256	53.9342	102.965	44.128	68.6435
3777.69	117.658	98.048	78.4384	34.3168	63.7312
3777.18	53.9186	102.935	132.346	58.8203	49.0169
3776.67	68.6137	63.7127	98.0195	161.732	93.1186
3776.16	68.6037	137.207	83.3045	98.0053	53.9029
3775.65	73.4933	73.4933	73.4933	93.0915	93.0915
3775.14	97.9769	44.0896	107.775	112.673	102.876
3774.63	34.2869	107.759	78.3701	78.3701	88.1664
3774.12	39.1794	83.2562	73.4613	19.5897	107.743
3773.61	88.1408	44.0704	58.7605	39.1737	88.1408
3773.1	122.4	48.96	107.712	83.232	63.648
3772.59	78.3246	117.487	73.4294	53.8482	141.963
3772.08	97.8916	39.1566	19.5783	44.0512	44.0512
3771.57	97.8774	102.771	97.8774	102.771	44.0448
3771.06	58.7179	53.8248	44.0384	4.89316	92.97
3770.55	34.2471	63.6018	73.3867	132.096	92.9565
3770.04	83.1596	136.969	92.943	83.1596	48.9174
3769.52	92.9295	83.1475	48.9103	97.8206	53.8013
3769.01	44.0129	88.0257	88.0257	92.9161	53.7935
3768.5	53.7857	73.3441	97.7922	112.461	83.1234
3767.99	68.4446	107.556	48.889	117.334	73.3335
3767.48	68.4347	97.7638	43.9937	83.0992	73.3228
3766.97	58.6498	107.525	58.6498	136.849	34.2124
3766.46	83.0751	43.9809	24.4339	29.3206	43.9809
3765.94	48.8606	131.924	34.2024	117.265	112.379
3765.43	92.8217	83.051	92.8217	92.8217	97.707
3764.92	83.0389	63.5003	92.8082	63.5003	87.9236
3764.41	63.4911	146.518	68.3751	83.0269	73.259
3763.9	92.7812	122.081	126.964	122.081	34.1826
3763.39	58.5902	29.2951	122.063	87.8853	68.3552
3762.87	122.045	82.9907	102.518	82.9907	63.4635
3762.36	78.0975	53.6921	112.265	24.4055	122.027
3761.85	78.0862	131.77	97.6077	48.8039	151.292
3761.34	78.0749	34.1577	121.992	68.3155	87.8342
3760.82	92.7004	63.4266	39.0318	136.611	73.1845
3760.31	58.5391	126.835	107.322	63.4174	73.1739
3759.8	87.7959	82.9184	73.1633	53.6531	58.5306
3759.29	53.6453	107.291	97.5369	48.7684	19.5074
3758.77	29.2568	53.6375	82.8943	78.0182	73.142
3758.26	73.1314	102.384	87.7577	58.5051	73.1314
3757.75	63.3713	121.868	53.6219	63.3713	107.244
3757.24	63.3621	87.7322	-4.87401	68.2361	102.354
3756.72	29.2398	73.0995	43.8597	82.8461	43.8597
3756.21	48.7259	29.2356	102.324	48.7259	82.8341
3755.7	4.87189	48.7189	24.3594	63.3345	87.694
3755.18	53.583	53.583	92.5524	126.651	116.908
3754.67	29.2228	131.503	107.15	63.3161	58.4456
3754.16	68.1767	63.3069	38.9581	102.265	77.9162
3753.64	4.86906	82.7739	116.857	73.0358	58.4287
3753.13	58.4202	63.2885	68.1569	53.5518	68.1569
3752.62	141.162	87.6175	48.6764	102.22	92.4852
3752.1	34.0685	102.206	68.1371	102.206	92.4717
3751.59	58.3947	107.057	121.656	121.656	43.796
3751.07	77.8483	107.041	116.772	126.503	141.1
3750.56	34.0537	43.7833	9.72962	82.7018	53.5129
3750.05	102.146	116.738	58.3692	68.0974	63.2333
3749.53	116.722	87.5411	63.2242	82.6777	77.8143
3749.02	72.9403	111.842	43.7642	72.9403	63.215
3748.5	43.7578	58.3438	106.964	97.2396	38.8959
3747.99	68.0579	92.3642	53.474	48.6128	48.6128
3747.48	63.1874	116.654	92.3508	82.6297	63.1874
3746.96	87.4775	87.4775	121.497	53.4585	38.8789
3746.45	58.3099	63.169	116.62	87.4648	82.6056
3745.93	29.1507	150.612	72.8767	106.886	102.027
3745.42	97.1548	63.1507	121.444	29.1465	68.0084
3744.9	106.855	87.4266	82.5696	33.9993	82.5696
3744.39	63.1323	101.983	97.1266	67.9886	140.834
3743.87	106.824	72.8344	72.8344	77.69	9.71125
3743.36	72.8238	87.3885	97.0983	87.3885	67.9688
3742.84	87.3758	145.626	87.3758	53.3963	53.3963
3742.33	87.3631	87.3631	33.9745	121.338	77.6561
3741.81	58.2336	19.4112	63.0864	101.909	53.3808
3741.3	29.1126	48.5209	97.0419	48.5209	92.1898
3740.78	82.4736	63.068	72.7708	72.7708	14.5542
3740.27	82.4616	43.6561	58.2082	72.7602	48.5068
3739.75	82.4496	67.8997	53.3497	53.3497	87.2996
3739.24	87.2869	58.1912	24.2464	87.2869	72.7391
3738.72	48.4857	96.9713	63.0313	121.214	92.1227
3738.2	67.87	33.935	96.9572	53.3265	87.2615
3737.69	72.7073	106.637	29.0829	126.026	92.0959
3737.17	82.3896	96.929	14.5393	106.622	58.1574
3736.66	82.3776	140.527	38.766	82.3776	67.8404
3736.14	58.1405	82.3657	72.6756	29.0702	53.2954
3735.62	135.641	77.5093	125.953	38.7547	58.132
3735.11	58.1235	87.1853	67.8108	62.9672	67.8108
3734.59	77.4868	67.8009	53.2722	38.7434	19.3717
3734.08	53.2644	140.424	58.1066	125.898	48.4222
3733.56	53.2567	150.087	53.2567	77.4642	116.196
3733.04	72.6121	72.6121	106.498	121.02	43.5673
3732.53	29.0406	53.2412	106.482	14.5203	48.4011
3732.01	106.467	116.146	106.467	96.788	48.394
3731.49	53.2257	130.645	91.9352	53.2257	101.613
3730.98	62.8939	120.95	77.4079	125.788	82.2459
3730.46	91.9085	96.7458	53.2102	149.956	48.3729
3729.94	48.3658	140.261	130.588	87.0585	33.8561
3729.43	87.0458	87.0458	48.3588	77.3741	72.5382
3728.91	19.3407	130.55	106.374	130.55	19.3407
3728.39	48.3447	106.358	140.2	125.696	67.6826
3727.87	111.177	53.1714	62.839	43.5039	58.0052
3727.36	96.6613	82.1621	38.6645	86.9951	115.994
3726.84	43.4912	67.653	82.1501	67.653	91.8148
3726.32	57.9799	67.6432	67.6432	43.4849	82.1382
3725.81	72.4643	82.1262	53.1405	57.9714	57.9714
3725.29	86.9445	130.417	82.1142	111.096	77.284
3724.77	82.1023	120.739	57.9545	43.4659	72.4432
3724.25	38.6307	62.7749	62.7749	120.721	82.0903
3723.73	86.9065	111.047	14.4844	115.875	67.5939
3723.22	57.9292	62.7567	96.5487	106.204	28.9646
3722.7	62.7475	130.322	101.361	82.0545	120.668
3722.18	72.3904	86.8685	38.6082	72.3904	86.8685
3721.66	67.5546	86.8559	106.157	72.3799	115.808
3721.14	28.9477	125.44	82.0186	67.5447	86.8432
3720.63	67.5349	62.711	115.774	0	28.9435
3720.11	67.525	120.58	72.3483	24.1161	86.8179
3719.59	72.3377	67.5152	57.8702	115.74	101.273
3719.07	81.9708	62.6836	77.149	101.258	139.833
3718.55	77.1378	53.0322	43.39	96.4222	120.528
3718.03	53.0245	72.3061	91.5877	38.5633	57.8449
3717.52	72.2956	130.132	139.771	81.935	125.312
3717	67.466	67.466	81.923	101.199	72.285
3716.48	38.5464	48.183	154.186	62.6379	57.8196
3715.96	62.6288	105.987	134.893	91.5344	105.987
3715.44	86.7041	86.7041	96.3379	125.239	120.422
3714.92	52.9781	110.772	81.8753	48.1619	57.7943
3714.4	38.5239	101.125	139.649	91.4944	28.893
3713.88	105.925	57.7775	120.37	91.481	120.37
3713.36	105.91	24.0704	81.8395	91.4677	67.3972
3712.84	48.1339	33.6937	48.1339	62.574	86.641
3712.32	72.1903	115.504	91.441	91.441	105.879
3711.8	91.4277	86.6157	72.1798	110.676	4.81198
3711.28	62.5467	76.9805	72.1692	105.848	86.6031
3710.77	86.5905	81.7799	81.7799	96.2116	86.5905
3710.25	38.479	76.9581	14.4296	62.5284	86.5778
3709.73	62.5193	105.802	110.611	105.802	72.1377
3709.21	100.978	67.3187	86.5526	72.1272	28.8509
3708.69	57.6933	91.3477	62.5011	86.54	57.6933
3708.17	57.6849	57.6849	14.4212	91.3344	76.9132
3707.65	105.74	81.7084	100.934	43.2574	62.4829
3707.13	76.8908	43.2511	100.919	81.6964	67.2794
3706.6	72.0746	139.344	148.954	38.4398	91.2945
3706.08	81.6726	124.911	81.6726	120.107	129.715
3705.56	48.0357	86.4643	62.4464	91.2678	96.0714
3705.04	76.8459	76.8459	91.2545	86.4517	100.86
3704.52	57.626	43.2195	86.439	48.0217	76.8347
3704	9.60294	91.2279	72.022	110.434	43.2132
3703.48	48.0077	76.8123	100.816	91.2146	86.4138
3702.96	48.0007	76.8011	33.6005	91.2013	52.8008
3702.44	9.59874	23.9968	115.185	139.182	14.3981
3701.92	57.584	100.772	76.7787	91.1747	91.1747
3701.4	81.5655	86.3634	33.5858	110.353	105.555
3700.88	76.7563	110.337	134.323	62.3645	139.121
3700.36	100.728	76.7451	33.576	110.321	38.3725
3699.83	67.1422	62.3463	52.7545	119.897	81.5298
3699.31	57.542	95.9034	43.1565	71.9275	91.1082
3698.79	81.506	71.917	115.067	-4.79447	57.5336
3698.27	57.5252	134.226	86.2878	81.4941	57.5252
3697.75	47.9307	57.5168	47.9307	76.6891	71.896
3697.23	86.2627	110.225	67.0932	95.8474	95.8474
3696.7	105.417	33.5417	119.792	47.9167	115
3696.18	0	95.8194	76.6555	105.401	67.0736
3695.66	71.8541	100.596	134.128	71.8541	76.6444
3695.14	100.581	62.2644	100.581	110.16	100.581
3694.62	14.3666	143.666	43.0999	38.311	81.4109
3694.09	28.729	110.128	95.7635	71.8226	38.3054
3693.57	86.1746	114.899	114.899	67.0247	134.049
3693.05	100.522	76.5884	76.5884	71.8017	110.096
3692.53	57.4329	134.01	105.294	43.0747	124.438
3692.01	43.0684	110.064	129.205	52.6392	76.5661
3691.48	23.9234	90.9089	95.6936	66.9855	71.7702
3690.96	76.5437	90.8957	62.1918	52.6238	100.464
3690.44	66.966	76.5325	57.3994	86.0991	86.0991
3689.92	52.6084	86.0865	100.434	71.7388	90.8691
3689.39	4.78189	52.6008	100.42	90.8558	52.6008
3688.87	81.2802	100.405	66.9366	124.311	76.499
3688.35	57.3659	95.6098	38.2439	62.1464	62.1464
3687.82	86.0363	109.935	124.275	57.3575	105.155
3687.3	76.4655	114.698	66.9073	95.5819	43.0118
3686.78	66.8975	119.46	47.784	76.4543	100.346
3686.25	57.3324	128.998	85.9986	167.219	100.332
3685.73	47.77	85.986	76.432	85.986	81.209
3685.21	71.6445	66.8682	95.5261	71.6445	66.8682
3684.68	52.5317	47.756	95.5121	90.7365	95.5121
3684.16	100.273	76.3985	124.148	85.9483	66.8487
3683.64	71.6131	119.355	119.355	76.3874	85.9358
3683.11	85.9232	114.564	85.9232	76.3762	66.8292
3682.59	76.365	76.365	85.9107	81.1379	28.6369
3682.07	81.126	171.796	38.1769	100.214	66.8096
3681.54	4.77142	128.828	42.9428	119.286	114.514
3681.02	128.81	90.6437	85.873	90.6437	81.1023
3680.49	71.5504	81.0904	52.4703	66.7804	100.171
3679.97	66.7706	76.3093	100.156	81.0786	109.695
3679.44	85.8354	52.455	9.53726	85.8354	157.365
3678.92	90.5908	109.663	147.806	123.966	61.9832
3678.4	71.5086	76.2758	104.879	90.5775	81.0431
3677.87	71.4981	47.6654	114.397	85.7978	61.965
3677.35	119.146	52.4243	42.8926	57.1901	38.1268
3676.82	85.7727	90.5378	-9.5303	42.8863	47.6515
3676.3	104.818	85.7601	104.818	57.1734	42.8801
3675.77	61.9288	104.803	123.858	147.676	47.6376
3675.25	80.972	85.7351	80.972	109.55	80.972
3674.72	85.7225	66.6731	61.9107	38.0989	109.534
3674.2	71.425	52.3783	114.28	119.042	99.995
3673.67	95.2194	104.741	28.5658	57.1316	90.4584
3673.15	123.767	52.363	80.9247	109.486	90.4452
3672.62	57.1149	66.6341	76.1533	85.6724	123.749
3672.1	19.0355	85.6599	85.6599	85.6599	38.0711
3671.57	57.0982	85.6474	80.8892	95.1637	66.6146
3671.05	47.5749	61.8474	71.3624	114.18	95.1498
3670.52	85.6223	123.677	80.8655	33.2976	95.1359
3669.99	66.5854	118.902	61.8293	76.0976	80.8537
3669.47	114.13	90.3527	76.0865	80.8419	104.619
3668.94	80.8301	80.8301	109.358	99.8489	47.5471
3668.42	28.5241	104.588	71.3102	95.0803	52.2941
3667.89	71.2998	57.0398	128.34	80.8064	61.7931
3667.37	99.8051	80.7946	118.816	99.8051	28.5157
3666.84	76.0308	133.054	76.0308	104.542	71.2789
3666.31	42.7611	118.781	80.771	38.0099	57.0148
3665.79	71.2581	90.2602	66.5075	66.5075	104.512
3665.26	75.9975	80.7473	94.9969	94.9969	109.246
3664.73	42.7423	75.9864	85.4847	56.9898	61.7389
3664.21	-4.74845	90.2206	113.963	42.7361	94.9691
3663.68	99.7029	156.676	47.4776	90.2074	47.4776
3663.15	56.9648	104.435	109.182	109.182	66.4589
3662.63	118.659	56.9564	61.7028	71.1955	104.42
3662.1	104.405	85.4221	128.133	75.9308	52.2024
3661.57	28.4699	109.135	99.6446	90.1546	113.88
3661.05	71.1643	113.863	137.584	132.84	109.119
3660.52	132.821	99.6154	109.103	113.846	56.9231
3659.99	42.6861	71.1435	47.429	61.6577	52.1719
3659.47	56.9064	75.8753	123.297	56.9064	118.555
3658.94	104.313	56.8981	61.6396	99.5717	66.3811
3658.41	94.8163	75.853	123.261	80.5939	75.853
3657.88	18.9605	113.763	90.0623	104.283	66.3617
3657.36	52.1337	113.746	80.5703	104.267	132.704
3656.83	75.8197	37.9099	104.252	75.8197	94.7747
3656.3	90.0228	80.5467	61.5945	56.8565	85.2847
3655.77	42.6361	94.7469	127.908	37.8988	118.434
3655.25	99.4697	85.2598	52.1032	99.4697	94.7331
3654.72	47.3596	85.2473	71.0394	47.3596	71.0394
3654.19	89.9701	80.4995	56.8232	85.2348	108.911
3653.66	99.426	99.426	94.6915	80.4877	61.5494
3653.13	85.2098	56.8066	61.5404	94.6776	75.7421
3652.61	75.731	113.596	61.5314	108.863	127.796
3652.08	127.777	28.395	123.045	118.312	99.3824
3651.55	80.4406	70.977	85.1724	151.418	42.5862
3651.02	85.1599	99.3533	47.3111	52.0422	104.084
3650.49	99.3387	122.991	127.721	108.8	56.765
3649.96	37.8378	94.5944	113.513	56.7567	85.135
3649.43	28.3742	113.497	56.7484	99.3096	75.6645
3648.91	75.6534	66.1967	99.2951	70.925	108.752
3648.38	52.0041	66.187	33.0935	113.463	99.2805
3647.85	70.9043	108.72	99.266	108.72	103.993
3647.32	80.3464	75.6201	85.0727	47.2626	89.7989
3646.79	89.7858	113.414	75.6091	99.2369	151.218
3646.26	94.4975	85.0477	66.1482	89.7726	94.4975
3645.73	37.7935	113.38	80.3111	151.174	75.5869
3645.2	103.917	94.4698	108.64	122.811	94.4698
3644.67	47.228	37.7824	66.1192	70.842	113.347
3644.14	108.608	89.72	146.385	89.72	23.6105
3643.61	66.0998	132.2	89.7069	155.807	99.1497
3643.08	84.973	42.4865	80.2523	75.5316	113.297
3642.56	103.841	75.5205	75.5205	89.6806	127.441
3642.03	127.422	42.4741	94.3868	132.141	117.983
3641.5	75.4984	99.0916	51.9051	75.4984	117.966
3640.97	66.0514	84.9232	103.795	122.667	33.0257
3640.44	37.7381	99.0626	70.759	70.759	75.4762
3639.91	56.5989	103.765	89.6149	108.481	56.5989
3639.38	89.6018	113.181	113.181	75.4541	132.045
3638.85	84.8734	51.8671	132.025	80.1582	84.8734
3638.32	56.574	141.435	94.29	113.148	117.862
3637.78	103.704	75.4209	51.8519	127.273	84.8485
3637.25	70.6968	89.5492	75.4099	51.8443	84.8361
3636.72	56.5491	113.098	127.236	155.51	61.2615
3636.19	75.3878	89.523	89.523	89.523	56.5408
3635.66	98.9319	42.3994	103.643	103.643	127.198
3635.13	89.4967	122.469	108.338	117.759	122.469
3634.6	98.9029	122.451	80.0643	84.7739	122.451
3634.07	80.0525	84.7615	80.0525	80.0525	70.6346
3633.54	65.9159	65.9159	89.4574	131.832	98.8739
3633.01	47.0759	127.105	122.397	122.397	42.3683
3632.48	84.7242	47.069	117.673	108.259	61.1897
3631.95	103.537	89.418	108.243	98.8304	108.243
3631.41	108.227	136.46	37.6442	108.227	75.2883
3630.88	79.9821	75.2773	108.211	103.506	94.0966
3630.35	98.787	47.0414	65.858	89.3787	112.899
3629.82	56.4414	84.6621	155.214	145.807	65.8483
3629.29	65.8386	108.163	79.9469	61.1359	98.758
3628.76	79.9352	98.7435	98.7435	108.148	150.466
3628.23	89.3262	98.729	145.743	89.3262	126.937
3627.69	89.3131	32.9048	51.7076	94.0138	56.4083
3627.16	98.7	94	108.1	112.8	126.9
3626.63	70.4897	75.189	117.483	79.8883	75.189
3626.1	70.4793	98.6711	112.767	65.7807	75.178
3625.57	112.75	103.355	173.824	84.5628	65.7711
3625.03	75.1559	46.9724	75.1559	65.7614	51.6697
3624.5	51.6621	122.11	79.8414	108.021	84.538
3623.97	51.6545	103.309	103.309	79.8297	93.9173
3623.44	98.5987	61.0373	65.7325	75.1228	145.55
3622.9	70.4173	75.1118	70.4173	79.8063	65.7228
3622.37	98.5698	131.426	61.0194	107.957	70.407
3621.84	103.248	42.238	79.7829	103.248	126.714
3621.31	61.0015	61.0015	37.5394	75.0787	117.311
3620.77	65.6842	121.985	65.6842	84.4512	89.1429
3620.24	93.8209	79.7477	107.894	65.6746	4.69104
3619.71	14.0711	75.0457	32.8325	89.1167	117.259
3619.17	79.7243	98.483	46.8967	75.0347	117.242
3618.64	51.5788	135.98	98.4685	51.5788	121.913
3618.11	112.519	79.7009	117.207	145.337	46.8829
3617.57	103.127	51.5636	107.815	70.314	107.815
3617.04	9.37383	65.6168	79.6775	56.243	112.486
3616.51	65.6071	93.7245	74.9796	93.7245	117.156
3615.97	37.4843	121.824	98.3963	79.6541	163.994
3615.44	70.2727	74.9576	56.2182	98.3818	70.2727
3614.91	42.1574	60.8941	74.9466	103.052	107.736
3614.37	51.5182	140.504	84.3025	168.605	74.9356
3613.84	79.6073	121.752	79.6073	60.8762	88.9729
3613.3	103.006	140.463	103.006	107.688	51.5031
3612.77	56.1769	93.6282	65.5397	74.9026	79.584
3612.24	65.5301	117.018	112.337	84.253	70.2108
3611.7	37.4403	74.8806	98.2807	140.401	60.8405
3611.17	60.8315	116.984	107.625	102.946	74.8696
3610.63	56.1439	154.396	98.2519	79.5372	70.1799
3610.1	60.8136	88.8815	121.627	88.8815	74.8476
3609.56	37.4183	65.482	159.028	56.1274	140.319
3609.03	51.4426	70.149	88.8554	112.238	74.8256
3608.5	84.1664	135.601	102.87	65.4628	121.574
3607.96	56.1027	84.154	70.1284	126.231	84.154
3607.43	56.0944	70.1181	60.769	102.84	65.4435
3606.89	56.0862	149.563	144.889	98.1509	84.1293
3606.36	98.1364	79.4438	112.156	79.4438	60.7511
3605.82	98.122	126.157	65.4147	140.174	121.484
3605.29	116.795	65.4051	135.482	135.482	65.4051
3604.75	84.0799	121.449	84.0799	116.778	140.133
3604.21	42.0338	126.101	102.749	135.442	116.76
3603.68	60.7065	130.752	98.0644	107.404	98.0644
3603.14	116.726	93.3809	158.748	88.7118	116.726
3602.61	79.3621	98.0355	102.704	88.6988	60.6887
3602.07	74.6828	112.024	70.0151	84.0181	88.6858
3601.54	84.0058	60.6708	74.6718	88.6727	79.3388
3601	88.6597	107.325	88.6597	111.991	79.3271
3600.47	13.9968	135.303	144.634	107.309	97.9779
3599.93	79.3038	107.293	102.628	69.9739	93.2986
3599.39	74.6279	111.942	125.935	111.942	83.9564
3598.86	97.9347	65.2898	125.916	55.9627	46.6356
3598.32	23.3144	121.235	116.572	111.909	107.246
3597.79	83.9193	69.9328	125.879	158.514	93.2437
3597.25	60.5995	97.8915	111.876	93.23	74.584
3596.71	74.573	83.8947	97.8771	93.2163	102.538
3596.18	79.2222	102.523	88.5425	83.8823	93.2026
3595.64	32.6161	102.508	97.8483	125.805	60.5728
3595.1	79.1989	74.5401	116.469	51.2463	135.104
3594.57	51.2388	111.794	97.8195	93.1615	111.794
3594.03	37.2591	130.407	107.12	107.12	37.2591
3593.49	102.447	79.164	121.074	93.1341	74.5073
3592.96	83.8083	65.1843	83.8083	74.4963	97.7764
3592.42	88.4513	102.417	79.1407	125.694	135.005
3591.88	37.2372	121.021	107.057	130.33	116.366
3591.34	65.1555	148.927	51.1936	97.7332	46.5396
3590.81	93.0656	65.1459	93.0656	83.759	116.332
3590.27	65.1363	125.62	88.3993	125.62	83.7467
3589.73	46.5191	125.602	69.7787	106.994	116.298
3589.2	88.3733	102.327	88.3733	46.5123	93.0245
3588.66	134.866	97.6614	93.0108	130.215	46.5054
3588.12	37.1989	134.846	97.647	144.146	69.7479
3587.58	65.0884	144.124	88.3343	46.4917	79.0359
3587.04	46.4849	92.9698	92.9698	130.158	116.212
3586.51	74.3649	144.082	83.6605	102.252	88.3083
3585.97	60.4126	60.4126	102.237	116.178	74.3539
3585.43	78.9894	120.807	106.868	97.5752	130.1
3584.89	37.166	111.498	106.852	83.6236	106.852
3584.35	9.29014	92.9014	106.837	88.2563	92.9014
3583.82	92.8877	111.465	88.2433	55.7326	116.11
3583.28	83.5866	134.667	102.161	106.805	74.2992
3582.74	46.4302	134.648	88.2173	130.005	120.718
3582.2	116.058	111.416	64.9927	139.27	116.058
3581.66	78.9081	83.5497	120.683	120.683	60.3415
3581.12	97.4603	120.665	92.8194	116.024	125.306
3580.58	83.5251	102.086	83.5251	129.928	55.6834
3580.05	139.188	111.35	88.1524	115.99	74.2336
3579.51	64.9449	32.4724	120.612	102.056	106.695
3578.97	106.679	125.232	139.147	129.871	111.318
3578.43	83.4759	190.14	125.214	69.5633	111.301
3577.89	46.3687	74.1899	125.195	139.106	97.3743
3577.35	50.9981	125.177	88.0875	125.177	78.8152
3576.81	92.7101	111.252	152.972	129.794	129.794
3576.27	50.983	139.045	92.6964	60.2527	101.966
3575.73	64.8779	37.0731	129.756	23.1707	125.122
3575.19	83.4022	134.37	166.804	115.836	115.836
3574.65	152.882	92.6555	74.1244	92.6555	64.8588
3574.11	60.2172	55.5851	88.0097	78.7456	134.331
3573.57	69.4711	125.048	46.3141	87.9968	101.891
3573.03	18.5229	60.1994	120.399	152.814	97.2453
3572.49	64.8206	50.9305	97.2309	125.011	101.861
3571.95	115.734	101.846	106.475	97.2166	115.734
3571.41	143.489	92.5736	92.5736	111.088	101.831
3570.87	74.048	124.956	101.816	129.584	69.42
3570.33	97.1736	138.819	134.192	120.31	87.919
3569.79	124.919	97.1593	134.172	143.426	92.5327
3569.25	74.0152	60.1374	143.405	157.282	74.0152
3568.71	41.6274	97.1307	92.5054	134.133	120.257
3568.17	32.3721	87.8672	83.2426	97.1164	115.615
3567.63	87.8543	180.332	83.2303	97.1021	157.213
3567.09	69.3484	101.711	124.827	147.943	83.2181
3566.55	92.4509	147.921	110.941	83.2058	83.2058
3566.01	97.0591	134.034	101.681	83.1936	110.925
3565.47	23.1059	120.151	64.6966	157.12	161.741
3564.93	0	115.513	97.0305	92.41	115.513
3564.38	32.3387	124.735	87.7766	101.636	170.933
3563.84	124.717	120.098	124.717	180.146	92.3828
3563.3	87.7507	138.554	87.7507	133.935	32.3292
3562.76	96.9733	92.3556	78.5022	46.1778	78.5022
3562.22	101.576	87.7248	133.896	87.7248	106.193
3561.68	83.0955	96.9447	133.876	83.0955	106.178
3561.14	55.3888	115.393	78.4675	120.009	120.009
3560.59	78.4559	115.376	143.067	83.071	64.6108
3560.05	166.117	69.2156	92.2875	106.131	143.046
3559.51	101.501	166.093	124.57	129.183	96.8876
3558.97	106.099	115.325	115.325	115.325	110.712
3558.43	73.7973	83.022	92.2467	129.145	119.921
3557.88	83.0098	101.456	147.573	101.456	129.126
3557.34	64.5536	133.718	101.441	147.551	110.663
3556.8	106.037	152.14	142.919	92.2059	119.868
3556.26	82.973	133.679	110.631	129.069	124.46
3555.72	110.614	78.3519	82.9608	110.614	64.5251
3555.17	73.732	87.5568	156.681	82.9486	69.1238
3554.63	82.9363	142.835	119.797	69.1136	69.1136
3554.09	82.9241	115.172	96.7448	115.172	87.531
3553.54	101.337	92.1243	147.399	119.762	73.6994
3553	78.2941	96.7162	115.138	110.533	110.533
3552.46	41.4437	128.936	87.4922	128.936	115.121
3551.92	73.6668	119.709	115.104	133.521	105.896
3551.37	110.484	105.88	138.105	110.484	92.0699
3550.83	50.631	138.084	105.865	101.262	101.262
3550.29	55.2256	142.666	147.268	151.871	110.451
3549.74	82.8262	69.0219	96.6306	138.044	105.834
3549.2	36.8062	119.62	119.62	115.019	115.019
3548.66	73.6016	142.603	119.603	115.003	115.003
3548.11	110.386	105.787	105.787	110.386	78.1902
3547.57	59.7836	142.561	101.172	87.3761	137.962
3547.03	59.7748	87.3632	133.344	160.932	124.148
3546.48	64.3634	45.9738	87.3503	78.1555	119.532
3545.94	114.918	114.918	101.128	142.498	105.724
3545.39	96.5166	96.5166	114.901	128.689	160.861
3544.85	114.884	105.693	110.288	137.86	147.051
3544.31	64.3254	91.8934	137.84	78.1094	128.651
3543.76	91.8798	133.226	73.5039	114.85	110.256
3543.22	55.1198	114.833	128.613	124.019	73.493
3542.67	68.8895	96.4454	59.7043	151.557	124.001
3542.13	64.2874	73.4713	114.799	96.4311	105.615
3541.58	73.4605	142.33	133.147	156.104	114.782
3541.04	68.859	105.584	96.4026	45.906	78.0402
3540.49	87.2085	119.338	133.108	87.2085	59.669
3539.95	105.553	91.7849	119.32	114.731	96.3742
3539.41	73.4171	96.3599	146.834	82.5942	82.5942
3538.86	73.4062	151.4	87.1699	68.8184	77.9941
3538.32	82.5698	114.68	178.901	169.727	105.506
3537.77	59.625	128.423	119.25	123.836	165.115
3537.23	32.101	123.818	137.576	100.889	128.404
3536.68	96.2888	105.459	82.5332	119.215	73.3629
3536.13	59.5985	174.211	36.676	100.859	110.028
3535.59	13.7515	132.931	146.682	96.2603	114.596
3535.04	59.5809	123.745	82.4967	146.661	91.663
3534.5	82.4845	82.4845	128.309	64.1546	114.562
3533.95	100.799	87.0541	183.272	137.454	155.781
3533.41	82.4601	132.852	160.339	100.785	68.7168
3532.86	41.224	151.155	114.511	41.224	114.511
3532.32	54.9572	100.755	105.335	100.755	82.4357
3531.77	96.1608	137.373	132.794	91.5817	82.4236
3531.22	36.6273	59.5193	146.509	119.039	91.5682
3530.68	91.5547	91.5547	123.599	100.71	123.599
3530.13	82.387	137.312	160.197	123.581	96.1182
3529.58	73.2221	123.562	73.2221	114.41	118.986
3529.04	45.757	109.817	118.968	105.241	105.241
3528.49	105.226	150.976	118.951	118.951	109.801
3527.95	118.933	155.528	109.784	109.784	132.656
3527.4	59.4578	137.21	137.21	150.931	118.916
3526.85	77.741	118.898	137.19	105.179	132.617
3526.31	41.1509	155.459	128.025	59.4402	96.0188
3525.76	27.4299	86.8613	91.4329	123.434	59.4314
3525.21	68.5646	146.271	118.845	82.2775	86.8484
3524.66	95.9762	132.539	150.82	91.4059	105.117
3524.12	63.9747	137.089	141.658	77.6835	159.937
3523.57	109.655	118.793	132.499	150.775	118.793
3523.02	95.9336	132.48	114.207	91.3654	91.3654
3522.48	50.2435	137.028	118.757	100.487	105.055
3521.93	86.7714	164.409	132.441	137.008	164.409
3521.38	82.1923	127.855	146.12	82.1923	95.8911
3520.83	31.959	86.7458	146.098	95.8769	82.1802
3520.29	114.122	86.7329	118.687	118.687	123.252
3519.74	63.899	114.105	123.234	109.541	118.67
3519.19	104.961	146.033	82.1437	114.089	100.398
3518.64	114.072	114.072	95.8202	141.449	136.886
3518.09	59.3085	109.493	63.8707	82.1194	136.866
3517.55	45.6152	141.407	127.722	132.284	123.161
3517	77.5343	127.704	127.704	91.2168	141.386
3516.45	72.9627	95.7635	173.286	100.324	100.324
3515.9	118.547	100.309	196.058	100.309	100.309
3515.35	50.147	168.676	132.206	63.8234	132.206
3514.8	86.6047	150.419	91.1628	100.279	82.0466
3514.26	95.7068	159.511	104.822	145.839	86.5919
3513.71	91.1359	104.806	164.045	164.045	82.0223
3513.16	100.235	68.3418	127.571	132.127	86.5663
3512.61	63.7762	141.219	150.33	91.1089	118.442
3512.06	91.0954	122.979	145.753	136.643	45.5477
3511.51	54.6492	118.407	145.731	109.298	141.177
3510.96	68.3013	204.904	132.049	122.942	100.175
3510.41	132.03	154.793	136.582	100.16	154.793
3509.86	50.0728	132.01	136.562	195.739	132.01
3509.32	77.3738	109.234	127.439	113.785	145.645
3508.77	109.217	118.319	113.768	131.971	95.5653
3508.22	18.2002	191.102	154.702	113.751	104.651
3507.67	77.3395	127.383	86.4382	104.636	90.9876
3507.12	90.9741	172.851	131.912	122.815	118.266
3506.57	59.1244	131.893	127.345	181.921	86.4126
3506.02	81.8525	72.7577	90.9472	109.137	145.515
3505.47	131.854	104.574	122.761	159.134	131.854
3504.92	45.4601	195.479	113.65	95.4663	81.8282
3504.37	45.4534	140.906	99.9975	154.542	140.906
3503.82	63.6253	118.161	95.438	104.527	122.706
3503.27	113.6	136.32	131.776	77.2479	81.7919
3502.72	68.1498	149.93	131.756	81.7798	168.103
3502.17	81.7676	136.279	158.993	113.566	140.822
3501.62	95.3815	140.801	163.511	109.007	190.763
3501.07	45.413	127.156	136.239	136.239	118.074
3500.52	81.7313	136.219	163.463	108.975	86.2719
3499.96	68.0993	186.138	172.518	118.039	108.959
3499.41	81.7071	81.7071	149.796	95.325	99.8642
3498.86	90.7722	163.39	108.927	113.465	172.467
3498.31	95.2967	113.448	122.524	204.207	113.448
3497.76	63.5217	117.969	117.969	122.506	68.059
3497.21	154.244	122.488	104.342	95.2685	127.025
3496.66	49.8951	145.15	113.398	99.7903	145.15
3496.11	58.9582	136.057	154.198	131.522	185.945
3495.56	18.1383	131.503	131.503	99.7607	149.641
3495.01	68.0086	95.212	145.085	81.6103	140.551
3494.45	104.264	190.396	126.931	95.1979	172.263
3493.9	86.1187	176.77	135.977	117.847	104.249
3493.35	81.574	135.957	140.489	163.148	176.744
3492.8	77.0307	104.218	122.343	122.343	158.593
3492.25	108.733	203.875	172.161	104.203	158.569
3491.7	117.777	113.247	104.187	122.307	86.0676
3491.14	49.8212	113.23	131.347	126.818	113.23
3490.59	72.4565	163.027	117.742	108.685	131.327
3490.04	122.252	149.419	131.308	131.308	108.669
3489.49	40.7447	162.979	95.071	144.87	117.707
3488.93	95.0569	113.163	158.428	149.375	126.743
3488.38	76.9394	162.931	149.353	85.9911	113.146
3487.83	122.18	131.23	135.755	126.705	104.079
3487.28	67.8676	140.26	85.9656	108.588	117.637
3486.72	108.572	58.8098	135.715	167.382	149.287
3486.17	99.5096	140.218	162.834	131.172	122.125
3485.62	94.9724	122.107	99.4948	149.242	113.062
3485.07	94.9583	117.567	108.524	162.786	131.133
3484.51	103.986	135.635	153.719	122.071	113.029
3483.96	90.4096	153.696	153.696	76.8482	94.9301
3483.41	112.995	112.995	122.035	108.475	185.312
3482.85	72.3062	108.459	94.9019	126.536	135.574
3482.3	99.4063	153.628	140.073	212.368	126.517
3481.75	67.767	140.052	90.356	135.534	180.712
3481.19	94.8597	176.168	130.997	144.548	144.548
3480.64	90.3292	76.7798	158.076	117.428	81.2963
3480.09	103.863	153.537	135.474	130.958	135.474
3479.53	72.2419	203.18	58.6965	108.363	139.969
3478.98	85.7745	63.2023	144.462	139.948	148.977
3478.43	121.872	153.468	171.524	144.441	171.524
3477.87	81.236	148.933	171.498	117.341	58.6704
3477.32	72.199	126.348	166.96	126.348	121.836
3476.76	67.6766	85.7236	135.353	126.33	139.865
3476.21	112.778	148.866	103.755	139.844	139.844
3475.65	117.271	166.886	135.313	130.802	180.417
3475.1	121.764	162.351	81.1757	171.371	117.254
3474.55	108.218	108.218	153.309	81.1637	157.818
3473.99	76.6432	193.862	103.694	112.711	121.727
3473.44	81.1396	126.217	126.217	130.725	130.725
3472.88	85.6346	94.6488	135.213	144.227	135.213
3472.33	126.18	135.192	121.673	175.75	108.154
3471.77	45.0575	130.667	103.632	135.172	99.1264
3471.22	72.0812	139.657	139.657	99.1117	157.678
3470.66	135.132	157.654	148.645	108.106	135.132
3470.11	76.5636	144.12	103.586	99.0823	81.0673
3469.55	67.5461	117.08	135.092	76.5522	126.086
3469	90.048	94.5505	175.594	103.555	103.555
3468.44	76.5295	157.561	130.55	144.055	121.547
3467.89	40.5096	148.535	148.535	139.533	157.537
3467.33	54.0048	148.513	166.515	193.517	90.0079
3466.78	125.992	157.49	116.993	188.989	116.993
3466.22	44.9906	179.962	157.467	121.475	166.465
3465.66	71.9743	125.955	152.945	80.9711	161.942
3465.11	85.4568	170.914	107.945	170.914	152.923
3464.55	94.4382	139.409	134.912	143.906	157.397
3464	76.4386	112.41	202.337	166.366	112.41
3463.44	107.897	134.872	103.402	170.837	103.402
3462.88	44.9505	94.3961	112.376	116.871	107.881
3462.33	89.8877	202.247	184.27	152.809	98.8765
3461.77	89.8743	148.293	139.305	170.761	166.268
3461.21	67.3957	116.819	166.243	116.819	143.778
3460.66	103.325	143.756	134.771	130.279	116.802
3460.1	44.9171	166.193	125.768	116.785	130.26
3459.54	71.8567	179.642	125.749	161.678	121.258
3458.99	22.4519	166.144	103.279	98.7883	121.24
3458.43	44.8971	157.14	116.732	139.181	139.181
3457.87	71.8247	116.715	143.649	152.628	89.7809
3457.32	107.721	193	134.651	125.675	116.698
3456.76	116.68	121.168	107.705	152.582	112.193
3456.2	67.3056	134.611	157.047	116.663	166.021
3455.65	121.132	165.996	139.078	125.619	134.591
3455.09	80.7428	152.514	112.143	157	89.7142
3454.53	94.1859	210.797	103.156	121.096	103.156
3453.97	53.8125	130.047	116.594	165.922	161.438
3453.42	107.609	165.897	134.511	152.446	152.446
3452.86	71.7287	170.356	138.974	183.805	89.6608
3452.3	121.024	121.024	138.954	138.954	85.1651
3451.74	98.5976	147.896	192.713	107.561	134.451
3451.19	94.1019	143.393	143.393	89.6209	156.836
3450.63	76.1664	188.176	156.813	165.774	170.254
3450.07	107.513	138.871	116.472	179.188	129.912
3449.51	89.5809	156.767	107.497	129.892	129.892
3448.95	76.1324	170.178	138.83	174.657	129.873
3448.39	44.7771	147.764	129.854	138.809	94.0319
3447.84	44.7705	102.972	120.88	116.403	116.403
3447.28	94.004	188.008	161.15	161.15	174.579
3446.72	98.4657	156.65	165.601	152.174	179.029
3446.16	125.301	174.527	152.152	107.401	120.826
3445.6	49.2182	85.0133	125.283	147.655	174.501
3445.04	71.5795	165.528	170.001	98.4218	116.317
3444.48	84.988	102.88	143.138	67.0958	138.665
3443.92	102.865	169.951	107.337	138.644	107.337
3443.37	116.265	174.397	107.321	174.397	138.623
3442.81	93.8922	156.487	174.371	156.487	160.958
3442.25	134.112	160.934	160.934	116.23	116.23
3441.69	98.3339	111.743	125.152	138.561	174.319
3441.13	67.0359	169.824	143.01	147.479	165.355
3440.57	102.773	178.736	142.989	218.951	134.052
3440.01	75.9514	209.983	160.838	192.112	102.758
3439.45	71.473	178.683	134.012	156.347	178.683
3438.89	98.2608	178.656	133.992	205.454	156.324
3438.33	84.849	183.095	174.164	133.972	142.904
3437.77	62.511	178.603	151.812	116.092	125.022
3437.21	120.539	147.325	93.7525	125.003	120.539
3436.65	66.9561	142.84	169.622	183.013	142.84
3436.09	116.04	178.523	165.134	124.966	133.892
3435.53	98.1731	124.948	160.647	129.41	169.572
3434.97	53.541	151.699	147.238	214.164	151.699
3434.41	111.527	138.294	98.1438	98.1438	133.833
3433.85	107.05	165.036	133.813	165.036	156.115
3433.29	98.1146	178.39	124.873	182.85	147.172
3432.73	57.9682	138.232	169.445	160.527	178.364
3432.17	31.209	142.67	156.045	164.962	142.67
3431.61	115.902	160.479	129.275	106.986	160.479
3431.05	124.799	182.741	124.799	133.713	133.713
3430.48	120.324	169.345	164.888	187.17	133.693
3429.92	66.8366	169.319	196.054	151.496	155.952
3429.36	142.563	227.211	169.294	138.108	93.5573
3428.8	93.5433	200.45	129.179	106.907	173.723
3428.24	44.5378	169.244	115.798	120.252	146.975
3427.68	80.1561	173.672	115.781	191.484	146.953
3427.12	44.5245	182.551	151.383	178.098	133.574
3426.55	106.843	160.264	160.264	164.716	120.198
3425.99	137.985	115.729	120.18	102.376	151.338
3425.43	66.757	169.118	146.865	169.118	133.514
3424.87	88.996	137.944	133.494	102.345	160.193
3424.31	66.7371	284.745	129.025	111.228	177.966
3423.75	129.006	124.557	129.006	151.248	111.212
3423.18	66.7172	142.33	142.33	164.569	160.121
3422.62	151.203	164.545	133.414	155.65	142.309
3422.06	71.1438	133.395	151.181	102.269	128.948
3421.5	120.037	146.712	173.387	164.495	115.591
3420.93	75.5677	191.142	164.471	142.245	128.91
3420.37	44.445	160.002	151.113	128.89	115.557
3419.81	75.5452	106.652	133.315	111.096	159.978
3419.25	53.3181	137.738	155.511	186.613	115.523
3418.68	93.2927	124.39	124.39	173.258	173.258
3418.12	88.837	186.558	164.348	133.255	155.465
3417.56	111.03	137.677	146.559	159.883	155.442
3417	111.013	204.264	164.299	146.537	119.894
3416.43	93.2371	142.076	195.354	164.275	159.835
3415.87	128.737	137.615	190.886	173.129	119.858
3415.31	97.6479	195.296	190.857	146.472	168.664
3414.74	97.6333	155.326	208.58	142.012	181.953
3414.18	93.1815	155.303	150.865	173.051	115.368
3413.62	115.35	173.026	164.153	141.97	159.716
3413.05	119.769	137.513	159.692	137.513	173
3412.49	168.539	181.844	159.668	119.751	159.668
3411.92	119.733	181.817	128.603	177.383	186.252
3411.36	133.017	199.526	146.319	128.583	164.055
3410.8	88.6649	110.831	119.698	181.763	208.363
3410.23	48.7584	146.275	164.006	119.68	119.68
3409.67	93.0704	150.685	190.573	132.958	163.981
3409.1	79.7627	141.8	155.094	190.544	128.507
3408.54	70.8896	137.349	141.779	141.779	115.196
3407.98	84.1689	141.758	172.768	146.188	177.198
3407.41	70.8685	159.454	172.742	159.454	146.166
3406.85	84.1438	159.43	159.43	128.43	119.573
3406.28	115.127	190.402	181.546	181.546	168.262
3405.72	88.546	177.092	146.101	137.246	123.964
3405.15	115.093	181.492	119.519	141.652	132.799
3404.59	88.5195	163.761	168.187	146.057	168.187
3404.02	97.3569	190.289	146.035	84.081	128.334
3403.46	101.767	185.836	172.562	181.411	150.438
3402.89	221.2	176.96	154.84	97.3279	123.872
3402.33	119.43	168.087	150.393	168.087	141.547
3401.76	84.0308	163.639	221.134	154.794	154.794
3401.2	88.4403	172.459	159.193	150.348	190.147
3400.63	61.899	190.118	194.54	110.534	207.804
3400.07	61.8897	198.931	159.145	137.042	163.566
3399.5	106.081	132.601	198.902	198.902	88.4007
3398.94	70.71	167.936	123.742	181.194	132.581
3398.37	92.793	163.492	207.68	163.492	136.98
3397.8	48.5986	194.394	185.558	159.05	150.214
3397.24	92.7653	150.191	106.017	163.444	167.861
3396.67	97.1682	181.086	145.752	198.753	167.836
3396.11	105.986	132.482	167.811	158.979	194.307
3395.54	97.1392	185.447	185.447	145.709	176.617
3394.97	97.1247	185.42	185.42	114.784	141.272
3394.41	39.7269	150.079	180.978	158.908	189.806
3393.84	79.4419	167.711	141.23	163.297	150.057
3393.27	88.2556	141.209	150.034	114.732	154.447
3392.71	70.5939	194.133	150.012	172.073	150.012
3392.14	105.875	207.339	141.167	163.224	185.281
3391.57	88.216	224.951	180.843	127.913	185.254
3391.01	70.5623	158.765	154.355	171.996	158.765
3390.44	97.0087	123.466	189.608	66.1423	114.647
3389.87	114.629	163.127	176.353	242.485	167.535
3389.31	83.7552	141.061	163.102	163.102	163.102
3388.74	96.9652	202.745	163.078	132.225	123.41
3388.17	61.6959	180.681	136.612	154.24	154.24
3387.6	92.53	163.029	154.217	158.623	171.841
3387.04	52.8664	180.627	163.005	167.41	180.627
3386.47	154.171	189.41	149.766	167.385	145.361
3385.9	66.0632	176.169	118.914	154.148	198.19
3385.33	88.0712	198.16	180.546	136.51	145.317
3384.77	136.49	132.087	162.907	140.893	132.087
3384.2	48.4247	158.481	127.665	158.481	162.883
3383.63	132.048	167.26	193.67	184.867	162.859
3383.06	149.631	176.037	136.429	184.839	198.042
3382.49	83.6051	176.011	202.412	162.81	158.41
3381.92	74.7934	189.183	189.183	131.988	180.384
3381.36	96.777	153.963	171.559	101.176	118.772
3380.79	114.356	184.728	162.737	171.533	162.737
3380.22	92.3504	184.701	127.531	140.724	189.098
3379.65	39.5728	197.864	175.879	123.115	149.497
3379.08	70.3412	202.231	153.871	180.249	246.194
3378.51	101.1	149.453	127.474	153.848	193.409
3377.94	127.455	153.825	167.01	145.035	118.665
3377.38	127.436	197.746	127.436	206.534	153.802
3376.81	83.4802	123.023	162.567	166.96	158.173
3376.24	123.005	197.687	144.97	158.149	144.97
3375.67	74.6704	166.91	193.265	149.341	158.126
3375.1	105.401	188.844	158.102	175.669	175.669
3374.53	65.866	215.162	149.296	144.905	166.86
3373.96	109.76	237.082	215.13	171.226	140.493
3373.39	52.677	175.59	188.759	131.693	223.877
3372.82	153.618	144.84	166.786	179.953	114.116
3372.25	96.5456	193.091	153.595	166.761	166.761
3371.68	78.9801	179.899	153.572	144.797	188.675
3371.11	122.839	201.808	171.098	127.227	179.872
3370.54	105.275	162.299	149.14	184.232	175.459
3369.97	92.1021	188.59	157.889	184.204	149.118
3369.4	57.007	197.332	171.021	179.791	206.102
3368.83	78.921	162.226	162.226	140.304	149.073
3368.26	122.748	197.273	153.435	166.586	140.283
3367.69	122.729	135.879	135.879	135.879	206.01
3367.12	92.0332	201.596	170.919	140.241	179.684
3366.55	140.22	214.712	153.366	157.748	245.385
3365.98	65.7183	210.299	148.961	170.868	179.63
3365.41	70.089	179.603	205.887	148.939	197.125
3364.84	91.9781	140.157	175.196	201.476	197.096
3364.27	87.585	170.791	188.308	201.446	144.515
3363.7	78.8147	192.658	140.115	179.522	175.144
3363.13	100.693	166.362	183.874	201.385	183.874
3362.55	109.432	188.223	170.714	131.319	170.714
3361.98	122.546	236.338	183.818	210.078	135.676
3361.41	153.159	210.047	218.799	188.167	126.903
3360.84	56.8792	258.144	240.643	166.262	192.514
3360.27	100.617	161.863	135.615	144.364	166.237
3359.7	122.472	174.96	196.83	157.464	161.838
3359.13	131.201	240.535	148.694	157.441	179.308
3358.55	118.063	148.672	161.79	174.908	144.299
3357.98	109.301	253.579	196.742	231.718	118.045
3357.41	96.1706	166.113	170.484	214.198	174.856
3356.84	104.898	231.649	179.2	209.795	183.571
3356.27	96.1418	131.102	192.284	196.654	135.472
3355.69	117.974	166.038	148.56	170.408	174.777
3355.12	74.2691	209.701	157.276	113.588	200.963
3354.55	131.044	192.197	200.933	179.093	196.565
3353.98	117.921	196.536	179.066	117.921	205.271
3353.4	117.904	222.707	152.838	183.406	183.406
3352.83	144.083	209.575	183.378	170.28	213.942
3352.26	82.9445	144.061	161.523	200.813	152.792
3351.69	117.851	170.229	174.594	113.486	165.864
3351.11	87.2838	170.203	183.296	196.389	170.203
3350.54	56.726	235.631	148.36	170.178	143.997
3349.97	87.2577	165.79	187.604	170.152	148.338
3349.39	117.78	130.867	178.851	213.749	200.663
3348.82	126.486	161.378	196.271	218.079	183.186
3348.25	95.9403	252.933	200.602	139.55	170.076
3347.67	122.088	183.131	174.411	196.212	196.212
3347.1	122.069	226.7	196.183	183.104	152.587
3346.53	100.256	161.282	191.794	204.871	169.999
3345.95	78.4495	226.632	196.124	156.899	200.482
3345.38	122.014	239.671	183.021	174.306	213.525
3344.81	74.069	191.708	174.28	156.852	209.136
3344.23	135.047	213.461	178.61	239.599	200.392
3343.66	104.537	209.073	169.872	143.738	209.073
3343.08	100.166	195.977	174.202	182.912	174.202
3342.51	104.505	239.491	143.695	148.049	169.821
3341.94	91.4284	174.149	195.918	139.32	148.027
3341.36	56.5901	235.066	182.829	178.476	143.652
3340.79	82.6962	217.621	156.687	161.04	174.097
3340.21	121.85	226.292	143.609	200.182	174.071
3339.64	91.3736	217.556	156.64	182.747	234.961
3339.06	78.3085	208.823	217.524	165.318	195.771
3338.49	121.795	187.042	182.692	156.593	204.442
3337.91	95.6817	182.665	126.126	230.506	213.109
3337.34	52.1822	139.152	147.849	169.592	252.214
3336.76	91.3051	221.741	178.262	191.306	165.219
3336.19	82.597	178.236	213.013	182.583	230.402
3335.61	173.862	208.635	186.902	143.436	186.902
3335.04	86.9181	204.258	195.566	191.22	182.528
3334.46	95.5956	182.501	169.465	182.501	156.429
3333.89	73.8582	156.406	173.784	178.129	238.953
3333.31	82.535	243.261	160.726	152.038	160.726
3332.74	69.4928	221.508	169.389	156.359	178.075
3332.16	82.5103	230.16	143.307	186.734	186.734
3331.59	82.4979	173.68	230.126	173.68	178.022
3331.01	78.1442	177.995	199.702	195.36	160.63
3330.43	47.7476	208.353	195.331	147.583	182.309
3329.86	86.8008	130.201	160.581	190.962	217.002
3329.28	121.503	182.254	225.648	190.933	229.988
3328.71	125.823	138.84	182.227	160.533	195.243
3328.13	91.0998	164.847	186.538	156.171	216.904
3327.55	95.4235	169.16	160.485	160.485	199.522
3326.98	65.0517	255.87	203.829	208.166	169.135
3326.4	60.7058	247.159	208.134	177.781	229.815
3325.82	134.4	208.103	225.445	186.426	151.742
3325.25	112.706	199.402	260.09	186.398	186.398
3324.67	95.3519	212.375	221.043	195.038	173.367
3324.09	60.6694	260.012	203.676	229.677	251.345
3323.52	138.652	216.644	190.647	164.649	181.981
3322.94	95.309	212.279	203.615	168.957	151.628
3322.36	116.953	220.91	181.926	177.595	186.258
3321.78	129.928	251.194	177.568	181.899	142.921
3321.21	86.6055	160.22	181.872	181.872	207.853
3320.63	95.2517	229.47	229.47	168.855	199.163
3320.05	95.2374	246.751	216.449	155.843	164.501
3319.47	116.865	173.133	168.805	194.775	220.744
3318.9	82.2258	207.728	225.039	125.503	194.745
3318.32	77.8864	220.678	220.678	160.1	177.408
3317.74	108.159	207.666	216.319	237.95	211.992
3317.16	142.749	216.286	177.355	203.309	155.726
3316.59	77.8513	211.929	185.978	185.978	177.328
3316.01	168.652	246.492	198.923	198.923	181.626
3315.43	95.123	203.217	198.894	185.922	229.16
3314.85	77.8162	185.894	190.217	229.126	168.602
3314.27	125.352	172.899	224.769	116.707	155.609
3313.69	121.011	233.378	185.838	177.195	207.448
3313.12	112.351	237.665	216.059	198.774	220.38
3312.54	77.7694	203.065	181.462	198.744	190.103
3311.96	107.997	194.394	207.354	224.634	185.755
3311.38	116.619	194.365	203.004	172.769	220.281
3310.8	69.0972	237.522	207.292	224.566	185.699
3310.22	116.584	202.943	159.763	189.989	155.445
3309.64	82.0283	224.498	215.864	198.595	207.229
3309.06	86.3326	202.882	194.248	185.615	220.148
3308.48	82.0036	198.535	220.115	246.011	181.271
3307.9	99.2526	168.298	207.136	189.875	155.352
3307.33	86.2937	258.881	189.846	189.846	185.531
3306.75	120.793	172.561	245.9	155.305	194.132
3306.17	120.775	263.116	202.729	168.222	168.222
3305.59	103.506	150.946	232.888	202.699	168.197
3305.01	107.802	228.541	176.796	159.547	206.98
3304.43	94.8517	241.441	206.949	163.835	181.08
3303.85	112.081	176.742	280.201	211.229	219.85
3303.27	77.5826	211.197	185.336	198.267	224.127
3302.69	103.428	180.999	249.951	172.38	185.308
3302.11	155.118	232.678	180.972	215.442	193.898
3301.53	94.7804	219.718	202.485	155.095	228.334
3300.95	73.2283	228.3	193.84	172.302	198.147
3300.37	81.8311	193.811	206.731	180.89	193.811
3299.78	124.881	202.394	241.15	198.088	228.231
3299.2	111.946	228.197	245.42	189.447	185.141
3298.62	99.014	223.858	210.943	198.028	176.503
3298.04	116.216	236.737	197.998	249.65	154.955
3297.46	116.199	189.361	228.094	180.754	219.487
3296.88	94.6663	210.848	215.151	176.424	228.06
3296.3	116.164	189.304	185.002	176.397	176.397
3295.72	111.845	159.164	180.672	202.181	202.181
3295.14	163.441	275.269	236.559	167.742	227.957
3294.56	167.717	197.82	223.622	163.416	206.42
3293.97	103.195	210.689	202.09	219.289	171.991
3293.39	64.487	210.657	223.555	159.068	146.17
3292.81	111.761	180.536	214.924	227.82	206.327
3292.23	124.637	214.892	184.807	210.594	223.487
3291.65	111.727	236.345	193.374	266.426	184.779
3291.07	124.6	244.903	236.31	214.827	214.827
3290.48	107.397	223.387	227.682	236.274	206.203
3289.9	154.629	206.172	309.258	214.762	184.696
3289.32	85.892	201.846	261.971	201.846	210.435
3288.74	107.349	210.404	218.992	167.464	171.758
3288.16	81.5729	201.785	210.372	8307.55	197.492
3287.57	68.6826	257.56	171.706	2558.43	214.633
3286.99	103.008	214.601	210.309	463.538	193.141
3286.41	94.4101	201.694	188.82	171.655	197.403
3285.83	124.431	266.025	227.408	158.757	167.338
3285.24	132.992	180.183	223.084	188.763	205.924
3284.66	124.393	240.208	227.34	184.445	188.735
3284.08	98.642	218.728	175.84	162.974	184.418
3283.49	85.7628	197.254	214.407	184.39	214.407
3282.91	90.0373	248.675	205.8	158.637	214.375
3282.33	162.9	252.924	201.482	222.916	227.203
3281.74	72.8654	265.744	192.879	154.303	175.734
3281.16	107.139	197.136	269.99	201.421	188.564
3280.58	111.408	304.229	209.961	192.821	218.53
3279.99	145.665	209.929	274.193	244.203	231.35
3279.41	162.777	179.912	209.897	227.032	175.628
3278.83	119.923	222.715	218.432	162.753	205.583
3278.24	85.6465	196.987	248.375	226.963	235.528
3277.66	145.577	235.492	239.774	171.267	252.619
3277.08	64.2155	192.647	201.209	235.457	188.366
3276.49	119.851	252.543	222.58	171.216	201.178
3275.91	119.833	265.344	213.987	213.987	209.708
3275.32	136.931	209.676	278.142	205.397	226.792
3274.74	115.518	278.1	231.037	218.201	179.695
3274.15	64.1672	256.669	149.723	183.946	243.835
3273.57	119.761	213.858	248.076	222.413	213.858
3272.98	124.019	200.996	162.508	218.103	213.826
3272.4	136.828	213.794	252.277	183.863	218.07
3271.82	85.5046	235.138	269.34	196.661	209.486
3271.23	94.0409	252.201	196.631	153.885	218.004
3270.65	132.492	260.71	239.341	235.067	247.889
3270.06	68.3728	222.211	235.031	166.659	213.665
3269.48	93.9984	234.996	252.087	179.451	243.541
3268.89	158.064	175.152	205.056	187.968	213.6
3268.3	123.87	230.654	234.925	196.483	187.94
3267.72	132.392	213.536	260.514	200.724	311.763
3267.13	81.1314	294.635	243.394	170.803	209.234
3266.55	106.736	256.166	239.088	213.472	209.202
3265.96	115.257	196.364	268.934	217.708	226.246
3265.38	102.435	247.552	200.603	256.089	315.843
3264.79	128.025	243.247	268.852	200.572	226.177
3264.21	102.405	243.211	217.61	213.343	230.41
3263.62	106.655	234.642	247.44	136.519	226.109
3263.03	85.3114	251.669	255.934	209.013	234.606
3262.45	140.743	213.246	204.716	234.571	255.895
3261.86	89.5499	230.271	226.007	217.478	234.535
3261.27	127.909	238.764	217.446	221.709	204.655
3260.69	110.838	281.358	251.517	213.15	225.939
3260.1	149.182	230.167	242.954	200.33	285.577
3259.51	72.449	272.749	208.824	230.132	174.73
3258.93	115.049	251.403	200.27	183.226	251.403
3258.34	106.511	204.5	242.844	195.979	166.156
3257.75	93.7151	178.911	264.106	195.95	268.366
3257.17	85.1827	281.103	234.252	212.957	200.179
3256.58	102.204	276.802	204.408	264.026	208.666
3255.99	80.8991	246.955	221.408	204.377	157.54
3255.41	153.259	246.918	246.918	217.118	234.146
3254.82	97.901	204.315	229.854	280.933	217.085
3254.23	106.398	242.587	225.564	212.796	268.123
3253.64	72.3397	182.977	251.061	268.083	208.509
3253.06	106.366	268.042	221.241	187.204	170.185
3252.47	106.35	272.256	255.24	182.922	208.446
3251.88	93.5737	208.414	178.641	233.934	191.401
3251.29	110.57	259.415	289.184	259.415	221.141
3250.71	136.066	233.864	267.88	212.603	178.587
3250.12	123.291	225.325	272.091	238.08	267.84
3249.53	93.5172	280.552	272.05	238.044	208.288
3248.94	114.754	250.758	272.009	182.756	221.007
3248.35	93.4889	233.722	276.217	144.483	178.479
3247.76	123.217	250.682	229.438	242.185	233.687
3247.18	123.198	267.637	242.148	182.673	250.645
3246.59	131.675	216.626	216.626	191.141	127.427
3246	118.914	250.569	216.593	237.828	237.828
3245.41	72.1869	220.807	212.314	225.053	216.561
3244.82	93.4042	216.528	229.265	216.528	212.282
3244.23	114.615	229.23	301.395	178.29	203.76
3243.64	101.865	280.128	174.019	203.729	229.196
3243.05	72.1433	224.917	246.136	199.455	250.38
3242.46	114.563	229.126	233.369	212.154	195.182
3241.88	97.5761	301.213	284.243	267.274	212.122
3241.29	101.803	262.992	220.574	182.397	233.299
3240.7	97.5466	203.576	241.746	245.987	271.434
3240.11	84.8103	267.153	233.228	237.469	203.545
3239.52	105.997	245.913	262.872	173.835	190.794
3238.93	101.742	250.115	267.072	195.005	224.679
3238.34	114.442	267.031	275.509	207.691	228.884
3237.75	122.901	300.895	233.087	186.47	220.374
3237.16	105.933	288.137	245.764	233.052	241.527
3236.57	114.39	216.07	194.887	241.49	203.36
3235.98	84.7206	216.038	194.857	220.274	207.566
3235.39	156.709	237.182	262.594	220.24	216.005
3234.8	135.512	220.207	237.146	215.972	160.92
3234.21	118.555	203.237	203.237	207.471	215.94
3233.62	135.471	270.942	254.008	228.607	228.607
3233.03	76.1909	283.6	279.367	207.409	237.038
3232.43	131.198	270.86	275.092	215.842	220.074
3231.84	105.789	291.977	253.893	249.661	236.967
3231.25	101.542	258.085	224.238	236.931	241.162
3230.66	160.75	283.428	228.434	236.895	236.895
3230.07	131.118	207.252	274.926	224.17	249.548
3229.48	93.0377	262.197	232.594	139.557	270.655
3228.89	160.677	241.016	241.016	181.819	224.102
3228.3	143.742	257.89	228.296	245.207	240.979
3227.71	131.039	236.716	253.624	207.126	278.987
3227.11	101.434	300.077	253.586	194.416	219.774
3226.52	105.645	232.418	223.967	215.515	232.418
3225.93	126.755	245.059	270.41	202.807	194.357
3225.34	88.7147	240.797	278.818	219.675	219.675
3224.75	126.716	270.328	329.462	215.417	211.194
3224.16	143.59	219.608	211.162	206.938	287.18
3223.56	109.787	274.469	223.797	211.13	253.356
3222.97	135.103	236.429	274.427	177.322	185.766
3222.38	135.082	215.287	249.058	227.951	299.713
3221.79	130.841	227.917	236.358	249.02	270.123
3221.19	139.261	253.202	219.442	219.442	219.442
3220.6	122.363	274.261	270.042	232.067	270.042
3220.01	101.25	312.188	257.344	194.063	286.876
3219.42	122.326	269.96	257.305	223.56	223.56
3218.82	118.09	244.614	291.006	126.524	219.309
3218.23	80.12	269.878	257.227	215.059	274.095
3217.64	126.486	248.756	265.621	274.053	177.081
3217.04	109.605	261.365	257.15	282.443	181.269
3216.45	118.018	311.905	295.045	236.036	223.391
3215.86	168.572	269.715	181.214	189.643	248.643
3215.26	160.119	273.887	303.383	231.751	235.965
3214.67	80.0473	282.272	341.254	286.485	210.651
3214.08	117.947	231.681	261.167	235.893	252.743
3213.48	143.199	223.222	290.61	202.163	244.281
3212.89	122.122	252.666	210.555	282.144	231.61
3212.3	122.103	239.996	298.943	206.313	235.786
3211.7	155.763	269.429	223.121	239.96	239.96
3211.11	126.276	256.76	273.597	227.296	260.97
3210.52	159.925	311.433	235.679	277.764	231.47
3209.92	122.029	218.811	260.89	244.059	269.306
3209.33	130.425	244.022	239.815	248.229	286.095
3208.73	151.439	277.638	323.911	218.745	340.737
3208.14	105.15	248.154	214.506	290.214	248.154
3207.54	142.982	281.759	269.143	210.268	285.965
3206.95	100.913	285.921	294.331	193.417	189.213
3206.35	92.4899	264.857	277.47	290.082	285.878
3205.76	126.103	239.597	273.224	256.41	205.969
3205.16	100.867	289.994	243.763	235.357	243.763
3204.57	155.48	264.737	277.344	235.322	264.737
3203.97	126.046	298.309	319.317	231.085	252.092
3203.38	126.027	273.059	239.451	214.246	180.639
3202.78	92.4058	252.016	235.215	256.216	235.215
3202.19	109.19	268.776	281.375	222.58	256.177
3201.59	134.368	247.74	239.342	264.536	235.143
3201	100.76	310.678	256.1	214.116	235.108
3200.4	130.129	239.27	251.863	251.863	264.456
3199.81	109.124	277.007	260.219	247.628	222.445
3199.21	100.715	276.965	276.965	260.18	197.233
3198.62	83.9162	264.336	285.315	264.336	293.707
3198.02	142.636	268.491	264.296	234.93	251.71
3197.42	130.031	251.672	268.45	285.228	230.699
3196.83	138.399	251.634	285.185	255.828	247.44
3196.23	134.184	285.142	314.495	234.823	218.05
3195.64	117.394	306.062	297.677	247.365	289.291
3195.04	88.0318	268.287	264.095	264.095	285.055
3194.44	96.4012	259.864	301.778	238.907	272.438
3193.85	108.959	259.825	272.397	276.587	310.113
3193.25	71.2314	276.546	276.546	217.884	222.074
3192.65	104.736	247.177	272.314	167.578	217.851
3192.06	125.664	305.783	242.951	280.65	280.65
3191.46	87.9517	272.231	263.855	268.043	276.42
3190.86	87.9384	301.503	280.565	268.003	259.628
3190.26	121.42	251.214	263.775	226.093	209.345
3189.67	92.0979	255.362	263.735	263.735	255.362
3189.07	138.126	242.767	297.18	230.21	263.695
3188.47	112.995	251.1	234.36	267.84	301.32
3187.88	146.453	276.168	213.403	225.956	230.14
3187.28	138.063	251.024	292.861	255.207	255.207
3186.68	117.127	280.267	330.464	238.436	309.549
3186.08	71.1018	263.495	250.948	200.758	217.488
3185.48	87.8183	259.273	276	242.546	280.182
3184.89	129.617	213.241	280.14	280.14	271.777
3184.29	129.597	301	263.375	234.111	275.917
3183.69	146.297	271.695	305.134	284.235	229.896
3183.09	146.275	284.191	246.578	213.144	284.191
3182.49	104.466	250.719	250.719	238.183	279.97
3181.9	129.519	263.215	267.393	233.969	233.969
3181.3	100.257	284.062	271.53	292.417	292.417
3180.7	154.54	258.958	271.489	267.312	221.368
3180.1	121.107	271.447	258.919	292.328	229.686
3179.5	116.913	300.634	292.284	292.284	258.88
3178.9	154.469	317.288	292.239	258.84	279.715
3178.3	141.923	225.407	271.324	271.324	267.149
3177.7	133.554	308.845	308.845	242.067	304.671
3177.11	112.669	300.452	279.587	250.377	233.685
3176.51	166.892	241.994	333.785	229.477	237.822
3175.91	108.464	287.846	266.987	221.099	292.017
3175.31	91.7629	287.802	258.605	237.749	191.868
3174.71	116.771	275.247	283.588	279.417	262.736
3174.11	87.5652	283.545	346.091	258.526	266.866
3173.51	83.3828	300.178	262.656	258.487	241.81
3172.91	100.044	291.795	229.268	220.931	237.605
3172.31	116.7	262.576	275.08	220.897	225.065
3171.71	154.188	283.372	258.369	258.369	258.369
3171.11	154.164	233.33	262.496	287.496	249.996
3170.51	95.8174	254.124	287.452	229.129	262.456
3169.91	129.126	249.92	308.235	179.11	254.086
3169.31	99.953	299.859	324.847	245.718	245.718
3168.71	145.743	308.141	320.634	262.337	241.516
3168.11	124.903	270.624	333.075	287.277	245.643
3167.51	120.721	312.211	258.094	299.722	220.629
3166.91	129.027	253.893	312.163	283.028	262.217
3166.31	166.462	337.085	228.885	274.662	224.723
3165.71	95.7009	241.333	332.873	278.781	312.068
3165.1	116.488	287.059	299.54	253.777	228.815
3164.5	116.47	316.133	291.175	220.461	241.259
3163.9	103.975	295.29	278.654	282.813	274.495
3163.3	108.118	261.978	307.72	228.711	232.869
3162.7	149.679	266.096	278.569	232.834	257.78
3162.1	66.5138	311.784	340.883	274.37	307.626
3161.5	108.069	278.484	295.11	249.389	303.423
3160.9	70.6495	278.442	278.442	261.819	315.845
3160.29	103.88	282.555	241.003	207.761	307.486
3159.69	153.72	245.121	319.903	253.43	265.894
3159.09	162.004	307.393	294.931	253.391	232.621
3158.49	74.7598	278.273	311.499	294.886	236.739
3157.89	95.5119	278.23	274.078	224.245	303.146
3157.28	107.954	282.34	282.34	211.755	269.884
3156.68	103.786	336.266	327.963	249.086	232.48
3156.08	153.579	294.706	315.46	249.048	265.651
3155.48	116.205	232.409	327.863	240.709	315.412
3154.87	99.5888	261.421	356.86	319.514	253.121
3154.27	87.1269	240.636	298.721	219.892	240.636
3153.67	95.4102	253.044	282.082	261.341	273.786
3153.07	124.429	327.663	360.844	203.234	257.154
3152.46	91.2341	273.702	344.202	331.761	261.261
3151.86	107.806	269.514	298.539	269.514	244.636
3151.26	82.9149	302.639	290.202	302.639	211.433
3150.65	95.3376	302.593	261.142	298.448	306.738
3150.05	107.757	277.68	232.091	256.958	232.091
3149.45	95.3086	273.494	298.357	223.768	281.782
3148.84	145.013	290.025	294.169	240.307	219.591
3148.24	120.135	294.124	294.124	260.983	265.126
3147.64	95.265	289.937	273.369	289.937	231.95
3147.03	74.5439	273.328	289.893	219.49	302.317
3146.43	128.362	293.99	289.849	202.894	289.849
3145.83	115.922	256.684	256.684	240.124	273.244
3145.22	124.183	347.713	256.645	240.087	260.784
3144.62	107.609	269.022	289.716	293.855	206.94
3144.01	124.145	264.843	293.81	273.12	206.909
3143.41	57.9256	268.94	355.829	281.353	252.39
3142.81	107.56	322.679	310.269	268.899	277.173
3142.2	103.407	326.767	306.085	268.859	297.813
3141.6	95.1201	351.531	264.682	227.461	281.225
3140.99	119.916	293.587	285.317	272.912	252.237
3140.39	99.2255	334.886	318.348	219.123	297.676
3139.78	103.344	314.166	301.765	301.765	264.561
3139.18	128.127	314.118	314.118	309.985	309.985
3138.57	123.975	289.275	247.95	276.878	268.613
3137.97	86.7694	301.627	314.023	227.253	342.946
3137.36	123.937	313.975	322.237	293.318	313.975
3136.76	86.7429	251.968	351.102	260.229	280.882
3136.15	144.55	322.139	301.489	268.449	305.619
3135.55	111.493	338.607	293.184	293.184	280.796
3134.94	107.347	280.754	396.358	301.397	255.981
3134.34	111.459	288.967	375.657	293.095	276.583
3133.73	99.0593	297.178	346.707	243.521	251.776
3133.12	115.552	297.133	326.02	239.357	268.245
3132.52	132.039	297.087	325.971	276.456	272.33
3131.91	136.144	321.795	309.419	247.535	330.047
3131.31	78.3741	321.746	284.622	263.997	272.247
3130.7	123.73	251.584	329.946	272.205	313.449
3130.09	131.958	338.143	251.545	309.277	321.648
3129.49	111.323	317.476	267.999	247.384	350.461
3128.88	107.183	284.448	333.918	177.265	300.938
3128.27	148.385	342.11	309.136	280.283	276.161
3127.67	111.272	325.573	383.27	255.513	292.604
3127.06	103.014	317.283	292.559	288.439	280.198
3126.45	115.358	259.555	325.474	300.754	226.596
3125.85	107.102	333.663	284.231	288.351	313.066
3125.24	172.984	329.493	333.612	308.9	296.544
3124.63	102.951	382.978	300.617	259.436	242.964
3124.03	111.17	321.158	391.154	209.988	279.984
3123.42	82.3357	263.474	308.759	304.642	337.576
3122.81	107.02	333.409	288.131	288.131	267.55
3122.2	172.852	390.975	296.318	288.087	296.318
3121.6	90.5278	341.537	399.145	292.158	251.009
3120.99	82.2854	283.885	296.228	250.971	362.056
3120.38	86.3865	357.887	271.5	292.069	279.728
3119.77	127.503	361.945	366.058	378.397	304.363
3119.17	106.922	291.98	390.677	312.542	283.755
3118.56	106.906	337.164	353.611	254.929	259.041
3117.95	139.779	316.557	304.224	222.001	300.113
3117.34	102.763	337.061	365.835	246.63	332.951
3116.73	160.285	345.23	324.68	283.582	263.032
3116.12	131.496	353.396	369.833	349.286	336.959
3115.52	131.476	353.342	353.342	341.016	295.821
3114.91	123.24	295.776	390.26	295.776	320.424
3114.3	147.865	295.731	345.019	320.375	377.878
3113.69	160.163	394.247	332.646	283.365	287.472
3113.08	90.3345	402.399	357.232	303.853	320.277
3112.47	102.637	275.068	357.178	279.173	295.595
3111.86	131.356	344.808	332.494	283.235	283.235
3111.25	102.606	385.798	402.215	287.296	250.358
3110.64	205.18	328.289	332.392	287.253	262.631
3110.04	127.192	373.371	328.239	295.415	303.621
3109.43	82.0471	361.007	356.905	361.007	274.858
3108.82	135.357	328.138	389.664	283.019	319.935
3108.21	127.134	311.684	360.897	332.189	328.088
3107.6	147.617	397.746	385.445	258.33	340.339
3106.99	135.295	336.188	323.888	319.788	295.189
3106.38	122.977	401.724	356.632	237.755	327.938
3105.77	127.056	389.367	331.986	295.099	299.198
3105.16	118.841	336.034	336.034	303.25	331.936
3104.55	81.9469	315.496	393.345	385.15	376.956
3103.94	77.8377	413.769	389.188	311.351	315.447
3103.33	188.42	356.36	446.474	348.168	339.976
3102.72	139.246	348.115	475.074	323.542	356.306
3102.11	135.13	393.105	368.536	339.872	298.923
3101.5	126.921	323.443	331.631	331.631	339.82
3100.88	135.088	331.581	360.236	343.862	347.955
3100.27	163.719	368.367	315.158	298.786	286.507
3099.66	159.601	388.772	356.033	335.572	286.464
3099.05	106.385	339.612	376.438	355.979	409.171
3098.44	126.824	331.378	425.473	315.014	294.558
3097.83	159.528	319.056	400.865	306.785	364.051
3097.22	110.426	400.804	433.523	380.355	339.456
3096.61	139.033	339.405	372.118	351.672	294.423
3096	200.341	339.353	384.327	335.264	359.796
3095.38	163.518	298.421	380.18	367.917	310.685
3094.77	114.445	306.55	396.472	347.424	420.996
3094.16	118.515	359.631	420.931	314.677	400.498
3093.55	98.0661	363.662	359.576	294.198	400.436
3092.94	122.564	416.717	404.461	339.093	392.204
3092.32	98.0361	383.975	334.957	375.805	371.72
3091.71	159.284	334.905	388	338.99	302.232
3091.1	159.26	371.606	383.857	363.439	338.938
3090.49	130.655	396.047	424.628	330.72	334.803
3089.88	134.717	330.669	404.152	363.328	326.587
3089.26	110.206	355.109	379.599	334.701	346.946
3088.65	151	314.244	371.379	330.568	346.893
3088.04	97.9312	334.598	387.644	355	346.84
3087.43	122.395	371.266	375.345	293.749	314.148
3086.81	146.852	416.08	407.922	387.526	371.209
3086.2	134.594	395.624	407.859	383.388	371.152
3085.59	97.8713	403.719	415.953	383.329	420.031
3084.97	93.7789	342.497	403.657	334.342	309.878
3084.36	97.8413	436.209	350.598	342.445	354.675
3083.75	134.511	354.62	379.077	346.468	403.534
3083.13	163.019	374.944	468.679	313.811	342.34
3082.52	105.946	362.662	350.437	330.063	395.26
3081.91	114.078	448.165	411.497	293.344	309.641
3081.29	158.87	391.066	382.919	329.962	362.551
3080.68	158.846	456.174	378.787	415.444	338.057
3080.06	122.171	374.657	395.018	333.933	395.018
3079.45	150.654	407.173	362.384	411.245	394.958
3078.84	101.778	329.76	447.822	276.835	407.111
3078.22	101.762	358.203	431.471	325.639	350.062
3077.61	93.6068	459.894	382.567	366.288	362.218
3076.99	113.939	419.132	480.17	394.716	410.993
3076.38	154.607	382.45	455.685	362.107	394.656
3075.76	146.448	414.935	451.547	313.235	382.391
3075.15	101.684	370.131	439.276	305.053	357.929
3074.54	154.536	414.808	451.409	345.674	357.874
3073.92	109.785	443.208	329.356	357.819	418.811
3073.31	130.096	414.681	418.747	382.157	390.288
3072.69	158.53	434.942	361.774	369.904	443.072
3072.08	142.249	443.004	390.169	382.04	434.875
3071.46	113.782	422.618	422.618	312.9	386.045
3070.85	125.953	414.427	446.931	316.915	398.175
3070.23	113.747	389.989	434.676	369.677	365.615
3069.61	146.224	361.497	467.103	333.065	393.991
3069	129.957	406.114	442.665	393.931	397.992
3068.38	101.513	381.689	418.234	365.447	337.023
3067.77	105.557	430.349	430.349	357.271	430.349
3067.15	162.371	458.698	381.572	405.928	381.572
3066.54	121.76	442.394	434.276	340.927	422.1
3065.92	125.799	405.803	413.919	393.629	353.049
3065.3	97.3779	474.717	430.086	332.708	393.569
3064.69	133.874	373.225	381.338	336.714	328.6
3064.07	137.91	365.055	470.516	385.336	348.83
3063.45	137.889	429.888	417.721	328.499	308.222
3062.84	162.197	474.426	450.097	446.042	336.559
3062.22	150.009	425.702	474.354	393.267	397.322
3061.6	141.879	389.153	433.744	295.919	397.261
3060.99	121.592	510.686	478.261	368.829	368.829
3060.37	178.307	466.031	417.401	356.615	389.034
3059.75	145.865	397.078	397.078	352.508	376.819
3059.14	141.792	449.683	401.068	336.249	417.273
3058.52	137.72	433.412	417.209	388.855	396.956
3057.9	105.299	453.595	457.645	425.245	368.546
3057.28	141.727	437.328	441.377	376.588	433.279
3056.67	133.608	473.699	412.969	364.384	453.456
3056.05	64.7695	416.953	449.338	368.376	469.579
3055.43	117.377	461.412	433.079	392.605	376.415
3054.81	137.593	404.685	412.779	315.654	392.544
3054.2	173.988	436.993	477.455	392.484	396.53
3053.58	113.277	376.242	517.838	392.424	392.424
3052.96	153.71	432.814	465.174	384.274	315.509
3052.34	125.375	436.792	404.437	396.348	396.348
3051.72	80.8749	448.856	424.593	412.462	481.206
3051.11	141.509	444.744	456.873	384.097	412.399
3050.49	125.318	396.166	448.718	432.548	408.293
3049.87	121.257	452.691	412.272	456.733	456.733
3049.25	96.9904	432.415	448.581	432.415	379.879
3048.63	153.545	448.512	464.674	484.877	363.658
3048.01	137.361	476.723	412.083	399.963	460.563
3047.39	145.419	383.744	420.098	456.453	403.941
3046.77	141.357	391.762	387.723	424.072	428.111
3046.16	222.099	460.351	436.122	359.397	407.855
3045.54	145.352	436.055	452.205	347.229	427.98
3044.92	157.44	448.099	512.69	419.84	399.656
3044.3	149.343	464.175	476.284	419.776	395.558
3043.68	92.8208	456.033	516.568	439.89	419.711
3043.06	177.543	435.787	391.402	411.577	455.963
3042.44	92.7923	451.858	439.755	379.238	403.445
3041.82	201.691	467.924	475.992	367.078	427.586
3041.2	137.129	467.852	463.819	399.288	411.387
3040.58	165.336	475.846	423.422	375.031	370.998
3039.96	141.119	491.9	487.868	483.836	411.261
3039.34	108.846	524.076	435.386	439.417	439.417
3038.72	76.5839	415.165	459.503	447.411	407.104
3038.1	209.566	447.343	475.553	439.282	487.644
3037.48	157.15	394.89	427.126	402.949	451.303
3036.86	136.982	479.436	463.321	398.859	463.321
3036.24	136.961	459.221	467.278	455.193	398.797
3035.62	116.801	447.068	511.51	414.847	487.344
3035	124.838	463.107	495.323	382.567	398.675
3034.37	144.95	531.485	438.878	390.561	450.957
3033.75	165.057	406.604	422.707	458.939	466.991
3033.13	177.107	458.869	523.271	438.743	398.491
3032.51	136.835	450.749	474.896	354.16	462.823
3031.89	156.933	454.704	502.991	366.177	474.823
3031.27	173.002	414.401	506.937	406.354	382.214
3030.65	144.817	518.927	478.7	442.496	494.791
3030.03	128.706	470.582	462.538	418.295	482.649
3029.4	128.687	410.188	486.596	426.274	482.574
3028.78	152.792	490.542	498.584	466.417	418.167
3028.16	132.667	486.446	462.325	442.224	438.204
3027.54	136.666	426.078	478.332	418.038	526.568
3026.92	148.702	434.05	462.183	450.126	474.24
3026.29	128.588	506.314	518.369	421.928	454.075
3025.67	132.586	405.792	502.218	429.899	474.094
3025.05	132.565	453.936	457.953	498.124	421.798
3024.43	144.594	518.13	473.948	457.882	457.882
3023.8	160.636	469.86	518.05	425.685	437.732
3023.18	84.3208	397.512	513.955	457.741	401.528
3022.56	128.469	529.935	441.612	453.656	433.583
3021.94	120.421	441.545	513.797	417.46	413.446
3021.31	132.443	449.503	513.718	401.342	489.638
3020.69	144.461	477.524	541.729	465.486	405.293
3020.07	176.536	485.475	481.463	505.536	481.463
3019.44	164.474	437.261	509.47	461.331	473.366
3018.82	128.351	513.402	501.369	449.227	441.205
3018.2	124.32	501.292	509.313	433.117	477.23
3017.57	132.321	473.147	553.342	441.069	465.128
3016.95	172.391	477.083	445.011	420.956	469.065
3016.33	156.331	533.129	529.12	473.002	416.883
3015.7	136.268	488.96	488.96	420.826	420.826
3015.08	160.29	536.972	544.987	420.762	432.783
3014.46	152.252	520.863	476.79	436.724	444.737
3013.83	140.211	464.698	520.783	504.759	432.65
3013.21	168.227	508.686	496.67	484.654	392.53
3012.58	124.148	500.599	532.637	452.541	496.594
3011.96	160.167	512.534	548.572	400.417	376.392
3011.33	84.0747	520.462	548.487	420.373	488.434
3010.71	148.109	456.335	496.365	492.362	444.326
3010.08	152.088	456.265	528.307	460.267	456.265
3009.46	160.068	564.241	556.237	464.198	444.19
3008.84	192.052	540.147	484.132	404.11	516.141
3008.21	124.015	444.053	488.058	444.053	500.059
3007.59	163.994	503.982	507.982	415.985	487.983
3006.96	123.977	539.898	555.895	439.917	475.91
3006.33	139.952	475.837	575.802	463.841	415.857
3005.71	127.936	467.767	467.767	515.744	495.754
3005.08	183.88	507.669	499.675	495.677	507.669
3004.46	147.881	531.572	543.562	467.623	483.611
3003.83	119.885	515.505	527.494	383.632	471.548
3003.21	135.849	503.439	575.359	455.493	531.408
3002.58	123.843	571.276	495.372	483.387	427.458
3001.96	103.852	515.267	583.171	451.358	479.318
3001.33	159.748	515.188	543.144	467.263	487.232
3000.7	147.744	519.102	527.088	427.261	423.267
3000.08	143.729	507.044	558.946	479.097	495.067
2999.45	139.715	506.966	506.966	487.007	487.007
2998.82	119.737	498.906	550.792	470.967	443.028
2998.2	143.663	506.81	530.754	482.866	490.847
2997.57	131.67	586.532	486.782	542.642	570.572
2996.95	171.544	490.696	586.442	474.739	534.58
2996.32	111.686	558.43	578.374	458.71	494.609
2995.69	147.562	482.569	522.45	474.592	462.628
2995.06	151.527	498.444	530.345	514.395	470.532
2994.44	123.595	550.198	633.924	514.315	466.472
2993.81	215.262	502.277	558.086	562.072	506.263
2993.18	163.414	577.928	514.157	458.357	486.257
2992.56	155.419	498.137	534.003	510.093	537.988
2991.93	151.41	549.859	513.998	470.169	502.045
2991.3	155.371	549.774	629.451	422.29	537.822
2990.67	195.18	545.706	561.639	470.024	545.706
2990.05	175.236	601.379	573.5	477.917	505.795
2989.42	179.191	609.25	589.34	469.879	521.646
2988.79	139.349	505.639	513.602	485.732	561.379
2988.16	123.405	585.177	529.446	453.811	481.677
2987.53	119.406	549.266	557.226	525.384	473.642
2986.91	210.917	561.12	596.936	473.569	485.508
2986.28	194.969	505.328	541.138	445.643	537.159
2985.65	147.199	501.271	584.817	505.25	521.163
2985.02	182.976	540.971	525.06	525.06	521.083
2984.39	127.268	493.163	568.728	521.002	572.705
2983.76	143.154	548.758	644.194	489.11	564.664
2983.13	151.084	532.769	532.769	540.721	548.673
2982.51	151.061	532.687	612.193	484.984	520.761
2981.88	139.113	520.681	600.174	500.808	461.061
2981.25	170.884	520.601	635.848	572.263	512.653
2980.62	174.831	492.706	540.388	464.892	540.388
2979.99	170.831	556.195	580.032	520.44	500.576
2979.36	123.139	556.11	552.137	428.999	544.193
2978.73	131.063	615.598	559.995	532.194	528.223
2978.1	131.043	508.286	579.764	488.431	547.996
2977.47	127.052	555.852	551.882	524.089	611.437
2976.84	158.79	539.887	571.645	543.857	496.22
2976.21	198.457	603.31	619.187	480.267	591.403
2975.58	138.899	563.532	619.091	523.847	551.626
2974.95	158.717	599.156	571.381	539.637	567.413
2974.32	150.758	571.293	559.391	480.045	579.227
2973.69	150.735	567.238	610.871	539.471	595.005
2973.06	166.576	563.184	602.845	519.557	579.048
2972.43	142.757	606.717	634.476	515.511	467.926
2971.8	130.84	535.256	622.483	471.818	507.502
2971.17	130.82	622.387	523.281	539.138	547.066
2970.54	162.509	661.927	574.727	479.6	598.509
2969.91	186.262	582.565	467.637	523.119	550.86
2969.28	150.572	590.399	606.249	519.076	538.888
2968.65	190.166	590.308	570.499	515.034	594.27
2968.01	146.564	594.178	566.45	526.838	594.178
2967.38	138.62	578.244	554.481	510.914	578.244
2966.75	126.719	597.955	633.594	550.435	550.435
2966.12	102.943	665.171	558.269	475.122	582.025
2965.49	138.556	574.018	688.821	534.43	613.605
2964.86	166.241	625.385	613.51	478.934	581.845
2964.23	146.428	561.968	609.458	518.435	621.331
2963.59	158.276	577.709	637.062	538.139	585.622
2962.96	114.733	636.964	577.619	593.444	538.056
2962.33	130.538	589.397	628.954	553.796	597.308
2961.7	174.023	624.902	680.273	494.384	549.755
2961.07	162.133	632.714	612.942	553.625	632.714
2960.43	138.385	600.985	648.432	573.309	624.709
2959.8	181.849	577.173	608.799	616.706	565.313
2959.17	118.579	569.179	608.705	537.558	624.516
2958.54	177.841	616.515	596.755	434.722	549.331
2957.9	177.813	671.739	620.371	565.051	596.663
2957.27	130.376	651.882	616.324	525.456	647.931
2956.64	142.207	612.279	628.08	600.428	643.88
2956	157.983	635.882	631.932	552.941	548.991
2955.37	150.061	631.834	588.396	619.988	556.804
2954.74	213.211	671.22	611.995	592.253	540.925
2954.1	165.805	659.273	596.109	588.214	556.632
2953.47	142.097	619.7	647.33	663.119	580.229
2952.84	114.449	651.176	607.765	580.139	568.299
2952.2	189.404	627.4	607.671	536.644	599.779
2951.57	142.031	603.631	611.522	544.452	619.413
2950.94	185.401	635.096	698.211	591.704	579.87
2950.3	177.484	646.83	658.662	564.004	627.109
2949.67	189.287	697.995	615.182	642.786	646.73
2949.03	161.657	650.572	678.173	583.544	555.944
2948.4	153.748	638.645	701.721	611.049	630.761
2947.77	134.016	662.196	650.371	571.538	614.896
2947.13	133.995	658.153	666.035	571.45	606.919
2946.5	216.723	665.932	701.396	614.706	579.242
2945.86	141.833	618.551	709.167	626.431	610.671
2945.23	141.811	657.847	642.09	610.577	598.759
2944.59	153.605	649.868	665.623	547.465	582.912
2943.96	173.271	649.768	637.954	574.946	693.086
2943.32	165.37	626.043	685.104	563.045	665.417
2942.69	161.407	681.061	645.63	598.389	684.998
2942.05	137.766	677.019	677.019	625.849	704.572
2941.42	173.164	550.977	708.399	582.461	558.848
2940.78	184.942	629.59	696.484	625.656	594.176
2940.15	157.373	700.311	712.114	625.559	637.362
2939.51	192.752	672.667	696.269	538.92	672.667
2938.88	173.057	696.161	617.499	633.231	605.699
2938.24	129.773	758.973	585.943	637.066	629.201
2937.6	180.867	750.992	688.082	570.125	644.831
2936.97	157.251	676.181	676.181	656.525	636.869
2936.33	161.158	695.73	727.176	581.74	624.978
2935.7	208.294	664.182	715.273	628.811	703.482
2935.06	172.896	687.656	719.091	640.502	616.925
2934.42	223.945	691.478	762.197	561.826	585.399
2933.79	157.13	707.084	695.299	636.376	683.515
2933.15	168.888	616.639	730.54	659.843	648.06
2932.51	157.081	647.96	687.23	612.616	636.179
2931.88	219.879	687.123	643.933	596.816	624.301
2931.24	208.068	761.607	706.646	647.759	628.13
2930.6	153.083	749.714	702.611	604.481	671.21
2929.97	219.777	678.955	682.88	659.332	631.86
2929.33	176.579	674.926	753.406	580.75	667.078
2928.69	196.169	702.285	674.821	678.745	690.515
2928.06	219.675	713.944	666.871	596.261	659.026
2927.42	156.887	611.858	792.277	604.013	611.858
2926.78	199.999	756.86	752.939	623.527	717.645
2926.14	188.206	725.375	729.296	592.063	666.561
2925.51	196.017	705.661	737.024	623.334	666.458
2924.87	168.549	729.07	705.552	654.596	584.04
2924.23	160.684	678.009	791.663	623.141	642.737
2923.59	180.252	752.356	740.6	623.044	654.393
2922.95	199.813	732.649	744.403	638.62	720.896
2922.32	172.361	697.28	752.122	650.272	759.957
2921.68	168.418	775.506	720.672	665.838	728.506
2921.04	164.476	740.141	763.638	650.071	728.393
2920.4	195.774	638.224	802.674	642.139	673.463
2919.76	152.68	712.507	779.06	661.614	689.018
2919.12	183.971	771.111	716.311	638.026	692.826
2918.48	172.201	751.423	751.423	716.2	637.927
2917.85	203.479	759.133	806.089	684.785	633.915
2917.21	129.111	762.927	770.752	669.029	700.328
2916.57	179.945	801.928	739.338	715.867	680.66
2915.93	176.006	840.916	797.892	660.999	657.088
2915.29	195.531	801.679	731.288	735.198	703.913
2914.65	222.871	742.904	785.914	660.794	645.154
2914.01	179.833	684.148	719.332	656.782	731.061
2913.37	187.623	742.674	805.215	730.947	715.312
2912.73	211.043	719.109	777.732	734.742	660.486
2912.09	140.673	820.595	812.78	636.938	636.938
2911.45	214.884	726.7	804.84	648.56	718.886
2910.81	203.132	781.277	714.868	656.273	742.213
2910.17	175.76	734.286	796.779	695.229	691.323
2909.53	214.784	753.698	812.276	671.69	773.224
2908.89	167.896	745.772	737.963	667.681	671.585
2908.25	206.91	749.56	757.368	671.481	691.001
2907.61	156.134	690.894	788.478	663.57	675.28
2906.97	257.581	831.286	764.939	659.565	632.245
2906.33	206.814	729.701	835.059	749.212	725.799
2905.69	191.175	682.769	768.603	663.261	780.308
2905.05	202.848	811.394	823.097	690.465	655.357
2904.41	226.219	764.464	768.364	772.265	744.962
2903.76	183.287	752.646	721.448	709.749	756.546
2903.12	155.965	811.016	690.144	721.336	697.942
2902.48	183.23	806.992	721.224	729.022	705.63
2901.84	233.874	873.131	845.845	662.644	732.806
2901.2	253.325	822.33	810.638	709.309	682.028
2900.56	241.595	736.475	802.719	724.785	767.649
2899.92	206.493	779.218	822.075	790.906	744.153
2899.27	210.356	814.156	857.007	767.411	786.888
2898.63	183.059	794.556	759.502	681.604	743.922
2897.99	175.242	786.644	794.432	677.604	708.758
2897.35	210.258	798.202	805.99	661.924	763.159
2896.71	221.905	782.506	794.185	759.148	786.399
2896.06	179.053	864.126	762.922	685.073	770.707
2895.42	229.62	735.561	782.263	774.479	782.263
2894.78	182.889	786.033	848.293	735.447	805.489
2894.14	143.954	754.786	809.255	688.645	801.473
2893.49	225.623	731.328	809.129	766.339	754.668
2892.85	221.698	801.224	820.672	707.878	785.667
2892.21	209.997	731.101	886.654	699.99	731.101
[truncated: 3,313 more rows]
