# Supplementary material for: Unraveling the electronegativity-dominated intermediate adsorption on high-entropy alloy electrocatalysts
Source: Nat Commun. 2022 May 13;13:2662. doi: 10.1038/s41467-022-30379-4 (PMC9106752; doi:10.1038/s41467-022-30379-4)
Supplement: Supplementary file 3 — Source Data [file 41467_2022_30379_MOESM3_ESM.zip › Source Data/Figure 7.xlsx]

## Sheet: a
FeCoNiCrRu/CNFs		FeCoNiMnRu/CNFs		FeCoNiCuRu/CNFs
Potential (V vs. RHE)	j (mA cm-2)	Potential (V vs. RHE)	j (mA cm-2)	Potential (V vs. RHE)	j (mA cm-2)
0.17	-11.5292	0.1855	-64.6831	0.17	-46.0236
0.169	-11.2022	0.1845	-58.7331	0.169	-44.7484
0.168	-10.8811	0.1835	-53.2179	0.168	-43.4929
0.167	-10.5657	0.1825	-48.1155	0.167	-42.2571
0.166	-10.2563	0.1815	-43.4047	0.166	-41.041
0.165	-9.95263	0.1805	-39.0651	0.165	-39.8447
0.164	-9.65482	0.1795	-35.0767	0.164	-38.668
0.163	-9.36284	0.1785	-31.4204	0.163	-37.511
0.162	-9.0767	0.1775	-28.0775	0.162	-36.3738
0.161	-8.79638	0.1765	-25.0302	0.161	-35.2563
0.16	-8.5219	0.1755	-22.2611	0.16	-34.1584
0.159	-8.25325	0.1745	-19.7535	0.159	-33.0803
0.158	-7.99044	0.1735	-17.4914	0.158	-32.0219
0.157	-7.73346	0.1725	-15.4592	0.157	-30.9831
0.156	-7.48231	0.1715	-13.6421	0.156	-29.9641
0.155	-7.23699	0.1705	-12.0257	0.155	-28.9648
0.154	-6.99751	0.1695	-10.5962	0.154	-27.9852
0.153	-6.76386	0.1685	-9.34036	0.153	-27.0253
0.152	-6.53604	0.1675	-8.24558	0.152	-26.0851
0.151	-6.31405	0.1665	-7.29968	0.151	-25.1647
0.15	-6.0979	0.1655	-6.49103	0.15	-24.2639
0.149	-5.88758	0.1645	-5.80854	0.149	-23.3828
0.148	-5.68309	0.1635	-5.24158	0.148	-22.5215
0.147	-5.48444	0.1625	-4.78005	0.147	-21.6798
0.146	-5.29162	0.1615	-4.41432	0.146	-20.8579
0.145	-5.10463	0.1605	-4.13523	0.145	-20.0556
0.144	-4.92347	0.1595	-3.93408	0.144	-19.2731
0.143	-4.74815	0.1585	-3.80262	0.143	-18.5103
0.142	-4.57866	0.1575	-3.73306	0.142	-17.7672
0.141	-4.415	0.1565	-3.71803	0.141	-17.0438
0.14	-4.25717	0.1555	-3.75057	0.14	-16.3401
0.139	-4.10518	0.1545	-3.82415	0.139	-15.6561
0.138	-3.95902	0.1535	-3.93263	0.138	-14.9918
0.137	-3.8187	0.1525	-4.07027	0.137	-14.3472
0.136	-3.6842	0.1515	-4.23171	0.136	-13.7223
0.135	-3.55554	0.1505	-4.41196	0.135	-13.1172
0.134	-3.43271	0.1495	-4.60637	0.134	-12.5317
0.133	-3.31572	0.1485	-4.81068	0.133	-11.9659
0.132	-3.20455	0.1475	-5.02095	0.132	-11.4199
0.131	-3.09922	0.1465	-5.23356	0.131	-10.8935
0.13	-2.99973	0.1455	-5.44523	0.13	-10.3869
0.129	-2.90606	0.1445	-5.65298	0.129	-9.89999
0.128	-2.81823	0.1435	-5.85414	0.128	-9.43277
0.127	-2.73623	0.1425	-6.04631	0.127	-8.98525
0.126	-2.66007	0.1415	-6.22739	0.126	-8.55745
0.125	-2.58973	0.1405	-6.39554	0.125	-8.14935
0.124	-2.52523	0.1395	-6.54918	0.124	-7.76095
0.123	-2.46656	0.1385	-6.68699	0.123	-7.39227
0.122	-2.41373	0.1375	-6.80787	0.122	-7.04329
0.121	-2.69735	0.1365	-6.91097	0.121	-7.28397
0.12	-2.90783	0.1355	-6.99565	0.12	-7.44115
0.119	-3.06549	0.1345	-7.06147	0.119	-7.54037
0.118	-3.18641	0.1335	-7.1082	0.118	-7.6015
0.117	-3.28074	0.1325	-7.13581	0.117	-7.63608
0.116	-3.35629	0.1315	-7.14442	0.116	-7.65291
0.115	-3.41815	0.1305	-7.13433	0.115	-7.65747
0.114	-3.46974	0.1295	-7.10602	0.114	-7.65205
0.113	-3.51418	0.1285	-7.06008	0.113	-7.64064
0.112	-3.55288	0.1275	-6.99728	0.112	-7.62388
0.111	-3.58716	0.1265	-6.91848	0.111	-7.60352
0.11	-3.61857	0.1255	-6.82469	0.11	-7.58124
0.109	-3.64747	0.1245	-6.71699	0.109	-7.55688
0.108	-3.67469	0.1235	-6.39376	0.108	-7.53181
0.107	-3.70048	0.1225	-6.16742	0.107	-7.50679
0.106	-3.72495	0.1215	-5.9924	0.106	-7.4825
0.105	-3.74895	0.1205	-5.85077	0.105	-7.45895
0.104	-3.77203	0.1195	-5.73506	0.104	-7.43504
0.103	-3.79443	0.1185	-5.64133	0.103	-7.41132
0.102	-3.81673	0.1175	-5.56571	0.102	-7.38907
0.101	-3.83833	0.1165	-5.50546	0.101	-7.36708
0.1	-3.85984	0.1155	-5.45799	0.1	-7.34679
0.099	-3.88119	0.1145	-5.42103	0.099	-7.32759
0.098	-3.90195	0.1135	-5.39253	0.098	-7.30874
0.097	-3.92287	0.1125	-5.37075	0.097	-7.29205
0.096	-3.94341	0.1115	-5.35487	0.096	-7.27603
0.095	-3.96349	0.1105	-5.34358	0.095	-7.26088
0.094	-3.98352	0.1095	-5.33578	0.094	-7.24699
0.093	-4.00341	0.1085	-5.33159	0.093	-7.23432
0.092	-4.02334	0.1075	-5.32987	0.092	-7.22298
0.091	-4.0432	0.1065	-5.33035	0.091	-7.21284
0.09	-4.06271	0.1055	-5.33299	0.09	-7.20351
0.089	-4.08261	0.1045	-5.33704	0.089	-7.19593
0.088	-4.10214	0.1035	-5.34249	0.088	-7.18886
0.087	-4.12167	0.1025	-5.3493	0.087	-7.18284
0.086	-4.14137	0.1015	-5.357	0.086	-7.17837
0.085	-4.16072	0.1005	-5.36579	0.085	-7.17424
0.084	-4.18006	0.0995	-5.37529	0.084	-7.17133
0.083	-4.19946	0.0985	-5.38581	0.083	-7.16922
0.082	-4.21861	0.0975	-5.39676	0.082	-7.16736
0.081	-4.23802	0.0965	-5.40822	0.081	-7.16703
0.08	-4.25729	0.0955	-5.4204	0.08	-7.16732
0.079	-4.2764	0.0945	-5.43309	0.079	-7.16829
0.078	-4.29577	0.0935	-5.4459	0.078	-7.17049
0.077	-4.31484	0.0925	-5.45963	0.077	-7.17318
0.076	-4.33394	0.0915	-5.47349	0.076	-7.17686
0.075	-4.35307	0.0905	-5.48754	0.075	-7.18142
0.074	-4.37183	0.0895	-5.50201	0.074	-7.18626
0.073	-4.39075	0.0885	-5.51673	0.073	-7.19238
0.072	-4.40936	0.0875	-5.53175	0.072	-7.19863
0.071	-4.42785	0.0865	-5.54719	0.071	-7.20546
0.07	-4.44658	0.0855	-5.56275	0.07	-7.21357
0.069	-4.46494	0.0845	-5.5784	0.069	-7.22164
0.068	-4.48336	0.0835	-5.59433	0.068	-7.23058
0.067	-4.50177	0.0825	-5.61063	0.067	-7.24013
0.066	-4.51975	0.0815	-5.62708	0.066	-7.24957
0.065	-4.53803	0.0805	-5.64372	0.065	-7.26026
0.064	-4.55596	0.0795	-5.66082	0.064	-7.27082
0.063	-4.57387	0.0785	-5.67819	0.063	-7.28163
0.062	-4.59208	0.0775	-5.69516	0.062	-7.29333
0.061	-4.61016	0.0765	-5.71254	0.061	-7.30525
0.06	-4.62843	0.0755	-5.72968	0.06	-7.31763
0.059	-4.64678	0.0745	-5.7469	0.059	-7.3306
0.058	-4.66478	0.0735	-5.76479	0.058	-7.34341
0.057	-4.6833	0.0725	-5.7826	0.057	-7.35745
0.056	-4.70159	0.0715	-5.80088	0.056	-7.37105
0.055	-4.71997	0.0705	-5.81968	0.055	-7.38501
0.054	-4.73866	0.0695	-5.83857	0.054	-7.39987
0.053	-4.75722	0.0685	-5.85771	0.053	-7.41445
0.052	-4.77605	0.0675	-5.8771	0.052	-7.4298
0.051	-4.79517	0.0665	-5.8968	0.051	-7.44552
0.05	-4.81418	0.0655	-5.91679	0.05	-7.461
0.049	-4.83378	0.0645	-5.93668	0.049	-7.47759
0.048	-4.85352	0.0635	-5.95719	0.048	-7.49436
0.047	-4.87326	0.0625	-5.97788	0.047	-7.51103
0.046	-4.89362	0.0615	-5.99868	0.046	-7.52853
0.045	-4.91401	0.0605	-6.01991	0.045	-7.54604
0.044	-4.93467	0.0595	-6.04136	0.044	-7.56411
0.043	-4.95567	0.0585	-6.06288	0.043	-7.58246
0.042	-4.97686	0.0575	-6.08517	0.042	-7.60107
0.041	-4.9988	0.0565	-6.10747	0.041	-7.62079
0.04	-5.021	0.0555	-6.13015	0.04	-7.64045
0.039	-5.04358	0.0545	-6.15343	0.039	-7.66031
0.038	-5.06704	0.0535	-6.17694	0.038	-7.68129
0.037	-5.09059	0.0525	-6.20099	0.037	-7.70191
0.036	-5.1148	0.0515	-6.22526	0.036	-7.72343
0.035	-5.1398	0.0505	-6.25026	0.035	-7.74571
0.034	-5.1652	0.0495	-6.27585	0.034	-7.76787
0.033	-5.19166	0.0485	-6.30174	0.033	-7.79134
0.032	-5.21857	0.0475	-6.3285	0.032	-7.8148
0.031	-5.24618	0.0465	-6.35587	0.031	-7.83871
0.03	-5.27488	0.0455	-6.38325	0.03	-7.86359
0.029	-5.30425	0.0445	-6.41188	0.029	-7.88873
0.028	-5.33467	0.0435	-6.44104	0.028	-7.91469
0.027	-5.36615	0.0425	-6.47096	0.027	-7.94131
0.026	-5.39845	0.0415	-6.50211	0.026	-7.96813
0.025	-5.43219	0.0405	-6.53382	0.025	-7.99635
0.024	-5.46677	0.0395	-6.56662	0.024	-8.02467
0.023	-5.50268	0.0385	-6.60069	0.023	-8.05373
0.022	-5.54033	0.0375	-6.63563	0.022	-8.08409
0.021	-5.57932	0.0365	-6.6719	0.021	-8.11474
0.02	-5.62019	0.0355	-6.70929	0.02	-8.14661
0.019	-5.66319	0.0345	-6.74843	0.019	-8.1794
0.018	-5.70797	0.0335	-6.78887	0.018	-8.21259
0.017	-5.75521	0.0325	-6.83061	0.017	-8.24766
0.016	-5.8049	0.0315	-6.87433	0.016	-8.28336
0.015	-5.85664	0.0305	-6.9203	0.015	-8.31984
0.014	-5.91145	0.0295	-6.96793	0.014	-8.35803
0.013	-5.96884	0.0285	-7.01936	0.013	-8.39698
0.012	-6.02945	0.0275	-7.07566	0.012	-8.43743
0.011	-6.09335	0.0265	-7.13843	0.011	-8.47912
0.01	-6.16041	0.0255	-7.20698	0.01	-8.52177
0.009	-6.2312	0.0245	-7.28006	0.009	-8.56592
0.008	-6.30532	0.0235	-7.35662	0.008	-8.61098
0.007	-6.38318	0.0225	-7.43297	0.007	-8.65744
0.006	-6.46531	0.0215	-7.50843	0.006	-8.70604
0.005	-6.55131	0.0205	-7.58323	0.005	-8.75551
0.004	-6.64165	0.0195	-7.65926	0.004	-8.80696
0.003	-6.73667	0.0185	-7.73837	0.003	-8.86025
0.002	-6.83607	0.0175	-7.82389	0.002	-8.91453
0.001	-6.94082	0.0165	-7.91818	0.001	-8.97071
0	-7.05045	0.0155	-8.02022	0	-9.02825
-0.001	-7.1652	0.0145	-8.12865	-0.001	-9.08787
-0.002	-7.28591	0.0135	-8.24771	-0.002	-9.14965
-0.003	-7.41286	0.0125	-8.37981	-0.003	-9.21358
-0.004	-7.54589	0.0115	-8.51962	-0.004	-9.27747
-0.005	-7.68508	0.0105	-8.66043	-0.005	-9.34193
-0.006	-7.83063	0.0095	-8.79992	-0.006	-9.40749
-0.007	-7.98281	0.0085	-8.93702	-0.007	-9.47517
-0.008	-8.14165	0.0075	-9.07168	-0.008	-9.54198
-0.009	-8.30733	0.0065	-9.20647	-0.009	-9.61164
-0.01	-8.48147	0.0055	-9.34264	-0.01	-9.68413
-0.011	-8.6634	0.0045	-9.48489	-0.011	-9.75857
-0.012	-8.85337	0.0035	-9.62553	-0.012	-9.8355
-0.013	-9.05129	0.0025	-9.76963	-0.013	-9.91502
-0.014	-9.25507	0.0015	-9.92148	-0.014	-9.99284
-0.015	-9.4687	0.0005	-10.0861	-0.015	-10.0732
-0.016	-9.69198	-0.0005	-10.2663	-0.016	-10.1553
-0.017	-9.92491	-0.0015	-10.4577	-0.017	-10.2397
-0.018	-10.1664	-0.0025	-10.6631	-0.018	-10.3272
-0.019	-10.4194	-0.0035	-10.8923	-0.019	-10.4156
-0.02	-10.6846	-0.0045	-11.1401	-0.02	-10.5063
-0.021	-10.9634	-0.0055	-11.4061	-0.021	-10.5994
-0.022	-11.2515	-0.0065	-11.6866	-0.022	-10.6938
-0.023	-11.5516	-0.0075	-11.9984	-0.023	-10.7909
-0.024	-11.8627	-0.0085	-12.3344	-0.024	-10.8881
-0.025	-12.185	-0.0095	-12.6892	-0.025	-10.9862
-0.026	-12.5201	-0.0105	-13.0613	-0.026	-11.0882
-0.027	-12.8701	-0.0115	-13.4647	-0.027	-11.1894
-0.028	-13.2347	-0.0125	-13.894	-0.028	-11.2928
-0.029	-13.6104	-0.0135	-14.3503	-0.029	-11.3987
-0.03	-13.9959	-0.0145	-14.8321	-0.03	-11.5056
-0.031	-14.3883	-0.0155	-15.3375	-0.031	-11.6143
-0.032	-14.7823	-0.0165	-15.866	-0.032	-11.7227
-0.033	-15.1959	-0.0175	-16.4277	-0.033	-11.8329
-0.034	-15.6277	-0.0185	-17.0238	-0.034	-11.94
-0.035	-16.0731	-0.0195	-17.6475	-0.035	-12.0486
-0.036	-16.5325	-0.0205	-18.3148	-0.036	-12.159
-0.037	-17.0044	-0.0215	-19.0203	-0.037	-12.2716
-0.038	-17.4901	-0.0225	-19.7619	-0.038	-12.385
-0.039	-17.986	-0.0235	-20.5478	-0.039	-12.5008
-0.04	-18.4805	-0.0245	-21.3676	-0.04	-12.6173
-0.041	-18.9896	-0.0255	-22.2276	-0.041	-12.7341
-0.042	-19.5143	-0.0265	-23.1383	-0.042	-12.8536
-0.043	-20.0507	-0.0275	-24.0861	-0.043	-12.9762
-0.044	-20.583	-0.0285	-25.0724	-0.044	-13.0948
-0.045	-21.1358	-0.0295	-26.1026	-0.045	-13.2156
-0.046	-21.6663	-0.0305	-27.1697	-0.046	-13.3361
-0.047	-22.1998	-0.0315	-28.2792	-0.047	-13.4595
-0.048	-22.7579	-0.0325	-29.454	-0.048	-13.583
-0.049	-23.336	-0.0335	-30.6754	-0.049	-13.7096
-0.05	-23.9174	-0.0345	-31.9343	-0.05	-13.835
-0.051	-24.5087	-0.0355	-33.2472	-0.051	-13.9587
-0.052	-25.1083	-0.0365	-34.6179	-0.052	-14.0852
-0.053	-25.7203	-0.0375	-36.0225	-0.053	-14.2139
-0.054	-26.3589	-0.0385	-37.4531	-0.054	-14.3406
-0.055	-27.0002	-0.0395	-38.9286	-0.055	-14.464
-0.056	-27.6388	-0.0405	-40.4774	-0.056	-14.5884
-0.057	-28.2916	-0.0415	-42.06	-0.057	-14.7119
-0.058	-28.9608	-0.0425	-43.6652	-0.058	-14.8372
-0.059	-29.652	-0.0435	-45.2981	-0.059	-14.9622
-0.06	-30.3508	-0.0445	-46.9686	-0.06	-15.0893
-0.061	-31.0583	-0.0455	-48.6677	-0.061	-15.2197
-0.062	-31.7846	-0.0465	-50.4145	-0.062	-15.3427
-0.063	-32.526	-0.0475	-52.1866	-0.063	-15.4644
-0.064	-33.2706	-0.0485	-53.9809	-0.064	-15.5901
-0.065	-34.0276	-0.0495	-55.8231	-0.065	-15.7181
-0.066	-34.795	-0.0505	-57.698	-0.066	-15.8407
-0.067	-35.5745	-0.0515	-59.6175	-0.067	-15.9662
-0.068	-36.3755	-0.0525	-61.5444	-0.068	-16.0849
-0.069	-37.1809	-0.0535	-63.4898	-0.069	-16.2126
-0.07	-37.9886	-0.0545	-65.453	-0.07	-16.3453
-0.071	-38.8112	-0.0555	-67.4261	-0.071	-16.4808
-0.072	-39.6444	-0.0565	-69.4275	-0.072	-16.6144
-0.073	-40.5076	-0.0575	-71.452	-0.073	-16.7553
-0.074	-41.3591	-0.0585	-73.5069	-0.074	-16.9015
-0.075	-42.1584	-0.0595	-75.6079	-0.075	-17.0387
-0.076	-42.9904	-0.0605	-77.7507	-0.076	-17.1854
-0.077	-43.8568	-0.0615	-79.915	-0.077	-17.3369
-0.078	-44.7353	-0.0625	-82.097	-0.078	-17.4871
-0.079	-45.6193	-0.0635	-84.3257	-0.079	-17.6355
-0.08	-46.5298	-0.0645	-86.5556	-0.08	-17.7703
-0.081	-47.4601	-0.0655	-88.7819	-0.081	-17.9098
-0.082	-48.4066	-0.0665	-91.0365	-0.082	-18.0658
-0.083	-49.3726	-0.0675	-93.3354	-0.083	-18.2269
-0.084	-50.3533	-0.0685	-95.6532	-0.084	-18.3974
-0.085	-51.3456	-0.0695	-97.9655	-0.085	-18.573
-0.086	-52.3578	-0.0705	-100.268	-0.086	-18.7393
-0.087	-53.3815	-0.0715	-102.567	-0.087	-18.9096
-0.088	-54.4169	-0.0725	-104.89	-0.088	-19.0902
-0.089	-55.4406	-0.0735	-107.227	-0.089	-19.278
-0.09	-56.4329	-0.0745	-109.578	-0.09	-19.4646
-0.091	-57.4592	-0.0755	-111.947	-0.091	-19.6543
-0.092	-58.5144	-0.0765	-114.317	-0.092	-19.8505
-0.093	-59.5712	-0.0775	-116.723	-0.093	-20.0437
-0.094	-60.6379	-0.0785	-119.207	-0.094	-20.2366
-0.095	-61.7193	-0.0795	-121.695	-0.095	-20.4159
-0.096	-62.8179	-0.0805	-124.169	-0.096	-20.5968
-0.097	-63.9185	-0.0815	-126.576	-0.097	-20.7876
-0.098	-65.0404	-0.0825	-128.982	-0.098	-20.9905
-0.099	-66.1554	-0.0835	-131.348	-0.099	-21.2011
-0.1	-67.268	-0.0845	-133.693	-0.1	-21.413
-0.101	-68.4075	-0.0855	-136.036	-0.101	-21.6342
-0.102	-69.5398	-0.0865	-138.537	-0.102	-21.8553
-0.103	-70.6874	-0.0875	-140.912	-0.103	-22.0832
-0.104	-71.8461	-0.0885	-143.185	-0.104	-22.3057
-0.105	-73.0189	-0.0895	-145.39	-0.105	-22.5429
-0.106	-74.2131	-0.0905	-147.507	-0.106	-22.7833
-0.107	-75.4222	-0.0915	-149.548	-0.107	-23.0282
-0.108	-76.6504	-0.0925	-151.539	-0.108	-23.2768
-0.109	-77.8908	-0.0935	-153.493	-0.109	-23.5111
-0.11	-79.1535	-0.0945	-155.423	-0.11	-23.7543
-0.111	-80.4153	-0.0955	-157.327	-0.111	-23.9905
-0.112	-81.6945	-0.0965	-159.223	-0.112	-24.2396
-0.113	-83.0022	-0.0975	-161.061	-0.113	-24.4974
-0.114	-84.314	-0.0985	-162.886	-0.114	-24.7679
-0.115	-85.6278	-0.0995	-164.708	-0.115	-25.0426
-0.116	-86.9633	-0.1005	-166.536	-0.116	-25.3144
-0.117	-88.3099	-0.1015	-168.368	-0.117	-25.5669
-0.118	-89.6546	-0.1025	-170.211	-0.118	-25.8328
-0.119	-91.0018	-0.1035	-172.092	-0.119	-26.1108
-0.12	-92.3614	-0.1045	-173.999	-0.12	-26.3959
-0.121	-93.7307	-0.1055	-175.922	-0.121	-26.6798
-0.122	-95.1026	-0.1065	-177.931	-0.122	-26.9666
-0.123	-96.4814	-0.1075	-179.939	-0.123	-27.2646
-0.124	-97.8306	-0.1085	-181.947	-0.124	-27.5712
-0.125	-99.1708	-0.1095	-183.997	-0.125	-27.85
-0.126	-100.505	-0.1105	-186.054	-0.126	-28.1411
-0.127	-101.85	-0.1115	-188.141	-0.127	-28.4443
-0.128	-103.204	-0.1125	-190.282	-0.128	-28.7585
-0.129	-104.572	-0.1135	-192.493	-0.129	-29.0743
-0.13	-105.927	-0.1145	-194.738	-0.13	-29.3725
-0.131	-107.258	-0.1155	-197.039	-0.131	-29.6854
-0.132	-108.589	-0.1165	-199.421	-0.132	-30.0072
-0.133	-109.924	-0.1175	-201.839	-0.133	-30.3327
-0.134	-111.247	-0.1185	-204.353	-0.134	-30.6431
-0.135	-112.574	-0.1195	-206.946	-0.135	-30.9487
-0.136	-113.884	-0.1205	-209.542	-0.136	-31.2689
-0.137	-115.212	-0.1215	-212.111	-0.137	-31.5962
-0.138	-116.526	-0.1225	-214.755	-0.138	-31.909
-0.139	-117.822	-0.1235	-217.572	-0.139	-32.2344
-0.14	-119.11	-0.1245	-220.467	-0.14	-32.5722
-0.141	-120.41	-0.1255	-223.317	-0.141	-32.9192
-0.142	-121.712	-0.1265	-226.165	-0.142	-33.2745
-0.143	-123.035	-0.1275	-229.079	-0.143	-33.6337
-0.144	-124.377	-0.1285	-232.009	-0.144	-33.9728
-0.145	-125.712	-0.1295	-235.099	-0.145	-34.3301
-0.146	-127.034	-0.1305	-238.325	-0.146	-34.6998
-0.147	-128.36	-0.1315	-241.519	-0.147	-35.0636
-0.148	-129.682	-0.1325	-244.777	-0.148	-35.4239
-0.149	-131.008	-0.1335	-248.082	-0.149	-35.7703
-0.15	-132.329	-0.1345	-251.48	-0.15	-36.1242
-0.151	-133.63	-0.1355	-254.945	-0.151	-36.4963
-0.152	-134.953	-0.1365	-258.416	-0.152	-36.847
-0.153	-136.313	-0.1375	-261.946	-0.153	-37.2103
-0.154	-137.63	-0.1385	-265.688	-0.154	-37.5709
-0.155	-138.946	-0.1395	-269.492	-0.155	-37.9388
-0.156	-140.285	-0.1405	-273.318	-0.156	-38.3296
-0.157	-141.676	-0.1415	-277.175	-0.157	-38.7002
-0.158	-143.018	-0.1425	-281.044	-0.158	-39.0693
-0.159	-144.344	-0.1435	-284.886	-0.159	-39.4495
-0.16	-145.697	-0.1445	-288.715	-0.16	-39.8553
-0.161	-147.089	-0.1455	-292.543	-0.161	-40.2748
-0.162	-148.451	-0.1465	-296.369	-0.162	-40.6922
-0.163	-149.805	-0.1475	-300.21	-0.163	-41.0503
-0.164	-151.147	-0.1485	-304.068	-0.164	-41.4251
-0.165	-152.475	-0.1495	-307.936	-0.165	-41.8445
-0.166	-153.888	-0.1505	-311.83	-0.166	-42.2689
-0.167	-155.29	-0.1515	-315.753	-0.167	-42.7068
-0.168	-156.483	-0.1525	-319.705	-0.168	-43.1498
-0.169	-157.502	-0.1535	-323.695	-0.169	-43.601
-0.17	-158.351	-0.1545	-327.721	-0.17	-43.9926
-0.171	-159.123	-0.1555	-331.759	-0.171	-44.3577
-0.172	-159.943	-0.1565	-335.819	-0.172	-44.8044
-0.173	-160.793	-0.1575	-339.911	-0.173	-45.2302
-0.174	-161.637	-0.1585	-344.015	-0.174	-45.6082
-0.175	-162.561	-0.1595	-348.117	-0.175	-46.029
-0.176	-163.549	-0.1605	-352.235	-0.176	-46.4897
-0.177	-164.588	-0.1615	-356.379	-0.177	-46.9993
-0.178	-165.682	-0.1625	-360.525	-0.178	-47.5174
-0.179	-166.877	-0.1635	-364.634	-0.179	-48.0431
-0.18	-168.163	-0.1645	-368.73	-0.18	-48.5977
-0.181	-169.582	-0.1655	-372.822	-0.181	-49.1374
-0.182	-170.982	-0.1665	-376.903	-0.182	-49.6831
-0.183	-172.406	-0.1675	-380.957	-0.183	-50.2269
-0.184	-173.97	-0.1685	-384.99	-0.184	-50.7397
-0.185	-175.553	-0.1695	-388.975	-0.185	-51.3075
-0.186	-177.278	-0.1705	-392.927	-0.186	-51.8901
-0.187	-178.988	-0.1715	-396.847	-0.187	-52.342
-0.188	-180.827	-0.1725	-400.702	-0.188	-52.8292
-0.189	-182.783	-0.1735	-404.499	-0.189	-53.3807
-0.19	-184.808	-0.1745	-408.214	-0.19	-53.9344
-0.191	-186.954	-0.1755	-411.88	-0.191	-54.4267
-0.192	-189.187	-0.1765	-415.487	-0.192	-55.0267
-0.193	-191.476	-0.1775	-419.036	-0.193	-55.69
-0.194	-193.686	-0.1785	-422.538	-0.194	-56.3986
-0.195	-195.847	-0.1795	-425.979	-0.195	-57.0108
-0.196	-198.034	-0.1805	-429.362	-0.196	-57.5498
-0.197	-200.249	-0.1815	-432.683	-0.197	-58.1804
-0.198	-202.482	-0.1825	-435.919	-0.198	-58.8581
-0.199	-204.746	-0.1835	-439.068	-0.199	-59.5839
-0.2	-207.062	-0.1845	-442.143	-0.2	-60.295
-0.201	-209.39	-0.1855	-445.151	-0.201	-61.0533
-0.202	-211.841	-0.1865	-448.056	-0.202	-61.7821
-0.203	-214.232	-0.1875	-450.901	-0.203	-62.49
-0.204	-216.645	-0.1885	-453.701	-0.204	-63.2445
-0.205	-219.108	-0.1895	-456.427	-0.205	-64.0122
-0.206	-221.649	-0.1905	-459.057	-0.206	-64.762
-0.207	-224.248	-0.1915	-461.608	-0.207	-65.5034
-0.208	-226.956	-0.1925	-464.108	-0.208	-66.2851
-0.209	-229.673	-0.1935	-466.573	-0.209	-67.0691
-0.21	-232.459	-0.1945	-469.007	-0.21	-67.9039
-0.211	-235.258	-0.1955	-471.387	-0.211	-68.7341
-0.212	-238.074	-0.1965	-473.725	-0.212	-69.5271
-0.213	-240.898	-0.1975	-476.023	-0.213	-70.3821
-0.214	-243.768	-0.1985	-478.274	-0.214	-71.2453
-0.215	-246.766	-0.1995	-480.499	-0.215	-72.1189
-0.216	-249.857	-0.2005	-482.655	-0.216	-73.0065
-0.217	-253.096	-0.2015	-484.677	-0.217	-73.854
-0.218	-256.438	-0.2025	-486.608	-0.218	-74.7239
-0.219	-259.64	-0.2035	-488.458	-0.219	-75.6436
-0.22	-262.57	-0.2045	-490.283	-0.22	-76.5852
-0.221	-265.504	-0.2055	-492.02	-0.221	-77.5251
-0.222	-268.476	-0.2065	-493.705	-0.222	-78.5413
-0.223	-271.545	-0.2075	-495.316	-0.223	-79.554
-0.224	-274.633	-0.2085	-496.826	-0.224	-80.5479
-0.225	-277.822	-0.2095	-498.016	-0.225	-81.5467
-0.226	-281.108	-0.2105	-499.13	-0.226	-82.4828
-0.227	-284.437	-0.2115	-500.163	-0.227	-83.381
-0.228	-287.821	-0.2125	-501.091	-0.228	-84.3844
-0.229	-291.252	-0.2135	-501.946	-0.229	-85.1947
-0.23	-294.646	-0.2145	-502.737	-0.23	-86.1423
-0.231	-298.06	-0.2155	-503.449	-0.231	-87.1225
-0.232	-301.452	-0.2165	-504.083	-0.232	-88.0612
-0.233	-304.885	-0.2175	-504.631	-0.233	-89.0027
-0.234	-308.379	-0.2185	-505.099	-0.234	-89.9886
-0.235	-311.894	-0.2195	-505.47	-0.235	-91.0274
-0.236	-315.438	-0.2205	-505.808	-0.236	-92.0902
-0.237	-319.022	-0.2215	-506.083	-0.237	-93.1232
-0.238	-322.57	-0.2225	-506.297	-0.238	-94.0365
-0.239	-326.146	-0.2235	-506.451	-0.239	-94.886
-0.24	-329.863	-0.2245	-506.561	-0.24	-95.8259
-0.241	-333.578	-0.2255	-506.63	-0.241	-96.8224
-0.242	-337.371	-0.2265	-506.642	-0.242	-97.7848
-0.243	-341.285	-0.2275	-506.612	-0.243	-98.7609
-0.244	-345.322	-0.2285	-506.558	-0.244	-99.7891
-0.245	-349.39	-0.2295	-506.404	-0.245	-100.863
-0.246	-353.478	-0.2305	-506.235	-0.246	-101.903
-0.247	-357.314	-0.2315	-506.07	-0.247	-102.991
-0.248	-361.357	-0.2325	-505.873	-0.248	-104.116
-0.249	-365.51	-0.2335	-505.685	-0.249	-105.243
-0.25	-369.605	-0.2345	-505.496	-0.25	-106.411
-0.251	-373.855	-0.2355	-505.292	-0.251	-107.56
-0.252	-378.111	-0.2365	-505.058	-0.252	-108.704
-0.253	-382.393	-0.2375	-504.833	-0.253	-109.878
-0.254	-386.636	-0.2385	-504.607	-0.254	-111.12
-0.255	-390.951	-0.2395	-504.349	-0.255	-112.273
-0.256	-395.246	-0.2405	-504.105	-0.256	-113.421
-0.257	-399.42	-0.2415	-503.807	-0.257	-114.639
-0.258	-403.474	-0.2425	-503.465	-0.258	-115.841
-0.259	-407.507	-0.2435	-503.163	-0.259	-117.026
-0.26	-411.479	-0.2445	-502.961	-0.26	-118.365
-0.261	-415.388	-0.2455	-502.778	-0.261	-119.64
-0.262	-419.249	-0.2465	-502.487	-0.262	-120.934
-0.263	-422.939	-0.2475	-502.158	-0.263	-122.199
-0.264	-426.445	-0.2485	-501.93	-0.264	-123.387
-0.265	-429.879	-0.2495	-501.788	-0.265	-124.67
-0.266	-433.556	-0.2505	-501.686	-0.266	-125.939
-0.267	-437.49	-0.2515	-501.693	-0.267	-127.241
-0.268	-441.573	-0.2525	-501.67	-0.268	-128.559
-0.269	-445.722	-0.2535	-501.587	-0.269	-129.861
-0.27	-449.916	-0.2545	-501.616	-0.27	-131.278
-0.271	-454.182	-0.2555	-501.684	-0.271	-132.723
-0.272	-458.464	-0.2565	-501.82	-0.272	-134.132
-0.273	-462.673	-0.2575	-501.959	-0.273	-135.527
-0.274	-466.888	-0.2585	-502.118	-0.274	-136.897
-0.275	-470.983	-0.2595	-502.365	-0.275	-138.264
-0.276	-475.176	-0.2605	-502.654	-0.276	-139.572
-0.277	-479.443	-0.2615	-502.797	-0.277	-140.927
-0.278	-483.554	-0.2625	-502.898	-0.278	-142.243
-0.279	-487.601	-0.2635	-502.973	-0.279	-143.567
-0.28	-491.738	-0.2645	-503	-0.28	-144.57
-0.281	-495.735	-0.2655	-503	-0.281	-145.582
-0.282	-499.683	-0.2665	-503	-0.282	-146.623
-0.283	-503.408	-0.2675	-503	-0.283	-147.725
-0.284	-507.337	-0.2685	-503	-0.284	-149.056
-0.285	-511.221	-0.2695	-503	-0.285	-150.495
-0.286	-515.024	-0.2705	-503	-0.286	-151.792
-0.287	-518.82	-0.2715	-503	-0.287	-153.165
-0.288	-522.47	-0.2725	-503	-0.288	-154.67
-0.289	-525.896	-0.2735	-503	-0.289	-156.11
-0.29	-529.274	-0.2745	-503	-0.29	-157.571
-0.291	-532.74	-0.2755	-503	-0.291	-159.086
-0.292	-536.245	-0.2765	-503	-0.292	-160.607
-0.293	-539.655	-0.2775	-503	-0.293	-162.29
-0.294	-543.007	-0.2785	-503	-0.294	-163.957
-0.295	-546.414	-0.2795	-503	-0.295	-165.623
-0.296	-549.836	-0.2805	-503	-0.296	-167.203
-0.297	-553.163	-0.2815	-503	-0.297	-168.711
-0.298	-556.473	-0.2825	-503	-0.298	-170.312
-0.299	-559.653	-0.2835	-503	-0.299	-172.001
-0.3	-562.866	-0.2845	-503	-0.3	-173.736
-0.301	-565.883	-0.2855	-503	-0.301	-175.314
-0.302	-568.856	-0.2865	-503	-0.302	-176.732
-0.303	-571.787	-0.2875	-503	-0.303	-178.112
-0.304	-574.675	-0.2885	-503	-0.304	-179.352
-0.305	-577.52	-0.2895	-503	-0.305	-180.58
-0.306	-580.323	-0.2905	-503	-0.306	-181.984
-0.307	-583.082	-0.2915	-503	-0.307	-183.453
-0.308	-585.799	-0.2925	-503	-0.308	-185.052
-0.309	-588.474	-0.2935	-503	-0.309	-186.643
-0.31	-591.105	-0.2945	-503	-0.31	-188.317
-0.311	-593.694	-0.2955	-503	-0.311	-190.031
-0.312	-596.24	-0.2965	-503	-0.312	-191.763
-0.313	-598.743	-0.2975	-503	-0.313	-193.552
-0.314	-601.204	-0.2985	-503	-0.314	-195.422
-0.315	-603.621	-0.2995	-503	-0.315	-197.263
-0.316	-605.996	-0.3005	-503	-0.316	-199.285
-0.317	-608.329	-0.3015	-503	-0.317	-201.228
-0.318	-610.618	-0.3025	-503	-0.318	-203.22
-0.319	-612.865	-0.3035	-503	-0.319	-205.095
-0.32	-615.069	-0.3045	-503	-0.32	-207.107
-0.321	-617.23	-0.3055	-503	-0.321	-208.936
-0.322	-619.348	-0.3065	-503	-0.322	-210.795
-0.323	-621.424	-0.3075	-503	-0.323	-212.809
-0.324	-623.457	-0.3085	-503	-0.324	-214.796
-0.325	-625.447	-0.3095	-503	-0.325	-216.736
-0.326	-627.395	-0.3105	-503	-0.326	-218.961
-0.327	-629.299	-0.3115	-503	-0.327	-221.158
-0.328	-631.161	-0.3125	-503	-0.328	-223.402
-0.329	-632.981	-0.3135	-503	-0.329	-225.94
-0.33	-634.757	-0.3145	-503	-0.33	-228.487
-0.331	-636.491	-0.3155	-503	-0.331	-230.972
-0.332	-638.182	-0.3165	-503	-0.332	-233.578
-0.333	-639.83	-0.3175	-503	-0.333	-235.984
-0.334	-641.435	-0.3185	-503	-0.334	-238.071
-0.335	-642.998	-0.3195	-503	-0.335	-240.372
-0.336	-644.518	-0.3205	-503	-0.336	-242.872
-0.337	-645.995	-0.3215	-503	-0.337	-245.515
-0.338	-647.429	-0.3225	-503	-0.338	-248.25
-0.339	-648.821	-0.3235	-503	-0.339	-251.133
-0.34	-650.17	-0.3245	-503	-0.34	-254.175
-0.341	-651.476	-0.3255	-503	-0.341	-257.226
-0.342	-652.74	-0.3265	-503	-0.342	-260.291
-0.343	-653.96	-0.3275	-503	-0.343	-263.558
-0.344	-655.138	-0.3285	-503	-0.344	-266.865
-0.345	-656.273	-0.3295	-503	-0.345	-270.3
-0.346	-657.366	-0.3305	-503	-0.346	-273.858
-0.347	-658.415	-0.3315	-503	-0.347	-277.391
-0.348	-659.422	-0.3325	-503	-0.348	-280.913
--	--	-0.3335	-503	-0.349	-284.324
--	--	-0.3345	-503	-0.35	-287.737
--	--	-0.3355	-503	-0.351	-291.117
--	--	-0.3365	-503	-0.352	-294.494
--	--	-0.3375	-503	-0.353	-297.797
--	--	-0.3385	-503	-0.354	-300.99
--	--	-0.3395	-503	-0.355	-303.717
--	--	-0.3405	-503	-0.356	-306.639
--	--	-0.3415	-503	-0.357	-309.937
--	--	-0.3425	-503	-0.358	-313.451
--	--	-0.3435	-503	-0.359	-316.972
--	--	-0.3445	-503	-0.36	-320.699
--	--	-0.3455	-503	-0.361	-324.48
--	--	-0.3465	-503	-0.362	-328.176
--	--	-0.3475	-503	-0.363	-331.761
--	--	-0.3485	-503	-0.364	-335.386
--	--	-0.3495	-503	-0.365	-339.066
--	--	-0.3505	-503	-0.366	-342.511
--	--	-0.3515	-503	-0.367	-345.486
--	--	-0.3525	-503	-0.368	-348.311
--	--	-0.3535	-503	-0.369	-351.222
--	--	-0.3545	-503	-0.37	-354.248
--	--	-0.3555	-503	-0.371	-357.537
--	--	-0.3565	-503	-0.372	-360.995
--	--	-0.3575	-503	-0.373	-364.472
--	--	-0.3585	-503	-0.374	-367.466
--	--	-0.3595	-503	-0.375	-370.171
--	--	-0.3605	-503	-0.376	-372.628
--	--	-0.3615	-503	-0.377	-374.218
--	--	-0.3625	-503	-0.378	-375.115
--	--	-0.3635	-503	-0.379	-376.953
--	--	-0.3645	-503	-0.38	-379.425
--	--	-0.3655	-503	-0.381	-382.183
--	--	-0.3665	-503	-0.382	-385.198
--	--	-0.3675	-503	-0.383	-388.211
--	--	-0.3685	-503	-0.384	-391.22
--	--	-0.3695	-503	-0.385	-394.226
--	--	-0.3705	-503	-0.386	-397.229
--	--	-0.3715	-503	-0.387	-400.228
--	--	-0.3725	-503	-0.388	-403.224
--	--	-0.3735	-503	-0.389	-406.216
--	--	-0.3745	-503	-0.39	-409.206
--	--	-0.3755	-503	-0.391	-412.192
--	--	-0.3765	-503	-0.392	-415.174
--	--	-0.3775	-503	-0.393	-418.154
--	--	-0.3785	-503	-0.394	-421.129
--	--	-0.3795	-503	-0.395	-424.102
--	--	-0.3805	-503	-0.396	-427.071
--	--	-0.3815	-503	-0.397	-430.037
--	--	-0.3825	-503	-0.398	-433
--	--	-0.3835	-503	-0.399	-435.959
--	--	-0.3845	-503	-0.4	-438.915
--	--	-0.3855	-503	-0.401	-441.868
--	--	-0.3865	-503	-0.402	-444.817
--	--	-0.3875	-503	-0.403	-447.763
--	--	-0.3885	-503	-0.404	-450.705
--	--	-0.3895	-503	-0.405	-453.645
--	--	-0.3905	-503	-0.406	-456.581
--	--	-0.3915	-503	-0.407	-459.513
--	--	-0.3925	-503	-0.408	-462.443
--	--	-0.3935	-503	-0.409	-465.369
--	--	-0.3945	-503	-0.41	-468.291
--	--	-0.3955	-503	-0.411	-471.211
--	--	-0.3965	-503	-0.412	-474.127
--	--	-0.3975	-503	-0.413	-477.039
--	--	-0.3985	-503	-0.414	-479.949
--	--	-0.3995	-503	-0.415	-482.854
--	--	-0.4005	-503	-0.416	-485.757
--	--	-0.4015	-503	-0.417	-488.656
--	--	-0.4025	-503	-0.418	-491.552
--	--	-0.4035	-503	-0.419	-494.445
--	--	-0.4045	-503	-0.42	-497.334
--	--	-0.4055	-503	-0.421	-500.22
--	--	-0.4065	-503	-0.422	-503.103
--	--	-0.4075	-503	-0.423	-505.982
--	--	-0.4085	-503	-0.424	-508.858
--	--	-0.4095	-503	-0.425	-511.731
--	--	-0.4105	-503	-0.426	-514.6
--	--	-0.4115	-503	-0.427	-517.466
--	--	-0.4125	-503	-0.428	-520.329
--	--	-0.4135	-503	-0.429	-523.188
		-0.4145	-503
		-0.4155	-503
		-0.4165	-503
		-0.4175	-503
		-0.4185	-503
		-0.4195	-503
		-0.4205	-503
		-0.4215	-503
		-0.4225	-503
		-0.4235	-503
		-0.4245	-503
		-0.4255	-503
		-0.4265	-503
		-0.4275	-503
		-0.4285	-503
		-0.4295	-503
		-0.4305	-503
		-0.4315	-503
		-0.4325	-503
		-0.4335	-503
		-0.4345	-503
		-0.4355	-503
		-0.4365	-503
		-0.4375	-503
		-0.4385	-503
		-0.4395	-503
		-0.4405	-503
		-0.4415	-503
		-0.4425	-503
		-0.4435	-503
		-0.4445	-503
		-0.4455	-503
		-0.4465	-503
		-0.4475	-503
		-0.4485	-503
		-0.4495	-503
		-0.4505	-503
		-0.4515	-503
		-0.4525	-503
		-0.4535	-503
		-0.4545	-503
		-0.4555	-503
		-0.4565	-503
		-0.4575	-503
		-0.4585	-503
		-0.4595	-503
		-0.4605	-503
		-0.4615	-503
		-0.4625	-503
		-0.4635	-503
		-0.4645	-503
		-0.4655	-503
		-0.4665	-503
		-0.4675	-503
		-0.4685	-503
		-0.4695	-503
		-0.4705	-503
		-0.4715	-503
		-0.4725	-503
		-0.4735	-503
		-0.4745	-503
		-0.4755	-503
		-0.4765	-503
		-0.4775	-503
		-0.4785	-503
		-0.4795	-503
		-0.4805	-503
		-0.4815	-503
		-0.4825	-503
		-0.4835	-503
		-0.4845	-503
		-0.4855	-503
		-0.4865	-503
		-0.4875	-503
		-0.4885	-503
		-0.4895	-503
		-0.4905	-503
		-0.4915	-503
		-0.4925	-503
		-0.4935	-503
		-0.4945	-503
		-0.4955	-503
		-0.4965	-503
		-0.4975	-503
		-0.4985	-503
		-0.4995	-503
		-0.5005	-503
		-0.5015	-503
		-0.5025	-503
		-0.5035	-503
		-0.5045	-503
		-0.5055	-503
		-0.5065	-503
		-0.5075	-503
		-0.5085	-503
		-0.5095	-503
		-0.5105	-503
		-0.5115	-503
		-0.5125	-503
		-0.5135	-503
		-0.5145	-503
		-0.5155	-503
		-0.5165	-503
		-0.5175	-503
		-0.5185	-503
		-0.5195	-503
		-0.5205	-503
		-0.5215	-503
		-0.5225	-503
		-0.5235	-503
		-0.5245	-503
		-0.5255	-503
		-0.5265	-503
		-0.5275	-503
		-0.5285	-503
		-0.5295	-503
		-0.5305	-503
		-0.5315	-503
		-0.5325	-503
		-0.5335	-503
		-0.5345	-503
		-0.5355	-503
		-0.5365	-503
		-0.5375	-503
		-0.5385	-503
		-0.5395	-503
		-0.5405	-503
		-0.5415	-503
		-0.5425	-503
		-0.5435	-503
		-0.5445	-503
		-0.5455	-503
		-0.5465	-503
		-0.5475	-503
		-0.5485	-503
		-0.5495	-503
		-0.5505	-503
		-0.5515	-503
		-0.5525	-503
		-0.5535	-503
		-0.5545	-503
		-0.5555	-503
		-0.5565	-503
		-0.5575	-503
		-0.5585	-503
		-0.5595	-503
		-0.5605	-503
		-0.5615	-503
		-0.5625	-503
		-0.5635	-503
		-0.5645	-503
		-0.5655	-503
		-0.5665	-503
		-0.5675	-503
		-0.5685	-503
		-0.5695	-503
		-0.5705	-503
		-0.5715	-503
		-0.5725	-503
		-0.5735	-503
		-0.5745	-503
		-0.5755	-503
		-0.5765	-503
		-0.5775	-503
		-0.5785	-503
		-0.5795	-503
		-0.5805	-503
		-0.5815	-503
		-0.5825	-503
		-0.5835	-503
		-0.5845	-503
		-0.5855	-503
		-0.5865	-503
		-0.5875	-503
		-0.5885	-503
		-0.5895	-503
		-0.5905	-503
		-0.5915	-503
		-0.5925	-503
		-0.5935	-503
		-0.5945	-503
		-0.5955	-503
		-0.5965	-503
		-0.5975	-503
		-0.5985	-503
		-0.5995	-503
		-0.6005	-503
		-0.6015	-503
		-0.6025	-503
		-0.6035	-503
		-0.6045	-503
		-0.6055	-503
		-0.6065	-503
		-0.6075	-503
		-0.6085	-503
		-0.6095	-503
		-0.6105	-503
		-0.6115	-503
		-0.6125	-503
		-0.6135	-503

## Sheet: b
	η at 100 mA cm-2 (mV)	Tafel slope (mV dec-1)
Mn-1.55	71	67.4
Cr-1.66	126	94.5
Cu-1.90	245	227.5

## Sheet: c
Energy (eV)	Total	Energy (eV)	Total	Energy (eV)	Fe	Energy (eV)	Fe	Energy (eV)	Co	Energy (eV)	Co	Energy (eV)	Ni	Energy (eV)	Ni	Energy (eV)	Mn	Energy (eV)	Mn	Energy (eV)	Ru	Energy (eV)	Ru
-5.00914	7.89452	-5.00914	-5.62902	-5.00914	2.51296	-5.00914	-1.87618	-5.00914	3.11114	-5.00914	-1.75893	-5.00914	1.86209	-5.00914	-1.35268	-5.00914	0.93247	-5.00914	-0.37093	-5.00914	1.33795	-5.00914	-1.62299
-4.99843	7.59313	-4.99843	-5.56823	-4.99843	2.39859	-4.99843	-1.8664	-4.99843	3.06853	-4.99843	-1.7245	-4.99843	1.85241	-4.99843	-1.32739	-4.99843	0.86215	-4.99843	-0.36971	-4.99843	1.26386	-4.99843	-1.60762
-4.98772	7.35819	-4.98772	-5.42843	-4.98772	2.30777	-4.98772	-1.82904	-4.98772	3.04398	-4.98772	-1.66739	-4.98772	1.85641	-4.98772	-1.28363	-4.98772	0.80374	-4.98772	-0.36268	-4.98772	1.20271	-4.98772	-1.56931
-4.97701	7.15503	-4.97701	-5.24301	-4.97701	2.2306	-4.97701	-1.77545	-4.97701	3.02113	-4.97701	-1.59767	-4.97701	1.86344	-4.97701	-1.22889	-4.97701	0.75495	-4.97701	-0.35199	-4.97701	1.14835	-4.97701	-1.5179
-4.9663	6.94982	-4.9663	-4.98765	-4.9663	2.157	-4.9663	-1.69747	-4.9663	2.9854	-4.9663	-1.50775	-4.9663	1.86354	-4.9663	-1.15743	-4.9663	0.71235	-4.9663	-0.33584	-4.9663	1.09507	-4.9663	-1.44659
-4.9556	6.73778	-4.9556	-4.65782	-4.9556	2.08536	-4.9556	-1.5938	-4.9556	2.9354	-4.9556	-1.39576	-4.9556	1.85427	-4.9556	-1.06837	-4.9556	0.67485	-4.9556	-0.31398	-4.9556	1.04216	-4.9556	-1.35428
-4.94489	6.52083	-4.94489	-4.28079	-4.94489	2.01607	-4.94489	-1.47397	-4.94489	2.87298	-4.94489	-1.26955	-4.94489	1.83531	-4.94489	-0.96794	-4.94489	0.64179	-4.94489	-0.28833	-4.94489	0.99	-4.94489	-1.24894
-4.93418	6.33137	-4.93418	-3.88649	-4.93418	1.95893	-4.93418	-1.34835	-4.93418	2.81426	-4.93418	-1.13786	-4.93418	1.81693	-4.93418	-0.86306	-4.93418	0.61506	-4.93418	-0.26102	-4.93418	0.94313	-4.93418	-1.13926
-4.92347	6.18197	-4.92347	-3.50295	-4.92347	1.91772	-4.92347	-1.22657	-4.92347	2.76563	-4.92347	-1.00906	-4.92347	1.80214	-4.92347	-0.76032	-4.92347	0.59491	-4.92347	-0.23406	-4.92347	0.9037	-4.92347	-1.03325
-4.91276	6.08814	-4.91276	-3.15263	-4.91276	1.89753	-4.91276	-1.11619	-4.91276	2.73349	-4.91276	-0.89008	-4.91276	1.7932	-4.91276	-0.6652	-4.91276	0.58246	-4.91276	-0.20912	-4.91276	0.87466	-4.91276	-0.93725
-4.90206	6.06714	-4.90206	-2.84951	-4.90206	1.90395	-4.90206	-1.02169	-4.90206	2.7257	-4.90206	-0.78551	-4.90206	1.79456	-4.90206	-0.58139	-4.90206	0.57869	-4.90206	-0.18727	-4.90206	0.8588	-4.90206	-0.85504
-4.89135	6.11299	-4.89135	-2.59812	-4.89135	1.93539	-4.89135	-0.9442	-4.89135	2.73982	-4.89135	-0.69736	-4.89135	1.80395	-4.89135	-0.51059	-4.89135	0.58224	-4.89135	-0.16896	-4.89135	0.85553	-4.89135	-0.7876
-4.88064	6.24407	-4.88064	-2.39456	-4.88064	1.99803	-4.88064	-0.88185	-4.88064	2.78374	-4.88064	-0.62519	-4.88064	1.8262	-4.88064	-0.45263	-4.88064	0.59464	-4.88064	-0.15406	-4.88064	0.86766	-4.88064	-0.73346
-4.86993	6.47752	-4.86993	-2.2285	-4.86993	2.0975	-4.86993	-0.83056	-4.86993	2.86479	-4.86993	-0.56663	-4.86993	1.86582	-4.86993	-0.40589	-4.86993	0.61749	-4.86993	-0.14197	-4.86993	0.89774	-4.86993	-0.68933
-4.85922	6.82622	-4.85922	-2.08653	-4.85922	2.23786	-4.85922	-0.78521	-4.85922	2.98861	-4.85922	-0.5183	-4.85922	1.92625	-4.85922	-0.36792	-4.85922	0.65214	-4.85922	-0.13191	-4.85922	0.9476	-4.85922	-0.65111
-4.84852	7.32087	-4.84852	-1.95553	-4.84852	2.42799	-4.84852	-0.74089	-4.84852	3.17033	-4.84852	-0.47665	-4.84852	2.01702	-4.84852	-0.33613	-4.84852	0.70159	-4.84852	-0.12306	-4.84852	1.02096	-4.84852	-0.61493
-4.83781	7.95744	-4.83781	-1.85083	-4.83781	2.66569	-4.83781	-0.70372	-4.83781	3.40888	-4.83781	-0.44462	-4.83781	2.13736	-4.83781	-0.31242	-4.83781	0.76574	-4.83781	-0.11638	-4.83781	1.11712	-4.83781	-0.58611
-4.8271	8.69644	-4.8271	-1.76552	-4.8271	2.93745	-4.8271	-0.67106	-4.8271	3.68678	-4.8271	-0.42004	-4.8271	2.27617	-4.8271	-0.29523	-4.8271	0.84127	-4.8271	-0.1115	-4.8271	1.23094	-4.8271	-0.56291
-4.81639	9.5147	-4.81639	-1.67177	-4.81639	3.23397	-4.81639	-0.63192	-4.81639	3.99555	-4.81639	-0.39605	-4.81639	2.4285	-4.81639	-0.27988	-4.81639	0.92625	-4.81639	-0.10682	-4.81639	1.35893	-4.81639	-0.53698
-4.80568	10.383	-4.80568	-1.57349	-4.80568	3.5437	-4.80568	-0.58748	-4.80568	4.32439	-4.80568	-0.37321	-4.80568	2.58846	-4.80568	-0.26688	-4.80568	1.01814	-4.80568	-0.10272	-4.80568	1.49675	-4.80568	-0.51008
-4.79498	11.2931	-4.79498	-1.48063	-4.79498	3.86221	-4.79498	-0.541	-4.79498	4.67164	-4.79498	-0.35369	-4.79498	2.7578	-4.79498	-0.25793	-4.79498	1.11624	-4.79498	-0.1	-4.79498	1.64304	-4.79498	-0.48594
-4.78427	12.2111	-4.78427	-1.40735	-4.78427	4.1764	-4.78427	-0.49722	-4.78427	5.02429	-4.78427	-0.34076	-4.78427	2.93031	-4.78427	-0.25558	-4.78427	1.21759	-4.78427	-0.09977	-4.78427	1.79285	-4.78427	-0.46959
-4.77356	13.0801	-4.77356	-1.36956	-4.77356	4.46579	-4.77356	-0.46148	-4.77356	5.35902	-4.77356	-0.33824	-4.77356	3.09242	-4.77356	-0.26274	-4.77356	1.31721	-4.77356	-0.10327	-4.77356	1.93805	-4.77356	-0.46658
-4.76285	13.922	-4.76285	-1.38257	-4.76285	4.73805	-4.76285	-0.4389	-4.76285	5.68553	-4.76285	-0.34986	-4.76285	3.25222	-4.76285	-0.28227	-4.76285	1.41741	-4.76285	-0.11166	-4.76285	2.08099	-4.76285	-0.48216
-4.75214	14.7625	-4.75214	-1.4587	-4.75214	5.00351	-4.75214	-0.43361	-4.75214	6.01041	-4.75214	-0.37873	-4.75214	3.41498	-4.75214	-0.31643	-4.75214	1.52156	-4.75214	-0.12587	-4.75214	2.22706	-4.75214	-0.52049
-4.74144	15.5308	-4.74144	-1.60545	-4.74144	5.2379	-4.74144	-0.44822	-4.74144	6.30294	-4.74144	-0.42678	-4.74144	3.56496	-4.74144	-0.36651	-4.74144	1.62309	-4.74144	-0.14645	-4.74144	2.36684	-4.74144	-0.58399
-4.73073	16.1609	-4.73073	-1.82411	-4.73073	5.41865	-4.73073	-0.4834	-4.73073	6.53861	-4.73073	-0.49445	-4.73073	3.69088	-4.73073	-0.43251	-4.73073	1.71487	-4.73073	-0.1734	-4.73073	2.48873	-4.73073	-0.67286
-4.72002	16.6696	-4.72002	-2.10943	-4.72002	5.55272	-4.72002	-0.53779	-4.72002	6.72469	-4.72002	-0.58051	-4.72002	3.79678	-4.72002	-0.51302	-4.72002	1.79826	-4.72002	-0.20616	-4.72002	2.59391	-4.72002	-0.78496
-4.70931	17.056	-4.70931	-2.44965	-4.70931	5.64238	-4.70931	-0.60814	-4.70931	6.86033	-4.70931	-0.68205	-4.70931	3.88244	-4.70931	-0.6052	-4.70931	1.87227	-4.70931	-0.24362	-4.70931	2.68104	-4.70931	-0.91585
-4.6986	17.3364	-4.6986	-2.82766	-4.6986	5.696	-4.6986	-0.68961	-4.6986	6.95243	-4.6986	-0.7947	-4.6986	3.95157	-4.6986	-0.70502	-4.6986	1.93645	-4.6986	-0.28417	-4.6986	2.75155	-4.6986	-1.05919
-4.6879	17.5536	-4.6879	-3.22258	-4.6879	5.73171	-4.6879	-0.7763	-4.6879	7.01796	-4.6879	-0.91301	-4.6879	4.01139	-4.6879	-0.80762	-4.6879	1.99387	-4.6879	-0.32588	-4.6879	2.81009	-4.6879	-1.2074
-4.67719	17.6758	-4.67719	-3.61168	-4.67719	5.74173	-4.67719	-0.86181	-4.67719	7.04414	-4.67719	-1.03088	-4.67719	4.05275	-4.67719	-0.90772	-4.67719	2.04016	-4.67719	-0.36668	-4.67719	2.84971	-4.67719	-1.35232
-4.66648	17.6837	-4.66648	-3.97272	-4.66648	5.71958	-4.66648	-0.93992	-4.66648	7.02807	-4.66648	-1.14213	-4.66648	4.07113	-4.66648	-1.00018	-4.66648	2.0711	-4.66648	-0.40455	-4.66648	2.86495	-4.66648	-1.48611
-4.65577	17.6224	-4.65577	-4.31015	-4.65577	5.67989	-4.65577	-1.01051	-4.65577	6.99222	-4.65577	-1.24784	-4.65577	4.07586	-4.65577	-1.08688	-4.65577	2.08977	-4.65577	-0.44027	-4.65577	2.86055	-4.65577	-1.61153
-4.64506	17.5122	-4.64506	-4.60607	-4.64506	5.62886	-4.64506	-1.06893	-4.64506	6.94466	-4.64506	-1.3425	-4.64506	4.07036	-4.64506	-1.16363	-4.64506	2.09822	-4.64506	-0.47222	-4.64506	2.84048	-4.64506	-1.72242
-4.63435	17.3477	-4.63435	-4.83363	-4.63435	5.56304	-4.63435	-1.10985	-4.63435	6.88269	-4.63435	-1.41762	-4.63435	4.05173	-4.63435	-1.22323	-4.63435	2.0957	-4.63435	-0.49771	-4.63435	2.80626	-4.63435	-1.80845
-4.62365	17.1113	-4.62365	-4.9956	-4.62365	5.47628	-4.62365	-1.13482	-4.62365	6.80381	-4.62365	-1.47291	-4.62365	4.01513	-4.62365	-1.26623	-4.62365	2.07778	-4.62365	-0.51704	-4.62365	2.75348	-4.62365	-1.87083
-4.61294	16.8119	-4.61294	-5.07497	-4.61294	5.37115	-4.61294	-1.13981	-4.61294	6.71524	-4.61294	-1.5031	-4.61294	3.96267	-4.61294	-1.28853	-4.61294	2.04392	-4.61294	-0.52847	-4.61294	2.68163	-4.61294	-1.90359
-4.60223	16.4844	-4.60223	-5.06036	-4.60223	5.26001	-4.60223	-1.12239	-4.60223	6.62932	-4.60223	-1.50456	-4.60223	3.90372	-4.60223	-1.28718	-4.60223	1.99794	-4.60223	-0.53078	-4.60223	2.59713	-4.60223	-1.90263
-4.59152	16.139	-4.59152	-4.97136	-4.59152	5.14377	-4.59152	-1.08784	-4.59152	6.55072	-4.59152	-1.48326	-4.59152	3.84127	-4.59152	-1.26671	-4.59152	1.94171	-4.59152	-0.52561	-4.59152	2.50281	-4.59152	-1.87466
-4.58081	15.7616	-4.58081	-4.83203	-4.58081	5.01401	-4.58081	-1.04255	-4.58081	6.47406	-4.58081	-1.44658	-4.58081	3.77121	-4.58081	-1.23261	-4.58081	1.87495	-4.58081	-0.51507	-4.58081	2.39862	-4.58081	-1.82784
-4.57011	15.341	-4.57011	-4.64416	-4.57011	4.86774	-4.57011	-0.98858	-4.57011	6.39063	-4.57011	-1.39395	-4.57011	3.69058	-4.57011	-1.18463	-4.57011	1.79754	-4.57011	-0.49914	-4.57011	2.28507	-4.57011	-1.76248
-4.5594	14.9438	-4.5594	-4.41211	-4.5594	4.72828	-4.5594	-0.92838	-4.5594	6.3225	-4.5594	-1.32584	-4.5594	3.61302	-4.5594	-1.12319	-4.5594	1.71959	-4.5594	-0.47808	-4.5594	2.17346	-4.5594	-1.67981
-4.54869	14.589	-4.54869	-4.15563	-4.54869	4.60271	-4.54869	-0.86718	-4.54869	6.27317	-4.54869	-1.24826	-4.54869	3.54251	-4.54869	-1.05266	-4.54869	1.64512	-4.54869	-0.45373	-4.54869	2.06803	-4.54869	-1.58646
-4.53798	14.2714	-4.53798	-3.92086	-4.53798	4.48777	-4.53798	-0.81436	-4.53798	6.23863	-4.53798	-1.17486	-4.53798	3.47868	-4.53798	-0.98478	-4.53798	1.57539	-4.53798	-0.43139	-4.53798	1.96963	-4.53798	-1.50025
-4.52727	14.0353	-4.52727	-3.7273	-4.52727	4.39971	-4.52727	-0.77427	-4.52727	6.23538	-4.52727	-1.11204	-4.52727	3.43329	-4.52727	-0.9242	-4.52727	1.51562	-4.52727	-0.4131	-4.52727	1.88462	-4.52727	-1.4279
-4.51657	13.8734	-4.51657	-3.56654	-4.51657	4.33991	-4.51657	-0.74588	-4.51657	6.25589	-4.51657	-1.05847	-4.51657	3.40451	-4.51657	-0.86812	-4.51657	1.4654	-4.51657	-0.39754	-4.51657	1.81225	-4.51657	-1.36464
-4.50586	13.7881	-4.50586	-3.45286	-4.50586	4.31075	-4.50586	-0.7316	-4.50586	6.2965	-4.50586	-1.01913	-4.50586	3.39181	-4.50586	-0.82041	-4.50586	1.42685	-4.50586	-0.38651	-4.50586	1.75399	-4.50586	-1.31562
-4.49515	13.8013	-4.49515	-3.3975	-4.49515	4.32051	-4.49515	-0.73278	-4.49515	6.36456	-4.49515	-0.99807	-4.49515	3.40128	-4.49515	-0.78445	-4.49515	1.40274	-4.49515	-0.38163	-4.49515	1.71349	-4.49515	-1.28502
-4.48444	13.9273	-4.48444	-3.40737	-4.48444	4.37265	-4.48444	-0.74968	-4.48444	6.46686	-4.48444	-0.99799	-4.48444	3.43441	-4.48444	-0.76281	-4.48444	1.39504	-4.48444	-0.38412	-4.48444	1.69274	-4.48444	-1.27558
-4.47373	14.1465	-4.47373	-3.48452	-4.47373	4.46083	-4.47373	-0.78141	-4.47373	6.59338	-4.47373	-1.02011	-4.47373	3.48574	-4.47373	-0.75707	-4.47373	1.40222	-4.47373	-0.39469	-4.47373	1.69003	-4.47373	-1.28831
-4.46303	14.4185	-4.46303	-3.62551	-4.46303	4.57302	-4.46303	-0.82599	-4.46303	6.7235	-4.46303	-1.06395	-4.46303	3.54706	-4.46303	-0.76756	-4.46303	1.42027	-4.46303	-0.41335	-4.46303	1.70174	-4.46303	-1.32222
-4.45232	14.7226	-4.45232	-3.82146	-4.45232	4.70088	-4.45232	-0.88044	-4.45232	6.84901	-4.45232	-1.12733	-4.45232	3.6143	-4.45232	-0.79329	-4.45232	1.44657	-4.45232	-0.43939	-4.45232	1.7261	-4.45232	-1.37429
-4.44161	15.0603	-4.44161	-4.05849	-4.44161	4.84296	-4.44161	-0.94102	-4.44161	6.97312	-4.44161	-1.20645	-4.44161	3.68784	-4.44161	-0.83197	-4.44161	1.48036	-4.44161	-0.47133	-4.44161	1.76387	-4.44161	-1.4397
-4.4309	15.4205	-4.4309	-4.34317	-4.4309	4.99249	-4.4309	-1.00981	-4.4309	7.09509	-4.4309	-1.30305	-4.4309	3.76629	-4.4309	-0.88455	-4.4309	1.51977	-4.4309	-0.50933	-4.4309	1.81315	-4.4309	-1.52098
-4.42019	15.792	-4.42019	-4.65213	-4.42019	5.14216	-4.42019	-1.08156	-4.42019	7.21587	-4.42019	-1.41001	-4.42019	3.85057	-4.42019	-0.94618	-4.42019	1.56312	-4.42019	-0.55045	-4.42019	1.87088	-4.42019	-1.61009
-4.40949	16.1666	-4.40949	-4.93415	-4.40949	5.28751	-4.40949	-1.1441	-4.40949	7.33351	-4.40949	-1.51188	-4.40949	3.93894	-4.40949	-1.00661	-4.40949	1.60964	-4.40949	-0.58896	-4.40949	1.93591	-4.40949	-1.68922
-4.39878	16.5381	-4.39878	-5.16419	-4.39878	5.42796	-4.39878	-1.19228	-4.39878	7.44499	-4.39878	-1.6002	-4.39878	4.02677	-4.39878	-1.06004	-4.39878	1.65763	-4.39878	-0.62151	-4.39878	2.00749	-4.39878	-1.7502
-4.38807	16.8657	-4.38807	-5.32114	-4.38807	5.54909	-4.38807	-1.22211	-4.38807	7.5359	-4.38807	-1.66728	-4.38807	4.10339	-4.38807	-1.10123	-4.38807	1.70172	-4.38807	-0.64522	-4.38807	2.07903	-4.38807	-1.78653
-4.37736	17.0896	-4.37736	-5.4025	-4.37736	5.62862	-4.37736	-1.23376	-4.37736	7.5835	-4.37736	-1.70987	-4.37736	4.15491	-4.37736	-1.12828	-4.37736	1.73605	-4.37736	-0.65982	-4.37736	2.14139	-4.37736	-1.79906
-4.36665	17.2191	-4.36665	-5.42479	-4.36665	5.67029	-4.36665	-1.23192	-4.36665	7.594	-4.36665	-1.73118	-4.36665	4.18259	-4.36665	-1.14339	-4.36665	1.76124	-4.36665	-0.66726	-4.36665	2.19359	-4.36665	-1.79443
-4.35595	17.282	-4.35595	-5.37372	-4.35595	5.68507	-4.35595	-1.21421	-4.35595	7.58035	-4.35595	-1.72591	-4.35595	4.19211	-4.35595	-1.14298	-4.35595	1.77958	-4.35595	-0.66536	-4.35595	2.23703	-4.35595	-1.76824
-4.34524	17.2844	-4.34524	-5.23061	-4.34524	5.67637	-4.34524	-1.1769	-4.34524	7.54603	-4.34524	-1.6868	-4.34524	4.18467	-4.34524	-1.12246	-4.34524	1.7912	-4.34524	-0.65165	-4.34524	2.27081	-4.34524	-1.71527
-4.33453	17.2331	-4.33453	-5.03517	-4.33453	5.64567	-4.33453	-1.1292	-4.33453	7.49529	-4.33453	-1.62656	-4.33453	4.16236	-4.33453	-1.09008	-4.33453	1.79695	-4.33453	-0.63103	-4.33453	2.29517	-4.33453	-1.64838
-4.32382	17.1469	-4.32382	-4.82082	-4.32382	5.5989	-4.32382	-1.0784	-4.32382	7.43738	-4.32382	-1.55549	-4.32382	4.13235	-4.32382	-1.05289	-4.32382	1.79913	-4.32382	-0.60789	-4.32382	2.31147	-4.32382	-1.57904
-4.31311	17.0431	-4.31311	-4.58715	-4.31311	5.54317	-4.31311	-1.02439	-4.31311	7.37981	-4.31311	-1.47122	-4.31311	4.09866	-4.31311	-1.00986	-4.31311	1.79948	-4.31311	-0.58263	-4.31311	2.32062	-4.31311	-1.50891
-4.30241	16.912	-4.30241	-4.34799	-4.30241	5.47847	-4.30241	-0.97029	-4.30241	7.31644	-4.30241	-1.3773	-4.30241	4.05691	-4.30241	-0.96321	-4.30241	1.79662	-4.30241	-0.55726	-4.30241	2.32043	-4.30241	-1.44314
-4.2917	16.7433	-4.2917	-4.12919	-4.2917	5.404	-4.2917	-0.92137	-4.2917	7.24209	-4.2917	-1.28258	-4.2917	4.00535	-4.2917	-0.91841	-4.2917	1.78871	-4.2917	-0.53526	-4.2917	2.30848	-4.2917	-1.38999
-4.28099	16.5276	-4.28099	-3.95356	-4.28099	5.3172	-4.28099	-0.88204	-4.28099	7.1523	-4.28099	-1.19556	-4.28099	3.94338	-4.28099	-0.88045	-4.28099	1.77446	-4.28099	-0.51965	-4.28099	2.28363	-4.28099	-1.35631
-4.27028	16.2468	-4.27028	-3.83841	-4.27028	5.21297	-4.27028	-0.85542	-4.27028	7.03736	-4.27028	-1.12351	-4.27028	3.86843	-4.27028	-0.85331	-4.27028	1.75225	-4.27028	-0.51263	-4.27028	2.24426	-4.27028	-1.34686
-4.25957	15.9359	-4.25957	-3.79365	-4.25957	5.10338	-4.25957	-0.84297	-4.25957	6.91084	-4.25957	-1.07159	-4.25957	3.78954	-4.25957	-0.83945	-4.25957	1.72582	-4.25957	-0.51536	-4.25957	2.19583	-4.25957	-1.36373
-4.24887	15.6561	-4.24887	-3.82129	-4.24887	5.00945	-4.24887	-0.84448	-4.24887	6.79709	-4.24887	-1.04251	-4.24887	3.72142	-4.24887	-0.83975	-4.24887	1.70146	-4.24887	-0.52789	-4.24887	2.14811	-4.24887	-1.40641
-4.23816	15.4056	-4.23816	-3.91562	-4.23816	4.93079	-4.23816	-0.85826	-4.23816	6.69374	-4.23816	-1.03638	-4.23816	3.66291	-4.23816	-0.85348	-4.23816	1.67914	-4.23816	-0.54915	-4.23816	2.10191	-4.23816	-1.47182
-4.22745	15.1554	-4.22745	-4.06465	-4.22745	4.85761	-4.22745	-0.88147	-4.22745	6.58743	-4.22745	-1.05102	-4.22745	3.606	-4.22745	-0.87862	-4.22745	1.65637	-4.22745	-0.5772	-4.22745	2.05399	-4.22745	-1.55496
-4.21674	14.9017	-4.21674	-4.27616	-4.21674	4.78938	-4.21674	-0.91662	-4.21674	6.4752	-4.21674	-1.08756	-4.21674	3.54904	-4.21674	-0.91779	-4.21674	1.63236	-4.21674	-0.61279	-4.21674	2.00472	-4.21674	-1.65919
-4.20603	14.6421	-4.20603	-4.52837	-4.20603	4.72568	-4.20603	-0.95924	-4.20603	6.35514	-4.20603	-1.14016	-4.20603	3.49048	-4.20603	-0.9669	-4.20603	1.60655	-4.20603	-0.65263	-4.20603	1.95475	-4.20603	-1.77634
-4.19532	14.4251	-4.19532	-4.77217	-4.19532	4.68117	-4.19532	-0.99835	-4.19532	6.24855	-4.19532	-1.19673	-4.19532	3.44009	-4.19532	-1.01555	-4.19532	1.58405	-4.19532	-0.68966	-4.19532	1.9113	-4.19532	-1.88743
-4.18462	14.2955	-4.18462	-4.98551	-4.18462	4.66811	-4.18462	-1.02982	-4.18462	6.17564	-4.18462	-1.25077	-4.18462	3.40855	-4.18462	-1.05947	-4.18462	1.56997	-4.18462	-0.72064	-4.18462	1.88175	-4.18462	-1.98428
-4.17391	14.219	-4.17391	-5.15094	-4.17391	4.67393	-4.17391	-1.0506	-4.17391	6.12077	-4.17391	-1.29689	-4.17391	3.38662	-4.17391	-1.09523	-4.17391	1.56088	-4.17391	-0.74302	-4.17391	1.86342	-4.17391	-2.06044
-4.1632	14.1575	-4.1632	-5.26974	-4.1632	4.68524	-4.1632	-1.06124	-4.1632	6.06725	-4.1632	-1.33465	-4.1632	3.3629	-4.1632	-1.12299	-4.1632	1.55274	-4.1632	-0.75742	-4.1632	1.85224	-4.1632	-2.11642
-4.15249	14.1329	-4.15249	-5.36147	-4.15249	4.7072	-4.15249	-1.06611	-4.15249	6.02638	-4.15249	-1.36841	-4.15249	3.34252	-4.15249	-1.14639	-4.15249	1.54827	-4.15249	-0.7669	-4.15249	1.85108	-4.15249	-2.16005
-4.14178	14.1418	-4.14178	-5.41372	-4.14178	4.73657	-4.14178	-1.06333	-4.14178	5.99826	-4.14178	-1.39449	-4.14178	3.32471	-4.14178	-1.16309	-4.14178	1.54732	-4.14178	-0.76934	-4.14178	1.8597	-4.14178	-2.18657
-4.13108	14.1564	-4.13108	-5.40803	-4.13108	4.76248	-4.13108	-1.04952	-4.13108	5.97204	-4.13108	-1.408	-4.13108	3.30303	-4.13108	-1.16957	-4.13108	1.54695	-4.13108	-0.76202	-4.13108	1.87488	-4.13108	-2.1885
-4.12037	14.1995	-4.12037	-5.37075	-4.12037	4.79243	-4.12037	-1.02983	-4.12037	5.95825	-4.12037	-1.41593	-4.12037	3.28475	-4.12037	-1.17133	-4.12037	1.5501	-4.12037	-0.74857	-4.12037	1.89868	-4.12037	-2.17642
-4.10966	14.3192	-4.10966	-5.32171	-4.10966	4.84491	-4.10966	-1.00815	-4.10966	5.97621	-4.10966	-1.42361	-4.10966	3.28034	-4.10966	-1.1724	-4.10966	1.56174	-4.10966	-0.73202	-4.10966	1.93636	-4.10966	-2.15794
-4.09895	14.4884	-4.09895	-5.29629	-4.09895	4.91076	-4.09895	-0.99137	-4.09895	6.01541	-4.09895	-1.44016	-4.09895	3.28338	-4.09895	-1.18073	-4.09895	1.57862	-4.09895	-0.71768	-4.09895	1.9836	-4.09895	-2.14708
-4.08824	14.6792	-4.08824	-5.31713	-4.08824	4.97915	-4.08824	-0.98396	-4.08824	6.06662	-4.08824	-1.47152	-4.08824	3.29057	-4.08824	-1.20089	-4.08824	1.5978	-4.08824	-0.709	-4.08824	2.03563	-4.08824	-2.15265
-4.07754	14.8895	-4.07754	-5.37894	-4.07754	5.05145	-4.07754	-0.98523	-4.07754	6.12805	-4.07754	-1.51626	-4.07754	3.30246	-4.07754	-1.23082	-4.07754	1.61897	-4.07754	-0.70564	-4.07754	2.09101	-4.07754	-2.17182
-4.06683	15.1059	-4.06683	-5.49599	-4.06683	5.12581	-4.06683	-0.99835	-4.06683	6.19194	-4.06683	-1.57756	-4.06683	3.31609	-4.06683	-1.27326	-4.06683	1.64065	-4.06683	-0.70987	-4.06683	2.14751	-4.06683	-2.21021
-4.05612	15.3642	-4.05612	-5.67577	-4.05612	5.21658	-4.05612	-1.02541	-4.05612	6.27075	-4.05612	-1.65645	-4.05612	3.34009	-4.05612	-1.32948	-4.05612	1.66687	-4.05612	-0.72302	-4.05612	2.21003	-4.05612	-2.27089
-4.04541	15.6481	-4.04541	-5.91767	-4.04541	5.32123	-4.04541	-1.06714	-4.04541	6.35577	-4.04541	-1.75148	-4.04541	3.37149	-4.04541	-1.39888	-4.04541	1.69593	-4.04541	-0.74528	-4.04541	2.27521	-4.04541	-2.35377
-4.0347	15.9139	-4.0347	-6.21255	-4.0347	5.42725	-4.0347	-1.12272	-4.0347	6.42795	-4.0347	-1.8587	-4.0347	3.40076	-4.0347	-1.47889	-4.0347	1.72295	-4.0347	-0.77565	-4.0347	2.33572	-4.0347	-2.45548
-4.024	16.1533	-4.024	-6.55605	-4.024	5.53271	-4.024	-1.19203	-4.024	6.48323	-4.024	-1.97599	-4.024	3.42615	-4.024	-1.56805	-4.024	1.74726	-4.024	-0.81346	-4.024	2.3901	-4.024	-2.57457
-4.01329	16.4295	-4.01329	-6.92542	-4.01329	5.65867	-4.01329	-1.2715	-4.01329	6.54672	-4.01329	-2.09566	-4.01329	3.4597	-4.01329	-1.66059	-4.01329	1.77638	-4.01329	-0.85581	-4.01329	2.44772	-4.01329	-2.70246
-4.00258	16.7268	-4.00258	-7.2826	-4.00258	5.79831	-4.00258	-1.35462	-4.00258	6.61323	-4.00258	-2.2054	-4.00258	3.49805	-4.00258	-1.74722	-4.00258	1.80904	-4.00258	-0.89794	-4.00258	2.50623	-4.00258	-2.82464
-3.99187	16.9762	-3.99187	-7.62705	-3.99187	5.92384	-3.99187	-1.44123	-3.99187	6.66001	-3.99187	-2.30463	-3.99187	3.5281	-3.99187	-1.82771	-3.99187	1.83758	-3.99187	-0.93932	-3.99187	2.55472	-3.99187	-2.94188
-3.98116	17.1581	-3.98116	-7.96035	-3.98116	6.02566	-3.98116	-1.52952	-3.98116	6.68163	-3.98116	-2.3954	-3.98116	3.546	-3.98116	-1.90231	-3.98116	1.86046	-3.98116	-0.98005	-3.98116	2.59037	-3.98116	-3.05538
-3.97046	17.2336	-3.97046	-8.23769	-3.97046	6.08923	-3.97046	-1.61022	-3.97046	6.66195	-3.97046	-2.46477	-3.97046	3.54364	-3.97046	-1.9604	-3.97046	1.8743	-3.97046	-1.01475	-3.97046	2.60807	-3.97046	-3.14795
-3.95975	17.244	-3.95975	-8.41993	-3.95975	6.12638	-3.95975	-1.67636	-3.95975	6.62036	-3.95975	-2.50002	-3.95975	3.53325	-3.95975	-1.9932	-3.95975	1.88316	-3.95975	-1.03835	-3.95975	2.61411	-3.95975	-3.2052
-3.94904	17.2237	-3.94904	-8.53731	-3.94904	6.14895	-3.94904	-1.73287	-3.94904	6.56803	-3.94904	-2.51041	-3.94904	3.51945	-3.94904	-2.00983	-3.94904	1.89205	-3.94904	-1.05481	-3.94904	2.61464	-3.94904	-3.23922
-3.93833	17.1371	-3.93833	-8.58756	-3.93833	6.1426	-3.93833	-1.77742	-3.93833	6.48996	-3.93833	-2.49642	-3.93833	3.49163	-3.93833	-2.01059	-3.93833	1.89901	-3.93833	-1.06382	-3.93833	2.60554	-3.93833	-3.2499
-3.92762	16.9546	-3.92762	-8.53468	-3.92762	6.09375	-3.92762	-1.80044	-3.92762	6.37857	-3.92762	-2.44927	-3.92762	3.44688	-3.92762	-1.98665	-3.92762	1.90026	-3.92762	-1.06055	-3.92762	2.58197	-3.92762	-3.22443
-3.91692	16.7271	-3.91692	-8.39579	-3.91692	6.02319	-3.91692	-1.8038	-3.91692	6.25242	-3.91692	-2.37567	-3.91692	3.39696	-3.91692	-1.94248	-3.91692	1.90023	-3.91692	-1.04697	-3.91692	2.55128	-3.91692	-3.16936
-3.90621	16.4743	-3.90621	-8.1897	-3.90621	5.93889	-3.90621	-1.79015	-3.90621	6.11746	-3.90621	-2.28284	-3.90621	3.34557	-3.90621	-1.88319	-3.90621	1.90097	-3.90621	-1.02514	-3.90621	2.51699	-3.90621	-3.09156
-3.8955	16.1943	-3.8955	-7.92272	-3.8955	5.83846	-3.8955	-1.75963	-3.8955	5.97406	-3.8955	-2.17423	-3.8955	3.28963	-3.8955	-1.81096	-3.8955	1.9027	-3.8955	-0.99564	-3.8955	2.47907	-3.8955	-2.99322
-3.88479	15.9358	-3.88479	-7.60003	-3.88479	5.74167	-3.88479	-1.71205	-3.88479	5.83696	-3.88479	-2.05301	-3.88479	3.23683	-3.88479	-1.72775	-3.88479	1.91145	-3.88479	-0.95898	-3.88479	2.44575	-3.88479	-2.87599
-3.87408	15.6977	-3.87408	-7.21468	-3.87408	5.65168	-3.87408	-1.64484	-3.87408	5.70093	-3.87408	-1.91878	-3.87408	3.18675	-3.87408	-1.63295	-3.87408	1.92697	-3.87408	-0.91419	-3.87408	2.41816	-3.87408	-2.73687
-3.86338	15.4772	-3.86338	-6.76218	-3.86338	5.56988	-3.86338	-1.55668	-3.86338	5.56384	-3.86338	-1.77139	-3.86338	3.13863	-3.86338	-1.52571	-3.86338	1.94731	-3.86338	-0.86048	-3.86338	2.39613	-3.86338	-2.57362
-3.85267	15.3176	-3.85267	-6.25526	-3.85267	5.51371	-3.85267	-1.45057	-3.85267	5.44101	-3.85267	-1.61508	-3.85267	3.10163	-3.85267	-1.40877	-3.85267	1.97641	-3.85267	-0.79918	-3.85267	2.38643	-3.85267	-2.39042
-3.84196	15.2801	-3.84196	-5.74956	-3.84196	5.5049	-3.84196	-1.33953	-3.84196	5.3559	-3.84196	-1.46378	-3.84196	3.08799	-3.84196	-1.29441	-3.84196	2.02108	-3.84196	-0.73755	-3.84196	2.39818	-3.84196	-2.2087
-3.83125	15.3416	-3.83125	-5.27948	-3.83125	5.53634	-3.83125	-1.23228	-3.83125	5.30043	-3.83125	-1.32593	-3.83125	3.09062	-3.83125	-1.19014	-3.83125	2.07766	-3.83125	-0.67964	-3.83125	2.42717	-3.83125	-2.04164
-3.82054	15.4451	-3.82054	-4.83253	-3.82054	5.58977	-3.82054	-1.12629	-3.82054	5.25413	-3.82054	-1.19914	-3.82054	3.09645	-3.82054	-1.09271	-3.82054	2.1375	-3.82054	-0.62312	-3.82054	2.46371	-3.82054	-1.88399
-3.80984	15.5768	-3.80984	-4.42495	-3.80984	5.66017	-3.80984	-1.02502	-3.80984	5.2143	-3.80984	-1.08779	-3.80984	3.10267	-3.80984	-1.00539	-3.80984	2.1977	-3.80984	-0.56992	-3.80984	2.50464	-3.80984	-1.74222
-3.79913	15.7437	-3.79913	-4.08864	-3.79913	5.75168	-3.79913	-0.93584	-3.79913	5.1834	-3.79913	-0.99951	-3.79913	3.11051	-3.79913	-0.93524	-3.79913	2.25935	-3.79913	-0.524	-3.79913	2.54924	-3.79913	-1.62929
-3.78842	15.9252	-3.78842	-3.85598	-3.78842	5.85529	-3.78842	-0.86618	-3.78842	5.15758	-3.78842	-0.9419	-3.78842	3.11678	-3.78842	-0.88962	-3.78842	2.3189	-3.78842	-0.48945	-3.78842	2.59342	-3.78842	-1.55846
-3.77771	16.1228	-3.77771	-3.75619	-3.77771	5.96579	-3.77771	-0.82269	-3.77771	5.1432	-3.77771	-0.92184	-3.77771	3.12403	-3.77771	-0.87526	-3.77771	2.37515	-3.77771	-0.46998	-3.77771	2.6387	-3.77771	-1.54168
-3.767	16.3366	-3.767	-3.81111	-3.767	6.07888	-3.767	-0.81041	-3.767	5.14404	-3.767	-0.94448	-3.767	3.13302	-3.767	-0.89731	-3.767	2.42807	-3.767	-0.46845	-3.767	2.68559	-3.767	-1.58777
-3.75629	16.4925	-3.75629	-4.0316	-3.75629	6.16548	-3.75629	-0.83207	-3.75629	5.13863	-3.75629	-1.01241	-3.75629	3.13055	-3.75629	-0.95841	-3.75629	2.46748	-3.75629	-0.48634	-3.75629	2.72095	-3.75629	-1.70078
-3.74559	16.5707	-3.74559	-4.41502	-3.74559	6.21689	-3.74559	-0.88757	-3.74559	5.12186	-3.74559	-1.12504	-3.74559	3.11573	-3.74559	-1.0581	-3.74559	2.49138	-3.74559	-0.5235	-3.74559	2.74053	-3.74559	-1.87892
-3.73488	16.5829	-3.73488	-4.94425	-3.73488	6.23343	-3.73488	-0.97384	-3.73488	5.10066	-3.73488	-1.27831	-3.73488	3.09254	-3.73488	-1.19252	-3.73488	2.50283	-3.73488	-0.57798	-3.73488	2.74601	-3.73488	-2.11412
-3.72417	16.5245	-3.72417	-5.58841	-3.72417	6.21018	-3.72417	-1.08502	-3.72417	5.07409	-3.72417	-1.4648	-3.72417	3.06186	-3.72417	-1.35458	-3.72417	2.50343	-3.72417	-0.64621	-3.72417	2.73682	-3.72417	-2.39238
-3.71346	16.3733	-3.71346	-6.30559	-3.71346	6.13684	-3.71346	-1.21303	-3.71346	5.03527	-3.71346	-1.67421	-3.71346	3.02136	-3.71346	-1.53459	-3.71346	2.49116	-3.71346	-0.72329	-3.71346	2.71007	-3.71346	-2.69506
-3.70275	16.1408	-3.70275	-7.04763	-3.70275	6.01459	-3.70275	-1.3485	-3.70275	4.9902	-3.70275	-1.89452	-3.70275	2.97444	-3.70275	-1.72135	-3.70275	2.46771	-3.70275	-0.80362	-3.70275	2.66831	-3.70275	-3.00099
-3.69205	15.8699	-3.69205	-7.76531	-3.69205	5.86402	-3.69205	-1.48178	-3.69205	4.94695	-3.69205	-2.11309	-3.69205	2.92846	-3.69205	-1.90334	-3.69205	2.44045	-3.69205	-0.88153	-3.69205	2.61853	-3.69205	-3.2889
-3.68134	15.6067	-3.68134	-8.41388	-3.68134	5.70466	-3.68134	-1.60404	-3.68134	4.91655	-3.68134	-2.31806	-3.68134	2.88891	-3.68134	-2.07009	-3.68134	2.41703	-3.68134	-0.9519	-3.68134	2.56851	-3.68134	-3.53987
-3.67063	15.3478	-3.67063	-9.00657	-3.67063	5.53288	-3.67063	-1.71776	-3.67063	4.89917	-3.67063	-2.51127	-3.67063	2.85597	-3.67063	-2.22521	-3.67063	2.39749	-3.67063	-1.01621	-3.67063	2.51825	-3.67063	-3.76133
-3.65992	15.0644	-3.65992	-9.55339	-3.65992	5.34114	-3.65992	-1.82365	-3.65992	4.88274	-3.65992	-2.69425	-3.65992	2.82574	-3.65992	-2.37104	-3.65992	2.37765	-3.65992	-1.07602	-3.65992	2.46286	-3.65992	-3.95947
-3.64921	14.7776	-3.64921	-9.98691	-3.64921	5.14187	-3.64921	-1.90804	-3.64921	4.87025	-3.64921	-2.84916	-3.64921	2.80067	-3.64921	-2.49088	-3.64921	2.35972	-3.64921	-1.1238	-3.64921	2.4058	-3.64921	-4.10592
-3.63851	14.5329	-3.63851	-10.2768	-3.63851	4.95586	-3.63851	-1.96542	-3.63851	4.8737	-3.63851	-2.96754	-3.63851	2.78745	-3.63851	-2.57668	-3.63851	2.34861	-3.63851	-1.15574	-3.63851	2.35476	-3.63851	-4.1881
-3.6278	14.3715	-3.6278	-10.4316	-3.6278	4.80083	-3.6278	-1.99693	-3.6278	4.90504	-3.6278	-3.05018	-3.6278	2.7925	-3.6278	-2.63011	-3.6278	2.34885	-3.6278	-1.17274	-3.6278	2.3168	-3.6278	-4.21173
-3.61709	14.2782	-3.61709	-10.4835	-3.61709	4.67686	-3.61709	-2.00802	-3.61709	4.95615	-3.61709	-3.10545	-3.61709	2.81063	-3.61709	-2.65975	-3.61709	2.35639	-3.61709	-1.17781	-3.61709	2.28877	-3.61709	-4.1922
-3.60638	14.2551	-3.60638	-10.4715	-3.60638	4.5906	-3.60638	-2.00591	-3.60638	5.0272	-3.60638	-3.14302	-3.60638	2.83952	-3.60638	-2.67447	-3.60638	2.3684	-3.60638	-1.17509	-3.60638	2.2689	-3.60638	-4.14748
-3.59567	14.3215	-3.59567	-10.4119	-3.59567	4.54806	-3.59567	-1.99427	-3.59567	5.12488	-3.59567	-3.1644	-3.59567	2.88285	-3.59567	-2.67677	-3.59567	2.38855	-3.59567	-1.16672	-3.59567	2.26003	-3.59567	-4.08654
-3.58497	14.44	-3.58497	-10.3202	-3.58497	4.53789	-3.58497	-1.97579	-3.58497	5.2337	-3.58497	-3.17222	-3.58497	2.93236	-3.58497	-2.66948	-3.58497	2.41101	-3.58497	-1.1543	-3.58497	2.25739	-3.58497	-4.01785
-3.57426	14.5925	-3.57426	-10.2094	-3.57426	4.55673	-3.57426	-1.95245	-3.57426	5.34415	-3.57426	-3.16945	-3.57426	2.98259	-3.57426	-2.65487	-3.57426	2.43278	-3.57426	-1.13911	-3.57426	2.25881	-3.57426	-3.94842
-3.56355	14.7585	-3.56355	-10.1262	-3.56355	4.59763	-3.56355	-1.93319	-3.56355	5.44855	-3.56355	-3.17028	-3.56355	3.0292	-3.56355	-2.64462	-3.56355	2.45099	-3.56355	-1.12674	-3.56355	2.26138	-3.56355	-3.89601
-3.55284	14.8949	-3.55284	-10.0875	-3.55284	4.64629	-3.55284	-1.92144	-3.55284	5.53278	-3.55284	-3.1798	-3.55284	3.06353	-3.55284	-2.64217	-3.55284	2.4575	-3.55284	-1.11902	-3.55284	2.2583	-3.55284	-3.86724
-3.54213	14.9875	-3.54213	-10.0924	-3.54213	4.69682	-3.54213	-1.91767	-3.54213	5.59042	-3.54213	-3.19733	-3.54213	3.08312	-3.54213	-2.64572	-3.54213	2.4519	-3.54213	-1.1155	-3.54213	2.24832	-3.54213	-3.8619
-3.53143	15.1022	-3.53143	-10.1602	-3.53143	4.77026	-3.53143	-1.92599	-3.53143	5.64224	-3.53143	-3.22933	-3.53143	3.10088	-3.53143	-2.65965	-3.53143	2.446	-3.53143	-1.11859	-3.53143	2.24374	-3.53143	-3.88634
-3.52072	15.2352	-3.52072	-10.3057	-3.52072	4.86303	-3.52072	-1.94716	-3.52072	5.68477	-3.52072	-3.28253	-3.52072	3.1169	-3.52072	-2.68779	-3.52072	2.44203	-3.52072	-1.12979	-3.52072	2.24541	-3.52072	-3.9462
-3.51001	15.3611	-3.51001	-10.5133	-3.51001	4.95925	-3.51001	-1.97772	-3.51001	5.71283	-3.51001	-3.35355	-3.51001	3.13004	-3.51001	-2.72637	-3.51001	2.44024	-3.51001	-1.14764	-3.51001	2.24875	-3.51001	-4.03439
-3.4993	15.4826	-3.4993	-10.7631	-3.4993	5.05698	-3.4993	-2.01568	-3.4993	5.72606	-3.4993	-3.43639	-3.4993	3.14224	-3.4993	-2.77085	-3.4993	2.44387	-3.4993	-1.17047	-3.4993	2.25575	-3.4993	-4.14052
-3.48859	15.5587	-3.48859	-11.0556	-3.48859	5.14333	-3.48859	-2.0612	-3.48859	5.70425	-3.48859	-3.53238	-3.48859	3.14485	-3.48859	-2.8227	-3.48859	2.44841	-3.48859	-1.1986	-3.48859	2.26268	-3.48859	-4.26337
-3.47789	15.6258	-3.47789	-11.363	-3.47789	5.22546	-3.47789	-2.10832	-3.47789	5.6637	-3.47789	-3.6335	-3.47789	3.14762	-3.47789	-2.87554	-3.47789	2.46146	-3.47789	-1.2294	-3.47789	2.2752	-3.47789	-4.39179
-3.46718	15.6972	-3.46718	-11.6553	-3.46718	5.30448	-3.46718	-2.15071	-3.46718	5.61118	-3.46718	-3.73086	-3.46718	3.15475	-3.46718	-2.92256	-3.46718	2.48583	-3.46718	-1.25987	-3.46718	2.2957	-3.46718	-4.5138
-3.45647	15.7833	-3.45647	-11.9261	-3.45647	5.38489	-3.45647	-2.1865	-3.45647	5.55112	-3.45647	-3.82338	-3.45647	3.16878	-3.45647	-2.96349	-3.45647	2.52193	-3.45647	-1.28922	-3.45647	2.32535	-3.45647	-4.62698
-3.44576	15.9132	-3.44576	-12.1936	-3.44576	5.47544	-3.44576	-2.22051	-3.44576	5.49845	-3.44576	-3.91576	-3.44576	3.1957	-3.44576	-3.00534	-3.44576	2.57199	-3.44576	-1.31923	-3.44576	2.36732	-3.44576	-4.73811
-3.43505	16.0829	-3.43505	-12.4259	-3.43505	5.57146	-3.43505	-2.24787	-3.43505	5.45482	-3.43505	-3.99794	-3.43505	3.23404	-3.43505	-3.04208	-3.43505	2.63517	-3.43505	-1.34614	-3.43505	2.42148	-3.43505	-4.8339
-3.42435	16.2561	-3.42435	-12.5804	-3.42435	5.657	-3.42435	-2.25991	-3.42435	5.41216	-3.42435	-4.05826	-3.42435	3.27761	-3.42435	-3.06364	-3.42435	2.70549	-3.42435	-1.36491	-3.42435	2.48143	-3.42435	-4.8973
-3.41364	16.3923	-3.41364	-12.6811	-3.41364	5.71613	-3.41364	-2.26136	-3.41364	5.36283	-3.41364	-4.10635	-3.41364	3.31952	-3.41364	-3.0757	-3.41364	2.77426	-3.41364	-1.37707	-3.41364	2.5391	-3.41364	-4.93631
-3.40293	16.4765	-3.40293	-12.732	-3.40293	5.74378	-3.40293	-2.25454	-3.40293	5.30511	-3.40293	-4.14279	-3.40293	3.35566	-3.40293	-3.07951	-3.40293	2.8369	-3.40293	-1.3827	-3.40293	2.59069	-3.40293	-4.95199
-3.39222	16.5459	-3.39222	-12.6931	-3.39222	5.75247	-3.39222	-2.23428	-3.39222	5.25517	-3.39222	-4.15229	-3.39222	3.39299	-3.39222	-3.06666	-3.39222	2.89777	-3.39222	-1.37746	-3.39222	2.64053	-3.39222	-4.92905
-3.38151	16.6393	-3.38151	-12.5443	-3.38151	5.75897	-3.38151	-2.19841	-3.38151	5.22142	-3.38151	-4.12809	-3.38151	3.43678	-3.38151	-3.03243	-3.38151	2.96358	-3.38151	-1.35855	-3.38151	2.69532	-3.38151	-4.85924
-3.37081	16.6974	-3.37081	-12.3231	-3.37081	5.74695	-3.37081	-2.15551	-3.37081	5.18251	-3.37081	-4.08022	-3.37081	3.47161	-3.37081	-2.98424	-3.37081	3.02259	-3.37081	-1.33021	-3.37081	2.74533	-3.37081	-4.75711
-3.3601	16.6887	-3.3601	-12.0604	-3.3601	5.70691	-3.3601	-2.11179	-3.3601	5.13247	-3.3601	-4.01789	-3.3601	3.4888	-3.3601	-2.92902	-3.3601	3.06596	-3.3601	-1.29566	-3.3601	2.78335	-3.3601	-4.63506
-3.34939	16.6366	-3.34939	-11.7896	-3.34939	5.65062	-3.34939	-2.07221	-3.34939	5.07617	-3.34939	-3.95131	-3.34939	3.49109	-3.34939	-2.87537	-3.34939	3.09727	-3.34939	-1.25869	-3.34939	2.81254	-3.34939	-4.50738
-3.33868	16.5435	-3.33868	-11.5174	-3.33868	5.58036	-3.33868	-2.03878	-3.33868	5.0158	-3.33868	-3.88067	-3.33868	3.47958	-3.33868	-2.82327	-3.33868	3.11547	-3.33868	-1.22067	-3.33868	2.83186	-3.33868	-4.37726
-3.32797	16.3902	-3.32797	-11.2232	-3.32797	5.49074	-3.32797	-2.00892	-3.32797	4.94569	-3.32797	-3.798	-3.32797	3.44917	-3.32797	-2.76574	-3.32797	3.11638	-3.32797	-1.17964	-3.32797	2.83739	-3.32797	-4.2366
-3.31726	16.1618	-3.31726	-10.9322	-3.31726	5.37942	-3.31726	-1.98615	-3.31726	4.85719	-3.31726	-3.71131	-3.31726	3.39431	-3.31726	-2.70784	-3.31726	3.0985	-3.31726	-1.13895	-3.31726	2.82666	-3.31726	-4.09581
-3.30656	15.8726	-3.30656	-10.6649	-3.30656	5.25282	-3.30656	-1.97265	-3.30656	4.75359	-3.30656	-3.62684	-3.30656	3.31793	-3.30656	-2.65353	-3.30656	3.06499	-3.30656	-1.10163	-3.30656	2.80119	-3.30656	-3.96381
-3.29585	15.5895	-3.29585	-10.4346	-3.29585	5.13263	-3.29585	-1.96876	-3.29585	4.65138	-3.29585	-3.54982	-3.29585	3.23432	-3.29585	-2.6057	-3.29585	3.03299	-3.29585	-1.06947	-3.29585	2.77254	-3.29585	-3.84656
-3.28514	15.354	-3.28514	-10.2218	-3.28514	5.03275	-3.28514	-1.96865	-3.28514	4.56399	-3.28514	-3.47407	-3.28514	3.15547	-3.28514	-2.55915	-3.28514	3.00964	-3.28514	-1.04098	-3.28514	2.74765	-3.28514	-3.73811
-3.27443	15.1548	-3.27443	-9.9891	-3.27443	4.9529	-3.27443	-1.96341	-3.27443	4.48946	-3.27443	-3.38646	-3.27443	3.07881	-3.27443	-2.50395	-3.27443	2.9897	-3.27443	-1.01308	-3.27443	2.72275	-3.27443	-3.62615
-3.26372	15.0013	-3.26372	-9.72195	-3.26372	4.89777	-3.26372	-1.94821	-3.26372	4.42976	-3.26372	-3.28363	-3.26372	3.00604	-3.26372	-2.43652	-3.26372	2.97551	-3.26372	-0.98435	-3.26372	2.69831	-3.26372	-3.50576
-3.25302	14.8757	-3.25302	-9.42008	-3.25302	4.86028	-3.25302	-1.92158	-3.25302	4.37968	-3.25302	-3.16767	-3.25302	2.93718	-3.25302	-2.35689	-3.25302	2.96477	-3.25302	-0.95432	-3.25302	2.671	-3.25302	-3.37652
-3.24231	14.7591	-3.24231	-9.09909	-3.24231	4.83314	-3.24231	-1.88658	-3.24231	4.33133	-3.24231	-3.04535	-3.24231	2.86994	-3.24231	-2.26987	-3.24231	2.95692	-3.24231	-0.92364	-3.24231	2.63768	-3.24231	-3.24353
-3.2316	14.6804	-3.2316	-8.75435	-3.2316	4.82335	-3.2316	-1.84172	-3.2316	4.29144	-3.2316	-2.91684	-3.2316	2.81112	-3.2316	-2.17485	-3.2316	2.96073	-3.2316	-0.89119	-3.2316	2.60491	-3.2316	-3.10459
-3.22089	14.643	-3.22089	-8.38688	-3.22089	4.83138	-3.22089	-1.78784	-3.22089	4.25933	-3.22089	-2.78246	-3.22089	2.76301	-3.22089	-2.0736	-3.22089	2.9779	-3.22089	-0.85699	-3.22089	2.57441	-3.22089	-2.95959
-3.21018	14.6349	-3.21018	-8.00497	-3.21018	4.85513	-3.21018	-1.72685	-3.21018	4.22935	-3.21018	-2.64537	-3.21018	2.72518	-3.21018	-1.96891	-3.21018	3.00508	-3.21018	-0.82174	-3.21018	2.54534	-3.21018	-2.811
-3.19948	14.679	-3.19948	-7.61178	-3.19948	4.9028	-3.19948	-1.65842	-3.19948	4.2066	-3.19948	-2.50893	-3.19948	2.70257	-3.19948	-1.86063	-3.19948	3.04661	-3.19948	-0.78521	-3.19948	2.52301	-3.19948	-2.65921
-3.18877	14.771	-3.18877	-7.21705	-3.18877	4.97245	-3.18877	-1.58581	-3.18877	4.19003	-3.18877	-2.37658	-3.18877	2.69473	-3.18877	-1.75257	-3.18877	3.10148	-3.18877	-0.74739	-3.18877	2.50708	-3.18877	-2.50728
-3.17806	14.9038	-3.17806	-6.83594	-3.17806	5.05842	-3.17806	-1.51362	-3.17806	4.17694	-3.17806	-2.25289	-3.17806	2.70022	-3.17806	-1.65001	-3.17806	3.16917	-3.17806	-0.70898	-3.17806	2.49921	-3.17806	-2.36045
-3.16735	15.0803	-3.16735	-6.49875	-3.16735	5.15841	-3.16735	-1.44912	-3.16735	4.16819	-3.16735	-2.14739	-3.16735	2.71792	-3.16735	-1.56134	-3.16735	3.25133	-3.16735	-0.67281	-3.16735	2.50233	-3.16735	-2.22943
-3.15664	15.2645	-3.15664	-6.235	-3.15664	5.26028	-3.15664	-1.3992	-3.15664	4.15373	-3.15664	-2.06926	-3.15664	2.7399	-3.15664	-1.49456	-3.15664	3.3398	-3.15664	-0.64183	-3.15664	2.51071	-3.15664	-2.12471
-3.14594	15.4444	-3.14594	-6.08148	-3.14594	5.3631	-3.14594	-1.37229	-3.14594	4.13	-3.14594	-2.03039	-3.14594	2.76239	-3.14594	-1.45881	-3.14594	3.4296	-3.14594	-0.62001	-3.14594	2.52167	-3.14594	-2.05879
-3.13523	15.6305	-3.13523	-6.06601	-3.13523	5.46832	-3.13523	-1.37457	-3.13523	4.10221	-3.13523	-2.03993	-3.13523	2.78648	-3.13523	-1.46085	-3.13523	3.52271	-3.13523	-0.61059	-3.13523	2.53731	-3.13523	-2.04092
-3.12452	15.7942	-3.12452	-6.17991	-3.12452	5.56095	-3.12452	-1.40357	-3.12452	4.06654	-3.12452	-2.09482	-3.12452	2.80777	-3.12452	-1.49923	-3.12452	3.61196	-3.12452	-0.6131	-3.12452	2.55478	-3.12452	-2.06842
-3.11381	15.9048	-3.11381	-6.40285	-3.11381	5.62872	-3.11381	-1.4542	-3.11381	4.01911	-3.11381	-2.18833	-3.11381	2.82043	-3.11381	-1.56941	-3.11381	3.68758	-3.11381	-0.62599	-3.11381	2.56937	-3.11381	-2.13433
-3.1031	15.9317	-3.1031	-6.71713	-3.1031	5.65989	-3.1031	-1.52211	-3.1031	3.95535	-3.1031	-2.31501	-3.1031	2.818	-3.1031	-1.66687	-3.1031	3.74121	-3.1031	-0.64806	-3.1031	2.57528	-3.1031	-2.23195
-3.0924	15.8721	-3.0924	-7.09811	-3.0924	5.6534	-3.0924	-1.60156	-3.0924	3.87715	-3.0924	-2.4672	-3.0924	2.79944	-3.0924	-1.78526	-3.0924	3.7717	-3.0924	-0.67739	-3.0924	2.56984	-3.0924	-2.35196
-3.08169	15.7152	-3.08169	-7.5174	-3.08169	5.60481	-3.08169	-1.68624	-3.08169	3.78446	-3.08169	-2.636	-3.08169	2.76309	-3.08169	-1.91718	-3.08169	3.77561	-3.08169	-0.71164	-3.08169	2.55033	-3.08169	-2.48353
-3.07098	15.4817	-3.07098	-7.94617	-3.07098	5.52096	-3.07098	-1.77001	-3.07098	3.68095	-3.07098	-2.81222	-3.07098	2.71285	-3.07098	-2.05505	-3.07098	3.75863	-3.07098	-0.74835	-3.07098	2.5212	-3.07098	-2.61559
-3.06027	15.2111	-3.06027	-8.38304	-3.06027	5.41835	-3.06027	-1.85404	-3.06027	3.57575	-3.06027	-2.99554	-3.06027	2.65576	-3.06027	-2.19809	-3.06027	3.72939	-3.06027	-0.78736	-3.06027	2.48755	-3.06027	-2.7461
-3.04956	14.8752	-3.04956	-8.82984	-3.04956	5.28642	-3.04956	-1.94032	-3.04956	3.4655	-3.04956	-3.18644	-3.04956	2.58778	-3.04956	-2.34633	-3.04956	3.67968	-3.04956	-0.82882	-3.04956	2.44361	-3.04956	-2.87426
-3.03886	14.479	-3.03886	-9.26681	-3.03886	5.12465	-3.03886	-2.02383	-3.03886	3.35171	-3.03886	-3.37842	-3.03886	2.5112	-3.03886	-2.49425	-3.03886	3.61179	-3.03886	-0.871	-3.03886	2.39082	-3.03886	-2.99356
-3.02815	14.0362	-3.02815	-9.65414	-3.02815	4.93932	-3.02815	-2.0962	-3.02815	3.23501	-3.02815	-3.55734	-3.02815	2.42873	-3.02815	-2.63132	-3.02815	3.53027	-3.02815	-0.91017	-3.02815	2.33161	-3.02815	-3.09043
-3.01744	13.58	-3.01744	-9.97086	-3.01744	4.7416	-3.01744	-2.15454	-3.01744	3.1188	-3.01744	-3.71477	-3.01744	2.34516	-3.01744	-2.75238	-3.01744	3.44633	-3.01744	-0.94433	-3.01744	2.27331	-3.01744	-3.15721
-3.00673	13.1479	-3.00673	-10.2274	-3.00673	4.54583	-3.00673	-2.202	-3.00673	3.00938	-3.00673	-3.85308	-3.00673	2.26675	-3.00673	-2.86004	-3.00673	3.36988	-3.00673	-0.97427	-3.00673	2.22281	-3.00673	-3.19803
-2.99602	12.776	-2.99602	-10.4139	-2.99602	4.36948	-2.99602	-2.23769	-2.99602	2.91519	-2.99602	-3.96691	-2.99602	2.19966	-2.99602	-2.95052	-2.99602	3.30691	-2.99602	-0.9987	-2.99602	2.18443	-2.99602	-3.21063
-2.98532	12.4947	-2.98532	-10.5237	-2.98532	4.22415	-2.98532	-2.26102	-2.98532	2.84149	-2.98532	-4.0518	-2.98532	2.14842	-2.98532	-3.02038	-2.98532	3.26528	-2.98532	-1.01652	-2.98532	2.16372	-2.98532	-3.19435
-2.97461	12.3002	-2.97461	-10.5872	-2.97461	4.10747	-2.97461	-2.27844	-2.97461	2.78537	-2.97461	-4.11813	-2.97461	2.11192	-2.97461	-3.07722	-2.97461	3.24587	-2.97461	-1.0302	-2.97461	2.16145	-2.97461	-3.16044
-2.9639	12.226	-2.9639	-10.632	-2.9639	4.03059	-2.9639	-2.29517	-2.9639	2.75527	-2.9639	-4.17424	-2.9639	2.09597	-2.9639	-3.12697	-2.9639	3.25769	-2.9639	-1.04164	-2.9639	2.18242	-2.9639	-3.12095
-2.95319	12.2674	-2.95319	-10.6432	-2.95319	3.9926	-2.95319	-2.3072	-2.95319	2.75	-2.95319	-4.21221	-2.95319	2.09883	-2.95319	-3.16358	-2.95319	3.29962	-2.95319	-1.04867	-2.95319	2.22515	-2.95319	-3.07513
-2.94248	12.4062	-2.94248	-10.6013	-2.94248	3.9884	-2.94248	-2.30959	-2.94248	2.76299	-2.94248	-4.22324	-2.94248	2.11518	-2.94248	-3.18038	-2.94248	3.36807	-2.94248	-1.04928	-2.94248	2.28669	-2.94248	-3.01919
-2.93178	12.6127	-2.93178	-10.4855	-2.93178	4.00888	-2.93178	-2.29699	-2.93178	2.78819	-2.93178	-4.19731	-2.93178	2.13944	-2.93178	-3.16996	-2.93178	3.45521	-2.93178	-1.04113	-2.93178	2.36045	-2.93178	-2.95006
-2.92107	12.8262	-2.92107	-10.2783	-2.92107	4.03506	-2.92107	-2.26447	-2.92107	2.81395	-2.92107	-4.12607	-2.92107	2.16142	-2.92107	-3.12619	-2.92107	3.54349	-2.92107	-1.02206	-2.92107	2.43372	-2.92107	-2.8657
-2.91036	13.0097	-2.91036	-9.98174	-2.91036	4.05553	-2.91036	-2.21156	-2.91036	2.83299	-2.91036	-4.00929	-2.91036	2.17515	-2.91036	-3.04907	-2.91036	3.62279	-2.91036	-0.9921	-2.91036	2.49843	-2.91036	-2.76879
-2.89965	13.1429	-2.89965	-9.63192	-2.89965	4.0652	-2.89965	-2.14622	-2.89965	2.84189	-2.89965	-3.86147	-2.89965	2.17824	-2.89965	-2.95086	-2.89965	3.68626	-2.89965	-0.95581	-2.89965	2.54959	-2.89965	-2.66842
-2.88894	13.2846	-2.88894	-9.2976	-2.88894	4.08145	-2.88894	-2.08406	-2.88894	2.85364	-2.88894	-3.70919	-2.88894	2.18211	-2.88894	-2.85233	-2.88894	3.75027	-2.88894	-0.91991	-2.88894	2.59921	-2.88894	-2.58444
-2.87823	13.3988	-2.87823	-8.99096	-2.87823	4.09207	-2.87823	-2.02715	-2.87823	2.8609	-2.87823	-3.55538	-2.87823	2.18182	-2.87823	-2.75657	-2.87823	3.8055	-2.87823	-0.88435	-2.87823	2.64034	-2.87823	-2.52408
-2.86753	13.3826	-2.86753	-8.69095	-2.86753	4.06609	-2.86753	-1.97018	-2.86753	2.84261	-2.86753	-3.39169	-2.86753	2.16125	-2.86753	-2.65799	-2.86753	3.82214	-2.86753	-0.84744	-2.86753	2.65173	-2.86753	-2.48163
-2.85682	13.2554	-2.85682	-8.42883	-2.85682	4.00941	-2.85682	-1.91959	-2.85682	2.80444	-2.85682	-3.23281	-2.85682	2.12515	-2.85682	-2.56586	-2.85682	3.80399	-2.85682	-0.81277	-2.85682	2.63755	-2.85682	-2.46366
-2.84611	13.0239	-2.84611	-8.23572	-2.84611	3.92374	-2.84611	-1.88261	-2.84611	2.74864	-2.84611	-3.09249	-2.84611	2.07633	-2.84611	-2.4909	-2.84611	3.75206	-2.84611	-0.78387	-2.84611	2.59945	-2.84611	-2.47674
-2.8354	12.7043	-2.8354	-8.12587	-2.8354	3.8122	-2.8354	-1.86336	-2.8354	2.67841	-2.8354	-2.97744	-2.8354	2.0184	-2.8354	-2.43945	-2.8354	3.67279	-2.8354	-0.76289	-2.8354	2.54086	-2.8354	-2.52218
-2.82469	12.331	-2.82469	-8.11715	-2.82469	3.68455	-2.82469	-1.86596	-2.82469	2.6011	-2.82469	-2.89765	-2.82469	1.95751	-2.82469	-2.41839	-2.82469	3.57591	-2.82469	-0.75209	-2.82469	2.46947	-2.82469	-2.60145
-2.81399	11.9281	-2.81399	-8.21589	-2.81399	3.54852	-2.81399	-1.89179	-2.81399	2.52201	-2.81399	-2.85919	-2.81399	1.89844	-2.81399	-2.431	-2.81399	3.46671	-2.81399	-0.75253	-2.81399	2.39085	-2.81399	-2.71238
-2.80328	11.5181	-2.80328	-8.41566	-2.80328	3.41022	-2.80328	-1.93917	-2.80328	2.44664	-2.80328	-2.86338	-2.80328	1.84566	-2.80328	-2.47645	-2.80328	3.35155	-2.80328	-0.76399	-2.80328	2.30972	-2.80328	-2.84911
-2.79257	11.0958	-2.79257	-8.69838	-2.79257	3.26722	-2.79257	-2.00372	-2.79257	2.3735	-2.79257	-2.9069	-2.79257	1.79783	-2.79257	-2.55006	-2.79257	3.2292	-2.79257	-0.78499	-2.79257	2.22582	-2.79257	-3.00276
-2.78186	10.6645	-2.78186	-9.03716	-2.78186	3.12012	-2.78186	-2.07903	-2.78186	2.30163	-2.78186	-2.98245	-2.78186	1.75357	-2.78186	-2.64414	-2.78186	3.10187	-2.78186	-0.81311	-2.78186	2.14089	-2.78186	-3.16258
-2.77115	10.261	-2.77115	-9.42478	-2.77115	2.97947	-2.77115	-2.16468	-2.77115	2.23545	-2.77115	-3.08554	-2.77115	1.71542	-2.77115	-2.75524	-2.77115	2.98185	-2.77115	-0.84733	-2.77115	2.06427	-2.77115	-3.32723
-2.76045	9.8921	-2.76045	-9.85171	-2.76045	2.84784	-2.76045	-2.25765	-2.76045	2.17413	-2.76045	-3.21276	-2.76045	1.68177	-2.76045	-2.88019	-2.76045	2.87244	-2.76045	-0.88654	-2.76045	1.99769	-2.76045	-3.49476
-2.74974	9.55944	-2.74974	-10.2841	-2.74974	2.72932	-2.74974	-2.34811	-2.74974	2.11759	-2.74974	-3.35449	-2.74974	1.65137	-2.74974	-3.01019	-2.74974	2.77363	-2.74974	-0.92748	-2.74974	1.93891	-2.74974	-3.65406
-2.73903	9.25978	-2.73903	-10.6679	-2.73903	2.62406	-2.73903	-2.42434	-2.73903	2.06316	-2.73903	-3.49109	-2.73903	1.62124	-2.73903	-3.12812	-2.73903	2.68533	-2.73903	-0.96499	-2.73903	1.88723	-2.73903	-3.78747
-2.72832	8.96217	-2.72832	-10.9805	-2.72832	2.52177	-2.72832	-2.482	-2.72832	2.00243	-2.72832	-3.61355	-2.72832	1.58436	-2.72832	-3.22392	-2.72832	2.60035	-2.72832	-0.99691	-2.72832	1.83761	-2.72832	-3.88807
-2.71761	8.68406	-2.71761	-11.2204	-2.71761	2.42613	-2.71761	-2.52137	-2.71761	1.94172	-2.71761	-3.71853	-2.71761	1.54543	-2.71761	-3.29647	-2.71761	2.52362	-2.71761	-1.02293	-2.71761	1.79259	-2.71761	-3.9576
-2.70691	8.41807	-2.70691	-11.3567	-2.70691	2.33597	-2.70691	-2.53599	-2.70691	1.87932	-2.70691	-3.79287	-2.70691	1.50277	-2.70691	-3.33728	-2.70691	2.45265	-2.70691	-1.03992	-2.70691	1.75013	-2.70691	-3.98797
-2.6962	8.15733	-2.6962	-11.3906	-2.6962	2.25108	-2.6962	-2.52666	-2.6962	1.81093	-2.6962	-3.83521	-2.6962	1.45328	-2.6962	-3.34637	-2.6962	2.38558	-2.6962	-1.04767	-2.6962	1.70974	-2.6962	-3.98105
-2.68549	7.89701	-2.68549	-11.3412	-2.68549	2.17057	-2.68549	-2.49841	-2.68549	1.73674	-2.68549	-3.85068	-2.68549	1.39712	-2.68549	-3.32946	-2.68549	2.32002	-2.68549	-1.04772	-2.68549	1.66968	-2.68549	-3.94437
-2.67478	7.61161	-2.67478	-11.2187	-2.67478	2.08865	-2.67478	-2.45441	-2.67478	1.65318	-2.67478	-3.84114	-2.67478	1.33097	-2.67478	-3.28894	-2.67478	2.24677	-2.67478	-1.04078	-2.67478	1.62301	-2.67478	-3.88236
-2.66407	7.30602	-2.66407	-11.0593	-2.66407	2.00651	-2.66407	-2.40342	-2.66407	1.56336	-2.66407	-3.81707	-2.66407	1.2576	-2.66407	-3.2345	-2.66407	2.166	-2.66407	-1.0303	-2.66407	1.57015	-2.66407	-3.80852
-2.65337	7.016	-2.65337	-10.8625	-2.65337	1.93569	-2.65337	-2.3459	-2.65337	1.47577	-2.65337	-3.77828	-2.65337	1.18377	-2.65337	-3.16629	-2.65337	2.08622	-2.65337	-1.01618	-2.65337	1.51833	-2.65337	-3.72212
-2.64266	6.78052	-2.64266	-10.6164	-2.64266	1.885	-2.64266	-2.27984	-2.64266	1.40035	-2.64266	-3.72224	-2.64266	1.11827	-2.64266	-3.08284	-2.64266	2.01895	-2.64266	-0.9969	-2.64266	1.47622	-2.64266	-3.61739
-2.63195	6.59074	-2.63195	-10.3367	-2.63195	1.84914	-2.63195	-2.20914	-2.63195	1.33793	-2.63195	-3.6556	-2.63195	1.06265	-2.63195	-2.98969	-2.63195	1.96158	-2.63195	-0.97384	-2.63195	1.44208	-2.63195	-3.49809
-2.62124	6.43873	-2.62124	-10.0431	-2.62124	1.82643	-2.62124	-2.13827	-2.62124	1.28792	-2.62124	-3.58687	-2.62124	1.01664	-2.62124	-2.89178	-2.62124	1.91018	-2.62124	-0.949	-2.62124	1.4142	-2.62124	-3.36899
-2.61053	6.3422	-2.61053	-9.78241	-2.61053	1.82097	-2.61053	-2.07679	-2.61053	1.25424	-2.61053	-3.53527	-2.61053	0.98381	-2.61053	-2.80382	-2.61053	1.86989	-2.61053	-0.92671	-2.61053	1.3971	-2.61053	-3.24365
-2.59983	6.31885	-2.59983	-9.57641	-2.59983	1.83667	-2.59983	-2.02947	-2.59983	1.2401	-2.59983	-3.51034	-2.59983	0.96712	-2.59983	-2.73509	-2.59983	1.84649	-2.59983	-0.90889	-2.59983	1.39559	-2.59983	-3.1277
-2.58912	6.3831	-2.58912	-9.41985	-2.58912	1.87623	-2.58912	-1.99599	-2.58912	1.24744	-2.58912	-3.50959	-2.58912	0.96841	-2.58912	-2.6843	-2.58912	1.8455	-2.58912	-0.89502	-2.58912	1.41393	-2.58912	-3.01925
-2.57841	6.56849	-2.57841	-9.34054	-2.57841	1.94727	-2.57841	-1.98347	-2.57841	1.28083	-2.57841	-3.53939	-2.57841	0.99123	-2.57841	-2.65719	-2.57841	1.87967	-2.57841	-0.888	-2.57841	1.46073	-2.57841	-2.92968
-2.5677	6.87592	-2.5677	-9.34799	-2.5677	2.04813	-2.5677	-1.99398	-2.5677	1.33869	-2.5677	-3.60203	-2.5677	1.03451	-2.5677	-2.65626	-2.5677	1.95177	-2.5677	-0.88876	-2.5677	1.53733	-2.5677	-2.86322
-2.55699	7.27279	-2.55699	-9.41961	-2.55699	2.16783	-2.55699	-2.02192	-2.55699	1.41331	-2.55699	-3.6901	-2.55699	1.09264	-2.55699	-2.67589	-2.55699	2.05418	-2.55699	-0.89493	-2.55699	1.63748	-2.55699	-2.81265
-2.54629	7.7442	-2.54629	-9.55074	-2.54629	2.30031	-2.54629	-2.06617	-2.54629	1.49984	-2.54629	-3.79934	-2.54629	1.16182	-2.54629	-2.71399	-2.54629	2.18551	-2.54629	-0.90612	-2.54629	1.75855	-2.54629	-2.77911
-2.53558	8.27021	-2.53558	-9.73107	-2.53558	2.43852	-2.53558	-2.12429	-2.53558	1.59263	-2.53558	-3.92295	-2.53558	1.23749	-2.53558	-2.76662	-2.53558	2.34268	-2.53558	-0.9214	-2.53558	1.89638	-2.53558	-2.76243
-2.52487	8.82797	-2.52487	-9.94611	-2.52487	2.57533	-2.52487	-2.19273	-2.52487	1.68589	-2.52487	-4.05258	-2.52487	1.31485	-2.52487	-2.8286	-2.52487	2.52113	-2.52487	-0.93948	-2.52487	2.04562	-2.52487	-2.76132
-2.51416	9.41743	-2.51416	-10.2032	-2.51416	2.71446	-2.51416	-2.27184	-2.51416	1.77933	-2.51416	-4.19044	-2.51416	1.39317	-2.51416	-2.90088	-2.51416	2.71905	-2.51416	-0.96082	-2.51416	2.2046	-2.51416	-2.78014
-2.50345	10.0245	-2.50345	-10.508	-2.50345	2.85264	-2.50345	-2.36137	-2.50345	1.87028	-2.50345	-4.33876	-2.50345	1.4698	-2.50345	-2.98426	-2.50345	2.93252	-2.50345	-0.98614	-2.50345	2.36907	-2.50345	-2.82177
-2.49275	10.6338	-2.49275	-10.8277	-2.49275	2.98408	-2.49275	-2.45416	-2.49275	1.95703	-2.49275	-4.48273	-2.49275	1.54278	-2.49275	-3.06987	-2.49275	3.15817	-2.49275	-1.0128	-2.49275	2.53455	-2.49275	-2.87801
-2.48204	11.2048	-2.48204	-11.1425	-2.48204	3.10013	-2.48204	-2.54563	-2.48204	2.03309	-2.48204	-4.61424	-2.48204	1.60645	-2.48204	-3.15222	-2.48204	3.38155	-2.48204	-1.03891	-2.48204	2.68999	-2.48204	-2.94369
-2.47133	11.6733	-2.47133	-11.4234	-2.47133	3.18558	-2.47133	-2.62768	-2.47133	2.08713	-2.47133	-4.72272	-2.47133	1.65144	-2.47133	-3.22242	-2.47133	3.58098	-2.47133	-1.06172	-2.47133	2.81965	-2.47133	-3.01131
-2.46062	12.042	-2.46062	-11.6582	-2.46062	3.24316	-2.46062	-2.69652	-2.46062	2.12167	-2.46062	-4.80485	-2.46062	1.67934	-2.46062	-3.27692	-2.46062	3.75253	-2.46062	-1.08016	-2.46062	2.92467	-2.46062	-3.0767
-2.44991	12.2934	-2.44991	-11.8391	-2.44991	3.2712	-2.44991	-2.74907	-2.44991	2.136	-2.44991	-4.86013	-2.44991	1.68924	-2.44991	-3.31429	-2.44991	3.88637	-2.44991	-1.09371	-2.44991	2.99986	-2.44991	-3.13618
-2.4392	12.4153	-2.4392	-11.9505	-2.4392	3.26945	-2.4392	-2.7808	-2.4392	2.13007	-2.4392	-4.88447	-2.4392	1.68125	-2.4392	-3.33151	-2.4392	3.97577	-2.4392	-1.10119	-2.4392	3.03998	-2.4392	-3.18405
-2.4285	12.4014	-2.4285	-11.9933	-2.4285	3.23807	-2.4285	-2.79133	-2.4285	2.10466	-2.4285	-4.8807	-2.4285	1.65606	-2.4285	-3.32965	-2.4285	4.01524	-2.4285	-1.10301	-2.4285	3.04339	-2.4285	-3.21821
-2.41779	12.2641	-2.41779	-11.9717	-2.41779	3.18115	-2.41779	-2.78108	-2.41779	2.06276	-2.41779	-4.85338	-2.41779	1.61612	-2.41779	-3.31052	-2.41779	4.006	-2.41779	-1.10001	-2.41779	3.01418	-2.41779	-3.23721
-2.40708	12.0469	-2.40708	-11.9413	-2.40708	3.10864	-2.40708	-2.76537	-2.40708	2.01006	-2.40708	-4.8239	-2.40708	1.56652	-2.40708	-3.28853	-2.40708	3.96457	-2.40708	-1.09762	-2.40708	2.96365	-2.40708	-3.25436
-2.39637	11.7253	-2.39637	-11.9072	-2.39637	3.01388	-2.39637	-2.746	-2.39637	1.94276	-2.39637	-4.79478	-2.39637	1.50459	-2.39637	-3.26518	-2.39637	3.88254	-2.39637	-1.0962	-2.39637	2.88607	-2.39637	-3.27019
-2.38566	11.2834	-2.38566	-11.8246	-2.38566	2.89309	-2.38566	-2.71217	-2.38566	1.85997	-2.38566	-4.74999	-2.38566	1.43002	-2.38566	-3.22939	-2.38566	3.7516	-2.38566	-1.0918	-2.38566	2.77873	-2.38566	-3.27067
-2.37496	10.7783	-2.37496	-11.6891	-2.37496	2.76073	-2.37496	-2.66525	-2.37496	1.77155	-2.37496	-4.68647	-2.37496	1.35061	-2.37496	-3.17957	-2.37496	3.59094	-2.37496	-1.08431	-2.37496	2.65511	-2.37496	-3.2531
-2.36425	10.252	-2.36425	-11.5256	-2.36425	2.62599	-2.36425	-2.61253	-2.36425	1.68342	-2.36425	-4.61305	-2.36425	1.27129	-2.36425	-3.12253	-2.36425	3.41633	-2.36425	-1.07573	-2.36425	2.52627	-2.36425	-3.2243
-2.35354	9.75245	-2.35354	-11.3628	-2.35354	2.49971	-2.35354	-2.5626	-2.35354	1.60218	-2.35354	-4.5392	-2.35354	1.1975	-2.35354	-3.06552	-2.35354	3.24466	-2.35354	-1.06838	-2.35354	2.4059	-2.35354	-3.19265
-2.34283	9.35356	-2.34283	-11.2541	-2.34283	2.39766	-2.34283	-2.52846	-2.34283	1.53818	-2.34283	-4.48583	-2.34283	1.13678	-2.34283	-3.02266	-2.34283	3.10464	-2.34283	-1.06756	-2.34283	2.31308	-2.34283	-3.1723
-2.33212	9.07537	-2.33212	-11.2004	-2.33212	2.32214	-2.33212	-2.51182	-2.33212	1.49314	-2.33212	-4.45219	-2.33212	1.09044	-2.33212	-2.99404	-2.33212	3.00761	-2.33212	-1.07317	-2.33212	2.25247	-2.33212	-3.16325
-2.32142	8.9291	-2.32142	-11.1611	-2.32142	2.27641	-2.32142	-2.50609	-2.32142	1.46973	-2.32142	-4.41933	-2.32142	1.06045	-2.32142	-2.96823	-2.32142	2.95753	-2.32142	-1.08065	-2.32142	2.22543	-2.32142	-3.15506
-2.31071	8.93859	-2.31071	-11.1423	-2.31071	2.26566	-2.31071	-2.51363	-2.31071	1.47214	-2.31071	-4.38867	-2.31071	1.04963	-2.31071	-2.94707	-2.31071	2.96383	-2.31071	-1.09007	-2.31071	2.23696	-2.31071	-3.14997
-2.3	9.11274	-2.3	-11.1595	-2.3	2.29151	-2.3	-2.53862	-2.3	1.50239	-2.3	-4.36547	-2.3	1.05914	-2.3	-2.93469	-2.3	3.03054	-2.3	-1.10252	-2.3	2.2883	-2.3	-3.15289
-2.28929	9.44289	-2.28929	-11.2237	-2.28929	2.35152	-2.28929	-2.58348	-2.28929	1.55965	-2.28929	-4.35412	-2.28929	1.08822	-2.28929	-2.93462	-2.28929	3.15539	-2.28929	-1.11876	-2.28929	2.37633	-2.28929	-3.16736
-2.27858	9.9032	-2.27858	-11.3162	-2.27858	2.43929	-2.27858	-2.64274	-2.27858	1.64023	-2.27858	-4.34871	-2.27858	1.13419	-2.27858	-2.9433	-2.27858	3.32991	-2.27858	-1.13637	-2.27858	2.49377	-2.27858	-3.18839
-2.26788	10.4532	-2.26788	-11.4267	-2.26788	2.54531	-2.26788	-2.71178	-2.26788	1.73774	-2.26788	-4.34734	-2.26788	1.19271	-2.26788	-2.95958	-2.26788	3.54024	-2.26788	-1.15381	-2.26788	2.62987	-2.26788	-3.21377
-2.25717	11.0421	-2.25717	-11.5662	-2.25717	2.65814	-2.25717	-2.79023	-2.25717	1.84384	-2.25717	-4.35815	-2.25717	1.25825	-2.25717	-2.98729	-2.25717	3.7686	-2.25717	-1.17164	-2.25717	2.77151	-2.25717	-3.24617
-2.24646	11.6396	-2.24646	-11.7301	-2.24646	2.77381	-2.24646	-2.87438	-2.24646	1.95266	-2.24646	-4.38165	-2.24646	1.32762	-2.24646	-3.02521	-2.24646	4.00161	-2.24646	-1.18974	-2.24646	2.91158	-2.24646	-3.28432
-2.23575	12.24	-2.23575	-11.8871	-2.23575	2.89271	-2.23575	-2.95466	-2.23575	2.06284	-2.23575	-4.40633	-2.23575	1.40032	-2.23575	-3.06571	-2.23575	4.23597	-2.23575	-1.20567	-2.23575	3.04843	-2.23575	-3.32039
-2.22504	12.7673	-2.22504	-11.9942	-2.22504	2.99648	-2.22504	-3.01882	-2.22504	2.16154	-2.22504	-4.41839	-2.22504	1.46746	-2.22504	-3.09847	-2.22504	4.44651	-2.22504	-1.21504	-2.22504	3.16278	-2.22504	-3.34199
-2.21434	13.1324	-2.21434	-12.0259	-2.21434	3.06531	-2.21434	-3.05833	-2.21434	2.23275	-2.21434	-4.4107	-2.21434	1.51837	-2.21434	-3.11702	-2.21434	4.60127	-2.21434	-1.21534	-2.21434	3.23304	-2.21434	-3.34149
-2.20363	13.3611	-2.20363	-11.9997	-2.20363	3.10561	-2.20363	-3.07831	-2.20363	2.27772	-2.20363	-4.3896	-2.20363	1.55404	-2.20363	-3.12517	-2.20363	4.70989	-2.20363	-1.20906	-2.20363	3.26785	-2.20363	-3.32275
-2.19292	13.4704	-2.19292	-11.9389	-2.19292	3.12275	-2.19292	-3.08371	-2.19292	2.29949	-2.19292	-4.36367	-2.19292	1.57524	-2.19292	-3.12778	-2.19292	4.77667	-2.19292	-1.19899	-2.19292	3.27151	-2.19292	-3.29256
-2.18221	13.4417	-2.18221	-11.8443	-2.18221	3.11197	-2.18221	-3.07152	-2.18221	2.30032	-2.18221	-4.33494	-2.18221	1.58274	-2.18221	-3.12474	-2.18221	4.79108	-2.18221	-1.1853	-2.18221	3.23838	-2.18221	-3.25252
-2.1715	13.2682	-2.1715	-11.6938	-2.1715	3.07116	-2.1715	-3.03532	-2.1715	2.27785	-2.1715	-4.29611	-2.1715	1.57584	-2.1715	-3.10955	-2.1715	4.75005	-2.1715	-1.16619	-2.1715	3.16912	-2.1715	-3.19623
-2.1608	12.9654	-2.1608	-11.4804	-2.1608	3.00489	-2.1608	-2.97342	-2.1608	2.23023	-2.1608	-4.24412	-2.1608	1.55388	-2.1608	-3.07861	-2.1608	4.66009	-2.1608	-1.14122	-2.1608	3.07021	-2.1608	-3.12165
-2.15009	12.5811	-2.15009	-11.2241	-2.15009	2.92237	-2.15009	-2.89233	-2.15009	2.16455	-2.15009	-4.18506	-2.15009	1.52174	-2.15009	-3.03561	-2.15009	4.53905	-2.15009	-1.11237	-2.15009	2.95511	-2.15009	-3.03439
-2.13938	12.1406	-2.13938	-10.9334	-2.13938	2.82748	-2.13938	-2.79669	-2.13938	2.0852	-2.13938	-4.11899	-2.13938	1.48123	-2.13938	-2.98157	-2.13938	4.39682	-2.13938	-1.08075	-2.13938	2.83113	-2.13938	-2.93691
-2.12867	11.6931	-2.12867	-10.6153	-2.12867	2.72924	-2.12867	-2.69001	-2.12867	1.99917	-2.12867	-4.04608	-2.12867	1.43636	-2.12867	-2.91818	-2.12867	4.25545	-2.12867	-1.0476	-2.12867	2.70923	-2.12867	-2.83164
-2.11796	11.2817	-2.11796	-10.2879	-2.11796	2.63688	-2.11796	-2.57788	-2.11796	1.9139	-2.11796	-3.97147	-2.11796	1.39169	-2.11796	-2.85037	-2.11796	4.13004	-2.11796	-1.01466	-2.11796	2.60088	-2.11796	-2.72392
-2.10726	10.9162	-2.10726	-9.94118	-2.10726	2.55289	-2.10726	-2.46005	-2.10726	1.83286	-2.10726	-3.88857	-2.10726	1.34887	-2.10726	-2.77399	-2.10726	4.01989	-2.10726	-0.98063	-2.10726	2.51054	-2.10726	-2.61193
-2.09655	10.621	-2.09655	-9.55185	-2.09655	2.48261	-2.09655	-2.33258	-2.09655	1.76178	-2.09655	-3.78631	-2.09655	1.31185	-2.09655	-2.68131	-2.09655	3.93511	-2.09655	-0.94297	-2.09655	2.44152	-2.09655	-2.48999
-2.08584	10.3859	-2.08584	-9.12348	-2.08584	2.42338	-2.08584	-2.19736	-2.08584	1.69912	-2.08584	-3.66492	-2.08584	1.2795	-2.08584	-2.57337	-2.08584	3.87335	-2.08584	-0.90171	-2.08584	2.39005	-2.08584	-2.35949
-2.07513	10.1797	-2.07513	-8.68749	-2.07513	2.36863	-2.07513	-2.06294	-2.07513	1.63868	-2.07513	-3.53617	-2.07513	1.2473	-2.07513	-2.45868	-2.07513	3.82321	-2.07513	-0.85972	-2.07513	2.34915	-2.07513	-2.22866
-2.06442	9.99073	-2.06442	-8.25304	-2.06442	2.31775	-2.06442	-1.9317	-2.06442	1.57938	-2.06442	-3.40382	-2.06442	1.21438	-2.06442	-2.34038	-2.06442	3.77909	-2.06442	-0.81761	-2.06442	2.31451	-2.06442	-2.09991
-2.05372	9.80558	-2.05372	-7.84362	-2.05372	2.26979	-2.05372	-1.8077	-2.05372	1.5202	-2.05372	-3.27964	-2.05372	1.17985	-2.05372	-2.22692	-2.05372	3.7343	-2.05372	-0.77736	-2.05372	2.2813	-2.05372	-1.97892
-2.04301	9.63508	-2.04301	-7.48329	-2.04301	2.22997	-2.04301	-1.69648	-2.04301	1.46432	-2.04301	-3.17439	-2.04301	1.14645	-2.04301	-2.12557	-2.04301	3.69088	-2.04301	-0.7411	-2.04301	2.24991	-2.04301	-1.87131
-2.0323	9.4674	-2.0323	-7.1463	-2.0323	2.19649	-2.0323	-1.59266	-2.0323	1.41144	-2.0323	-3.07716	-2.0323	1.11364	-2.0323	-2.02901	-2.0323	3.64311	-2.0323	-0.70605	-2.0323	2.21635	-2.0323	-1.77043
-2.02159	9.31839	-2.02159	-6.83172	-2.02159	2.16714	-2.02159	-1.49587	-2.02159	1.36507	-2.02159	-2.9881	-2.02159	1.08293	-2.02159	-1.93753	-2.02159	3.59991	-2.02159	-0.67191	-2.02159	2.18628	-2.02159	-1.67584
-2.01088	9.1826	-2.01088	-6.55103	-2.01088	2.13998	-2.01088	-1.40876	-2.01088	1.32562	-2.01088	-2.91245	-2.01088	1.05441	-2.01088	-1.85475	-2.01088	3.55904	-2.01088	-0.63969	-2.01088	2.15796	-2.01088	-1.59012
-2.00017	9.01085	-2.00017	-6.3143	-2.00017	2.10746	-2.00017	-1.33377	-2.00017	1.28662	-2.00017	-2.85465	-2.00017	1.0235	-2.00017	-1.78392	-2.00017	3.49919	-2.00017	-0.61027	-2.00017	2.11758	-2.00017	-1.51562
-1.98947	8.83501	-1.98947	-6.12832	-1.98947	2.07756	-1.98947	-1.27262	-1.98947	1.25151	-1.98947	-2.81737	-1.98947	0.99389	-1.98947	-1.72743	-1.98947	3.43378	-1.98947	-0.5843	-1.98947	2.07216	-1.98947	-1.45402
-1.97876	8.66851	-1.97876	-6.00855	-1.97876	2.05129	-1.97876	-1.22846	-1.97876	1.22205	-1.97876	-2.8074	-1.97876	0.96737	-1.97876	-1.6905	-1.97876	3.36959	-1.97876	-0.56341	-1.97876	2.02557	-1.97876	-1.40928
-1.96805	8.51615	-1.96805	-5.96573	-1.96805	2.02627	-1.96805	-1.20362	-1.96805	1.19955	-1.96805	-2.82865	-1.96805	0.94481	-1.96805	-1.6769	-1.96805	3.30966	-1.96805	-0.54891	-1.96805	1.98067	-1.96805	-1.38455
-1.95734	8.40804	-1.95734	-5.98115	-1.95734	2.00864	-1.95734	-1.19486	-1.95734	1.1869	-1.95734	-2.87149	-1.95734	0.92947	-1.95734	-1.68167	-1.95734	3.26693	-1.95734	-0.53897	-1.95734	1.94557	-1.95734	-1.37582
-1.94663	8.34798	-1.94663	-6.03451	-1.94663	1.99727	-1.94663	-1.19832	-1.94663	1.18308	-1.94663	-2.92616	-1.94663	0.92164	-1.94663	-1.69945	-1.94663	3.24528	-1.94663	-0.53154	-1.94663	1.92236	-1.94663	-1.37849
-1.93593	8.33592	-1.93593	-6.11904	-1.93593	1.99092	-1.93593	-1.21264	-1.93593	1.18618	-1.93593	-2.98901	-1.93593	0.92109	-1.93593	-1.72871	-1.93593	3.24675	-1.93593	-0.52605	-1.93593	1.91207	-1.93593	-1.39134
-1.92522	8.37992	-1.92522	-6.24309	-1.92522	1.99189	-1.92522	-1.23948	-1.92522	1.19527	-1.92522	-3.0642	-1.92522	0.92847	-1.92522	-1.77089	-1.92522	3.27534	-1.92522	-0.52323	-1.92522	1.91741	-1.92522	-1.41618
-1.91451	8.4836	-1.91451	-6.42902	-1.91451	2.00203	-1.91451	-1.28297	-1.91451	1.20897	-1.91451	-3.16313	-1.91451	0.94395	-1.91451	-1.83202	-1.91451	3.33275	-1.91451	-0.52503	-1.91451	1.93985	-1.91451	-1.45789
-1.9038	8.66949	-1.9038	-6.67306	-1.9038	2.02794	-1.9038	-1.34154	-1.9038	1.22975	-1.9038	-3.28469	-1.9038	0.96955	-1.9038	-1.91253	-1.9038	3.42708	-1.9038	-0.53131	-1.9038	1.98473	-1.9038	-1.51552
-1.89309	8.95395	-1.89309	-6.94468	-1.89309	2.07423	-1.89309	-1.4088	-1.89309	1.25944	-1.89309	-3.41389	-1.89309	1.00755	-1.89309	-2.00355	-1.89309	3.56448	-1.89309	-0.5399	-1.89309	2.0558	-1.89309	-1.58209
-1.88239	9.29748	-1.88239	-7.2252	-1.88239	2.13269	-1.88239	-1.48085	-1.88239	1.29132	-1.88239	-3.54155	-1.88239	1.0539	-1.88239	-2.09828	-1.88239	3.72912	-1.88239	-0.54976	-1.88239	2.14436	-1.88239	-1.65305
-1.87168	9.65699	-1.87168	-7.50811	-1.87168	2.19442	-1.87168	-1.55575	-1.87168	1.31911	-1.87168	-3.66533	-1.87168	1.10329	-1.87168	-2.19378	-1.87168	3.90274	-1.87168	-0.56087	-1.87168	2.24072	-1.87168	-1.72616
-1.86097	10.0266	-1.86097	-7.78703	-1.86097	2.25787	-1.86097	-1.63152	-1.86097	1.34324	-1.86097	-3.78312	-1.86097	1.1549	-1.86097	-2.28706	-1.86097	4.08206	-1.86097	-0.57329	-1.86097	2.3434	-1.86097	-1.7991
-1.85026	10.4014	-1.85026	-8.0565	-1.85026	2.32135	-1.85026	-1.70637	-1.85026	1.36486	-1.85026	-3.89322	-1.85026	1.20796	-1.85026	-2.37539	-1.85026	4.26428	-1.85026	-0.58714	-1.85026	2.45089	-1.85026	-1.86976
-1.83955	10.754	-1.83955	-8.33741	-1.83955	2.37832	-1.83955	-1.78375	-1.83955	1.38172	-1.83955	-4.00707	-1.83955	1.25908	-1.83955	-2.46441	-1.83955	4.43786	-1.83955	-0.60447	-1.83955	2.55611	-1.83955	-1.94212
-1.82885	11.0597	-1.82885	-8.62761	-1.82885	2.42281	-1.82885	-1.86282	-1.82885	1.39205	-1.82885	-4.12421	-1.82885	1.30494	-1.82885	-2.55262	-1.82885	4.59248	-1.82885	-0.62547	-1.82885	2.65237	-1.82885	-2.01512
-1.81814	11.3575	-1.81814	-8.91517	-1.81814	2.46456	-1.81814	-1.9411	-1.81814	1.4024	-1.81814	-4.23872	-1.81814	1.34887	-1.81814	-2.63523	-1.81814	4.74378	-1.81814	-0.64926	-1.81814	2.74677	-1.81814	-2.08609
-1.80743	11.661	-1.80743	-9.24092	-1.80743	2.50494	-1.80743	-2.02876	-1.80743	1.41532	-1.80743	-4.36838	-1.80743	1.39177	-1.80743	-2.72361	-1.80743	4.89871	-1.80743	-0.67839	-1.80743	2.84202	-1.80743	-2.16538
-1.79672	11.9072	-1.79672	-9.60876	-1.79672	2.52844	-1.79672	-2.12688	-1.79672	1.42424	-1.79672	-4.51553	-1.79672	1.42623	-1.79672	-2.81942	-1.79672	5.0312	-1.79672	-0.71303	-1.79672	2.92337	-1.79672	-2.25332
-1.78601	12.0581	-1.78601	-9.99703	-1.78601	2.52869	-1.78601	-2.22954	-1.78601	1.42574	-1.78601	-4.67273	-1.78601	1.44727	-1.78601	-2.91761	-1.78601	5.12332	-1.78601	-0.75142	-1.78601	2.98032	-1.78601	-2.34334
-1.77531	12.1274	-1.77531	-10.3949	-1.77531	2.51056	-1.77531	-2.33471	-1.77531	1.42076	-1.77531	-4.8349	-1.77531	1.45749	-1.77531	-3.01544	-1.77531	5.17919	-1.77531	-0.79203	-1.77531	3.01688	-1.77531	-2.43327
-1.7646	12.1077	-1.7646	-10.7898	-1.7646	2.47419	-1.7646	-2.43987	-1.7646	1.40801	-1.7646	-4.99587	-1.7646	1.45587	-1.7646	-3.10963	-1.7646	5.19491	-1.7646	-0.83316	-1.7646	3.03057	-1.7646	-2.52092
-1.75389	11.9713	-1.75389	-11.1783	-1.75389	2.41517	-1.75389	-2.54424	-1.75389	1.38422	-1.75389	-5.15493	-1.75389	1.43794	-1.75389	-3.20044	-1.75389	5.15913	-1.75389	-0.87357	-1.75389	3.0128	-1.75389	-2.60561
-1.74318	11.7583	-1.74318	-11.5532	-1.74318	2.34435	-1.74318	-2.64603	-1.74318	1.35289	-1.74318	-5.30976	-1.74318	1.40878	-1.74318	-3.28718	-1.74318	5.0877	-1.74318	-0.91176	-1.74318	2.97338	-1.74318	-2.68568
-1.73247	11.49	-1.73247	-11.903	-1.73247	2.26746	-1.73247	-2.7423	-1.73247	1.3153	-1.73247	-5.45621	-1.73247	1.37178	-1.73247	-3.36793	-1.73247	4.98965	-1.73247	-0.94609	-1.73247	2.91757	-1.73247	-2.75837
-1.72177	11.168	-1.72177	-12.2628	-1.72177	2.18603	-1.72177	-2.84022	-1.72177	1.2709	-1.72177	-5.61184	-1.72177	1.32772	-1.72177	-3.45398	-1.72177	4.8661	-1.72177	-0.97914	-1.72177	2.84496	-1.72177	-2.8316
-1.71106	10.8237	-1.71106	-12.6374	-1.71106	2.10529	-1.71106	-2.94025	-1.71106	1.22337	-1.71106	-5.77905	-1.71106	1.28042	-1.71106	-3.54708	-1.71106	4.73032	-1.71106	-1.01147	-1.71106	2.76469	-1.71106	-2.90667
-1.70035	10.4558	-1.70035	-12.9528	-1.70035	2.0253	-1.70035	-3.02558	-1.70035	1.17193	-1.70035	-5.92411	-1.70035	1.23046	-1.70035	-3.62663	-1.70035	4.58089	-1.70035	-1.03698	-1.70035	2.67764	-1.70035	-2.96618
-1.68964	10.0907	-1.68964	-13.1772	-1.68964	1.95416	-1.68964	-3.08928	-1.68964	1.11866	-1.68964	-6.03275	-1.68964	1.18121	-1.68964	-3.68397	-1.68964	4.42821	-1.68964	-1.05331	-1.68964	2.58963	-1.68964	-3.00181
-1.67893	9.75617	-1.67893	-13.3124	-1.67893	1.89689	-1.67893	-3.13222	-1.67893	1.06707	-1.67893	-6.10523	-1.67893	1.13601	-1.67893	-3.71902	-1.67893	4.2845	-1.67893	-1.0613	-1.67893	2.50771	-1.67893	-3.01361
-1.66823	9.454	-1.66823	-13.3827	-1.66823	1.8526	-1.66823	-3.16014	-1.66823	1.01805	-1.66823	-6.15269	-1.66823	1.09523	-1.66823	-3.73791	-1.66823	4.15105	-1.66823	-1.06262	-1.66823	2.4323	-1.66823	-3.00722
-1.65752	9.20723	-1.65752	-13.397	-1.65752	1.82408	-1.65752	-3.17537	-1.65752	0.97517	-1.65752	-6.17802	-1.65752	1.06114	-1.65752	-3.74341	-1.65752	4.0388	-1.65752	-1.05797	-1.65752	2.36917	-1.65752	-2.98568
-1.64681	9.03318	-1.64681	-13.3357	-1.64681	1.81259	-1.64681	-3.17335	-1.64681	0.94138	-1.64681	-6.17078	-1.64681	1.03518	-1.64681	-3.73	-1.64681	3.95661	-1.64681	-1.04671	-1.64681	2.3226	-1.64681	-2.94488
-1.6361	8.96599	-1.6361	-13.2248	-1.6361	1.82227	-1.6361	-3.16045	-1.6361	0.92052	-1.6361	-6.14176	-1.6361	1.02055	-1.6361	-3.70435	-1.6361	3.92134	-1.6361	-1.03142	-1.6361	2.30186	-1.6361	-2.89115
-1.62539	9.00531	-1.62539	-13.1442	-1.62539	1.85045	-1.62539	-3.15498	-1.62539	0.9134	-1.62539	-6.12801	-1.62539	1.01673	-1.62539	-3.68883	-1.62539	3.93474	-1.62539	-1.01886	-1.62539	2.30672	-1.62539	-2.84237
-1.61469	9.11687	-1.61469	-13.109	-1.61469	1.88787	-1.61469	-3.16092	-1.61469	0.91778	-1.61469	-6.13525	-1.61469	1.01975	-1.61469	-3.68644	-1.61469	3.98358	-1.61469	-1.01054	-1.61469	2.32764	-1.61469	-2.80233
-1.60398	9.30833	-1.60398	-13.1033	-1.60398	1.93449	-1.60398	-3.17625	-1.60398	0.93491	-1.60398	-6.15338	-1.60398	1.03168	-1.60398	-3.69072	-1.60398	4.07243	-1.60398	-1.00502	-1.60398	2.36649	-1.60398	-2.76861
-1.59327	9.55712	-1.59327	-13.1413	-1.59327	1.98382	-1.59327	-3.20493	-1.59327	0.96207	-1.59327	-6.1877	-1.59327	1.05016	-1.59327	-3.70479	-1.59327	4.19367	-1.59327	-1.00332	-1.59327	2.41757	-1.59327	-2.74539
-1.58256	9.83741	-1.58256	-13.2172	-1.58256	2.029	-1.58256	-3.24578	-1.58256	0.99449	-1.58256	-6.23396	-1.58256	1.07088	-1.58256	-3.72643	-1.58256	4.34	-1.58256	-1.00479	-1.58256	2.47391	-1.58256	-2.73269
-1.57185	10.1224	-1.57185	-13.3418	-1.57185	2.06394	-1.57185	-3.30223	-1.57185	1.02841	-1.57185	-6.29617	-1.57185	1.09147	-1.57185	-3.75749	-1.57185	4.50085	-1.57185	-1.01014	-1.57185	2.52918	-1.57185	-2.73329
-1.56114	10.3627	-1.56114	-13.5178	-1.56114	2.07836	-1.56114	-3.37511	-1.56114	1.05856	-1.56114	-6.37547	-1.56114	1.10788	-1.56114	-3.79763	-1.56114	4.65355	-1.56114	-1.01939	-1.56114	2.57223	-1.56114	-2.74787
-1.55044	10.5393	-1.55044	-13.7284	-1.55044	2.06957	-1.55044	-3.45799	-1.55044	1.08186	-1.55044	-6.46621	-1.55044	1.11892	-1.55044	-3.84315	-1.55044	4.78849	-1.55044	-1.03151	-1.55044	2.59935	-1.55044	-2.77269
-1.53973	10.6884	-1.53973	-13.9523	-1.53973	2.04852	-1.53973	-3.54328	-1.53973	1.10084	-1.53973	-6.56086	-1.53973	1.12863	-1.53973	-3.89009	-1.53973	4.91669	-1.53973	-1.04526	-1.53973	2.62233	-1.53973	-2.80287
-1.52902	10.8255	-1.52902	-14.1914	-1.52902	2.02137	-1.52902	-3.62994	-1.52902	1.11738	-1.52902	-6.66365	-1.52902	1.13983	-1.52902	-3.94034	-1.52902	5.04066	-1.52902	-1.06074	-1.52902	2.64604	-1.52902	-2.83711
-1.51831	10.8949	-1.51831	-14.4236	-1.51831	1.97808	-1.51831	-3.71029	-1.51831	1.12555	-1.51831	-6.76703	-1.51831	1.14795	-1.51831	-3.98934	-1.51831	5.13437	-1.51831	-1.07651	-1.51831	2.65686	-1.51831	-2.86972
-1.5076	10.8715	-1.5076	-14.6166	-1.5076	1.91591	-1.5076	-3.77584	-1.5076	1.12167	-1.5076	-6.85301	-1.5076	1.15042	-1.5076	-4.03114	-1.5076	5.18338	-1.5076	-1.09121	-1.5076	2.65054	-1.5076	-2.89656
-1.4969	10.7631	-1.4969	-14.7564	-1.4969	1.8388	-1.4969	-3.82283	-1.4969	1.10689	-1.4969	-6.91342	-1.4969	1.14817	-1.4969	-4.06302	-1.4969	5.1872	-1.4969	-1.10441	-1.4969	2.63016	-1.4969	-2.91574
-1.48619	10.6091	-1.48619	-14.8227	-1.48619	1.75394	-1.48619	-3.84531	-1.48619	1.08625	-1.48619	-6.94087	-1.48619	1.14455	-1.48619	-4.07994	-1.48619	5.1635	-1.48619	-1.1146	-1.48619	2.60539	-1.48619	-2.92187
-1.47548	10.452	-1.47548	-14.8146	-1.47548	1.66936	-1.47548	-3.84231	-1.47548	1.06551	-1.47548	-6.937	-1.47548	1.14412	-1.47548	-4.08318	-1.47548	5.13212	-1.47548	-1.1216	-1.47548	2.58498	-1.47548	-2.91365
-1.46477	10.308	-1.46477	-14.7615	-1.46477	1.58993	-1.46477	-3.8222	-1.46477	1.04667	-1.46477	-6.91609	-1.46477	1.14834	-1.46477	-4.08124	-1.46477	5.09873	-1.46477	-1.12698	-1.46477	2.57271	-1.46477	-2.89624
-1.45406	10.1655	-1.45406	-14.6582	-1.45406	1.51549	-1.45406	-3.78355	-1.45406	1.02926	-1.45406	-6.87468	-1.45406	1.15445	-1.45406	-4.07475	-1.45406	5.05513	-1.45406	-1.13046	-1.45406	2.56564	-1.45406	-2.8695
-1.44336	10.009	-1.44336	-14.476	-1.44336	1.44485	-1.44336	-3.71803	-1.44336	1.01327	-1.44336	-6.79914	-1.44336	1.15981	-1.44336	-4.05738	-1.44336	4.99315	-1.44336	-1.13026	-1.44336	2.55767	-1.44336	-2.82852
-1.43265	9.8443	-1.43265	-14.2745	-1.43265	1.37911	-1.43265	-3.64202	-1.43265	1	-1.43265	-6.71733	-1.43265	1.16366	-1.43265	-4.04383	-1.43265	4.91782	-1.43265	-1.13052	-1.43265	2.54737	-1.43265	-2.78463
-1.42194	9.69817	-1.42194	-14.0619	-1.42194	1.32351	-1.42194	-3.55966	-1.42194	0.9915	-1.42194	-6.63177	-1.42194	1.16774	-1.42194	-4.03399	-1.42194	4.8441	-1.42194	-1.13115	-1.42194	2.53907	-1.42194	-2.7393
-1.41123	9.56751	-1.41123	-13.8186	-1.41123	1.27761	-1.41123	-3.46813	-1.41123	0.98732	-1.41123	-6.53188	-1.41123	1.17039	-1.41123	-4.02052	-1.41123	4.77343	-1.41123	-1.1301	-1.41123	2.52915	-1.41123	-2.6885
-1.40052	9.42083	-1.40052	-13.5491	-1.40052	1.23562	-1.40052	-3.37101	-1.40052	0.98471	-1.40052	-6.41872	-1.40052	1.16685	-1.40052	-4.00088	-1.40052	4.69377	-1.40052	-1.12683	-1.40052	2.50673	-1.40052	-2.63253
-1.38982	9.25003	-1.38982	-13.2336	-1.38982	1.19661	-1.38982	-3.26624	-1.38982	0.98199	-1.38982	-6.28151	-1.38982	1.15561	-1.38982	-3.96494	-1.38982	4.60289	-1.38982	-1.1187	-1.38982	2.46855	-1.38982	-2.56716
-1.37911	9.09695	-1.37911	-12.9282	-1.37911	1.16523	-1.37911	-3.16967	-1.37911	0.98242	-1.37911	-6.14569	-1.37911	1.14315	-1.37911	-3.92594	-1.37911	4.52045	-1.37911	-1.10981	-1.37911	2.42886	-1.37911	-2.50301
-1.3684	8.9541	-1.3684	-12.6392	-1.3684	1.14088	-1.3684	-3.08442	-1.3684	0.98403	-1.3684	-6.0137	-1.3684	1.12883	-1.3684	-3.88231	-1.3684	4.44277	-1.3684	-1.10019	-1.3684	2.38642	-1.3684	-2.44084
-1.35769	8.76642	-1.35769	-12.3237	-1.35769	1.11776	-1.35769	-3.00098	-1.35769	0.97995	-1.35769	-5.86502	-1.35769	1.10497	-1.35769	-3.81803	-1.35769	4.34387	-1.35769	-1.0859	-1.35769	2.32483	-1.35769	-2.37182
-1.34698	8.55734	-1.34698	-12.028	-1.34698	1.09814	-1.34698	-2.92966	-1.34698	0.97231	-1.34698	-5.72102	-1.34698	1.07546	-1.34698	-3.74764	-1.34698	4.23583	-1.34698	-1.07135	-1.34698	2.25106	-1.34698	-2.30598
-1.33628	8.34254	-1.33628	-11.7741	-1.33628	1.08332	-1.33628	-2.87704	-1.33628	0.96219	-1.33628	-5.59027	-1.33628	1.0428	-1.33628	-3.67597	-1.33628	4.12564	-1.33628	-1.05889	-1.33628	2.17139	-1.33628	-2.24789
-1.32557	8.1162	-1.32557	-11.5342	-1.32557	1.07211	-1.32557	-2.83858	-1.32557	0.94796	-1.32557	-5.45748	-1.32557	1.00673	-1.32557	-3.5908	-1.32557	4.00828	-1.32557	-1.04624	-1.32557	2.08784	-1.32557	-2.19186
-1.31486	7.87547	-1.31486	-11.3187	-1.31486	1.06312	-1.31486	-2.81677	-1.31486	0.92861	-1.31486	-5.32662	-1.31486	0.96824	-1.31486	-3.49542	-1.31486	3.88121	-1.31486	-1.03485	-1.31486	2.00252	-1.31486	-2.14045
-1.30415	7.6202	-1.30415	-11.1385	-1.30415	1.05503	-1.30415	-2.81413	-1.30415	0.90365	-1.30415	-5.20141	-1.30415	0.92852	-1.30415	-3.39352	-1.30415	3.74374	-1.30415	-1.02643	-1.30415	1.91778	-1.30415	-2.09652
-1.29344	7.36541	-1.29344	-11.0158	-1.29344	1.04817	-1.29344	-2.83523	-1.29344	0.87479	-1.29344	-5.09186	-1.29344	0.89004	-1.29344	-3.29323	-1.29344	3.60351	-1.29344	-1.02378	-1.29344	1.83895	-1.29344	-2.06488
-1.28274	7.12704	-1.28274	-10.9691	-1.28274	1.04307	-1.28274	-2.88378	-1.28274	0.84406	-1.28274	-5.00667	-1.28274	0.85511	-1.28274	-3.20217	-1.28274	3.46899	-1.28274	-1.02933	-1.28274	1.77092	-1.28274	-2.04936
-1.27203	6.94482	-1.27203	-10.9752	-1.27203	1.0449	-1.27203	-2.95249	-1.27203	0.81652	-1.27203	-4.93533	-1.27203	0.82835	-1.27203	-3.11521	-1.27203	3.36074	-1.27203	-1.04126	-1.27203	1.72266	-1.27203	-2.0461
-1.26132	6.85417	-1.26132	-11.0427	-1.26132	1.0578	-1.26132	-3.04003	-1.26132	0.79713	-1.26132	-4.88659	-1.26132	0.81448	-1.26132	-3.03877	-1.26132	3.29581	-1.26132	-1.05985	-1.26132	1.70343	-1.26132	-2.05622
-1.25061	6.83476	-1.25061	-11.163	-1.25061	1.07694	-1.25061	-3.14178	-1.25061	0.78407	-1.25061	-4.85944	-1.25061	0.81131	-1.25061	-2.97375	-1.25061	3.2649	-1.25061	-1.08411	-1.25061	1.70886	-1.25061	-2.0777
-1.2399	6.85982	-1.2399	-11.311	-1.2399	1.09763	-1.2399	-3.25095	-1.2399	0.7745	-1.2399	-4.84262	-1.2399	0.81496	-1.2399	-2.91492	-1.2399	3.25686	-1.2399	-1.1117	-1.2399	1.73083	-1.2399	-2.10571
-1.2292	6.92264	-1.2292	-11.4718	-1.2292	1.11884	-1.2292	-3.3612	-1.2292	0.76831	-1.2292	-4.83306	-1.2292	0.82436	-1.2292	-2.86166	-1.2292	3.26899	-1.2292	-1.14055	-1.2292	1.76651	-1.2292	-2.137
-1.21849	7.0129	-1.21849	-11.6314	-1.21849	1.13938	-1.21849	-3.4668	-1.21849	0.76493	-1.21849	-4.82774	-1.21849	0.83793	-1.21849	-2.81322	-1.21849	3.29659	-1.21849	-1.16842	-1.21849	1.812	-1.21849	-2.16845
-1.20778	7.11768	-1.20778	-11.8024	-1.20778	1.15803	-1.20778	-3.57067	-1.20778	0.76346	-1.20778	-4.83197	-1.20778	0.85384	-1.20778	-2.77379	-1.20778	3.33349	-1.20778	-1.19601	-1.20778	1.86271	-1.20778	-2.20372
-1.19707	7.2351	-1.19707	-11.9629	-1.19707	1.176	-1.19707	-3.66493	-1.19707	0.76384	-1.19707	-4.83856	-1.19707	0.87129	-1.19707	-2.73995	-1.19707	3.37846	-1.19707	-1.22054	-1.19707	1.9168	-1.19707	-2.23887
-1.18636	7.36266	-1.18636	-12.1078	-1.18636	1.1945	-1.18636	-3.7484	-1.18636	0.76587	-1.18636	-4.84651	-1.18636	0.88961	-1.18636	-2.71197	-1.18636	3.42991	-1.18636	-1.24107	-1.18636	1.97239	-1.18636	-2.27179
-1.17565	7.47519	-1.17565	-12.2728	-1.17565	1.20997	-1.17565	-3.8325	-1.17565	0.76717	-1.17565	-4.87145	-1.17565	0.90659	-1.17565	-2.69829	-1.17565	3.4756	-1.17565	-1.26075	-1.17565	2.02244	-1.17565	-2.30809
-1.16495	7.56409	-1.16495	-12.4333	-1.16495	1.22112	-1.16495	-3.90945	-1.16495	0.76708	-1.16495	-4.90431	-1.16495	0.92209	-1.16495	-2.69437	-1.16495	3.51202	-1.16495	-1.27625	-1.16495	2.06388	-1.16495	-2.34329
-1.15424	7.66368	-1.15424	-12.5662	-1.15424	1.23364	-1.15424	-3.97394	-1.15424	0.76909	-1.15424	-4.9325	-1.15424	0.94313	-1.15424	-2.69509	-1.15424	3.55304	-1.15424	-1.28538	-1.15424	2.10792	-1.15424	-2.37434
-1.14353	7.76439	-1.14353	-12.686	-1.14353	1.24679	-1.14353	-4.0306	-1.14353	0.77184	-1.14353	-4.96017	-1.14353	0.97002	-1.14353	-2.70335	-1.14353	3.59274	-1.14353	-1.29024	-1.14353	2.15302	-1.14353	-2.40505
-1.13282	7.83809	-1.13282	-12.7937	-1.13282	1.25683	-1.13282	-4.0787	-1.13282	0.77197	-1.13282	-4.98665	-1.13282	0.99867	-1.13282	-2.71916	-1.13282	3.61927	-1.13282	-1.29155	-1.13282	2.19002	-1.13282	-2.43676
-1.12211	7.92327	-1.12211	-12.8862	-1.12211	1.26958	-1.12211	-4.11928	-1.12211	0.77277	-1.12211	-5.00878	-1.12211	1.03382	-1.12211	-2.73975	-1.12211	3.65114	-1.12211	-1.28972	-1.12211	2.22978	-1.12211	-2.46838
-1.11141	8.03641	-1.11141	-12.9565	-1.11141	1.28753	-1.11141	-4.15195	-1.11141	0.77571	-1.11141	-5.02149	-1.11141	1.07814	-1.11141	-2.76079	-1.11141	3.69594	-1.11141	-1.28508	-1.11141	2.27723	-1.11141	-2.49798
-1.1007	8.16784	-1.1007	-12.982	-1.1007	1.3092	-1.1007	-4.16973	-1.1007	0.78003	-1.1007	-5.01553	-1.1007	1.13137	-1.1007	-2.77685	-1.1007	3.74847	-1.1007	-1.27646	-1.1007	2.33014	-1.1007	-2.52032
-1.08999	8.32921	-1.08999	-12.9399	-1.08999	1.33609	-1.08999	-4.16528	-1.08999	0.78694	-1.08999	-4.9824	-1.08999	1.19414	-1.08999	-2.78258	-1.08999	3.81423	-1.08999	-1.26252	-1.08999	2.39195	-1.08999	-2.52966
-1.07928	8.55016	-1.07928	-12.8336	-1.07928	1.3732	-1.07928	-4.14071	-1.07928	0.79955	-1.07928	-4.92354	-1.07928	1.2675	-1.07928	-2.77734	-1.07928	3.90671	-1.07928	-1.24439	-1.07928	2.4707	-1.07928	-2.52501
-1.06857	8.82722	-1.06857	-12.7195	-1.06857	1.41951	-1.06857	-4.11429	-1.06857	0.8177	-1.06857	-4.86288	-1.06857	1.34841	-1.06857	-2.77093	-1.06857	4.02467	-1.06857	-1.22797	-1.06857	2.56534	-1.06857	-2.51435
-1.05787	9.12433	-1.05787	-12.605	-1.05787	1.46803	-1.05787	-4.08727	-1.05787	0.83801	-1.05787	-4.80515	-1.05787	1.43006	-1.05787	-2.76581	-1.05787	4.15246	-1.05787	-1.21392	-1.05787	2.66583	-1.05787	-2.49871
-1.04716	9.42583	-1.04716	-12.4254	-1.04716	1.51576	-1.04716	-4.03867	-1.04716	0.85912	-1.04716	-4.72481	-1.04716	1.50706	-1.04716	-2.74785	-1.04716	4.28338	-1.04716	-1.19617	-1.04716	2.76757	-1.04716	-2.46574
-1.03645	9.71593	-1.03645	-12.1707	-1.03645	1.5597	-1.03645	-3.96629	-1.03645	0.87963	-1.03645	-4.61742	-1.03645	1.57418	-1.03645	-2.71173	-1.03645	4.41068	-1.03645	-1.17404	-1.03645	2.86593	-1.03645	-2.4129
-1.02574	9.98222	-1.02574	-11.8626	-1.02574	1.59739	-1.02574	-3.87711	-1.02574	0.89836	-1.02574	-4.49124	-1.02574	1.62726	-1.02574	-2.66148	-1.02574	4.52915	-1.02574	-1.14924	-1.02574	2.95732	-1.02574	-2.34499
-1.01503	10.2782	-1.01503	-11.5158	-1.01503	1.6353	-1.01503	-3.77455	-1.01503	0.91982	-1.01503	-4.35336	-1.01503	1.6765	-1.01503	-2.60085	-1.01503	4.66378	-1.01503	-1.12282	-1.01503	3.0593	-1.01503	-2.26507
-1.00433	10.6344	-1.00433	-11.1357	-1.00433	1.67978	-1.00433	-3.65968	-1.00433	0.94666	-1.00433	-4.20676	-1.00433	1.7261	-1.00433	-2.53099	-1.00433	4.82854	-1.00433	-1.09472	-1.00433	3.17939	-1.00433	-2.17453
-0.99362	10.9826	-0.99362	-10.7413	-0.99362	1.72143	-0.99362	-3.53813	-0.99362	0.97289	-0.99362	-4.05805	-0.99362	1.76212	-0.99362	-2.45593	-0.99362	4.99261	-0.99362	-1.06608	-0.99362	3.29566	-0.99362	-2.07901
-0.98291	11.2816	-0.98291	-10.3632	-0.98291	1.75172	-0.98291	-3.41934	-0.98291	0.99471	-0.98291	-3.91852	-0.98291	1.77895	-0.98291	-2.38275	-0.98291	5.13794	-0.98291	-1.03901	-0.98291	3.3972	-0.98291	-1.98637
-0.9722	11.5307	-0.9722	-10.0169	-0.9722	1.77046	-0.9722	-3.30832	-0.9722	1.01201	-0.9722	-3.79407	-0.9722	1.77844	-0.9722	-2.31475	-0.9722	5.26453	-0.9722	-1.01397	-0.9722	3.48372	-0.9722	-1.90049
-0.96149	11.7317	-0.96149	-9.71341	-0.96149	1.77808	-0.96149	-3.20883	-0.96149	1.02492	-0.96149	-3.68753	-0.96149	1.76345	-0.96149	-2.25454	-0.96149	5.37317	-0.96149	-0.99142	-0.96149	3.55552	-0.96149	-1.82562
-0.95079	11.9099	-0.95079	-9.45979	-0.95079	1.77928	-0.95079	-3.12347	-0.95079	1.03603	-0.95079	-3.59959	-0.95079	1.74052	-0.95079	-2.20376	-0.95079	5.47479	-0.95079	-0.97164	-0.95079	3.61982	-0.95079	-1.76508
-0.94008	12.0625	-0.94008	-9.25878	-0.94008	1.77428	-0.94008	-3.05271	-0.94008	1.04507	-0.94008	-3.53109	-0.94008	1.71226	-0.94008	-2.16342	-0.94008	5.5676	-0.94008	-0.95528	-0.94008	3.67556	-0.94008	-1.7197
-0.92937	12.1578	-0.92937	-9.10966	-0.92937	1.75871	-0.92937	-2.99583	-0.92937	1.04882	-0.92937	-3.48217	-0.92937	1.677	-0.92937	-2.13364	-0.92937	5.637	-0.92937	-0.94271	-0.92937	3.71324	-0.92937	-1.68896
-0.91866	12.2348	-0.91866	-8.99655	-0.91866	1.73869	-0.91866	-2.94793	-0.91866	1.0499	-0.91866	-3.44614	-0.91866	1.64214	-0.91866	-2.11022	-0.91866	5.70035	-0.91866	-0.93196	-0.91866	3.74582	-0.91866	-1.67052
-0.90795	12.293	-0.90795	-8.9038	-0.90795	1.71553	-0.90795	-2.90461	-0.90795	1.04838	-0.90795	-3.41671	-0.90795	1.60907	-0.90795	-2.08907	-0.90795	5.75592	-0.90795	-0.92115	-0.90795	3.77318	-0.90795	-1.66133
-0.89725	12.2823	-0.89725	-8.83111	-0.89725	1.68402	-0.89725	-2.86645	-0.89725	1.04068	-0.89725	-3.39427	-0.89725	1.57187	-0.89725	-2.06978	-0.89725	5.77861	-0.89725	-0.91059	-0.89725	3.77899	-0.89725	-1.65982
-0.88654	12.1822	-0.88654	-8.78185	-0.88654	1.64227	-0.88654	-2.83509	-0.88654	1.02492	-0.88654	-3.38084	-0.88654	1.52815	-0.88654	-2.05284	-0.88654	5.75801	-0.88654	-0.90106	-0.88654	3.75697	-0.88654	-1.66486
-0.87583	12.006	-0.87583	-8.79976	-0.87583	1.59318	-0.87583	-2.82451	-0.87583	1.00255	-0.87583	-3.3942	-0.87583	1.47876	-0.87583	-2.04858	-0.87583	5.7004	-0.87583	-0.8975	-0.87583	3.70986	-0.87583	-1.68353
-0.86512	11.7765	-0.86512	-8.9033	-0.86512	1.54086	-0.86512	-2.84064	-0.86512	0.97532	-0.86512	-3.44267	-0.86512	1.42587	-0.86512	-2.0612	-0.86512	5.61544	-0.86512	-0.90197	-0.86512	3.64485	-0.86512	-1.71802
-0.85441	11.5234	-0.85441	-9.08341	-0.85441	1.48907	-0.85441	-2.88166	-0.85441	0.94548	-0.85441	-3.52162	-0.85441	1.37312	-0.85441	-2.08806	-0.85441	5.51571	-0.85441	-0.91443	-0.85441	3.57313	-0.85441	-1.76569
-0.84371	11.256	-0.84371	-9.3271	-0.84371	1.43953	-0.84371	-2.94408	-0.84371	0.91412	-0.84371	-3.62529	-0.84371	1.32136	-0.84371	-2.12617	-0.84371	5.40489	-0.84371	-0.93451	-0.84371	3.49747	-0.84371	-1.82322
-0.833	10.9843	-0.833	-9.6046	-0.833	1.39308	-0.833	-3.01845	-0.833	0.8817	-0.833	-3.74276	-0.833	1.27147	-0.833	-2.16901	-0.833	5.28857	-0.833	-0.95937	-0.833	3.42096	-0.833	-1.88402
-0.82229	10.7284	-0.82229	-9.90807	-0.82229	1.35247	-0.82229	-3.10287	-0.82229	0.85021	-0.82229	-3.86985	-0.82229	1.22565	-0.82229	-2.21532	-0.82229	5.17618	-0.82229	-0.98856	-0.82229	3.34958	-0.82229	-1.94679
-0.81158	10.4788	-0.81158	-10.2259	-0.81158	1.31758	-0.81158	-3.19443	-0.81158	0.81966	-0.81158	-4.00048	-0.81158	1.18267	-0.81158	-2.26322	-0.81158	5.06205	-0.81158	-1.02114	-0.81158	3.27954	-0.81158	-2.00982
-0.80087	10.2441	-0.80087	-10.5426	-0.80087	1.28901	-0.80087	-3.28913	-0.80087	0.79121	-0.80087	-4.12702	-0.80087	1.14359	-0.80087	-2.31026	-0.80087	4.95065	-0.80087	-1.05564	-0.80087	3.21324	-0.80087	-2.07082
-0.79017	10.0503	-0.79017	-10.8525	-0.79017	1.2695	-0.79017	-3.38634	-0.79017	0.76724	-0.79017	-4.24519	-0.79017	1.11138	-0.79017	-2.35653	-0.79017	4.85492	-0.79017	-1.09129	-0.79017	3.15859	-0.79017	-2.12971
-0.77946	9.89052	-0.77946	-11.1727	-0.77946	1.25706	-0.77946	-3.49328	-0.77946	0.74757	-0.77946	-4.36024	-0.77946	1.08531	-0.77946	-2.4065	-0.77946	4.77244	-0.77946	-1.12928	-0.77946	3.11345	-0.77946	-2.18992
-0.76875	9.72816	-0.76875	-11.4811	-0.76875	1.24546	-0.76875	-3.60076	-0.76875	0.72959	-0.76875	-4.4659	-0.76875	1.06117	-0.76875	-2.45696	-0.76875	4.68665	-0.76875	-1.16724	-0.76875	3.06646	-0.76875	-2.24721
-0.75804	9.55094	-0.75804	-11.7211	-0.75804	1.23186	-0.75804	-3.68863	-0.75804	0.71242	-0.75804	-4.54131	-0.75804	1.03727	-0.75804	-2.49747	-0.75804	4.59264	-0.75804	-1.19959	-0.75804	3.01401	-0.75804	-2.29159
-0.74733	9.37462	-0.74733	-11.8936	-0.74733	1.21668	-0.74733	-3.75472	-0.74733	0.69688	-0.74733	-4.58851	-0.74733	1.01414	-0.74733	-2.52951	-0.74733	4.4995	-0.74733	-1.22645	-0.74733	2.96156	-0.74733	-2.32396
-0.73662	9.21998	-0.73662	-12.0217	-0.73662	1.20187	-0.73662	-3.80332	-0.73662	0.68422	-0.73662	-4.61896	-0.73662	0.99272	-0.73662	-2.55875	-0.73662	4.41768	-0.73662	-1.25005	-0.73662	2.91622	-0.73662	-2.34939
-0.72592	9.0881	-0.72592	-12.1	-0.72592	1.18767	-0.72592	-3.83445	-0.72592	0.67492	-0.72592	-4.62966	-0.72592	0.9739	-0.72592	-2.58321	-0.72592	4.34759	-0.72592	-1.26909	-0.72592	2.87792	-0.72592	-2.36678
-0.71521	8.98367	-0.71521	-12.1309	-0.71521	1.17477	-0.71521	-3.84854	-0.71521	0.66889	-0.71521	-4.62318	-0.71521	0.95951	-0.71521	-2.604	-0.71521	4.29121	-0.71521	-1.28319	-0.71521	2.8488	-0.71521	-2.37596
-0.7045	8.88972	-0.7045	-12.1474	-0.7045	1.16058	-0.7045	-3.85494	-0.7045	0.66411	-0.7045	-4.61472	-0.7045	0.94702	-0.7045	-2.6285	-0.7045	4.24039	-0.7045	-1.29551	-0.7045	2.82464	-0.7045	-2.3822
-0.69379	8.7916	-0.69379	-12.172	-0.69379	1.14262	-0.69379	-3.85945	-0.69379	0.65927	-0.69379	-4.61554	-0.69379	0.93394	-0.69379	-2.66088	-0.69379	4.1888	-0.69379	-1.30814	-0.69379	2.8009	-0.69379	-2.38882
-0.68308	8.7001	-0.68308	-12.2007	-0.68308	1.12255	-0.68308	-3.8574	-0.68308	0.65476	-0.68308	-4.62733	-0.68308	0.92174	-0.68308	-2.69998	-0.68308	4.14132	-0.68308	-1.32053	-0.68308	2.78146	-0.68308	-2.39541
-0.67238	8.62443	-0.67238	-12.239	-0.67238	1.10206	-0.67238	-3.84904	-0.67238	0.65088	-0.67238	-4.65318	-0.67238	0.91206	-0.67238	-2.74553	-0.67238	4.10178	-0.67238	-1.33317	-0.67238	2.76971	-0.67238	-2.40359
-0.66167	8.56983	-0.66167	-12.3004	-0.66167	1.0825	-0.66167	-3.83925	-0.66167	0.6477	-0.66167	-4.6975	-0.66167	0.90638	-0.66167	-2.79853	-0.66167	4.07192	-0.66167	-1.34763	-0.66167	2.76771	-0.66167	-2.41604
-0.65096	8.5365	-0.65096	-12.4167	-0.65096	1.06472	-0.65096	-3.83908	-0.65096	0.64503	-0.65096	-4.76913	-0.65096	0.90578	-0.65096	-2.86409	-0.65096	4.05091	-0.65096	-1.36808	-0.65096	2.77585	-0.65096	-2.44042
-0.64025	8.51994	-0.64025	-12.5985	-0.64025	1.049	-0.64025	-3.85455	-0.64025	0.64248	-0.64025	-4.86886	-0.64025	0.91084	-0.64025	-2.94274	-0.64025	4.03564	-0.64025	-1.39605	-0.64025	2.79283	-0.64025	-2.47902
-0.62954	8.54862	-0.62954	-12.8218	-0.62954	1.04004	-0.62954	-3.88199	-0.62954	0.64269	-0.62954	-4.98502	-0.62954	0.92453	-0.62954	-3.02736	-0.62954	4.03866	-0.62954	-1.42878	-0.62954	2.82724	-0.62954	-2.52605
-0.61884	8.64621	-0.61884	-13.08	-0.61884	1.04118	-0.61884	-3.92448	-0.61884	0.64751	-0.61884	-5.11107	-0.61884	0.95021	-0.61884	-3.11374	-0.61884	4.0707	-0.61884	-1.46543	-0.61884	2.88682	-0.61884	-2.57906
-0.60813	8.75881	-0.60813	-13.3598	-0.60813	1.04605	-0.60813	-3.98083	-0.60813	0.6527	-0.60813	-5.24068	-0.60813	0.98315	-0.60813	-3.19781	-0.60813	4.10594	-0.60813	-1.5043	-0.60813	2.95413	-0.60813	-2.63398
-0.59742	8.83328	-0.59742	-13.6068	-0.59742	1.0489	-0.59742	-4.03607	-0.59742	0.65465	-0.59742	-5.34999	-0.59742	1.01699	-0.59742	-3.26658	-0.59742	4.11912	-0.59742	-1.53979	-0.59742	3.0106	-0.59742	-2.68099
-0.58671	8.85994	-0.58671	-13.7687	-0.58671	1.0488	-0.58671	-4.07761	-0.58671	0.65295	-0.58671	-5.41387	-0.58671	1.04971	-0.58671	-3.30645	-0.58671	4.10626	-0.58671	-1.56629	-0.58671	3.05193	-0.58671	-2.71097
-0.576	8.83728	-0.576	-13.8362	-0.576	1.04555	-0.576	-4.10322	-0.576	0.64774	-0.576	-5.4274	-0.576	1.0797	-0.576	-3.31521	-0.576	4.06763	-0.576	-1.58272	-0.576	3.07636	-0.576	-2.72286
-0.5653	8.79593	-0.5653	-13.8212	-0.5653	1.04151	-0.5653	-4.11579	-0.5653	0.64123	-0.5653	-5.39614	-0.5653	1.10714	-0.5653	-3.29692	-0.5653	4.02126	-0.5653	-1.58981	-0.5653	3.09192	-0.5653	-2.71951
-0.55459	8.74621	-0.55459	-13.7321	-0.55459	1.03756	-0.55459	-4.11717	-0.55459	0.63427	-0.55459	-5.32612	-0.55459	1.13148	-0.55459	-3.25571	-0.55459	3.97324	-0.55459	-1.58768	-0.55459	3.10114	-0.55459	-2.70114
-0.54388	8.70014	-0.54388	-13.5735	-0.54388	1.03603	-0.54388	-4.10895	-0.54388	0.62762	-0.54388	-5.22039	-0.54388	1.15524	-0.54388	-3.19473	-0.54388	3.92529	-0.54388	-1.57656	-0.54388	3.11121	-0.54388	-2.66758
-0.53317	8.69334	-0.53317	-13.3581	-0.53317	1.0408	-0.53317	-4.094	-0.53317	0.62407	-0.53317	-5.08506	-0.53317	1.1833	-0.53317	-3.11812	-0.53317	3.89389	-0.53317	-1.55745	-0.53317	3.13458	-0.53317	-2.62161
-0.52246	8.70777	-0.52246	-13.1057	-0.52246	1.04874	-0.52246	-4.07616	-0.52246	0.62249	-0.52246	-4.92982	-0.52246	1.21136	-0.52246	-3.03055	-0.52246	3.87425	-0.52246	-1.53258	-0.52246	3.16229	-0.52246	-2.5671
-0.51176	8.72062	-0.51176	-12.8281	-0.51176	1.05617	-0.51176	-4.05731	-0.51176	0.62088	-0.51176	-4.76086	-0.51176	1.23392	-0.51176	-2.93528	-0.51176	3.85768	-0.51176	-1.50345	-0.51176	3.18588	-0.51176	-2.50645
-0.50105	8.73042	-0.50105	-12.528	-0.50105	1.06232	-0.50105	-4.03491	-0.50105	0.61902	-0.50105	-4.58302	-0.50105	1.25058	-0.50105	-2.83499	-0.50105	3.84381	-0.50105	-1.46996	-0.50105	3.20526	-0.50105	-2.44006
-0.49034	8.73204	-0.49034	-12.2213	-0.49034	1.06617	-0.49034	-4.01019	-0.49034	0.61648	-0.49034	-4.40646	-0.49034	1.26114	-0.49034	-2.7355	-0.49034	3.83007	-0.49034	-1.43393	-0.49034	3.21931	-0.49034	-2.37075
-0.47963	8.74191	-0.47963	-11.9588	-0.47963	1.06987	-0.47963	-3.99839	-0.47963	0.61477	-0.47963	-4.25061	-0.47963	1.26974	-0.47963	-2.64802	-0.47963	3.82277	-0.47963	-1.40205	-0.47963	3.2345	-0.47963	-2.30779
-0.46892	8.74879	-0.46892	-11.7594	-0.46892	1.07205	-0.46892	-4.00296	-0.46892	0.61311	-0.46892	-4.12438	-0.46892	1.27615	-0.46892	-2.57763	-0.46892	3.81582	-0.46892	-1.37709	-0.46892	3.24781	-0.46892	-2.25498
-0.45822	8.71612	-0.45822	-11.6079	-0.45822	1.06808	-0.45822	-4.01485	-0.45822	0.60866	-0.45822	-4.0253	-0.45822	1.27587	-0.45822	-2.52275	-0.45822	3.79187	-0.45822	-1.35752	-0.45822	3.24751	-0.45822	-2.21023
-0.44751	8.65918	-0.44751	-11.5175	-0.44751	1.06061	-0.44751	-4.03746	-0.44751	0.60239	-0.44751	-3.95759	-0.44751	1.27267	-0.44751	-2.48635	-0.44751	3.75603	-0.44751	-1.34535	-0.44751	3.24015	-0.44751	-2.17707
-0.4368	8.59752	-0.4368	-11.5175	-0.4368	1.05156	-0.4368	-4.0796	-0.4368	0.59546	-0.4368	-3.93242	-0.4368	1.26898	-0.4368	-2.47555	-0.4368	3.71634	-0.4368	-1.34395	-0.4368	3.23416	-0.4368	-2.16158
-0.42609	8.50657	-0.42609	-11.5796	-0.42609	1.03767	-0.42609	-4.13094	-0.42609	0.58628	-0.42609	-3.93999	-0.42609	1.26212	-0.42609	-2.48365	-0.42609	3.66128	-0.42609	-1.35046	-0.42609	3.22133	-0.42609	-2.15826
-0.41538	8.38094	-0.41538	-11.6469	-0.41538	1.01946	-0.41538	-4.17296	-0.41538	0.57456	-0.41538	-3.95803	-0.41538	1.2541	-0.41538	-2.49652	-0.41538	3.58671	-0.41538	-1.35896	-0.41538	3.20021	-0.41538	-2.15696
-0.40468	8.24743	-0.40468	-11.7021	-0.40468	1.00044	-0.40468	-4.20068	-0.40468	0.56201	-0.40468	-3.97904	-0.40468	1.24946	-0.40468	-2.50952	-0.40468	3.50377	-0.40468	-1.36739	-0.40468	3.18122	-0.40468	-2.15503
-0.39397	8.13768	-0.39397	-11.7468	-0.39397	0.98403	-0.39397	-4.21694	-0.39397	0.55125	-0.39397	-4.00086	-0.39397	1.2525	-0.39397	-2.52156	-0.39397	3.42724	-0.39397	-1.37559	-0.39397	3.17515	-0.39397	-2.15338
-0.38326	8.06017	-0.38326	-11.8258	-0.38326	0.97093	-0.38326	-4.24071	-0.38326	0.54295	-0.38326	-4.03538	-0.38326	1.26369	-0.38326	-2.53949	-0.38326	3.36183	-0.38326	-1.38869	-0.38326	3.18445	-0.38326	-2.16103
-0.37255	8.00989	-0.37255	-11.9506	-0.37255	0.96044	-0.37255	-4.27571	-0.37255	0.5364	-0.37255	-4.08839	-0.37255	1.28153	-0.37255	-2.56694	-0.37255	3.30593	-0.37255	-1.40747	-0.37255	3.20711	-0.37255	-2.17906
-0.36184	8.0038	-0.36184	-12.085	-0.36184	0.95427	-0.36184	-4.30756	-0.36184	0.53281	-0.36184	-4.15133	-0.36184	1.30774	-0.36184	-2.59942	-0.36184	3.26812	-0.36184	-1.42669	-0.36184	3.24859	-0.36184	-2.1994
-0.35114	8.05375	-0.35114	-12.207	-0.35114	0.95348	-0.35114	-4.32957	-0.35114	0.53313	-0.35114	-4.21543	-0.35114	1.34332	-0.35114	-2.63118	-0.35114	3.25479	-0.35114	-1.44341	-0.35114	3.31234	-0.35114	-2.21861
-0.34043	8.16479	-0.34043	-12.3104	-0.34043	0.95841	-0.34043	-4.34078	-0.34043	0.5379	-0.34043	-4.27703	-0.34043	1.3883	-0.34043	-2.65962	-0.34043	3.26928	-0.34043	-1.45672	-0.34043	3.3992	-0.34043	-2.23587
-0.32972	8.35841	-0.32972	-12.403	-0.32972	0.97166	-0.32972	-4.34457	-0.32972	0.54874	-0.32972	-4.33898	-0.32972	1.44596	-0.32972	-2.68661	-0.32972	3.31998	-0.32972	-1.4675	-0.32972	3.51802	-0.32972	-2.25198
-0.31901	8.62244	-0.31901	-12.5047	-0.31901	0.99183	-0.31901	-4.34839	-0.31901	0.56508	-0.31901	-4.40739	-0.31901	1.51397	-0.31901	-2.71637	-0.31901	3.40226	-0.31901	-1.47865	-0.31901	3.66326	-0.31901	-2.27027
-0.3083	8.91302	-0.3083	-12.6563	-0.3083	1.01378	-0.3083	-4.36544	-0.3083	0.58424	-0.3083	-4.49738	-0.3083	1.58469	-0.3083	-2.75853	-0.3083	3.49923	-0.3083	-1.49562	-0.3083	3.81577	-0.3083	-2.29786
-0.29759	9.23148	-0.29759	-12.8414	-0.29759	1.03837	-0.29759	-4.39111	-0.29759	0.60609	-0.29759	-4.60289	-0.29759	1.65984	-0.29759	-2.81004	-0.29759	3.60927	-0.29759	-1.51664	-0.29759	3.97774	-0.29759	-2.33079
-0.28689	9.56522	-0.28689	-13.0244	-0.28689	1.06467	-0.28689	-4.41787	-0.28689	0.62996	-0.28689	-4.70661	-0.28689	1.73661	-0.28689	-2.86215	-0.28689	3.7267	-0.28689	-1.53802	-0.28689	4.1439	-0.28689	-2.36195
-0.27618	9.87784	-0.27618	-13.2026	-0.27618	1.08876	-0.27618	-4.44853	-0.27618	0.65391	-0.27618	-4.80303	-0.27618	1.80664	-0.27618	-2.9132	-0.27618	3.83727	-0.27618	-1.56005	-0.27618	4.2979	-0.27618	-2.39097
-0.26547	10.1367	-0.26547	-13.3695	-0.26547	1.10766	-0.26547	-4.48038	-0.26547	0.67576	-0.26547	-4.89041	-0.26547	1.86525	-0.26547	-2.96205	-0.26547	3.92566	-0.26547	-1.58204	-0.26547	4.42761	-0.26547	-2.41664
-0.25476	10.3413	-0.25476	-13.4921	-0.25476	1.12182	-0.25476	-4.50179	-0.25476	0.69548	-0.25476	-4.95665	-0.25476	1.91428	-0.25476	-3.00091	-0.25476	3.98815	-0.25476	-1.60062	-0.25476	4.5358	-0.25476	-2.43304
-0.24405	10.487	-0.24405	-13.5631	-0.24405	1.13111	-0.24405	-4.50986	-0.24405	0.71264	-0.24405	-4.99914	-0.24405	1.95306	-0.24405	-3.02514	-0.24405	4.02223	-0.24405	-1.61549	-0.24405	4.62106	-0.24405	-2.43861
-0.23335	10.5541	-0.23335	-13.5772	-0.23335	1.13349	-0.23335	-4.50526	-0.23335	0.72558	-0.23335	-5.01215	-0.23335	1.97707	-0.23335	-3.03199	-0.23335	4.02146	-0.23335	-1.62625	-0.23335	4.67352	-0.23335	-2.43354
-0.22264	10.6039	-0.22264	-13.4842	-0.22264	1.13457	-0.22264	-4.47471	-0.22264	0.73747	-0.22264	-4.97268	-0.22264	1.99772	-0.22264	-3.01029	-0.22264	4.01394	-0.22264	-1.627	-0.22264	4.71788	-0.22264	-2.40986
-0.21193	10.6773	-0.21193	-13.2918	-0.21193	1.13837	-0.21193	-4.41886	-0.21193	0.75154	-0.21193	-4.88752	-0.21193	2.02191	-0.21193	-2.96302	-0.21193	4.01554	-0.21193	-1.6176	-0.21193	4.77179	-0.21193	-2.3678
-0.20122	10.7409	-0.20122	-13.0049	-0.20122	1.14158	-0.20122	-4.33882	-0.20122	0.76606	-0.20122	-4.75967	-0.20122	2.04286	-0.20122	-2.891	-0.20122	4.01215	-0.20122	-1.598	-0.20122	4.8211	-0.20122	-2.30839
-0.19051	10.7859	-0.19051	-12.6387	-0.19051	1.14243	-0.19051	-4.23681	-0.19051	0.77938	-0.19051	-4.5964	-0.19051	2.0589	-0.19051	-2.79756	-0.19051	4.00418	-0.19051	-1.56986	-0.19051	4.85992	-0.19051	-2.23562
-0.17981	10.8274	-0.17981	-12.2661	-0.17981	1.14176	-0.17981	-4.1362	-0.17981	0.79214	-0.17981	-4.42718	-0.17981	2.07247	-0.17981	-2.69967	-0.17981	3.99974	-0.17981	-1.54102	-0.17981	4.89376	-0.17981	-2.16167
-0.1691	10.8783	-0.1691	-11.8901	-0.1691	1.14031	-0.1691	-4.03836	-0.1691	0.80478	-0.1691	-4.25415	-0.1691	2.0856	-0.1691	-2.59719	-0.1691	4.0056	-0.1691	-1.51126	-0.1691	4.92758	-0.1691	-2.08633
-0.15839	10.9713	-0.15839	-11.5161	-0.15839	1.14161	-0.15839	-3.94385	-0.15839	0.81954	-0.15839	-4.07779	-0.15839	2.10569	-0.15839	-2.4896	-0.15839	4.03279	-0.15839	-1.48262	-0.15839	4.97737	-0.15839	-2.01181
-0.14768	11.1317	-0.14768	-11.1746	-0.14768	1.1486	-0.14768	-3.85995	-0.14768	0.83749	-0.14768	-3.91219	-0.14768	2.13575	-0.14768	-2.38521	-0.14768	4.08977	-0.14768	-1.45876	-0.14768	5.05582	-0.14768	-1.94369
-0.13697	11.3267	-0.13697	-10.8688	-0.13697	1.15749	-0.13697	-3.78239	-0.13697	0.85552	-0.13697	-3.76532	-0.13697	2.16694	-0.13697	-2.2888	-0.13697	4.16633	-0.13697	-1.4388	-0.13697	5.14736	-0.13697	-1.88233
-0.12627	11.5183	-0.12627	-10.6219	-0.12627	1.1642	-0.12627	-3.71698	-0.12627	0.87101	-0.12627	-3.64703	-0.12627	2.19201	-0.12627	-2.20689	-0.12627	4.24837	-0.12627	-1.42575	-0.12627	5.23473	-0.12627	-1.83216
-0.11556	11.6915	-0.11556	-10.4488	-0.11556	1.16772	-0.11556	-3.66793	-0.11556	0.8829	-0.11556	-3.56294	-0.11556	2.20723	-0.11556	-2.1438	-0.11556	4.32851	-0.11556	-1.4217	-0.11556	5.31241	-0.11556	-1.79626
-0.10485	11.8691	-0.10485	-10.3782	-0.10485	1.171	-0.10485	-3.64467	-0.10485	0.89344	-0.10485	-3.52339	-0.10485	2.2151	-0.10485	-2.10695	-0.10485	4.41392	-0.10485	-1.43067	-0.10485	5.39071	-0.10485	-1.77952
-0.09414	12.0496	-0.09414	-10.4017	-0.09414	1.17441	-0.09414	-3.64603	-0.09414	0.90366	-0.09414	-3.52316	-0.09414	2.21507	-0.09414	-2.09443	-0.09414	4.50173	-0.09414	-1.45158	-0.09414	5.46981	-0.09414	-1.78092
-0.08343	12.2081	-0.08343	-10.4993	-0.08343	1.17554	-0.08343	-3.67234	-0.08343	0.91148	-0.08343	-3.5475	-0.08343	2.20566	-0.08343	-2.09871	-0.08343	4.58067	-0.08343	-1.48139	-0.08343	5.54039	-0.08343	-1.79804
-0.07273	12.3458	-0.07273	-10.6433	-0.07273	1.17387	-0.07273	-3.71727	-0.07273	0.91658	-0.07273	-3.58362	-0.07273	2.18921	-0.07273	-2.11303	-0.07273	4.65136	-0.07273	-1.5161	-0.07273	5.60395	-0.07273	-1.8263
-0.06202	12.4294	-0.06202	-10.7799	-0.06202	1.16655	-0.06202	-3.76186	-0.06202	0.91737	-0.06202	-3.61342	-0.06202	2.15939	-0.06202	-2.12687	-0.06202	4.69979	-0.06202	-1.54822	-0.06202	5.64572	-0.06202	-1.85641
-0.05131	12.4296	-0.05131	-10.8858	-0.05131	1.15189	-0.05131	-3.80099	-0.05131	0.91227	-0.05131	-3.62651	-0.05131	2.11201	-0.05131	-2.13418	-0.05131	4.71325	-0.05131	-1.57404	-0.05131	5.65221	-0.05131	-1.88422
-0.0406	12.3584	-0.0406	-10.9603	-0.0406	1.13144	-0.0406	-3.83598	-0.0406	0.90235	-0.0406	-3.62271	-0.0406	2.05168	-0.0406	-2.13385	-0.0406	4.69617	-0.0406	-1.59256	-0.0406	5.62841	-0.0406	-1.90901
-0.02989	12.2548	-0.02989	-11.0639	-0.02989	1.10969	-0.02989	-3.88646	-0.02989	0.89044	-0.02989	-3.62502	-0.02989	1.98821	-0.02989	-2.13783	-0.02989	4.66161	-0.02989	-1.61218	-0.02989	5.59311	-0.02989	-1.94025
-0.01919	12.109	-0.01919	-11.2159	-0.01919	1.08544	-0.01919	-3.96016	-0.01919	0.87627	-0.01919	-3.63652	-0.01919	1.92291	-0.01919	-2.14804	-0.01919	4.60593	-0.01919	-1.63684	-0.01919	5.5414	-0.01919	-1.98238
-0.00848	11.8868	-0.00848	-11.3665	-0.00848	1.05485	-0.00848	-4.04305	-0.00848	0.85783	-0.00848	-3.63688	-0.00848	1.85231	-0.00848	-2.15294	-0.00848	4.51812	-0.00848	-1.65934	-0.00848	5.45597	-0.00848	-2.02722
0.00223	11.6414	0.00223	-11.5083	0.00223	1.02217	0.00223	-4.1327	0.00223	0.8393	0.00223	-3.62552	0.00223	1.78341	0.00223	-2.15161	0.00223	4.41966	0.00223	-1.67802	0.00223	5.36024	0.00223	-2.07209
0.01294	11.3777	0.01294	-11.6855	0.01294	0.98815	0.01294	-4.24549	0.01294	0.82097	0.01294	-3.615	0.01294	1.71824	0.01294	-2.15285	0.01294	4.31203	0.01294	-1.70061	0.01294	5.25658	0.01294	-2.12444
0.02365	11.0529	0.02365	-11.9132	0.02365	0.94997	0.02365	-4.38428	0.02365	0.79926	0.02365	-3.61256	0.02365	1.65383	0.02365	-2.16068	0.02365	4.1771	0.02365	-1.73017	0.02365	5.12655	0.02365	-2.18619
0.03435	10.6771	0.03435	-12.1718	0.03435	0.9089	0.03435	-4.53687	0.03435	0.77476	0.03435	-3.6181	0.03435	1.59151	0.03435	-2.17317	0.03435	4.01826	0.03435	-1.76421	0.03435	4.97523	0.03435	-2.25268
0.04506	10.3015	0.04506	-12.4555	0.04506	0.86955	0.04506	-4.6984	0.04506	0.75102	0.04506	-3.63238	0.04506	1.5384	0.04506	-2.19093	0.04506	3.85488	0.04506	-1.80285	0.04506	4.82606	0.04506	-2.32187
0.05577	9.95271	0.05577	-12.7463	0.05577	0.83441	0.05577	-4.86023	0.05577	0.72983	0.05577	-3.65209	0.05577	1.49697	0.05577	-2.21237	0.05577	3.69682	0.05577	-1.84437	0.05577	4.69164	0.05577	-2.38962
0.06648	9.62996	0.06648	-13.0294	0.06648	0.80323	0.06648	-5.01635	0.06648	0.71062	0.06648	-3.67462	0.06648	1.46506	0.06648	-2.23608	0.06648	3.54422	0.06648	-1.88646	0.06648	4.57189	0.06648	-2.45192
0.07719	9.32778	0.07719	-13.2961	0.07719	0.77555	0.07719	-5.16342	0.07719	0.69273	0.07719	-3.69831	0.07719	1.43985	0.07719	-2.26099	0.07719	3.3964	0.07719	-1.92734	0.07719	4.4631	0.07719	-2.50699
0.08789	9.02375	0.08789	-13.5114	0.08789	0.74963	0.08789	-5.28792	0.08789	0.67457	0.08789	-3.71154	0.08789	1.41585	0.08789	-2.28104	0.08789	3.24627	0.08789	-1.96262	0.08789	4.35328	0.08789	-2.54929
0.0986	8.71598	0.0986	-13.6566	0.0986	0.72512	0.0986	-5.38026	0.0986	0.65573	0.0986	-3.7108	0.0986	1.391	0.0986	-2.29495	0.0986	3.09498	0.0986	-1.98989	0.0986	4.24015	0.0986	-2.57565
0.10931	8.3989	0.10931	-13.7338	0.10931	0.7013	0.10931	-5.44185	0.10931	0.63554	0.10931	-3.69597	0.10931	1.36297	0.10931	-2.30308	0.10931	2.94244	0.10931	-2.01032	0.10931	4.11962	0.10931	-2.58563
0.12002	8.0639	0.12002	-13.6936	0.12002	0.67715	0.12002	-5.45715	0.12002	0.61312	0.12002	-3.64989	0.12002	1.32922	0.12002	-2.29519	0.12002	2.78737	0.12002	-2.01677	0.12002	3.98625	0.12002	-2.56982
0.13073	7.72495	0.13073	-13.5379	0.13073	0.65335	0.13073	-5.42815	0.13073	0.58977	0.13073	-3.57127	0.13073	1.29067	0.13073	-2.27059	0.13073	2.63611	0.13073	-2.0088	0.13073	3.84572	0.13073	-2.52964
0.14144	7.38221	0.14144	-13.2929	0.14144	0.62978	0.14144	-5.36675	0.14144	0.56537	0.14144	-3.46529	0.14144	1.2472	0.14144	-2.23242	0.14144	2.48904	0.14144	-1.98977	0.14144	3.69802	0.14144	-2.47108
0.15214	7.0113	0.15214	-12.9571	0.15214	0.60436	0.15214	-5.27136	0.15214	0.53766	0.15214	-3.33385	0.15214	1.19564	0.15214	-2.18	0.15214	2.33763	0.15214	-1.95715	0.15214	3.53165	0.15214	-2.39477
0.16285	6.61516	0.16285	-12.559	0.16285	0.57626	0.16285	-5.15163	0.16285	0.50719	0.16285	-3.18704	0.16285	1.13731	0.16285	-2.11754	0.16285	2.18368	0.16285	-1.91376	0.16285	3.34803	0.16285	-2.30657
0.17356	6.17657	0.17356	-12.1159	0.17356	0.54345	0.17356	-5.01375	0.17356	0.47293	0.17356	-3.02968	0.17356	1.06929	0.17356	-2.04743	0.17356	2.02179	0.17356	-1.86204	0.17356	3.1384	0.17356	-2.21042
0.18427	5.67291	0.18427	-11.6441	0.18427	0.50424	0.18427	-4.8632	0.18427	0.43325	0.18427	-2.86653	0.18427	0.98726	0.18427	-1.97219	0.18427	1.84383	0.18427	-1.80429	0.18427	2.89159	0.18427	-2.11009
0.19498	5.11404	0.19498	-11.1929	0.19498	0.45927	0.19498	-4.71896	0.19498	0.38917	0.19498	-2.71281	0.19498	0.89335	0.19498	-1.90157	0.19498	1.6524	0.19498	-1.74694	0.19498	2.6132	0.19498	-2.0142
0.20568	4.54113	0.20568	-10.7819	0.20568	0.41258	0.20568	-4.58842	0.20568	0.34383	0.20568	-2.574	0.20568	0.79496	0.20568	-1.83874	0.20568	1.45974	0.20568	-1.69282	0.20568	2.32498	0.20568	-1.92663
0.21639	3.97409	0.21639	-10.4005	0.21639	0.36582	0.21639	-4.46724	0.21639	0.29894	0.21639	-2.44563	0.21639	0.69607	0.21639	-1.78022	0.21639	1.27167	0.21639	-1.64115	0.21639	2.03766	0.21639	-1.8465
0.2271	3.40887	0.2271	-10.1091	0.2271	0.31795	0.2271	-4.38117	0.2271	0.25454	0.2271	-2.33897	0.2271	0.59675	0.2271	-1.73523	0.2271	1.08673	0.2271	-1.60428	0.2271	1.74965	0.2271	-1.78471
0.23781	2.86565	0.23781	-9.91426	0.23781	0.27081	0.23781	-4.3328	0.23781	0.21218	0.23781	-2.25543	0.23781	0.50096	0.23781	-1.70523	0.23781	0.91098	0.23781	-1.58364	0.23781	1.47169	0.23781	-1.74238
0.24852	2.36295	0.24852	-9.77043	0.24852	0.22615	0.24852	-4.30216	0.24852	0.17321	0.24852	-2.18702	0.24852	0.41226	0.24852	-1.68401	0.24852	0.75003	0.24852	-1.57001	0.24852	1.21357	0.24852	-1.71124
0.25922	1.9165	0.25922	-9.70695	0.25922	0.18559	0.25922	-4.30282	0.25922	0.13866	0.25922	-2.14029	0.25922	0.33361	0.25922	-1.67725	0.25922	0.60874	0.25922	-1.56699	0.25922	0.98351	0.25922	-1.69684
0.26993	1.53835	0.26993	-9.72798	0.26993	0.15045	0.26993	-4.33623	0.26993	0.10923	0.26993	-2.11572	0.26993	0.26722	0.26993	-1.68586	0.26993	0.49092	0.26993	-1.57597	0.26993	0.78775	0.26993	-1.70006
0.28064	1.23693	0.28064	-9.81202	0.28064	0.12176	0.28064	-4.39152	0.28064	0.08527	0.28064	-2.1077	0.28064	0.21461	0.28064	-1.70594	0.28064	0.39937	0.28064	-1.59587	0.28064	0.63053	0.28064	-1.71693
0.29135	1.01773	0.29135	-9.96163	0.29135	0.10025	0.29135	-4.46921	0.29135	0.06689	0.29135	-2.11649	0.29135	0.17669	0.29135	-1.73778	0.29135	0.33611	0.29135	-1.6277	0.29135	0.51447	0.29135	-1.74823
0.30206	0.88325	0.30206	-10.2018	0.30206	0.08636	0.30206	-4.57987	0.30206	0.05396	0.30206	-2.14781	0.30206	0.15386	0.30206	-1.78522	0.30206	0.30231	0.30206	-1.67616	0.30206	0.44062	0.30206	-1.79791
0.31276	0.83379	0.31276	-10.5274	0.31276	0.08026	0.31276	-4.7208	0.31276	0.04618	0.31276	-2.20067	0.31276	0.14607	0.31276	-1.84708	0.31276	0.29852	0.31276	-1.7404	0.31276	0.40883	0.31276	-1.86553
0.32347	0.86745	0.32347	-10.9273	0.32347	0.08188	0.32347	-4.88717	0.32347	0.04317	0.32347	-2.27239	0.32347	0.1529	0.32347	-1.92168	0.32347	0.32453	0.32347	-1.81745	0.32347	0.41787	0.32347	-1.95029
0.33418	0.98011	0.33418	-11.3845	0.33418	0.09089	0.33418	-5.07155	0.33418	0.04443	0.33418	-2.35943	0.33418	0.17352	0.33418	-2.0057	0.33418	0.37937	0.33418	-1.90409	0.33418	0.46542	0.33418	-2.04939
0.34489	1.16461	0.34489	-11.8529	0.34489	0.10667	0.34489	-5.25368	0.34489	0.04939	0.34489	-2.45175	0.34489	0.20657	0.34489	-2.09037	0.34489	0.46077	0.34489	-1.9928	0.34489	0.54779	0.34489	-2.15468
0.3556	1.41048	0.3556	-12.322	0.3556	0.12826	0.3556	-5.42987	0.3556	0.05736	0.3556	-2.54617	0.3556	0.25005	0.3556	-2.17396	0.3556	0.56511	0.3556	-2.08198	0.3556	0.65975	0.3556	-2.26399
0.3663	1.70327	0.3663	-12.8048	0.3663	0.15433	0.3663	-5.60903	0.3663	0.06755	0.3663	-2.64278	0.3663	0.30127	0.3663	-2.25791	0.3663	0.68706	0.3663	-2.17369	0.3663	0.79432	0.3663	-2.37932
0.37701	2.02483	0.37701	-13.2638	0.37701	0.18319	0.37701	-5.77719	0.37701	0.07907	0.37701	-2.73299	0.37701	0.35685	0.37701	-2.33478	0.37701	0.81972	0.37701	-2.2608	0.37701	0.94286	0.37701	-2.49287
0.38772	2.35411	0.38772	-13.6621	0.38772	0.21289	0.38772	-5.92076	0.38772	0.09093	0.38772	-2.8098	0.38772	0.4129	0.38772	-2.39823	0.38772	0.95487	0.38772	-2.33621	0.38772	1.09542	0.38772	-2.59534
0.39843	2.66871	0.39843	-13.9896	0.39843	0.24135	0.39843	-6.03766	0.39843	0.10215	0.39843	-2.8696	0.39843	0.46527	0.39843	-2.44638	0.39843	1.0837	0.39843	-2.39849	0.39843	1.2415	0.39843	-2.68387
0.40914	2.94709	0.40914	-14.2151	0.40914	0.26655	0.40914	-6.11499	0.40914	0.1118	0.40914	-2.90402	0.40914	0.51	0.40914	-2.47393	0.40914	1.19766	0.40914	-2.44333	0.40914	1.37107	0.40914	-2.75279
0.41984	3.17118	0.41984	-14.3485	0.41984	0.2868	0.41984	-6.15789	0.41984	0.11912	0.41984	-2.91628	0.41984	0.54376	0.41984	-2.483	0.41984	1.28956	0.41984	-2.47228	0.41984	1.4757	0.41984	-2.80202
0.43055	3.32833	0.43055	-14.3788	0.43055	0.30087	0.43055	-6.16353	0.43055	0.12357	0.43055	-2.90542	0.43055	0.56426	0.43055	-2.47189	0.43055	1.35436	0.43055	-2.48206	0.43055	1.54953	0.43055	-2.82776
0.44126	3.44867	0.44126	-14.2633	0.44126	0.31122	0.44126	-6.11666	0.44126	0.12645	0.44126	-2.86088	0.44126	0.57751	0.44126	-2.43328	0.44126	1.40435	0.44126	-2.46506	0.44126	1.60665	0.44126	-2.82072
0.45197	3.54235	0.45197	-13.9922	0.45197	0.31899	0.45197	-6.01412	0.45197	0.12802	0.45197	-2.77992	0.45197	0.5847	0.45197	-2.36602	0.45197	1.44366	0.45197	-2.42033	0.45197	1.65167	0.45197	-2.77778
0.46268	3.5737	0.46268	-13.6378	0.46268	0.32115	0.46268	-5.88513	0.46268	0.12682	0.46268	-2.67672	0.46268	0.57916	0.46268	-2.28393	0.46268	1.45783	0.46268	-2.36165	0.46268	1.6679	0.46268	-2.71431
0.47338	3.53565	0.47338	-13.2279	0.47338	0.31683	0.47338	-5.74114	0.47338	0.12281	0.47338	-2.55909	0.47338	0.56082	0.47338	-2.19246	0.47338	1.44392	0.47338	-2.29254	0.47338	1.65209	0.47338	-2.63513
0.48409	3.43727	0.48409	-12.7314	0.48409	0.30689	0.48409	-5.57001	0.48409	0.11649	0.48409	-2.42451	0.48409	0.53192	0.48409	-2.08565	0.48409	1.40554	0.48409	-2.20483	0.48409	1.60835	0.48409	-2.53201
0.4948	3.28991	0.4948	-12.1588	0.4948	0.29242	0.4948	-5.37387	0.4948	0.10846	0.4948	-2.27679	0.4948	0.49518	0.4948	-1.96587	0.4948	1.3472	0.4948	-2.10056	0.4948	1.54183	0.4948	-2.40756
0.50551	3.10498	0.50551	-11.5498	0.50551	0.27456	0.50551	-5.16723	0.50551	0.09933	0.50551	-2.1253	0.50551	0.45339	0.50551	-1.83983	0.50551	1.27342	0.50551	-1.98693	0.50551	1.45767	0.50551	-2.27039
0.51622	2.89265	0.51622	-10.9458	0.51622	0.25433	0.51622	-4.96504	0.51622	0.08963	0.51622	-1.97958	0.51622	0.40905	0.51622	-1.71451	0.51622	1.18823	0.51622	-1.87148	0.51622	1.36046	0.51622	-2.12966
0.52692	2.66117	0.52692	-10.3607	0.52692	0.23258	0.52692	-4.76994	0.52692	0.07981	0.52692	-1.84256	0.52692	0.36417	0.52692	-1.59398	0.52692	1.09488	0.52692	-1.75778	0.52692	1.25389	0.52692	-1.99042
0.53763	2.41683	0.53763	-9.81711	0.53763	0.20995	0.53763	-4.58895	0.53763	0.07019	0.53763	-1.7179	0.53763	0.32023	0.53763	-1.48293	0.53763	0.99588	0.53763	-1.65053	0.53763	1.1408	0.53763	-1.85973
0.54834	2.18861	0.54834	-9.31939	0.54834	0.18894	0.54834	-4.42118	0.54834	0.06156	0.54834	-1.60743	0.54834	0.28077	0.54834	-1.38212	0.54834	0.9032	0.54834	-1.55081	0.54834	1.03491	0.54834	-1.73997
0.55905	1.97874	0.55905	-8.86618	0.55905	0.16979	0.55905	-4.26359	0.55905	0.05397	0.55905	-1.51151	0.55905	0.24613	0.55905	-1.29115	0.55905	0.81774	0.55905	-1.4589	0.55905	0.93724	0.55905	-1.63217
0.56976	1.76382	0.56976	-8.46375	0.56976	0.15054	0.56976	-4.11709	0.56976	0.04686	0.56976	-1.43065	0.56976	0.21358	0.56976	-1.2111	0.56976	0.72978	0.56976	-1.37689	0.56976	0.83663	0.56976	-1.53911
0.58047	1.54579	0.58047	-8.12679	0.58047	0.13135	0.58047	-3.9892	0.58047	0.0402	0.58047	-1.36617	0.58047	0.183	0.58047	-1.14374	0.58047	0.64018	0.58047	-1.30744	0.58047	0.73406	0.58047	-1.46399
0.59117	1.32836	0.59117	-7.86633	0.59117	0.11248	0.59117	-3.88641	0.59117	0.03399	0.59117	-1.31862	0.59117	0.15439	0.59117	-1.09022	0.59117	0.55052	0.59117	-1.25245	0.59117	0.63137	0.59117	-1.40886
0.60188	1.11679	0.60188	-7.66589	0.60188	0.09435	0.60188	-3.79909	0.60188	0.02831	0.60188	-1.2844	0.60188	0.12791	0.60188	-1.0484	0.60188	0.46303	0.60188	-1.21061	0.60188	0.53111	0.60188	-1.37179
0.61259	0.91705	0.61259	-7.533	0.61259	0.07743	0.61259	-3.72996	0.61259	0.02326	0.61259	-1.26492	0.61259	0.10384	0.61259	-1.01977	0.61259	0.3802	0.61259	-1.18423	0.61259	0.43616	0.61259	-1.35389
0.6233	0.73503	0.6233	-7.47451	0.6233	0.06222	0.6233	-3.68346	0.6233	0.01903	0.6233	-1.26027	0.6233	0.08249	0.6233	-1.00446	0.6233	0.30445	0.6233	-1.17467	0.6233	0.34933	0.6233	-1.3561
0.63401	0.57572	0.63401	-7.46027	0.63401	0.04917	0.63401	-3.64648	0.63401	0.01582	0.63401	-1.26375	0.63401	0.06416	0.63401	-0.99736	0.63401	0.2378	0.63401	-1.17714	0.63401	0.27292	0.63401	-1.3729
0.64471	0.44284	0.64471	-7.48604	0.64471	0.03871	0.64471	-3.61893	0.64471	0.01394	0.64471	-1.27402	0.64471	0.04906	0.64471	-0.99732	0.64471	0.18163	0.64471	-1.19084	0.64471	0.20856	0.64471	-1.40225
0.65542	0.3388	0.65542	-7.54958	0.65542	0.03121	0.65542	-3.60167	0.65542	0.01378	0.65542	-1.29038	0.65542	0.03732	0.65542	-1.00335	0.65542	0.13669	0.65542	-1.21517	0.65542	0.15711	0.65542	-1.44236
0.66613	0.26499	0.66613	-7.6374	0.66613	0.02704	0.66613	-3.59006	0.66613	0.01592	0.66613	-1.31066	0.66613	0.02899	0.66613	-1.0133	0.66613	0.10318	0.66613	-1.24752	0.66613	0.11885	0.66613	-1.48916
0.67684	0.2224	0.67684	-7.75021	0.67684	0.02669	0.67684	-3.58604	0.67684	0.02111	0.67684	-1.335	0.67684	0.02411	0.67684	-1.02678	0.67684	0.08096	0.67684	-1.28756	0.67684	0.09364	0.67684	-1.54161
0.68755	0.21217	0.68755	-7.90144	0.68755	0.03076	0.68755	-3.59755	0.68755	0.03037	0.68755	-1.36556	0.68755	0.02274	0.68755	-1.04523	0.68755	0.06978	0.68755	-1.3368	0.68755	0.08126	0.68755	-1.60154
0.69825	0.23614	0.69825	-8.10321	0.69825	0.04004	0.69825	-3.63169	0.69825	0.04493	0.69825	-1.40432	0.69825	0.02505	0.69825	-1.0701	0.69825	0.06954	0.69825	-1.39652	0.69825	0.08163	0.69825	-1.67068
0.70896	0.29693	0.70896	-8.36458	0.70896	0.05547	0.70896	-3.69229	0.70896	0.06624	0.70896	-1.45464	0.70896	0.03128	0.70896	-1.1032	0.70896	0.08031	0.70896	-1.46681	0.70896	0.09491	0.70896	-1.75085
0.71967	0.39774	0.71967	-8.66561	0.71967	0.0781	0.71967	-3.77076	0.71967	0.09577	0.71967	-1.51372	0.71967	0.04174	0.71967	-1.14203	0.71967	0.10239	0.71967	-1.54325	0.71967	0.12148	0.71967	-1.83788
0.73038	0.5418	0.73038	-8.97047	0.73038	0.10888	0.73038	-3.85265	0.73038	0.13487	0.73038	-1.57445	0.73038	0.05678	0.73038	-1.18141	0.73038	0.13618	0.73038	-1.61947	0.73038	0.16187	0.73038	-1.92391
0.74109	0.73098	0.74109	-9.29133	0.74109	0.14846	0.74109	-3.94397	0.74109	0.18443	0.74109	-1.63857	0.74109	0.07656	0.74109	-1.22277	0.74109	0.18182	0.74109	-1.69725	0.74109	0.21627	0.74109	-2.01155
0.75179	0.96469	0.75179	-9.61451	0.75179	0.1969	0.75179	-4.03963	0.75179	0.24457	0.75179	-1.70378	0.75179	0.10102	0.75179	-1.26444	0.75179	0.23895	0.75179	-1.77337	0.75179	0.28427	0.75179	-2.09773
0.7625	1.23851	0.7625	-9.90106	0.7625	0.25345	0.7625	-4.12366	0.7625	0.31435	0.7625	-1.76381	0.7625	0.12969	0.7625	-1.30166	0.7625	0.30633	0.7625	-1.83985	0.7625	0.36438	0.7625	-2.17374
0.77321	1.54322	0.77321	-10.1389	0.77321	0.31631	0.77321	-4.19143	0.77321	0.39153	0.77321	-1.81639	0.77321	0.16162	0.77321	-1.3327	0.77321	0.38158	0.77321	-1.89449	0.77321	0.4538	0.77321	-2.23662
0.78392	1.86441	0.78392	-10.344	0.78392	0.38259	0.78392	-4.24923	0.78392	0.47253	0.78392	-1.86381	0.78392	0.19528	0.78392	-1.35892	0.78392	0.46108	0.78392	-1.94172	0.78392	0.54821	0.78392	-2.28924
0.79463	2.18304	0.79463	-10.5344	0.79463	0.44843	0.79463	-4.30417	0.79463	0.55255	0.79463	-1.90847	0.79463	0.22869	0.79463	-1.38181	0.79463	0.54009	0.79463	-1.98674	0.79463	0.64198	0.79463	-2.33507
0.80533	2.47693	0.80533	-10.6923	0.80533	0.50928	0.80533	-4.34882	0.80533	0.62603	0.80533	-1.94713	0.80533	0.25952	0.80533	-1.39927	0.80533	0.61308	0.80533	-2.02577	0.80533	0.72854	0.80533	-2.37056
0.81604	2.72311	0.81604	-10.8136	0.81604	0.5604	0.81604	-4.38125	0.81604	0.68722	0.81604	-1.97924	0.81604	0.28536	0.81604	-1.41137	0.81604	0.67435	0.81604	-2.05713	0.81604	0.80113	0.81604	-2.39596
0.82675	2.90067	0.82675	-10.8967	0.82675	0.59748	0.82675	-4.40076	0.82675	0.73093	0.82675	-2.00337	0.82675	0.30402	0.82675	-1.41752	0.82675	0.71869	0.82675	-2.08108	0.82675	0.85357	0.82675	-2.41148
0.83746	2.99378	0.83746	-10.9185	0.83746	0.6172	0.83746	-4.39757	0.83746	0.75324	0.83746	-2.01407	0.83746	0.31383	0.83746	-1.41395	0.83746	0.74215	0.83746	-2.09458	0.83746	0.88119	0.83746	-2.41224
0.84817	3.01762	0.84817	-10.8724	0.84817	0.62239	0.84817	-4.36835	0.84817	0.75865	0.84817	-2.00943	0.84817	0.31636	0.84817	-1.39956	0.84817	0.74826	0.84817	-2.09696	0.84817	0.88832	0.84817	-2.39764
0.85887	2.99378	0.85887	-10.7936	0.85887	0.61775	0.85887	-4.32719	0.85887	0.75208	0.85887	-1.99551	0.85887	0.31388	0.85887	-1.37933	0.85887	0.74254	0.85887	-2.09335	0.85887	0.88141	0.85887	-2.37751
0.86958	2.90066	0.86958	-10.6948	0.86958	0.59906	0.86958	-4.27915	0.86958	0.72756	0.86958	-1.97425	0.86958	0.30417	0.86958	-1.35533	0.86958	0.71983	0.86958	-2.08541	0.86958	0.85421	0.86958	-2.35595
0.88029	2.72302	0.88029	-10.5653	0.88029	0.56287	0.88029	-4.21985	0.88029	0.68195	0.88029	-1.94328	0.88029	0.28559	0.88029	-1.32654	0.88029	0.6761	0.88029	-2.07126	0.88029	0.8021	0.88029	-2.33089
0.891	2.47676	0.891	-10.4677	0.891	0.51242	0.891	-4.17468	0.891	0.61932	0.891	-1.91478	0.891	0.25981	0.891	-1.30153	0.891	0.61528	0.891	-2.0636	0.891	0.72974	0.891	-2.31467
0.90171	2.1827	0.90171	-10.4111	0.90171	0.45197	0.90171	-4.14775	0.90171	0.54495	0.90171	-1.89073	0.90171	0.229	0.90171	-1.28195	0.90171	0.54251	0.90171	-2.06292	0.90171	0.64326	0.90171	-2.30973
0.91241	1.86372	0.91241	-10.3735	0.91241	0.38626	0.91241	-4.13041	0.91241	0.46459	0.91241	-1.86685	0.91241	0.19556	0.91241	-1.26446	0.91241	0.46347	0.91241	-2.06228	0.91241	0.54939	0.91241	-2.31395
0.92312	1.54192	0.92312	-10.3517	0.92312	0.31984	0.92312	-4.12178	0.92312	0.38378	0.92312	-1.84338	0.92312	0.16183	0.92312	-1.24898	0.92312	0.38365	0.92312	-2.06033	0.92312	0.45464	0.92312	-2.32619
0.93383	1.23605	0.93383	-10.3134	0.93383	0.25662	0.93383	-4.10945	0.93383	0.30717	0.93383	-1.81565	0.93383	0.12975	0.93383	-1.23257	0.93383	0.30772	0.93383	-2.05042	0.93383	0.36454	0.93383	-2.33791
0.94454	0.96017	0.94454	-10.2492	0.94454	0.19951	0.94454	-4.08927	0.94454	0.23824	0.94454	-1.78309	0.94454	0.10082	0.94454	-1.21415	0.94454	0.23918	0.94454	-2.03107	0.94454	0.28325	0.94454	-2.34575
0.95525	0.72293	0.95525	-10.1496	0.95525	0.15033	0.95525	-4.05667	0.95525	0.17908	0.95525	-1.74522	0.95525	0.07594	0.95525	-1.19263	0.95525	0.18021	0.95525	-2.00142	0.95525	0.21331	0.95525	-2.34632
0.96595	0.52791	0.96595	-10.02	0.96595	0.10985	0.96595	-4.01258	0.96595	0.13054	0.96595	-1.70372	0.96595	0.05551	0.96595	-1.16876	0.96595	0.13173	0.96595	-1.96405	0.96595	0.15579	0.96595	-2.33967
0.97666	0.37454	0.97666	-9.88126	0.97666	0.07796	0.97666	-3.96213	0.97666	0.0924	0.97666	-1.6635	0.97666	0.03948	0.97666	-1.14551	0.97666	0.09365	0.97666	-1.92523	0.97666	0.11054	0.97666	-2.33041
0.98737	0.25938	0.98737	-9.73301	0.98737	0.05395	0.98737	-3.90139	0.98737	0.06377	0.98737	-1.62615	0.98737	0.0275	0.98737	-1.12294	0.98737	0.06514	0.98737	-1.88685	0.98737	0.07653	0.98737	-2.31862
0.99808	0.17755	0.99808	-9.60367	0.99808	0.03681	0.99808	-3.84324	0.99808	0.04336	0.99808	-1.59544	0.99808	0.01912	0.99808	-1.10331	0.99808	0.04506	0.99808	-1.85476	0.99808	0.05232	0.99808	-2.31022
1.00879	0.12374	1.00879	-9.48755	1.00879	0.02542	1.00879	-3.78466	1.00879	0.02979	1.00879	-1.56996	1.00879	0.01382	1.00879	-1.08607	1.00879	0.03218	1.00879	-1.82908	1.00879	0.03635	1.00879	-2.30385
1.0195	0.09343	1.0195	-9.34575	1.0195	0.01881	1.0195	-3.70578	1.0195	0.02187	1.0195	-1.5441	1.0195	0.0112	1.0195	-1.06789	1.0195	0.02549	1.0195	-1.80446	1.0195	0.02726	1.0195	-2.29141
1.0302	0.08336	1.0302	-9.19422	1.0302	0.01625	1.0302	-3.61156	1.0302	0.0187	1.0302	-1.52001	1.0302	0.01103	1.0302	-1.0512	1.0302	0.02435	1.0302	-1.78485	1.0302	0.02406	1.0302	-2.2778
1.04091	0.09179	1.04091	-9.06403	1.04091	0.0173	1.04091	-3.51467	1.04091	0.01973	1.04091	-1.50153	1.04091	0.01327	1.04091	-1.04006	1.04091	0.02854	1.04091	-1.7759	1.04091	0.02621	1.04091	-2.27193
1.05162	0.11865	1.05162	-8.98495	1.05162	0.02188	1.05162	-3.42806	1.05162	0.02482	1.05162	-1.49206	1.05162	0.01809	1.05162	-1.03831	1.05162	0.03829	1.05162	-1.7824	1.05162	0.03366	1.05162	-2.28244
1.06233	0.16516	1.06233	-8.95681	1.06233	0.03013	1.06233	-3.35175	1.06233	0.03411	1.06233	-1.49073	1.06233	0.0258	1.06233	-1.04665	1.06233	0.05418	1.06233	-1.80411	1.06233	0.04672	1.06233	-2.31022
1.07304	0.23361	1.07304	-8.97278	1.07304	0.04243	1.07304	-3.28382	1.07304	0.04804	1.07304	-1.49557	1.07304	0.03686	1.07304	-1.0649	1.07304	0.07711	1.07304	-1.83898	1.07304	0.06603	1.07304	-2.35441
1.08374	0.32672	1.08374	-9.03184	1.08374	0.05922	1.08374	-3.22633	1.08374	0.06713	1.08374	-1.50526	1.08374	0.05178	1.08374	-1.09314	1.08374	0.108	1.08374	-1.88488	1.08374	0.09236	1.08374	-2.41536
1.09445	0.44703	1.09445	-9.15145	1.09445	0.08095	1.09445	-3.18721	1.09445	0.09192	1.09445	-1.52289	1.09445	0.07101	1.09445	-1.13326	1.09445	0.14772	1.09445	-1.9438	1.09445	0.12644	1.09445	-2.49755
1.10516	0.59638	1.10516	-9.3187	1.10516	0.10793	1.10516	-3.16496	1.10516	0.1228	1.10516	-1.54575	1.10516	0.0949	1.10516	-1.18332	1.10516	0.19682	1.10516	-2.01075	1.10516	0.16883	1.10516	-2.59725
1.11587	0.77525	1.11587	-9.51715	1.11587	0.14023	1.11587	-3.15776	1.11587	0.15993	1.11587	-1.57054	1.11587	0.12355	1.11587	-1.2407	1.11587	0.25538	1.11587	-2.07914	1.11587	0.21971	1.11587	-2.7097
1.12658	0.98258	1.12658	-9.72919	1.12658	0.17764	1.12658	-3.1625	1.12658	0.20315	1.12658	-1.59468	1.12658	0.15686	1.12658	-1.30219	1.12658	0.32294	1.12658	-2.14355	1.12658	0.27885	1.12658	-2.82846
1.13728	1.21596	1.13728	-9.93867	1.13728	0.21973	1.13728	-3.17741	1.13728	0.25205	1.13728	-1.61528	1.13728	0.19448	1.13728	-1.36425	1.13728	0.39854	1.13728	-2.20097	1.13728	0.34564	1.13728	-2.94501
1.14799	1.47175	1.14799	-10.1329	1.14799	0.26584	1.14799	-3.20018	1.14799	0.30594	1.14799	-1.63141	1.14799	0.23589	1.14799	-1.42368	1.14799	0.48082	1.14799	-2.24817	1.14799	0.41915	1.14799	-3.05316
1.1587	1.74584	1.1587	-10.2912	1.1587	0.31523	1.1587	-3.22251	1.1587	0.36399	1.1587	-1.64123	1.1587	0.28046	1.1587	-1.47693	1.1587	0.56829	1.1587	-2.28054	1.1587	0.49833	1.1587	-3.14689
1.16941	2.03444	1.16941	-10.4339	1.16941	0.36727	1.16941	-3.24937	1.16941	0.42539	1.16941	-1.64938	1.16941	0.3276	1.16941	-1.52531	1.16941	0.65958	1.16941	-2.304	1.16941	0.58221	1.16941	-3.2311
1.18012	2.3348	1.18012	-10.559	1.18012	0.42152	1.18012	-3.27991	1.18012	0.48946	1.18012	-1.65692	1.18012	0.37688	1.18012	-1.56681	1.18012	0.75372	1.18012	-2.31872	1.18012	0.6701	1.18012	-3.30341
1.19082	2.64552	1.19082	-10.6404	1.19082	0.47782	1.19082	-3.30724	1.19082	0.55568	1.19082	-1.66062	1.19082	0.42802	1.19082	-1.59643	1.19082	0.85032	1.19082	-2.31934	1.19082	0.7617	1.19082	-3.35315
1.20153	2.99045	1.20153	-10.6659	1.20153	0.54062	1.20153	-3.32738	1.20153	0.62856	1.20153	-1.65902	1.20153	0.48472	1.20153	-1.61184	1.20153	0.95745	1.20153	-2.30421	1.20153	0.86383	1.20153	-3.37534
1.21224	3.36833	1.21224	-10.662	1.21224	0.60985	1.21224	-3.34631	1.21224	0.70732	1.21224	-1.65545	1.21224	0.54667	1.21224	-1.6183	1.21224	1.07495	1.21224	-2.27901	1.21224	0.97621	1.21224	-3.3812
1.22295	3.75226	1.22295	-10.6538	1.22295	0.68079	1.22295	-3.36945	1.22295	0.7859	1.22295	-1.65288	1.22295	0.60952	1.22295	-1.62189	1.22295	1.19421	1.22295	-2.25039	1.22295	1.09136	1.22295	-3.38109
1.23366	4.1393	1.23366	-10.616	1.23366	0.75306	1.23366	-3.38605	1.23366	0.86302	1.23366	-1.64761	1.23366	0.67271	1.23366	-1.61904	1.23366	1.31462	1.23366	-2.21558	1.23366	1.2086	1.23366	-3.36675
1.24436	4.52618	1.24436	-10.5234	1.24436	0.82622	1.24436	-3.38533	1.24436	0.93734	1.24436	-1.63576	1.24436	0.73566	1.24436	-1.60629	1.24436	1.43543	1.24436	-2.17044	1.24436	1.32718	1.24436	-3.3319
1.25507	4.90899	1.25507	-10.4028	1.25507	0.89964	1.25507	-3.37377	1.25507	1.00749	1.25507	-1.62158	1.25507	0.79779	1.25507	-1.58892	1.25507	1.5556	1.25507	-2.12195	1.25507	1.44625	1.25507	-3.28547
1.26578	5.28295	1.26578	-10.2584	1.26578	0.97248	1.26578	-3.35099	1.26578	1.0721	1.26578	-1.60502	1.26578	0.85844	1.26578	-1.56923	1.26578	1.67364	1.26578	-2.07147	1.26578	1.56472	1.26578	-3.23088
1.27649	5.66652	1.27649	-10.0968	1.27649	1.04783	1.27649	-3.31874	1.27649	1.13542	1.27649	-1.58618	1.27649	0.9211	1.27649	-1.54852	1.27649	1.79475	1.27649	-2.02088	1.27649	1.68852	1.27649	-3.17095
1.2872	6.05122	1.2872	-9.95053	1.2872	1.12399	1.2872	-3.28843	1.2872	1.19587	1.2872	-1.56949	1.2872	0.98465	1.2872	-1.53193	1.2872	1.91592	1.2872	-1.97503	1.2872	1.81544	1.2872	-3.11757
1.2979	6.40253	1.2979	-9.80228	1.2979	1.19467	1.2979	-3.25329	1.2979	1.24622	1.2979	-1.55127	1.2979	1.04356	1.2979	-1.51826	1.2979	2.02628	1.2979	-1.92981	1.2979	1.93537	1.2979	-3.06791
1.30861	6.72248	1.30861	-9.64689	1.30861	1.25999	1.30861	-3.20991	1.30861	1.28787	1.30861	-1.53041	1.30861	1.09844	1.30861	-1.50657	1.30861	2.12576	1.30861	-1.88707	1.30861	2.04886	1.30861	-3.0195
1.31932	7.01312	1.31932	-9.50372	1.31932	1.31997	1.31932	-3.16452	1.31932	1.3226	1.31932	-1.50959	1.31932	1.14984	1.31932	-1.4986	1.31932	2.21439	1.31932	-1.85185	1.31932	2.15616	1.31932	-2.97776
1.33003	7.27571	1.33003	-9.36671	1.33003	1.37447	1.33003	-3.11651	1.33003	1.35092	1.33003	-1.48824	1.33003	1.19784	1.33003	-1.49132	1.33003	2.29342	1.33003	-1.82363	1.33003	2.25691	1.33003	-2.93834
1.34074	7.48625	1.34074	-9.22912	1.34074	1.41862	1.34074	-3.065	1.34074	1.36913	1.34074	-1.46579	1.34074	1.2386	1.34074	-1.48144	1.34074	2.35524	1.34074	-1.80165	1.34074	2.34326	1.34074	-2.89667
1.35144	7.60931	1.35144	-9.09656	1.35144	1.44544	1.35144	-3.01248	1.35144	1.37231	1.35144	-1.44335	1.35144	1.26651	1.35144	-1.46799	1.35144	2.38767	1.35144	-1.78773	1.35144	2.40389	1.35144	-2.85299
1.36215	7.63725	1.36215	-8.98696	1.36215	1.45326	1.36215	-2.96548	1.36215	1.36007	1.36215	-1.42431	1.36215	1.28002	1.36215	-1.45293	1.36215	2.38851	1.36215	-1.78529	1.36215	2.43541	1.36215	-2.81188
1.37286	7.56752	1.37286	-8.94096	1.37286	1.44154	1.37286	-2.9387	1.37286	1.33267	1.37286	-1.41566	1.37286	1.27822	1.37286	-1.4437	1.37286	2.3574	1.37286	-1.80131	1.37286	2.43592	1.37286	-2.78529
1.38357	7.4271	1.38357	-8.94564	1.38357	1.41544	1.38357	-2.92814	1.38357	1.29455	1.38357	-1.41514	1.38357	1.2648	1.38357	-1.43731	1.38357	2.30379	1.38357	-1.83354	1.38357	2.41331	1.38357	-2.76883
1.39428	7.24709	1.39428	-8.98385	1.39428	1.38213	1.39428	-2.92765	1.39428	1.25041	1.39428	-1.41928	1.39428	1.24424	1.39428	-1.42823	1.39428	2.2377	1.39428	-1.87961	1.39428	2.37685	1.39428	-2.75732
1.40498	7.02477	1.40498	-9.04748	1.40498	1.34071	1.40498	-2.93506	1.40498	1.20107	1.40498	-1.42693	1.40498	1.21604	1.40498	-1.41585	1.40498	2.15807	1.40498	-1.93662	1.40498	2.32493	1.40498	-2.74888
1.41569	6.76063	1.41569	-9.10136	1.41569	1.2897	1.41569	-2.93951	1.41569	1.14803	1.41569	-1.43307	1.41569	1.18022	1.41569	-1.39684	1.41569	2.06549	1.41569	-1.9952	1.41569	2.25741	1.41569	-2.73357
1.4264	6.45919	1.4264	-9.13439	1.4264	1.23064	1.4264	-2.9381	1.4264	1.09111	1.4264	-1.43605	1.4264	1.13681	1.4264	-1.37094	1.4264	1.96204	1.4264	-2.05092	1.4264	2.17539	1.4264	-2.70931
1.43711	6.12912	1.43711	-9.13595	1.43711	1.16603	1.43711	-2.92808	1.43711	1.03065	1.43711	-1.4342	1.43711	1.08657	1.43711	-1.33803	1.43711	1.85095	1.43711	-2.09923	1.43711	2.0815	1.43711	-2.67443
1.44782	5.79432	1.44782	-9.12097	1.44782	1.10064	1.44782	-2.91328	1.44782	0.97025	1.44782	-1.42991	1.44782	1.03348	1.44782	-1.30261	1.44782	1.73961	1.44782	-2.14124	1.44782	1.98383	1.44782	-2.63654
1.45853	5.49135	1.45853	-9.09245	1.45853	1.04173	1.45853	-2.89597	1.45853	0.91546	1.45853	-1.42325	1.45853	0.9842	1.45853	-1.26597	1.45853	1.63902	1.45853	-2.17564	1.45853	1.89515	1.45853	-2.59759
1.46923	5.25294	1.46923	-9.02941	1.46923	0.99579	1.46923	-2.87232	1.46923	0.87123	1.46923	-1.41038	1.46923	0.9449	1.46923	-1.22477	1.46923	1.55893	1.46923	-2.19645	1.46923	1.82699	1.46923	-2.55026
1.47994	5.08082	1.47994	-8.91432	1.47994	0.96322	1.47994	-2.83619	1.47994	0.83784	1.47994	-1.38867	1.47994	0.91603	1.47994	-1.17751	1.47994	1.49985	1.47994	-2.19856	1.47994	1.77992	1.47994	-2.4909
1.49065	4.969	1.49065	-8.77134	1.49065	0.94292	1.49065	-2.79314	1.49065	0.81433	1.49065	-1.36263	1.49065	0.8969	1.49065	-1.12761	1.49065	1.45993	1.49065	-2.18868	1.49065	1.75182	1.49065	-2.42689
1.50136	4.9162	1.50136	-8.61584	1.50136	0.93481	1.50136	-2.74833	1.50136	0.80028	1.50136	-1.33484	1.50136	0.88794	1.50136	-1.07793	1.50136	1.43871	1.50136	-2.16998	1.50136	1.7424	1.50136	-2.3627
1.51207	4.91483	1.51207	-8.41684	1.51207	0.93757	1.51207	-2.69268	1.51207	0.79422	1.51207	-1.29993	1.51207	0.88847	1.51207	-1.02538	1.51207	1.43387	1.51207	-2.13345	1.51207	1.74917	1.51207	-2.29078
1.52277	4.95242	1.52277	-8.17171	1.52277	0.94896	1.52277	-2.62423	1.52277	0.79389	1.52277	-1.25733	1.52277	0.8969	1.52277	-0.96977	1.52277	1.44161	1.52277	-2.07938	1.52277	1.76795	1.52277	-2.21077
1.53348	5.01378	1.53348	-7.91785	1.53348	0.96612	1.53348	-2.55408	1.53348	0.79666	1.53348	-1.21256	1.53348	0.91102	1.53348	-0.91546	1.53348	1.45735	1.53348	-2.01869	1.53348	1.79365	1.53348	-2.13252
1.54419	5.08324	1.54419	-7.66815	1.54419	0.98599	1.54419	-2.48523	1.54419	0.79998	1.54419	-1.16796	1.54419	0.92833	1.54419	-0.86449	1.54419	1.47629	1.54419	-1.95587	1.54419	1.82098	1.54419	-2.05909
1.5549	5.18249	1.5549	-7.40893	1.5549	1.01191	1.5549	-2.41203	1.5549	0.80814	1.5549	-1.12229	1.5549	0.9525	1.5549	-0.81622	1.5549	1.50427	1.5549	-1.8883	1.5549	1.85816	1.5549	-1.98631
1.56561	5.30912	1.56561	-7.15016	1.56561	1.04352	1.56561	-2.33631	1.56561	0.82064	1.56561	-1.07753	1.56561	0.98282	1.56561	-0.77213	1.56561	1.54028	1.56561	-1.81996	1.56561	1.90467	1.56561	-1.91635
1.57631	5.41282	1.57631	-6.90054	1.57631	1.07139	1.57631	-2.25961	1.57631	0.82923	1.57631	-1.03543	1.57631	1.01025	1.57631	-0.73338	1.57631	1.56953	1.57631	-1.75437	1.57631	1.94266	1.57631	-1.85114
1.58702	5.47174	1.58702	-6.69159	1.58702	1.09037	1.58702	-2.18939	1.58702	0.83157	1.58702	-1.00141	1.58702	1.03054	1.58702	-0.70295	1.58702	1.58523	1.58702	-1.70162	1.58702	1.96457	1.58702	-1.79918
1.59773	5.48225	1.59773	-6.53948	1.59773	1.09913	1.59773	-2.13206	1.59773	0.82793	1.59773	-0.97776	1.59773	1.04248	1.59773	-0.68249	1.59773	1.58589	1.59773	-1.66524	1.59773	1.9693	1.59773	-1.76442
1.60844	5.44659	1.60844	-6.43223	1.60844	1.09751	1.60844	-2.08665	1.60844	0.81951	1.60844	-0.96201	1.60844	1.04594	1.60844	-0.67102	1.60844	1.57174	1.60844	-1.64038	1.60844	1.95783	1.60844	-1.74319
1.61915	5.3838	1.61915	-6.35588	1.61915	1.08891	1.61915	-2.04709	1.61915	0.80975	1.61915	-0.95215	1.61915	1.04427	1.61915	-0.66695	1.61915	1.5481	1.61915	-1.62443	1.61915	1.93703	1.61915	-1.7322
1.62985	5.31477	1.62985	-6.29656	1.62985	1.07729	1.62985	-2.0081	1.62985	0.80223	1.62985	-0.94601	1.62985	1.0413	1.62985	-0.66865	1.62985	1.52092	1.62985	-1.61427	1.62985	1.91433	1.62985	-1.72818
1.64056	5.23551	1.64056	-6.2544	1.64056	1.06149	1.64056	-1.97071	1.64056	0.79676	1.64056	-0.94301	1.64056	1.03566	1.64056	-0.67591	1.64056	1.4889	1.64056	-1.60912	1.64056	1.88836	1.64056	-1.73157
1.65127	5.16412	1.65127	-6.2436	1.65127	1.04525	1.65127	-1.94063	1.65127	0.79565	1.65127	-0.94442	1.65127	1.03031	1.65127	-0.68992	1.65127	1.45743	1.65127	-1.61197	1.65127	1.8658	1.65127	-1.74658
1.66198	5.10244	1.66198	-6.26677	1.66198	1.02918	1.66198	-1.92026	1.66198	0.79861	1.66198	-0.94976	1.66198	1.02544	1.66198	-0.71059	1.66198	1.42748	1.66198	-1.62255	1.66198	1.84717	1.66198	-1.7742
1.67269	5.02351	1.67269	-6.32631	1.67269	1.00798	1.67269	-1.9119	1.67269	0.80118	1.67269	-0.95841	1.67269	1.01574	1.67269	-0.73774	1.67269	1.39193	1.67269	-1.64095	1.67269	1.82242	1.67269	-1.81504
1.68339	4.92153	1.68339	-6.42391	1.68339	0.98111	1.68339	-1.9175	1.68339	0.80127	1.68339	-0.96976	1.68339	1.00007	1.68339	-0.77091	1.68339	1.34995	1.68339	-1.66728	1.68339	1.78921	1.68339	-1.86937
1.6941	4.78884	1.6941	-6.57163	1.6941	0.94771	1.6941	-1.94069	1.6941	0.79632	1.6941	-0.98564	1.6941	0.97701	1.6941	-0.8102	1.6941	1.30027	1.6941	-1.70521	1.6941	1.74454	1.6941	-1.94009
1.70481	4.61728	1.70481	-6.76553	1.70481	0.90684	1.70481	-1.98117	1.70481	0.78375	1.70481	-1.00497	1.70481	0.94502	1.70481	-0.85432	1.70481	1.24146	1.70481	-1.75429	1.70481	1.68523	1.70481	-2.0251
1.71552	4.39987	1.71552	-6.97302	1.71552	0.85773	1.71552	-2.03084	1.71552	0.76128	1.71552	-1.02209	1.71552	0.90281	1.71552	-0.89927	1.71552	1.17225	1.71552	-1.80618	1.71552	1.60861	1.71552	-2.11391
1.72623	4.13267	1.72623	-7.18345	1.72623	0.80003	1.72623	-2.08674	1.72623	0.72746	1.72623	-1.03563	1.72623	0.8497	1.72623	-0.94296	1.72623	1.09203	1.72623	-1.85935	1.72623	1.51315	1.72623	-2.20173
1.73693	3.86384	1.73693	-7.40838	1.73693	0.74299	1.73693	-2.15204	1.73693	0.69104	1.73693	-1.04849	1.73693	0.79579	1.73693	-0.98746	1.73693	1.01323	1.73693	-1.91732	1.73693	1.41657	1.73693	-2.29051
1.74764	3.59461	1.74764	-7.63143	1.74764	0.68699	1.74764	-2.22149	1.74764	0.65207	1.74764	-1.05914	1.74764	0.7414	1.74764	-1.03004	1.74764	0.9362	1.74764	-1.97739	1.74764	1.31935	1.74764	-2.37341
1.75835	3.27969	1.75835	-7.81008	1.75835	0.62358	1.75835	-2.28189	1.75835	0.60188	1.75835	-1.06178	1.75835	0.67722	1.75835	-1.06345	1.75835	0.84939	1.75835	-2.03089	1.75835	1.20484	1.75835	-2.43551
1.76906	2.92734	1.76906	-7.92796	1.76906	0.55425	1.76906	-2.32752	1.76906	0.54225	1.76906	-1.05519	1.76906	0.60502	1.76906	-1.08521	1.76906	0.75469	1.76906	-2.07479	1.76906	1.07615	1.76906	-2.47047
1.77977	2.55073	1.77977	-7.97338	1.77977	0.48131	1.77977	-2.35377	1.77977	0.476	1.77977	-1.0388	1.77977	0.52756	1.77977	-1.09366	1.77977	0.65522	1.77977	-2.1069	1.77977	0.9382	1.77977	-2.4739
1.79047	2.16602	1.79047	-7.97696	1.79047	0.40762	1.79047	-2.36798	1.79047	0.40656	1.79047	-1.01724	1.79047	0.44825	1.79047	-1.0929	1.79047	0.55481	1.79047	-2.13545	1.79047	0.79703	1.79047	-2.4563
1.80118	1.79007	1.80118	-7.97275	1.80118	0.33616	1.80118	-2.37851	1.80118	0.33752	1.80118	-0.9954	1.80118	0.37062	1.80118	-1.08773	1.80118	0.4575	1.80118	-2.16888	1.80118	0.6589	1.80118	-2.42996
1.81189	1.43821	1.81189	-7.92272	1.81189	0.26963	1.81189	-2.37303	1.81189	0.27213	1.81189	-0.96937	1.81189	0.29788	1.81189	-1.07347	1.81189	0.36694	1.81189	-2.19713	1.81189	0.52951	1.81189	-2.38319
1.8226	1.12241	1.8226	-7.79289	1.8226	0.21016	1.8226	-2.3402	1.8226	0.21296	1.8226	-0.93565	1.8226	0.23254	1.8226	-1.04603	1.8226	0.28598	1.8226	-2.21102	1.8226	0.41331	1.8226	-2.30601
1.83331	0.85026	1.83331	-7.59229	1.83331	0.15904	1.83331	-2.28133	1.83331	0.16166	1.83331	-0.89584	1.83331	0.17619	1.83331	-1.00727	1.83331	0.21642	1.83331	-2.21172	1.83331	0.31314	1.83331	-2.2034
1.84401	0.62495	1.84401	-7.34722	1.84401	0.11681	1.84401	-2.20376	1.84401	0.11901	1.84401	-0.85328	1.84401	0.12953	1.84401	-0.96176	1.84401	0.15895	1.84401	-2.2051	1.84401	0.23018	1.84401	-2.08507
1.85472	0.44552	1.85472	-7.08608	1.85472	0.08322	1.85472	-2.11581	1.85472	0.08495	1.85472	-0.81156	1.85472	0.09235	1.85472	-0.91456	1.85472	0.11324	1.85472	-2.1971	1.85472	0.1641	1.85472	-1.96161
1.86543	0.30793	1.86543	-6.81179	1.86543	0.0575	1.86543	-2.01741	1.86543	0.05877	1.86543	-0.77134	1.86543	0.06384	1.86543	-0.86693	1.86543	0.07823	1.86543	-2.18552	1.86543	0.11343	1.86543	-1.83752
1.87614	0.20631	1.87614	-6.52585	1.87614	0.03851	1.87614	-1.90877	1.87614	0.0394	1.87614	-0.73296	1.87614	0.04278	1.87614	-0.81999	1.87614	0.0524	1.87614	-2.16771	1.87614	0.076	1.87614	-1.7164
1.88685	0.13397	1.88685	-6.2527	1.88685	0.025	1.88685	-1.7988	1.88685	0.0256	1.88685	-0.69897	1.88685	0.02778	1.88685	-0.77797	1.88685	0.03402	1.88685	-2.14825	1.88685	0.04935	1.88685	-1.60667
1.89756	0.08429	1.89756	-6.0141	1.89756	0.01572	1.89756	-1.69611	1.89756	0.01611	1.89756	-0.67148	1.89756	0.01748	1.89756	-0.74463	1.89756	0.0214	1.89756	-2.13151	1.89756	0.03105	1.89756	-1.51501
1.90826	0.05138	1.90826	-5.80431	1.90826	0.00958	1.90826	-1.60034	1.90826	0.00983	1.90826	-0.64972	1.90826	0.01065	1.90826	-0.72032	1.90826	0.01304	1.90826	-2.11362	1.90826	0.01893	1.90826	-1.44063
1.91897	0.03036	1.91897	-5.61596	1.91897	0.00566	1.91897	-1.51104	1.91897	0.00581	1.91897	-0.63255	1.91897	0.00629	1.91897	-0.7049	1.91897	0.0077	1.91897	-2.0907	1.91897	0.01118	1.91897	-1.38168
1.92968	0.01734	1.92968	-5.47819	1.92968	0.00323	1.92968	-1.43696	1.92968	0.00332	1.92968	-0.62247	1.92968	0.0036	1.92968	-0.70089	1.92968	0.0044	1.92968	-2.07563	1.92968	0.00639	1.92968	-1.34313
1.94039	0.00962	1.94039	-5.39412	1.94039	0.00179	1.94039	-1.38141	1.94039	0.00184	1.94039	-0.61911	1.94039	0.002	1.94039	-0.70836	1.94039	0.00244	1.94039	-2.06928	1.94039	0.00354	1.94039	-1.32432
1.9511	0.00517	1.9511	-5.34077	1.9511	0.000963936	1.9511	-1.34198	1.9511	0.00098984	1.9511	-0.61923	1.9511	0.00107	1.9511	-0.72497	1.9511	0.00131	1.9511	-2.06044	1.9511	0.0019	1.9511	-1.31911
1.9618	0.00269	1.9618	-5.31983	1.9618	0.000501742	1.9618	-1.32087	1.9618	0.000515226	1.9618	-0.62226	1.9618	0.000558141	1.9618	-0.74971	1.9618	0.000682699	1.9618	-2.05074	1.9618	0.0009915	1.9618	-1.32596
1.97251	0.00136	1.97251	-5.33274	1.97251	0.000252977	1.97251	-1.31952	1.97251	0.000259775	1.97251	-0.62764	1.97251	0.000281413	1.97251	-0.78116	1.97251	0.000344215	1.97251	-2.04241	1.97251	0.000499911	1.97251	-1.34317
1.98322	0.000662686	1.98322	-5.39229	1.98322	0.000123552	1.98322	-1.3406	1.98322	0.000126872	1.98322	-0.63654	1.98322	0.00013744	1.98322	-0.81953	1.98322	0.000168111	1.98322	-2.04288	1.98322	0.000244152	1.98322	-1.37228
1.99393	0.000313504	1.99393	-5.50839	1.99393	5.84498e-05	1.99393	-1.38536	1.99393	6.00205e-05	1.99393	-0.65003	1.99393	6.50199e-05	1.99393	-0.8647	1.99393	7.95301e-05	1.99393	-2.05857	1.99393	0.000115503	1.99393	-1.41442
2.00464	0.000143663	2.00464	-5.6624	2.04747	0.000110138	2.00464	-1.44892	2.04747	0.000116193	2.00464	-0.66551	2.04747	0.000143529	2.00464	-0.91188	2.04747	0.000188463	2.00464	-2.08483	2.00464	5.29294e-05	2.00464	-1.46314
2.01534	0	2.01534	-5.83259	2.05818	0.000225512	2.01534	-1.52491	2.05818	0.000237911	2.01534	-0.68009	2.05818	0.000293881	2.01534	-0.95597	2.05818	0.000385885	2.01534	-2.11603	2.03676	0.000118402	2.01534	-1.51156
2.02605	0.000144181	2.02605	-6.00814	2.06888	0.000447269	2.02605	-1.60828	2.06888	0.000471861	2.02605	-0.69281	2.06888	0.000582869	2.02605	-0.99434	2.06888	0.000765346	2.02605	-2.15052	2.04747	0.00025028	2.02605	-1.55654
2.03676	0.000314633	2.03676	-6.18945	2.07959	0.000875764	2.03676	-1.69648	2.07959	0.000925928	2.03676	-0.70432	2.07959	0.00113	2.03676	-1.02727	2.07959	0.00149	2.03676	-2.1899	2.05818	0.000512458	2.03676	-1.59874
2.04747	0.000665073	2.04747	-6.37587	2.0903	0.00164	2.04747	-1.78631	2.0903	0.00173	2.04747	-0.71528	2.0903	0.00211	2.04747	-1.05537	2.0903	0.00278	2.04747	-2.23537	2.06888	0.00102	2.04747	-1.6389
2.05818	0.00136	2.05818	-6.5414	2.10101	0.00296	2.05818	-1.86813	2.10101	0.00313	2.05818	-0.72343	2.10101	0.00381	2.05818	-1.07485	2.10101	0.00502	2.05818	-2.27874	2.07959	0.00197	2.05818	-1.67111
2.06888	0.0027	2.06888	-6.68521	2.11172	0.00519	2.06888	-1.94038	2.11172	0.00549	2.06888	-0.72943	2.11172	0.00667	2.06888	-1.08752	2.11172	0.00878	2.06888	-2.31851	2.0903	0.00367	2.06888	-1.69689
2.07959	0.00526	2.07959	-6.79567	2.12242	0.00882	2.07959	-1.99776	2.12242	0.00934	2.07959	-0.73282	2.12242	0.01132	2.07959	-1.09299	2.12242	0.01491	2.07959	-2.35043	2.10101	0.00663	2.07959	-1.71467
2.0903	0.00981	2.0903	-6.8399	2.13313	0.01454	2.0903	-2.02877	2.13313	0.01541	2.0903	-0.73066	2.13313	0.01861	2.0903	-1.08646	2.13313	0.02452	2.0903	-2.36381	2.11172	0.0116	2.0903	-1.71666
2.10101	0.01774	2.10101	-6.81548	2.14384	0.02324	2.10101	-2.03181	2.14384	0.02465	2.10101	-0.72325	2.14384	0.02966	2.10101	-1.06879	2.14384	0.0391	2.10101	-2.35731	2.12242	0.01967	2.10101	-1.70311
2.11172	0.03107	2.11172	-6.75138	2.15455	0.03601	2.11172	-2.01731	2.15455	0.03824	2.11172	-0.71378	2.15455	0.04581	2.11172	-1.04496	2.15455	0.06043	2.11172	-2.33959	2.13313	0.03233	2.11172	-1.68069
2.12242	0.05275	2.12242	-6.66937	2.16526	0.05414	2.12242	-1.9915	2.16526	0.05754	2.12242	-0.70444	2.16526	0.06859	2.12242	-1.01816	2.16526	0.09054	2.12242	-2.31903	2.14384	0.05148	2.12242	-1.6544
2.13313	0.0868	2.13313	-6.57021	2.17596	0.07897	2.13313	-1.95254	2.17596	0.08403	2.13313	-0.69514	2.17596	0.09958	2.13313	-0.98838	2.17596	0.13157	2.13313	-2.29778	2.15455	0.07944	2.13313	-1.62475
2.14384	0.13846	2.14384	-6.45761	2.18667	0.11176	2.14384	-1.90251	2.18667	0.11908	2.14384	-0.68641	2.18667	0.14018	2.14384	-0.95681	2.18667	0.18541	2.14384	-2.27596	2.16526	0.11884	2.14384	-1.59273
2.15455	0.21412	2.15455	-6.33769	2.19738	0.15353	2.15455	-1.8445	2.19738	0.16384	2.15455	-0.67892	2.19738	0.19139	2.15455	-0.92475	2.19738	0.25345	2.15455	-2.25465	2.17596	0.17235	2.15455	-1.55963
2.16526	0.32106	2.16526	-6.25373	2.20809	0.20478	2.16526	-1.79181	2.20809	0.21891	2.16526	-0.67727	2.20809	0.25349	2.16526	-0.89933	2.20809	0.33615	2.16526	-2.24779	2.18667	0.24233	2.16526	-1.53687
2.17596	0.46693	2.17596	-6.22106	2.2188	0.26529	2.17596	-1.75017	2.2188	0.28415	2.17596	-0.68247	2.2188	0.32576	2.17596	-0.88227	2.2188	0.43269	2.17596	-2.26076	2.19738	0.33039	2.17596	-1.52766
2.18667	0.65859	2.18667	-6.22515	2.2295	0.33395	2.18667	-1.71701	2.2295	0.35848	2.18667	-0.69183	2.2295	0.40632	2.18667	-0.86984	2.2295	0.5407	2.18667	-2.28966	2.20809	0.43687	2.18667	-1.52665
2.19738	0.90121	2.19738	-6.27058	2.24021	0.40866	2.19738	-1.69462	2.24021	0.43976	2.19738	-0.7051	2.24021	0.49206	2.19738	-0.86247	2.24021	0.65621	2.19738	-2.33597	2.2188	0.56038	2.19738	-1.53489
2.20809	1.19671	2.20809	-6.35681	2.25092	0.48641	2.20809	-1.68357	2.25092	0.52484	2.20809	-0.72151	2.25092	0.57876	2.20809	-0.86015	2.25092	0.77377	2.20809	-2.39924	2.2295	0.69744	2.20809	-1.55249
2.2188	1.54251	2.2188	-6.47948	2.26163	0.56344	2.2188	-1.68299	2.26163	0.60976	2.2188	-0.73998	2.26163	0.6615	2.2188	-0.86255	2.26163	0.88694	2.2188	-2.47765	2.24021	0.84251	2.2188	-1.57886
2.2295	1.93056	2.2295	-6.63145	2.27234	0.63567	2.2295	-1.69098	2.27234	0.69014	2.2295	-0.75919	2.27234	0.73512	2.2295	-0.86908	2.27234	0.98896	2.2295	-2.56845	2.25092	0.98816	2.2295	-1.61282
2.24021	2.34715	2.24021	-6.81725	2.28304	0.69908	2.24021	-1.70858	2.28304	0.76158	2.24021	-0.77924	2.28304	0.79487	2.24021	-0.88042	2.28304	1.07352	2.24021	-2.67394	2.26163	1.12579	2.24021	-1.65548
2.25092	2.77318	2.25092	-7.05338	2.29375	0.75026	2.25092	-1.73946	2.29375	0.82026	2.25092	-0.80196	2.29375	0.83701	2.25092	-0.89896	2.29375	1.1356	2.25092	-2.80113	2.27234	1.24649	2.25092	-1.71083
2.26163	3.18594	2.26163	-7.33116	2.30446	0.79471	2.26163	-1.78031	2.30446	0.87173	2.26163	-0.82669	2.30446	0.86968	2.26163	-0.92415	2.30446	1.18573	2.26163	-2.94685	2.28304	1.34222	2.26163	-1.77731
2.27234	3.56127	2.27234	-7.62947	2.31517	0.83066	2.27234	-1.8254	2.31517	0.91378	2.27234	-0.85134	2.31517	0.89158	2.27234	-0.95307	2.31517	1.22199	2.27234	-3.10341	2.29375	1.40679	2.27234	-1.84932
2.28304	3.87641	2.28304	-7.93989	2.32588	0.84925	2.28304	-1.87282	2.32588	0.93679	2.28304	-0.87547	2.32588	0.89213	2.28304	-0.9841	2.32588	1.23032	2.28304	-3.26826	2.30446	1.45482	2.28304	-1.92334
2.29375	4.11291	2.29375	-8.24221	2.33659	0.85131	2.29375	-1.91771	2.33659	0.94137	2.29375	-0.89722	2.33659	0.87317	2.29375	-1.01468	2.33659	1.21295	2.29375	-3.43391	2.31517	1.48443	2.29375	-1.99337
2.30446	4.30698	2.30446	-8.51689	2.34729	0.83929	2.30446	-1.95568	2.34729	0.92995	2.30446	-0.91494	2.34729	0.83838	2.30446	-1.04236	2.34729	1.17455	2.30446	-3.59286	2.32588	1.47759	2.30446	-2.05343
2.31517	4.45085	2.31517	-8.75769	2.358	0.82238	2.31517	-1.98589	2.358	0.91284	2.31517	-0.92875	2.358	0.79677	2.31517	-1.06623	2.358	1.12752	2.31517	-3.74235	2.33659	1.43777	2.31517	-2.1007
2.32588	4.49396	2.32588	-8.95912	2.36871	0.8045	2.32588	-2.0079	2.36871	0.89414	2.32588	-0.93889	2.36871	0.75352	2.32588	-1.08562	2.36871	1.07841	2.32588	-3.87943	2.34729	1.37147	2.32588	-2.1329
2.33659	4.4434	2.33659	-9.11631	2.37942	0.78366	2.33659	-2.02154	2.37942	0.87116	2.33659	-0.94555	2.37942	0.70931	2.33659	-1.10011	2.37942	1.02698	2.33659	-4.0008	2.358	1.29306	2.33659	-2.14843
2.34729	4.31525	2.34729	-9.27343	2.39013	0.76304	2.34729	-2.03696	2.39013	0.84736	2.34729	-0.95341	2.39013	0.66821	2.34729	-1.11599	2.39013	0.97819	2.34729	-4.12363	2.36871	1.21133	2.34729	-2.15943
2.358	4.1558	2.358	-9.44714	2.40083	0.74508	2.358	-2.05926	2.40083	0.82555	2.358	-0.96442	2.40083	0.63324	2.358	-1.13543	2.40083	0.93562	2.358	-4.25242	2.37942	1.12836	2.358	-2.17103
2.36871	3.98838	2.36871	-9.57684	2.41154	0.73126	2.36871	-2.07642	2.41154	0.80752	2.36871	-0.97297	2.41154	0.60616	2.36871	-1.15091	2.41154	0.90125	2.36871	-4.35864	2.39013	1.05078	2.36871	-2.16881
2.37942	3.81015	2.37942	-9.62811	2.42225	0.72206	2.37942	-2.08098	2.42225	0.79401	2.37942	-0.97565	2.42225	0.58743	2.37942	-1.15895	2.42225	0.87546	2.37942	-4.42526	2.40083	0.98337	2.37942	-2.14622
2.39013	3.63937	2.39013	-9.59641	2.43296	0.717	2.39013	-2.07221	2.43296	0.78472	2.39013	-0.97181	2.43296	0.5764	2.39013	-1.15934	2.43296	0.85737	2.39013	-4.4479	2.41154	0.92877	2.39013	-2.10449
2.40083	3.48962	2.40083	-9.49595	2.44367	0.71492	2.40083	-2.05315	2.44367	0.77856	2.40083	-0.96264	2.44367	0.57151	2.40083	-1.15355	2.44367	0.84521	2.40083	-4.43114	2.42225	0.88753	2.40083	-2.04902
2.41154	3.3688	2.41154	-9.37015	2.45437	0.71968	2.41154	-2.0315	2.45437	0.77977	2.41154	-0.95205	2.45437	0.57452	2.41154	-1.1462	2.45437	0.84338	2.41154	-4.3959	2.43296	0.85852	2.41154	-1.9907
2.42225	3.27906	2.42225	-9.21486	2.46508	0.72912	2.42225	-2.0056	2.46508	0.78605	2.42225	-0.93902	2.46508	0.58282	2.42225	-1.13693	2.46508	0.84916	2.42225	-4.33903	2.44367	0.83936	2.42225	-1.9312
2.43296	3.2176	2.43296	-9.00334	2.47579	0.73552	2.43296	-1.96993	2.47579	0.78907	2.43296	-0.92038	2.47579	0.5898	2.43296	-1.12276	2.47579	0.85313	2.43296	-4.24528	2.45437	0.83323	2.43296	-1.86774
2.44367	3.17806	2.44367	-8.77412	2.4865	0.73709	2.44367	-1.93177	2.4865	0.78684	2.44367	-0.89973	2.4865	0.59316	2.44367	-1.10825	2.4865	0.85324	2.44367	-4.13378	2.46508	0.83651	2.44367	-1.80884
2.45437	3.17605	2.45437	-8.54333	2.49721	0.73286	2.45437	-1.89315	2.49721	0.77825	2.45437	-0.87813	2.49721	0.5914	2.45437	-1.09478	2.49721	0.84845	2.45437	-4.01326	2.47579	0.83943	2.45437	-1.75879
2.46508	3.20084	2.46508	-8.30307	2.50791	0.72263	2.46508	-1.85064	2.50791	0.76303	2.46508	-0.85395	2.50791	0.58377	2.46508	-1.0804	2.50791	0.83857	2.46508	-3.88116	2.4865	0.83913	2.46508	-1.71731
2.47579	3.21714	2.47579	-8.09526	2.51862	0.71243	2.47579	-1.81215	2.51862	0.74767	2.47579	-0.8302	2.51862	0.57539	2.47579	-1.07007	2.51862	0.83001	2.47579	-3.76002	2.49721	0.83387	2.47579	-1.6929
2.4865	3.2163	2.4865	-7.9347	2.52933	0.70254	2.4865	-1.77984	2.52933	0.73253	2.4865	-0.80809	2.52933	0.56634	2.4865	-1.06528	2.52933	0.82296	2.4865	-3.65911	2.50791	0.82295	2.4865	-1.68766
2.49721	3.19343	2.49721	-7.83074	2.54004	0.68731	2.49721	-1.75639	2.54004	0.71174	2.49721	-0.7903	2.54004	0.55155	2.49721	-1.0674	2.54004	0.81109	2.49721	-3.58256	2.51862	0.8128	2.49721	-1.70149
2.50791	3.14718	2.50791	-7.78579	2.55075	0.66682	2.50791	-1.74209	2.55075	0.68558	2.50791	-0.77714	2.55075	0.53137	2.50791	-1.07657	2.55075	0.79399	2.50791	-3.53372	2.52933	0.80348	2.50791	-1.73284
2.51862	3.10291	2.51862	-7.77011	2.56145	0.64125	2.51862	-1.72926	2.56145	0.65444	2.51862	-0.76476	2.56145	0.50641	2.51862	-1.08823	2.56145	0.77123	2.51862	-3.50262	2.54004	0.78841	2.51862	-1.77347
2.52933	3.06151	2.52933	-7.77294	2.57216	0.61092	2.52933	-1.71618	2.57216	0.61892	2.52933	-0.75253	2.57216	0.47751	2.52933	-1.10079	2.57216	0.7425	2.52933	-3.48584	2.55075	0.7675	2.52933	-1.8184
2.54004	2.99856	2.54004	-7.78004	2.58287	0.57641	2.54004	-1.70067	2.58287	0.57979	2.54004	-0.73967	2.58287	0.4457	2.54004	-1.11213	2.58287	0.7078	2.54004	-3.47793	2.56145	0.74077	2.54004	-1.86176
2.55075	2.91389	2.55075	-7.7761	2.59358	0.53871	2.55075	-1.68049	2.59358	0.53818	2.55075	-0.72551	2.59358	0.41229	2.55075	-1.11985	2.59358	0.66776	2.55075	-3.47251	2.57216	0.70846	2.55075	-1.89758
2.56145	2.80769	2.56145	-7.74858	2.60429	0.50456	2.56145	-1.65393	2.60429	0.50069	2.56145	-0.70968	2.60429	0.38248	2.56145	-1.12172	2.60429	0.63078	2.56145	-3.46417	2.58287	0.67113	2.56145	-1.92079
2.57216	2.6808	2.57216	-7.72684	2.61499	0.4754	2.57216	-1.62871	2.61499	0.46872	2.57216	-0.69584	2.61499	0.35766	2.57216	-1.12068	2.61499	0.59833	2.57216	-3.46532	2.59358	0.62992	2.57216	-1.93697
2.58287	2.53513	2.58287	-7.73312	2.6257	0.4473	2.58287	-1.60934	2.6257	0.43848	2.58287	-0.68661	2.6257	0.33536	2.58287	-1.11953	2.6257	0.56491	2.58287	-3.48593	2.60429	0.5928	2.58287	-1.95123
2.59358	2.37457	2.59358	-7.74509	2.63641	0.42209	2.59358	-1.58981	2.63641	0.41165	2.59358	-0.68019	2.63641	0.31699	2.59358	-1.11531	2.63641	0.53285	2.59358	-3.5169	2.61499	0.56152	2.59358	-1.95819
2.60429	2.22883	2.60429	-7.74682	2.64712	0.40187	2.60429	-1.5673	2.64712	0.39006	2.60429	-0.67558	2.64712	0.30394	2.60429	-1.10484	2.64712	0.50495	2.60429	-3.55086	2.6257	0.5315	2.60429	-1.95309
2.61499	2.10396	2.61499	-7.75298	2.65783	0.3886	2.61499	-1.54542	2.65783	0.37545	2.61499	-0.67403	2.65783	0.29745	2.61499	-1.09007	2.65783	0.48398	2.61499	-3.59368	2.63641	0.50505	2.61499	-1.93985
2.6257	1.98219	2.6257	-7.79336	2.66853	0.38387	2.6257	-1.53023	2.66853	0.36909	2.6257	-0.67776	2.66853	0.29832	2.6257	-1.07563	2.66853	0.47234	2.6257	-3.65789	2.64712	0.48478	2.6257	-1.92748
2.63641	1.87164	2.63641	-7.871	2.67924	0.38852	2.63641	-1.52232	2.67924	0.37156	2.63641	-0.68707	2.67924	0.30673	2.63641	-1.06185	2.67924	0.47153	2.63641	-3.74334	2.65783	0.47318	2.63641	-1.91827
2.64712	1.78166	2.64712	-7.98267	2.68995	0.40245	2.64712	-1.52122	2.68995	0.38253	2.64712	-0.70147	2.68995	0.32211	2.64712	-1.04867	2.68995	0.48192	2.64712	-3.84647	2.66853	0.47224	2.64712	-1.91352
2.65783	1.72121	2.65783	-8.12924	2.70066	0.42455	2.65783	-1.52756	2.70066	0.40074	2.65783	-0.72032	2.70066	0.34312	2.65783	-1.03751	2.70066	0.50259	2.65783	-3.96516	2.67924	0.48304	2.65783	-1.9162
2.66853	1.69753	2.66853	-8.30251	2.71137	0.45279	2.66853	-1.54032	2.71137	0.42405	2.66853	-0.74207	2.71137	0.36779	2.66853	-1.02878	2.71137	0.53143	2.66853	-4.09299	2.68995	0.50549	2.66853	-1.92713
2.67924	1.71465	2.67924	-8.4865	2.72207	0.48446	2.67924	-1.55707	2.72207	0.44977	2.67924	-0.76444	2.72207	0.39367	2.67924	-1.02187	2.72207	0.56542	2.67924	-4.22008	2.70066	0.53822	2.67924	-1.9449
2.68995	1.77239	2.68995	-8.66069	2.73278	0.51642	2.68995	-1.57445	2.73278	0.47492	2.68995	-0.78485	2.73278	0.41817	2.68995	-1.01538	2.73278	0.60097	2.68995	-4.33498	2.71137	0.57871	2.68995	-1.96641
2.70066	1.86609	2.70066	-8.81692	2.74349	0.54554	2.70066	-1.59162	2.74349	0.49662	2.70066	-0.80221	2.74349	0.43881	2.70066	-1.00915	2.74349	0.63433	2.70066	-4.4327	2.72207	0.62354	2.70066	-1.99039
2.71137	1.98698	2.71137	-8.98659	2.7542	0.57435	2.71137	-1.61414	2.7542	0.51765	2.71137	-0.81918	2.7542	0.45827	2.71137	-1.00661	2.7542	0.66813	2.71137	-4.53024	2.73278	0.66877	2.71137	-2.02303
2.72207	2.12319	2.72207	-9.15566	2.76491	0.59994	2.72207	-1.63844	2.76491	0.53559	2.72207	-0.83405	2.76491	0.47452	2.72207	-1.00524	2.76491	0.69876	2.72207	-4.62376	2.74349	0.71035	2.72207	-2.05941
2.73278	2.26107	2.73278	-9.27945	2.77562	0.61415	2.73278	-1.6562	2.77562	0.54299	2.73278	-0.84277	2.77562	0.48105	2.73278	-0.99954	2.77562	0.7167	2.73278	-4.69235	2.7542	0.75144	2.73278	-2.08812
2.74349	2.38684	2.74349	-9.35865	2.78632	0.61527	2.74349	-1.66745	2.78632	0.53868	2.74349	-0.8459	2.78632	0.47695	2.74349	-0.98929	2.78632	0.71968	2.74349	-4.73742	2.76491	0.78817	2.74349	-2.10788
2.7542	2.51158	2.7542	-9.38985	2.79703	0.60265	2.7542	-1.6714	2.79703	0.5225	2.7542	-0.84373	2.79703	0.46219	2.7542	-0.97397	2.79703	0.7067	2.7542	-4.75815	2.77562	0.80998	2.7542	-2.11656
2.76491	2.62246	2.76491	-9.39916	2.80774	0.57674	2.76491	-1.67296	2.80774	0.49525	2.76491	-0.83964	2.80774	0.4376	2.76491	-0.95732	2.80774	0.6781	2.76491	-4.76511	2.78632	0.81444	2.76491	-2.12146
2.77562	2.68381	2.77562	-9.39945	2.81845	0.54171	2.77562	-1.67405	2.81845	0.46065	2.77562	-0.83557	2.81845	0.40651	2.77562	-0.94078	2.81845	0.63865	2.77562	-4.76579	2.79703	0.80052	2.77562	-2.12403
2.78632	2.68807	2.78632	-9.37431	2.82916	0.5023	2.78632	-1.67104	2.82916	0.42283	2.78632	-0.83051	2.82916	0.3726	2.78632	-0.922	2.82916	0.59388	2.78632	-4.75578	2.80774	0.76868	2.78632	-2.11699
2.79703	2.63237	2.79703	-9.32533	2.83986	0.45783	2.79703	-1.66386	2.83986	0.38162	2.79703	-0.82509	2.83986	0.33581	2.79703	-0.90166	2.83986	0.5428	2.79703	-4.73609	2.81845	0.7244	2.79703	-2.10028
2.80774	2.51876	2.80774	-9.24667	2.85057	0.4078	2.80774	-1.65121	2.85057	0.33685	2.80774	-0.81902	2.85057	0.29602	2.80774	-0.87979	2.85057	0.48471	2.80774	-4.70357	2.82916	0.67396	2.80774	-2.07288
2.81845	2.36541	2.81845	-9.15077	2.86128	0.35467	2.81845	-1.63525	2.86128	0.29058	2.81845	-0.81213	2.86128	0.25504	2.81845	-0.85723	2.86128	0.42251	2.81845	-4.66505	2.83986	0.61629	2.81845	-2.03834
2.82916	2.19297	2.82916	-9.0203	2.87199	0.30092	2.82916	-1.6126	2.87199	0.24476	2.82916	-0.80257	2.87199	0.21459	2.82916	-0.83288	2.87199	0.35919	2.82916	-4.61117	2.85057	0.55055	2.82916	-1.99395
2.83986	1.99854	2.83986	-8.83687	2.8827	0.24886	2.83986	-1.57952	2.8827	0.20112	2.83986	-0.78971	2.8827	0.17616	2.83986	-0.80658	2.8827	0.29756	2.83986	-4.53081	2.86128	0.48006	2.83986	-1.93683
2.85057	1.77991	2.85057	-8.58687	2.8934	0.20046	2.85057	-1.53308	2.8934	0.16111	2.85057	-0.77162	2.8934	0.141	2.85057	-0.77718	2.8934	0.24004	2.85057	-4.41715	2.87199	0.40824	2.85057	-1.86501
2.86128	1.54781	2.86128	-8.26633	2.90411	0.15715	2.86128	-1.47105	2.90411	0.1257	2.86128	-0.74683	2.90411	0.10993	2.86128	-0.74353	2.90411	0.18841	2.86128	-4.27041	2.8827	0.33828	2.86128	-1.77804
2.87199	1.3131	2.87199	-7.89508	2.91482	0.11981	2.87199	-1.39633	2.91482	0.09546	2.87199	-0.71671	2.91482	0.08343	2.87199	-0.70716	2.91482	0.14381	2.87199	-4.10176	2.8934	0.27295	2.87199	-1.68027
2.8827	1.08583	2.8827	-7.50401	2.92553	0.0888	2.8827	-1.3155	2.92553	0.0705	2.8827	-0.68371	2.92553	0.06159	2.8827	-0.67068	2.92553	0.10667	2.8827	-3.92677	2.90411	0.21428	2.8827	-1.57802
2.8934	0.87455	2.8934	-7.10837	2.93624	0.06393	2.8934	-1.23056	2.93624	0.05062	2.8934	-0.64819	2.93624	0.0442	2.8934	-0.63489	2.93624	0.07686	2.8934	-3.75513	2.91482	0.16358	2.8934	-1.47449
2.90411	0.68554	2.90411	-6.70509	2.94694	0.0447	2.90411	-1.13947	2.94694	0.03531	2.90411	-0.60914	2.94694	0.03082	2.90411	-0.599	2.94694	0.05377	2.90411	-3.58754	2.92553	0.12135	2.90411	-1.36894
2.91482	0.52265	2.91482	-6.33158	2.95765	0.03033	2.91482	-1.04849	2.95765	0.02391	2.91482	-0.56981	2.95765	0.02087	2.91482	-0.56589	2.95765	0.03651	2.91482	-3.44449	2.93624	0.08744	2.91482	-1.2688
2.92553	0.38732	2.92553	-6.0236	2.96836	0.01998	2.92553	-0.9639	2.96836	0.01572	2.92553	-0.53358	2.96836	0.01372	2.92553	-0.53828	2.96836	0.02405	2.92553	-3.3449	2.94694	0.06118	2.92553	-1.18122
2.93624	0.27885	2.93624	-5.80988	2.97907	0.01276	2.93624	-0.89119	2.97907	0.01003	2.93624	-0.50346	2.97907	0.00875	2.93624	-0.51838	2.97907	0.01537	2.93624	-3.30323	2.95765	0.04154	2.93624	-1.112
2.94694	0.19495	2.94694	-5.70811	2.98978	0.00791	2.94694	-0.8344	2.98978	0.00621	2.94694	-0.48166	2.98978	0.00542	2.94694	-0.50748	2.98978	0.00953	2.94694	-3.32721	2.96836	0.02737	2.94694	-1.06484
2.95765	0.1323	2.95765	-5.72276	3.00048	0.00475	2.95765	-0.79564	3.00048	0.00373	2.95765	-0.46935	3.00048	0.00325	2.95765	-0.50583	3.00048	0.00573	2.95765	-3.41682	2.97907	0.01749	2.95765	-1.04095
2.96836	0.08712	2.96836	-5.84532	3.01119	0.00277	2.96836	-0.77512	3.01119	0.00217	2.96836	-0.46662	3.01119	0.00189	2.96836	-0.51266	3.01119	0.00334	2.96836	-3.5645	2.98978	0.01084	2.96836	-1.03908
2.97907	0.05566	2.97907	-6.05676	3.0219	0.00156	2.97907	-0.77136	3.0219	0.00122	2.97907	-0.47263	3.0219	0.00107	2.97907	-0.52647	3.0219	0.00188	2.97907	-3.75679	3.00048	0.00652	2.97907	-1.05598
2.98978	0.03449	2.98978	-6.3312	3.03261	0.00084869	2.98978	-0.78172	3.03261	0.000663204	2.98978	-0.48585	3.03261	0.000578072	2.98978	-0.54531	3.03261	0.00102	2.98978	-3.97647	3.01119	0.0038	2.98978	-1.08716
3.00048	0.02072	3.00048	-6.65234	3.04332	0.00045106	3.00048	-0.80449	3.04332	0.000352482	3.00048	-0.50542	3.04332	0.000307248	3.00048	-0.56825	3.04332	0.000543994	3.00048	-4.21315	3.0219	0.00215	3.00048	-1.12929
3.01119	0.01207	3.01119	-7.02853	3.05402	0.000232267	3.01119	-0.8403	3.05402	0.000181507	3.01119	-0.53197	3.05402	0.000158221	3.01119	-0.5973	3.05402	0.000280114	3.01119	-4.47202	3.03261	0.00117	3.01119	-1.18424
3.0219	0.00682	3.0219	-7.42005	3.06473	0.000115879	3.0219	-0.88398	3.06473	9.05557e-05	3.0219	-0.56225	3.06473	7.8941e-05	3.0219	-0.6295	3.06473	0.000139747	3.0219	-4.72822	3.04332	0.000619256	3.0219	-1.2456
3.03261	0.0037	3.03261	-7.76688	3.07544	5.60127e-05	3.03261	-0.92804	3.48235	0.000141358	3.03261	-0.59143	3.48235	0.000118747	3.03261	-0.65933	3.07544	6.7548e-05	3.03261	-4.94479	3.05402	0.000318869	3.03261	-1.30261
3.04332	0.00197	3.04332	-8.07833	3.48235	0.000143653	3.04332	-0.97208	3.49305	0.000290101	3.04332	-0.61909	3.49305	0.000243266	3.04332	-0.68677	3.48235	0.000201701	3.04332	-5.13067	3.06473	0.000159082	3.04332	-1.35649
3.05402	0.00101	3.05402	-8.34664	3.49305	0.000293375	3.05402	-1.01459	3.50376	0.000599875	3.05402	-0.64398	3.50376	0.000502196	3.05402	-0.71141	3.49305	0.000412262	3.05402	-5.28213	3.07544	7.68942e-05	3.05402	-1.40593
3.06473	0.000505263	3.06473	-8.54616	3.50376	0.000596307	3.06473	-1.05289	3.51447	0.00116	3.06473	-0.66399	3.51447	0.000972726	3.06473	-0.73233	3.50376	0.000832617	3.06473	-5.38238	3.48235	0.000203352	3.06473	-1.44691
3.07544	0.000244228	3.07544	-8.70649	3.51447	0.00115	3.07544	-1.09053	3.52518	0.00219	3.07544	-0.68064	3.52518	0.00183	3.07544	-0.75206	3.51447	0.0016	3.07544	-5.45148	3.49305	0.00041513	3.07544	-1.48385
3.08615	0.000114376	3.08615	-8.83612	3.52518	0.00215	3.08615	-1.12789	3.53589	0.00401	3.08615	-0.69391	3.53589	0.00334	3.08615	-0.77117	3.52518	0.003	3.08615	-5.49649	3.50376	0.000840699	3.08615	-1.51784
3.09686	3.59425e-05	3.09686	-8.92074	3.53589	0.0039	3.09686	-1.16196	3.54659	0.00711	3.09686	-0.70221	3.54659	0.00591	3.09686	-0.78823	3.53589	0.00545	3.09686	-5.51029	3.51447	0.00162	3.09686	-1.54628
3.46093	0.000114134	3.10756	-8.99687	3.54659	0.00687	3.10756	-1.19597	3.5573	0.01225	3.10756	-0.70834	3.5573	0.01016	3.10756	-0.80562	3.54659	0.00959	3.10756	-5.51804	3.52518	0.00303	3.10756	-1.57453
3.47164	0.000279568	3.11827	-9.10011	3.5573	0.01175	3.11827	-1.23463	3.56801	0.02048	3.11827	-0.71605	3.56801	0.01696	3.11827	-0.82736	3.5573	0.01639	3.11827	-5.54158	3.53589	0.00549	3.11827	-1.60786
3.48235	0.000690063	3.12898	-9.21299	3.56801	0.01949	3.12898	-1.27597	3.57872	0.03325	3.12898	-0.72409	3.57872	0.02749	3.12898	-0.85221	3.56801	0.02718	3.12898	-5.57058	3.54659	0.00965	3.12898	-1.64235
3.49305	0.00141	3.13969	-9.31498	3.57872	0.03139	3.13969	-1.31606	3.58943	0.05241	3.13969	-0.73039	3.58943	0.04326	3.13969	-0.87694	3.57872	0.04375	3.13969	-5.59521	3.5573	0.01649	3.13969	-1.67331
3.50376	0.00287	3.1504	-9.40899	3.58943	0.04908	3.1504	-1.35468	3.60014	0.08022	3.1504	-0.73577	3.60014	0.06611	3.1504	-0.90149	3.58943	0.06834	3.1504	-5.61816	3.56801	0.02732	3.1504	-1.70039
3.51447	0.00554	3.16111	-9.50847	3.60014	0.07448	3.16111	-1.39343	3.61084	0.11923	3.16111	-0.74149	3.61084	0.0981	3.16111	-0.9265	3.60014	0.10362	3.16111	-5.64827	3.57872	0.04395	3.16111	-1.72528
3.52518	0.01037	3.17181	-9.64821	3.61084	0.10975	3.17181	-1.43624	3.62155	0.17209	3.17181	-0.7504	3.62155	0.14138	3.17181	-0.95456	3.61084	0.15251	3.17181	-5.70645	3.58943	0.06862	3.17181	-1.75512
3.53589	0.01884	3.18252	-9.80829	3.62155	0.157	3.18252	-1.47887	3.63226	0.24121	3.18252	-0.76172	3.63226	0.19788	3.18252	-0.98352	3.62155	0.21791	3.18252	-5.78126	3.60014	0.104	3.18252	-1.78643
3.54659	0.03323	3.19323	-9.9409	3.63226	0.2181	3.19323	-1.51367	3.64297	0.32833	3.19323	-0.77224	3.64297	0.26898	3.19323	-1.00846	3.63226	0.30226	3.19323	-5.84525	3.61084	0.15302	3.19323	-1.80973
3.5573	0.05687	3.20394	-10.0365	3.64297	0.29419	3.20394	-1.53821	3.65368	0.43407	3.20394	-0.78095	3.65368	0.35515	3.20394	-1.02775	3.64297	0.40703	3.20394	-5.8934	3.62155	0.21859	3.20394	-1.82391
3.56801	0.09448	3.21465	-10.0897	3.65368	0.38538	3.21465	-1.55075	3.66438	0.55733	3.21465	-0.78682	3.66438	0.45547	3.21465	-1.04015	3.65368	0.53218	3.21465	-5.92326	3.63226	0.30318	3.21465	-1.8289
3.57872	0.15234	3.22535	-10.1253	3.66438	0.49028	3.22535	-1.55496	3.67509	0.69506	3.22535	-0.79057	3.67509	0.56742	3.22535	-1.04754	3.66438	0.67558	3.22535	-5.95015	3.64297	0.40829	3.22535	-1.82965
3.58943	0.23845	3.23606	-10.1842	3.67509	0.60581	3.23606	-1.55586	3.6858	0.84199	3.23606	-0.79449	3.6858	0.68671	3.23606	-1.05444	3.67509	0.83277	3.23606	-5.99856	3.65368	0.53394	3.23606	-1.83527
3.60014	0.36233	3.24677	-10.2593	3.6858	0.72714	3.24677	-1.55164	3.69651	0.99081	3.24677	-0.79805	3.69651	0.80739	3.24677	-1.05999	3.6858	0.99687	3.24677	-6.06367	3.66438	0.67807	3.24677	-1.84594
3.61084	0.53451	3.25748	-10.3322	3.69651	0.84788	3.25748	-1.54105	3.70722	1.13275	3.25748	-0.79892	3.70722	0.92236	3.25748	-1.06067	3.69651	1.15896	3.25748	-6.13475	3.67509	0.83634	3.25748	-1.85749
3.62155	0.7656	3.26819	-10.4104	3.70722	0.96065	3.26819	-1.52574	3.71792	1.25836	3.26819	-0.79726	3.71792	1.02395	3.26819	-1.0574	3.70722	1.30886	3.26819	-6.2156	3.6858	1.00196	3.26819	-1.87183
3.63226	1.06475	3.27889	-10.489	3.71792	1.05781	3.27889	-1.50496	3.72863	1.36096	3.27889	-0.79263	3.72863	1.10691	3.27889	-1.05061	3.71792	1.43621	3.27889	-6.30231	3.69651	1.16614	3.27889	-1.88907
3.64297	1.43784	3.2896	-10.5617	3.72863	1.13501	3.2896	-1.47864	3.73934	1.43533	3.2896	-0.7841	3.73934	1.16712	3.2896	-1.04012	3.72863	1.53533	3.2896	-6.39117	3.70722	1.31878	3.2896	-1.90784
3.65368	1.88555	3.30031	-10.6334	3.73934	1.1893	3.30031	-1.44896	3.75005	1.47687	3.30031	-0.77249	3.75005	1.20058	3.30031	-1.02735	3.73934	1.60267	3.30031	-6.48349	3.71792	1.4496	3.30031	-1.92848
3.66438	2.40126	3.31102	-10.7176	3.75005	1.21726	3.31102	-1.4189	3.76076	1.49013	3.31102	-0.75963	3.76076	1.21047	3.31102	-1.01497	3.75005	1.63378	3.31102	-6.58625	3.72863	1.55308	3.31102	-1.95283
3.67509	2.96998	3.32173	-10.8358	3.76076	1.22239	3.32173	-1.39277	3.77146	1.4732	3.32173	-0.74804	3.77146	1.1953	3.32173	-1.00606	3.76076	1.63523	3.32173	-6.71153	3.73934	1.62579	3.32173	-1.98343
3.6858	3.56796	3.33243	-10.9673	3.77146	1.20385	3.33243	-1.36996	3.78217	1.4287	3.33243	-0.73721	3.78217	1.1577	3.33243	-0.99933	3.77146	1.60654	3.33243	-6.84463	3.75005	1.66337	3.33243	-2.01551
3.69651	4.1638	3.34314	-11.1008	3.78217	1.16409	3.34314	-1.35104	3.79288	1.36339	3.34314	-0.72705	3.79288	1.10308	3.34314	-0.99417	3.78217	1.54808	3.34314	-6.97608	3.76076	1.67132	3.34314	-2.04662
3.70722	4.72104	3.35385	-11.2367	3.79288	1.10939	3.35385	-1.33703	3.80359	1.27828	3.35385	-0.7183	3.80359	1.03198	3.35385	-0.99107	3.79288	1.46856	3.35385	-7.10458	3.77146	1.64919	3.35385	-2.07675
3.71792	5.20199	3.36456	-11.3525	3.80359	1.04212	3.36456	-1.3242	3.8143	1.18298	3.36456	-0.70993	3.8143	0.95215	3.36456	-0.98819	3.80359	1.37314	3.36456	-7.21645	3.78217	1.59996	3.36456	-2.1019
3.72863	5.58438	3.37527	-11.4417	3.8143	0.97027	3.37527	-1.31125	3.825	1.08688	3.37527	-0.70183	3.825	0.87117	3.37527	-0.98493	3.8143	1.27255	3.37527	-7.30777	3.79288	1.53271	3.37527	-2.12083
3.73934	5.85309	3.38597	-11.4905	3.825	0.90117	3.38597	-1.29727	3.83571	0.99781	3.38597	-0.69352	3.83571	0.79548	3.38597	-0.98011	3.825	1.17648	3.38597	-7.36863	3.80359	1.45172	3.38597	-2.13113
3.75005	5.99128	3.39668	-11.5396	3.83571	0.84054	3.39668	-1.28714	3.84642	0.92112	3.39668	-0.68738	3.84642	0.72951	3.39668	-0.97682	3.83571	1.09222	3.39668	-7.42419	3.8143	1.36794	3.39668	-2.14092
3.76076	6.01908	3.40739	-11.5949	3.84642	0.79174	3.40739	-1.28157	3.85713	0.85916	3.40739	-0.68367	3.85713	0.67537	3.40739	-0.97511	3.84642	1.02386	3.40739	-7.47761	3.825	1.29111	3.40739	-2.15208
3.77146	5.93278	3.4181	-11.6141	3.85713	0.75548	3.4181	-1.27594	3.86784	0.81133	3.4181	-0.6797	3.86784	0.63281	3.4181	-0.97093	3.85713	0.97197	3.4181	-7.50115	3.83571	1.22831	3.4181	-2.15732
3.78217	5.74084	3.42881	-11.6189	3.86784	0.73005	3.42881	-1.27276	3.87854	0.7746	3.42881	-0.67626	3.87854	0.59965	3.42881	-0.96564	3.86784	0.93402	3.42881	-7.50877	3.84642	1.18308	3.42881	-2.16106
3.79288	5.47406	3.43951	-11.6316	3.87854	0.71182	3.43951	-1.27438	3.88925	0.74441	3.43951	-0.6741	3.88925	0.57243	3.43951	-0.96069	3.87854	0.90517	3.43951	-7.51546	3.85713	1.15506	3.43951	-2.16771
3.80359	5.14526	3.45022	-11.6493	3.88925	0.69615	3.45022	-1.27945	3.89996	0.71776	3.45022	-0.67265	3.89996	0.54886	3.45022	-0.95585	3.88925	0.87941	3.45022	-7.51931	3.86784	1.14038	3.45022	-2.17788
3.8143	4.79374	3.46093	-11.6913	3.89996	0.68053	3.46093	-1.288	3.91067	0.69197	3.46093	-0.67285	3.91067	0.5268	3.46093	-0.95376	3.89996	0.85426	3.46093	-7.53388	3.87854	1.13261	3.46093	-2.19661
3.825	4.45563	3.47164	-11.7857	3.91067	0.66299	3.47164	-1.30175	3.92138	0.66094	3.47164	-0.6758	3.92138	0.5015	3.47164	-0.9572	3.91067	0.82799	3.47164	-7.57889	3.88925	1.12404	3.47164	-2.22921
3.83571	4.15889	3.48235	-11.9057	3.92138	0.63793	3.48235	-1.3177	3.93208	0.62569	3.48235	-0.67954	3.93208	0.47355	3.48235	-0.96387	3.92138	0.79311	3.48235	-7.63833	3.89996	1.11113	3.48235	-2.27011
3.84642	3.9198	3.49305	-12.0333	3.93208	0.60637	3.49305	-1.33311	3.94279	0.58531	3.49305	-0.68325	3.94279	0.44213	3.49305	-0.97267	3.93208	0.7493	3.49305	-7.70176	3.91067	1.09143	3.49305	-2.31518
3.85713	3.74167	3.50376	-12.1719	3.94279	0.56804	3.50376	-1.34751	3.9535	0.53477	3.50376	-0.68736	3.9535	0.40337	3.50376	-0.9843	3.94279	0.69653	3.50376	-7.77294	3.92138	1.05614	3.50376	-2.36409
3.86784	3.61578	3.51447	-12.3092	3.9535	0.51893	3.51447	-1.35989	3.96421	0.47608	3.51447	-0.69066	3.96421	0.35872	3.51447	-0.9982	3.9535	0.63137	3.51447	-7.84518	3.93208	1.00734	3.51447	-2.41345
3.87854	3.52421	3.52518	-12.4301	3.96421	0.46147	3.52518	-1.36898	3.97492	0.41235	3.52518	-0.69191	3.97492	0.31044	3.52518	-1.01318	3.96421	0.55711	3.52518	-7.9099	3.94279	0.94531	3.52518	-2.45927
3.88925	3.44401	3.53589	-12.5061	3.97492	0.399	3.53589	-1.37097	3.98562	0.34709	3.53589	-0.69003	3.98562	0.26115	3.53589	-1.02674	3.97492	0.47798	3.53589	-7.95005	3.9535	0.86417	3.53589	-2.49509
3.89996	3.36369	3.54659	-12.5462	3.98562	0.33514	3.54659	-1.36684	3.99633	0.28375	3.54659	-0.68626	3.99633	0.21337	3.54659	-1.03837	3.98562	0.39843	3.54659	-7.97061	3.96421	0.76849	3.54659	-2.52252
3.91067	3.27437	3.5573	-12.5471	3.99633	0.27333	3.5573	-1.35729	4.00704	0.22516	3.5573	-0.68055	4.00704	0.16924	3.5573	-1.04683	3.99633	0.32251	3.5573	-7.9693	3.97492	0.66415	3.5573	-2.53996
3.92138	3.14812	3.56801	-12.4582	4.00704	0.21636	3.56801	-1.33756	4.01775	0.17338	3.56801	-0.67006	4.01775	0.13027	3.56801	-1.04771	4.00704	0.25342	3.56801	-7.91455	3.98562	0.55746	3.56801	-2.53602
3.93208	2.98869	3.57872	-12.2839	4.01775	0.16619	3.57872	-1.30832	4.02846	0.12953	3.57872	-0.65528	4.02846	0.09728	3.57872	-1.04075	4.01775	0.19326	3.57872	-7.80896	3.99633	0.45424	3.57872	-2.51138
3.94279	2.79519	3.58943	-12.0239	4.02846	0.12385	3.58943	-1.27024	4.03917	0.09385	3.58943	-0.63631	4.03917	0.07047	3.58943	-1.02482	4.02846	0.14301	3.58943	-7.65134	4.00704	0.35922	3.58943	-2.466
3.9535	2.54925	3.60014	-11.6972	4.03917	0.08952	3.60014	-1.22508	4.04987	0.06597	3.60014	-0.61392	4.04987	0.04952	3.60014	-1.00117	4.03917	0.10266	3.60014	-7.45273	4.01775	0.27563	3.60014	-2.40548
3.96421	2.26316	3.61084	-11.3407	4.04987	0.06277	3.61084	-1.17676	4.06058	0.04495	3.61084	-0.59038	4.06058	0.03373	3.61084	-0.97247	4.04987	0.07152	3.61084	-7.23594	4.02846	0.20519	3.61084	-2.3376
3.97492	1.95348	3.62155	-10.9444	4.06058	0.04268	3.62155	-1.12554	4.07129	0.02971	3.62155	-0.56572	4.07129	0.02229	3.62155	-0.93658	4.06058	0.04832	3.62155	-6.99362	4.03917	0.14817	3.62155	-2.25948
3.98562	1.63812	3.63226	-10.4999	4.07129	0.02815	3.63226	-1.07058	4.082	0.01904	3.63226	-0.53929	4.082	0.01428	3.63226	-0.89274	4.07129	0.03167	3.63226	-6.71959	4.04987	0.10379	3.63226	-2.17043
3.99633	1.33383	3.64297	-10.0243	4.082	0.018	3.64297	-1.01345	4.09271	0.01183	3.64297	-0.5118	4.09271	0.00887	3.64297	-0.84331	4.082	0.02014	3.64297	-6.4241	4.06058	0.0705	3.64297	-2.07494
4.00704	1.05416	3.65368	-9.54564	4.09271	0.01116	3.65368	-0.95713	4.10341	0.00713	3.65368	-0.4847	4.10341	0.00534	3.65368	-0.7916	4.09271	0.01242	3.65368	-6.12457	4.07129	0.04645	3.65368	-1.97924
4.01775	0.80847	3.66438	-9.06381	4.10341	0.00671	3.66438	-0.90136	4.11412	0.00416	3.66438	-0.45836	4.11412	0.00312	3.66438	-0.73857	4.10341	0.00742	3.66438	-5.82054	4.082	0.02968	3.66438	-1.88355
4.02846	0.60157	3.67509	-8.57489	4.11412	0.00391	3.67509	-0.8459	4.12483	0.00236	3.67509	-0.43305	4.12483	0.00177	3.67509	-0.68505	4.11412	0.00431	3.67509	-5.50887	4.09271	0.01839	3.67509	-1.78707
4.03917	0.43421	3.6858	-8.09746	4.12483	0.00221	3.6858	-0.79356	4.13554	0.00129	3.6858	-0.41016	4.13554	0.000969415	3.6858	-0.63339	4.12483	0.00242	3.6858	-5.20084	4.10341	0.01105	3.6858	-1.6929
4.04987	0.30404	3.69651	-7.63625	4.13554	0.00121	3.69651	-0.74592	4.14625	0.000688286	3.69651	-0.39045	4.14625	0.000515632	3.69651	-0.58486	4.13554	0.00132	3.69651	-4.8984	4.11412	0.00644	3.69651	-1.60148
4.06058	0.20646	3.70722	-7.19675	4.14625	0.000643691	3.70722	-0.70485	4.15695	0.000354915	3.70722	-0.37474	4.15695	0.000265844	3.70722	-0.54051	4.14625	0.000698153	3.70722	-4.60387	4.12483	0.00363	3.70722	-1.51329
4.07129	0.13599	3.71792	-6.79924	4.15695	0.00033143	3.71792	-0.67343	4.16766	0.000177384	3.71792	-0.36461	4.16766	0.000132847	3.71792	-0.50212	4.15695	0.000357925	3.71792	-4.32897	4.13554	0.00199	3.71792	-1.43223
4.082	0.08686	3.72863	-6.46652	4.16766	0.000165415	3.72863	-0.6541	4.17837	8.30989e-05	3.72863	-0.36153	4.17837	6.21869e-05	3.72863	-0.47153	4.16766	0.00017791	3.72863	-4.08731	4.14625	0.00106	3.72863	-1.36359
4.09271	0.0538	3.73934	-6.21058	4.17837	7.69593e-05	3.73934	-0.64857	4.43536	0.000182738	3.73934	-0.36613	4.43536	0.000131713	3.73934	-0.44942	4.17837	8.10585e-05	3.73934	-3.8863	4.15695	0.00054347	3.73934	-1.30958
4.10341	0.03231	3.75005	-6.01961	4.43536	0.000114882	3.75005	-0.65671	4.44607	0.000366274	3.75005	-0.37786	4.44607	0.000264008	3.75005	-0.43473	4.43536	0.00010986	3.75005	-3.71808	4.16766	0.000271077	3.75005	-1.26695
4.11412	0.01882	3.76076	-5.8933	4.44607	0.000230266	3.76076	-0.67858	4.45678	0.000711295	3.76076	-0.39643	4.45678	0.000512709	3.76076	-0.42707	4.44607	0.000220212	3.76076	-3.58287	4.17837	0.0001257	3.76076	-1.23542
4.12483	0.01062	3.77146	-5.84028	4.45678	0.000447169	3.77146	-0.71381	4.46749	0.00134	3.77146	-0.42139	4.46749	0.000964698	3.77146	-0.42655	4.45678	0.000427667	3.77146	-3.48781	4.18908	5.37699e-05	3.77146	-1.21727
4.13554	0.00582	3.78217	-5.8625	4.46749	0.000841357	3.78217	-0.76055	4.4782	0.00244	3.78217	-0.45151	4.4782	0.00176	3.78217	-0.43275	4.46749	0.000804706	3.78217	-3.43678	4.44607	0.000193935	3.78217	-1.21367
4.14625	0.00309	3.79288	-5.95209	4.4782	0.00153	3.79288	-0.81529	4.4889	0.00431	3.79288	-0.48465	4.4889	0.00311	3.79288	-0.44456	4.4782	0.00147	3.79288	-3.42825	4.45678	0.000376641	3.79288	-1.2239
4.15695	0.00159	3.80359	-6.09018	4.4889	0.00271	3.80359	-0.87304	4.49961	0.00737	3.80359	-0.51792	4.49961	0.00532	3.80359	-0.46011	4.4889	0.00259	3.80359	-3.45422	4.46749	0.000708705	3.80359	-1.245
4.16766	0.000791786	3.8143	-6.24797	4.49961	0.00464	3.8143	-0.92774	4.51032	0.01223	3.8143	-0.54786	4.51032	0.00881	3.8143	-0.47687	4.49961	0.00443	3.8143	-3.50054	4.4782	0.00129	3.8143	-1.27183
4.17837	0.000366817	3.825	-6.39005	4.51032	0.00769	3.825	-0.97293	4.52103	0.01964	3.825	-0.57093	4.52103	0.01416	3.825	-0.49192	4.51032	0.00735	3.825	-3.54853	4.4889	0.00228	3.825	-1.29767
4.18908	0.000156559	3.83571	-6.49171	4.52103	0.01235	3.83571	-1.00525	4.53174	0.03057	3.83571	-0.58566	4.53174	0.02204	3.83571	-0.50335	4.52103	0.01181	3.83571	-3.58354	4.49961	0.00391	3.83571	-1.31726
4.19979	7.17432e-05	3.84642	-6.53146	4.53174	0.01922	3.84642	-1.02249	4.54244	0.04611	3.84642	-0.59127	4.54244	0.03325	3.84642	-0.50959	4.53174	0.01839	3.84642	-3.59195	4.51032	0.00648	3.84642	-1.32575
4.41395	0.000114142	3.85713	-6.48384	4.54244	0.029	3.85713	-1.02119	4.55315	0.06739	3.85713	-0.58619	4.55315	0.04858	3.85713	-0.5086	4.54244	0.02775	3.85713	-3.55856	4.52103	0.0104	3.85713	-1.3179
4.42465	0.000243729	3.86784	-6.34753	4.55315	0.04238	3.86784	-1.0018	4.56386	0.09542	3.86784	-0.57105	4.56386	0.0688	3.86784	-0.50089	4.55315	0.04057	3.86784	-3.48126	4.53174	0.01619	3.86784	-1.29342
4.43536	0.000504231	3.87854	-6.14673	4.56386	0.06002	3.87854	-0.96755	4.57457	0.13092	3.87854	-0.54666	4.57457	0.0944	3.87854	-0.48852	4.56386	0.05747	3.87854	-3.37451	4.54244	0.02444	3.87854	-1.25802
4.44607	0.00101	3.88925	-5.86753	4.57457	0.08237	3.88925	-0.9173	4.58528	0.17409	3.88925	-0.51231	4.58528	0.12553	3.88925	-0.47021	4.57457	0.0789	3.88925	-3.22943	4.55315	0.03572	3.88925	-1.20849
4.45678	0.00196	3.89996	-5.49334	4.58528	0.10956	3.89996	-0.85114	4.59598	0.22434	3.89996	-0.4693	4.59598	0.16177	3.89996	-0.44508	4.58528	0.10501	3.89996	-3.03286	4.56386	0.05059	3.89996	-1.14005
4.46749	0.00369	3.91067	-5.05402	4.59598	0.14127	3.91067	-0.77475	4.60669	0.28023	3.91067	-0.4211	4.60669	0.20209	3.91067	-0.41556	4.59598	0.1355	3.91067	-2.79982	4.57457	0.06943	3.91067	-1.05835
4.4782	0.00673	3.92138	-4.58355	4.60669	0.17661	3.92138	-0.69419	4.6174	0.33936	3.92138	-0.37129	4.6174	0.24475	3.92138	-0.38429	4.60669	0.16959	3.92138	-2.54807	4.58528	0.09237	3.92138	-0.96999
4.4889	0.01189	3.93208	-4.11487	4.6174	0.21414	3.93208	-0.61505	4.62811	0.39856	3.93208	-0.32311	4.62811	0.28747	3.93208	-0.35374	4.6174	0.20596	3.93208	-2.29524	4.59598	0.11911	3.93208	-0.88146
4.49961	0.02035	3.94279	-3.67509	4.62811	0.25195	3.94279	-0.54176	4.63882	0.45414	3.94279	-0.27912	4.63882	0.32761	3.94279	-0.32582	4.62811	0.24291	3.94279	-2.0561	4.60669	0.14892	3.94279	-0.79811
4.51032	0.03374	3.9535	-3.28257	4.63882	0.28786	3.9535	-0.47721	4.64952	0.50238	3.9535	-0.24097	4.64952	0.3625	3.9535	-0.3017	4.63882	0.2785	3.9535	-1.84084	4.6174	0.18059	3.9535	-0.72355
4.52103	0.0542	3.96421	-2.94616	4.64952	0.31971	3.96421	-0.42271	4.66023	0.54006	3.96421	-0.20944	4.66023	0.3898	3.96421	-0.28179	4.64952	0.31087	3.96421	-1.65452	4.62811	0.21251	3.96421	-0.6595
4.53174	0.08436	3.97492	-2.66667	4.66023	0.34569	3.97492	-0.37828	4.67094	0.56495	3.97492	-0.18459	4.67094	0.40794	3.97492	-0.26593	4.66023	0.33856	3.97492	-1.49776	4.63882	0.24284	3.97492	-0.60605
4.54244	0.1273	3.98562	-2.43915	4.67094	0.36466	3.98562	-0.34304	4.68165	0.58052	3.98562	-0.166	4.68165	0.41942	3.98562	-0.25363	4.67094	0.36082	3.98562	-1.36791	4.64952	0.26977	3.98562	-0.5622
4.55315	0.18605	3.99633	-2.25641	4.68165	0.3791	3.99633	-0.31578	4.69236	0.59136	3.99633	-0.15309	4.69236	0.42759	3.99633	-0.24441	4.68165	0.38037	3.99633	-1.26095	4.66023	0.29177	3.99633	-0.52659
4.56386	0.26349	4.00704	-2.13589	4.69236	0.39219	4.00704	-0.29866	4.70306	0.59412	4.00704	-0.14673	4.70306	0.43003	4.00704	-0.24077	4.69236	0.40059	4.00704	-1.18662	4.67094	0.3079	4.00704	-0.50389
4.57457	0.36163	4.01775	-2.072	4.70306	0.40205	4.01775	-0.29079	4.71377	0.58637	4.01775	-0.14649	4.71377	0.42499	4.01775	-0.24264	4.70306	0.42	4.01775	-1.14149	4.68165	0.32024	4.01775	-0.49324
4.58528	0.48103	4.02846	-2.03729	4.71377	0.40728	4.02846	-0.2884	4.72448	0.57091	4.02846	-0.15069	4.72448	0.4145	4.02846	-0.24739	4.71377	0.4374	4.02846	-1.10969	4.69236	0.33149	4.02846	-0.48851
4.59598	0.62023	4.03917	-2.03302	4.72448	0.40961	4.03917	-0.29172	4.73519	0.55084	4.03917	-0.15943	4.73519	0.40076	4.03917	-0.25562	4.72448	0.45437	4.03917	-1.09147	4.70306	0.34009	4.03917	-0.4904
4.60669	0.77535	4.04987	-2.06418	4.73519	0.4107	4.04987	-0.30158	4.7459	0.52909	4.04987	-0.173	4.7459	0.38586	4.04987	-0.26816	4.73519	0.47218	4.04987	-1.08917	4.71377	0.34484	4.04987	-0.50043
4.6174	0.94006	4.06058	-2.13811	4.7459	0.4119	4.06058	-0.31919	4.7566	0.50785	4.06058	-0.19185	4.7566	0.37134	4.06058	-0.28595	4.7459	0.49147	4.06058	-1.10648	4.72448	0.34719	4.06058	-0.5206
4.62811	1.10593	4.07129	-2.26203	4.7566	0.41384	4.07129	-0.34576	4.76731	0.48834	4.07129	-0.21635	4.76731	0.35802	4.07129	-0.30969	4.7566	0.51188	4.07129	-1.14714	4.73519	0.34856	4.07129	-0.55277
4.63882	1.26333	4.082	-2.44138	4.76731	0.41635	4.082	-0.38226	4.77802	0.47076	4.082	-0.24674	4.77802	0.34596	4.082	-0.3397	4.76731	0.53209	4.082	-1.21406	4.7459	0.35003	4.082	-0.59832
4.64952	1.40273	4.09271	-2.6783	4.77802	0.41858	4.09271	-0.42916	4.78873	0.45457	4.09271	-0.283	4.78873	0.33469	4.09271	-0.37578	4.77802	0.54992	4.09271	-1.30842	4.7566	0.35213	4.09271	-0.65772
4.66023	1.51609	4.10341	-2.9709	4.78873	0.41927	4.10341	-0.4863	4.79944	0.43895	4.10341	-0.32485	4.79944	0.32354	4.10341	-0.41719	4.78873	0.56288	4.10341	-1.42934	4.76731	0.35468	4.10341	-0.73041
4.67094	1.59834	4.11412	-3.31323	4.79944	0.41723	4.11412	-0.55281	4.81014	0.42337	4.11412	-0.37179	4.81014	0.31205	4.11412	-0.46278	4.79944	0.56875	4.11412	-1.57384	4.77802	0.35691	4.11412	-0.81479
4.68165	1.66023	4.12483	-3.69588	4.81014	0.41188	4.12483	-0.62716	4.82085	0.41354	4.12483	-0.42309	4.82085	0.30435	4.12483	-0.51109	4.81014	0.5662	4.12483	-1.7372	4.78873	0.3577	4.12483	-0.90842
4.69236	1.71563	4.13554	-4.11867	4.82085	0.40925	4.13554	-0.70908	4.83156	0.41049	4.13554	-0.47936	4.83156	0.30108	4.13554	-0.56255	4.82085	0.56348	4.13554	-1.91911	4.79944	0.35601	4.13554	-1.01112
4.70306	1.75627	4.14625	-4.57856	4.83156	0.41061	4.14625	-0.79765	4.84227	0.41088	4.14625	-0.54092	4.84227	0.29961	4.14625	-0.61739	4.83156	0.56176	4.14625	-2.11798	4.81014	0.35127	4.14625	-1.12201
4.71377	1.77589	4.15695	-5.04573	4.84227	0.41261	4.15695	-0.88767	4.85298	0.41824	4.15695	-0.6047	4.85298	0.30236	4.15695	-0.67173	4.84227	0.55534	4.15695	-2.31963	4.82085	0.34861	4.15695	-1.23373
4.72448	1.78208	4.16766	-5.48983	4.85298	0.41899	4.16766	-0.97366	4.86368	0.43733	4.16766	-0.66737	4.86368	0.31263	4.16766	-0.72183	4.85298	0.5485	4.16766	-2.50995	4.83156	0.34898	4.16766	-1.33885
4.73519	1.78229	4.17837	-5.89407	4.86368	0.43458	4.17837	-1.05212	4.87439	0.47346	4.17837	-0.727	4.87439	0.33417	4.17837	-0.76626	4.86368	0.54691	4.17837	-2.68155	4.84227	0.34943	4.17837	-1.4334
4.7459	1.78248	4.18908	-6.26853	4.87439	0.46472	4.18908	-1.12438	4.8851	0.53171	4.18908	-0.78385	4.8851	0.37057	4.18908	-0.80712	4.87439	0.55701	4.18908	-2.83994	4.85298	0.353	4.18908	-1.52037
4.7566	1.7857	4.19979	-6.59996	4.8851	0.51442	4.19979	-1.1875	4.89581	0.6159	4.19979	-0.83577	4.89581	0.42457	4.19979	-0.84341	4.8851	0.58492	4.19979	-2.97994	4.86368	0.3637	4.19979	-1.59675
4.76731	1.79146	4.21049	-6.8527	4.89581	0.58739	4.21049	-1.2346	4.90652	0.72764	4.21049	-0.87838	4.90652	0.49745	4.21049	-0.87104	4.89581	0.63547	4.21049	-3.08598	4.87439	0.38597	4.21049	-1.65375
4.77802	1.79617	4.2212	-7.03147	4.90652	0.68519	4.2212	-1.26635	4.91723	0.86557	4.2212	-0.91149	4.91723	0.58843	4.2212	-0.89053	4.90652	0.71124	4.2212	-3.16105	4.8851	0.424	4.2212	-1.69258
4.78873	1.79442	4.23191	-7.15635	4.91723	0.80651	4.23191	-1.28692	4.92793	1.02493	4.23191	-0.93635	4.92793	0.69444	4.23191	-0.90389	4.91723	0.81183	4.23191	-3.21479	4.89581	0.48098	4.23191	-1.71828
4.79944	1.78094	4.24262	-7.21228	4.92793	0.94683	4.24262	-1.29378	4.93864	1.19768	4.24262	-0.94976	4.93864	0.81016	4.24262	-0.90935	4.92793	0.93351	4.24262	-3.24102	4.90652	0.55838	4.24262	-1.72771
4.81014	1.75272	4.25333	-7.18609	4.93864	1.09853	4.25333	-1.28484	4.94935	1.3731	4.25333	-0.94909	4.94935	0.92844	4.25333	-0.90514	4.93864	1.06941	4.25333	-3.23415	4.91723	0.65537	4.25333	-1.71802
4.82085	1.73488	4.26403	-7.09149	4.94935	1.25158	4.26403	-1.26295	4.96006	1.53902	4.26403	-0.93677	4.96006	1.04113	4.26403	-0.89311	4.94935	1.21016	4.26403	-3.19918	4.92793	0.76857	4.26403	-1.6926
4.83156	1.73183	4.27474	-6.93174	4.96006	1.39467	4.27474	-1.22891	4.97077	1.68336	4.27474	-0.91472	4.97077	1.14013	4.27474	-0.87411	4.96006	1.34503	4.27474	-3.13583	4.93864	0.89214	4.27474	-1.65229
4.84227	1.72826	4.28545	-6.69984	4.97077	1.51669	4.28545	-1.18245	4.98147	1.79583	4.28545	-0.88138	4.98147	1.21851	4.28545	-0.84632	4.97077	1.46341	4.28545	-3.04053	4.94935	1.01836	4.28545	-1.59548
4.85298	1.73874	4.29616	-6.39211	4.98147	1.60826	4.29616	-1.1238	4.99218	1.87223	4.29616	-0.83596	4.99218	1.27326	4.29616	-0.80837	4.98147	1.55626	4.29616	-2.91106	4.96006	1.13849	4.29616	-1.52129
4.86368	1.78251	4.30687	-6.02154	4.99218	1.66643	4.30687	-1.05582	5.00289	1.92647	4.30687	-0.78114	5.00289	1.31364	4.30687	-0.76169	4.99218	1.62064	4.30687	-2.75188	4.97077	1.24397	4.30687	-1.43269
4.87439	1.88117	4.31757	-5.63027	5.00289	1.70467	4.31757	-0.98556			4.31757	-0.72309			4.31757	-0.71155	5.00289	1.66812	4.31757	-2.58211	4.98147	1.32768	4.31757	-1.33952
4.8851	2.05504	4.32828	-5.23926			4.32828	-0.91699			4.32828	-0.66572			4.32828	-0.66066			4.32828	-2.40998	4.99218	1.38757	4.32828	-1.24656
4.89581	2.31975	4.33899	-4.87173			4.33899	-0.85566			4.33899	-0.61277			4.33899	-0.61179			4.33899	-2.24404	5.00289	1.43447	4.33899	-1.15926
4.90652	2.68246	4.3497	-4.55219			4.3497	-0.80593			4.3497	-0.56824			4.3497	-0.56821			4.3497	-2.09483			4.3497	-1.0832
4.91723	3.13928	4.36041	-4.28087			4.36041	-0.76732			4.36041	-0.53349			4.36041	-0.53031			4.36041	-1.96202			4.36041	-1.01804
4.92793	3.67384	4.37111	-4.08147			4.37111	-0.74383			4.37111	-0.51173			4.37111	-0.50117			4.37111	-1.8568			4.37111	-0.96912
4.93864	4.25776	4.38182	-3.97444			4.38182	-0.73883			4.38182	-0.50534			4.38182	-0.48334			4.38182	-1.78933			4.38182	-0.94094
4.94935	4.85321	4.39253	-3.97348			4.39253	-0.75443			4.39253	-0.51553			4.39253	-0.47851			4.39253	-1.76706			4.39253	-0.93646
4.96006	5.41721	4.40324	-4.08264			4.40324	-0.79092			4.40324	-0.542			4.40324	-0.48716			4.40324	-1.79332			4.40324	-0.95639
4.97077	5.90742	4.41395	-4.29425			4.41395	-0.84642			4.41395	-0.58283			4.41395	-0.50831			4.41395	-1.86621			4.41395	-0.9988
4.98147	6.28802	4.42465	-4.58857			4.42465	-0.91675			4.42465	-0.63444			4.42465	-0.5396			4.42465	-1.97831			4.42465	-1.05906
4.99218	6.54686	4.43536	-4.93513			4.43536	-0.99573			4.43536	-0.69194			4.43536	-0.57741			4.43536	-2.11722			4.43536	-1.13024
5.00289	6.73372	4.44607	-5.29606			4.44607	-1.07578			4.44607	-0.74953			4.44607	-0.61731			4.44607	-2.26688			4.44607	-1.20388
		4.45678	-5.63105			4.45678	-1.14891			4.45678	-0.80128			4.45678	-0.65468			4.45678	-2.40975			4.45678	-1.27111
		4.46749	-5.92669			4.46749	-1.21288			4.46749	-0.84542			4.46749	-0.68827			4.46749	-2.53815			4.46749	-1.33025
		4.4782	-6.15228			4.4782	-1.26168			4.4782	-0.8776			4.4782	-0.71472			4.4782	-2.6382			4.4782	-1.37479
		4.4889	-6.27614			4.4889	-1.28868			4.4889	-0.89341			4.4889	-0.73045			4.4889	-2.69707			4.4889	-1.39697
		4.49961	-6.31776			4.49961	-1.2982			4.49961	-0.8956			4.49961	-0.738			4.49961	-2.72282			4.49961	-1.40114
		4.51032	-6.29797			4.51032	-1.2944			4.51032	-0.88746			4.51032	-0.74028			4.51032	-2.72433			4.51032	-1.39178
		4.52103	-6.22403			4.52103	-1.27918			4.52103	-0.86986			4.52103	-0.7382			4.52103	-2.70371			4.52103	-1.37128
		4.53174	-6.09857			4.53174	-1.25356			4.53174	-0.84299			4.53174	-0.73215			4.53174	-2.66089			4.53174	-1.34114
		4.54244	-5.94038			4.54244	-1.22103			4.54244	-0.81019			4.54244	-0.72455			4.54244	-2.60361			4.54244	-1.30556
		4.55315	-5.77947			4.55315	-1.18772			4.55315	-0.77606			4.55315	-0.71867			4.55315	-2.54458			4.55315	-1.27111
		4.56386	-5.63928			4.56386	-1.15845			4.56386	-0.74437			4.56386	-0.71673			4.56386	-2.49374			4.56386	-1.24271
		4.57457	-5.53214			4.57457	-1.13575			4.57457	-0.71743			4.57457	-0.71942			4.57457	-2.45627			4.57457	-1.2227
		4.58528	-5.45738			4.58528	-1.1195			4.58528	-0.69577			4.58528	-0.72573			4.58528	-2.43164			4.58528	-1.21047
		4.59598	-5.402			4.59598	-1.10711			4.59598	-0.67826			4.59598	-0.73307			4.59598	-2.41398			4.59598	-1.20265
		4.60669	-5.34416			4.60669	-1.09418			4.60669	-0.6625			4.60669	-0.73788			4.60669	-2.3935			4.60669	-1.19399
		4.6174	-5.25803			4.6174	-1.0755			4.6174	-0.64545			4.6174	-0.73622			4.6174	-2.35868			4.6174	-1.1784
		4.62811	-5.13189			4.62811	-1.04886			4.62811	-0.6257			4.62811	-0.72654			4.62811	-2.30421			4.62811	-1.15311
		4.63882	-4.98386			4.63882	-1.01796			4.63882	-0.60522			4.63882	-0.7114			4.63882	-2.23855			4.63882	-1.12213
		4.64952	-4.80264			4.64952	-0.98062			4.64952	-0.58259			4.64952	-0.6894			4.64952	-2.15652			4.64952	-1.08291
		4.66023	-4.56151			4.66023	-0.93139			4.66023	-0.5547			4.66023	-0.65721			4.66023	-2.04583			4.66023	-1.02959
		4.67094	-4.25682			4.67094	-0.86947			4.67094	-0.52111			4.67094	-0.61447			4.67094	-1.90485			4.67094	-0.96139
		4.68165	-3.89529			4.68165	-0.79647			4.68165	-0.4827			4.68165	-0.56233			4.68165	-1.7363			4.68165	-0.87982
		4.69236	-3.50348			4.69236	-0.71786			4.69236	-0.44273			4.69236	-0.5048			4.69236	-1.55193			4.69236	-0.79096
		4.70306	-3.11111			4.70306	-0.63975			4.70306	-0.40481			4.70306	-0.44637			4.70306	-1.36498			4.70306	-0.70157
		4.71377	-2.74612			4.71377	-0.5678			4.71377	-0.37223			4.71377	-0.39123			4.71377	-1.18805			4.71377	-0.61804
		4.72448	-2.43059			4.72448	-0.50647			4.72448	-0.3474			4.72448	-0.34273			4.72448	-1.0313			4.72448	-0.54542
		4.73519	-2.17788			4.73519	-0.45834			4.73519	-0.3315			4.73519	-0.30299			4.73519	-0.90121			4.73519	-0.48683
		4.7459	-1.99155			4.7459	-0.42396			4.7459	-0.32427			4.7459	-0.27271			4.7459	-0.80015			4.7459	-0.44317
		4.7566	-1.86599			4.7566	-0.40196			4.7566	-0.32418			4.7566	-0.25129			4.7566	-0.72659			4.7566	-0.41326
		4.76731	-1.78813			4.76731	-0.38943			4.76731	-0.32862			4.76731	-0.23708			4.76731	-0.6758			4.76731	-0.39428
		4.77802	-1.7407			4.77802	-0.38258			4.77802	-0.33449			4.77802	-0.22778			4.77802	-0.64122			4.77802	-0.38241
		4.78873	-1.70504			4.78873	-0.37739			4.78873	-0.33858			4.78873	-0.2209			4.78873	-0.61554			4.78873	-0.37353
		4.79944	-1.66446			4.79944	-0.37027			4.79944	-0.3382			4.79944	-0.21415			4.79944	-0.59204			4.79944	-0.36394
		4.81014	-1.61831			4.81014	-0.36125			4.81014	-0.33397			4.81014	-0.20727			4.81014	-0.5697			4.81014	-0.35338
		4.82085	-1.57051			4.82085	-0.35137			4.82085	-0.32744			4.82085	-0.20068			4.82085	-0.54901			4.82085	-0.34269
		4.83156	-1.50513			4.83156	-0.33717			4.83156	-0.31579			4.83156	-0.19234			4.83156	-0.52378			4.83156	-0.32839
		4.84227	-1.4114			4.84227	-0.31628			4.84227	-0.29711			4.84227	-0.18083			4.84227	-0.48992			4.84227	-0.30808
		4.85298	-1.29615			4.85298	-0.29027			4.85298	-0.27311			4.85298	-0.16705			4.85298	-0.44951			4.85298	-0.28326
		4.86368	-1.17061			4.86368	-0.26161			4.86368	-0.24628			4.86368	-0.15251			4.86368	-0.40629			4.86368	-0.25643
		4.87439	-1.04874			4.87439	-0.23339			4.87439	-0.21961			4.87439	-0.13914			4.87439	-0.36506			4.87439	-0.23069
		4.8851	-0.94553			4.8851	-0.20885			4.8851	-0.1962			4.8851	-0.12901			4.8851	-0.33108			4.8851	-0.20941
		4.89581	-0.87535			4.89581	-0.19106			4.89581	-0.17895			4.89581	-0.12414			4.89581	-0.30949			4.89581	-0.19585
		4.90652	-0.85058			4.90652	-0.18263			4.90652	-0.17029			4.90652	-0.12628			4.90652	-0.3048			4.90652	-0.19285
		4.91723	-0.88042			4.91723	-0.18543			4.91723	-0.17195			4.91723	-0.13669			4.91723	-0.32047			4.91723	-0.20257
		4.92793	-0.97009			4.92793	-0.20045			4.92793	-0.18482			4.92793	-0.15605			4.92793	-0.35856			4.92793	-0.22626
		4.93864	-1.11988			4.93864	-0.22762			4.93864	-0.20881			4.93864	-0.18425			4.93864	-0.41937			4.93864	-0.26408
		4.94935	-1.32486			4.94935	-0.26581			4.94935	-0.24282			4.94935	-0.22033			4.94935	-0.50129			4.94935	-0.31494
		4.96006	-1.57464			4.96006	-0.31279			4.96006	-0.28478			4.96006	-0.26247			4.96006	-0.6006			4.96006	-0.37646
		4.97077	-1.85365			4.97077	-0.36531			4.97077	-0.3317			4.97077	-0.30805			4.97077	-0.7116			4.97077	-0.44504
		4.98147	-2.14207			4.98147	-0.41938			4.98147	-0.37989			4.98147	-0.35381			4.98147	-0.82682			4.98147	-0.51598
		4.99218	-2.41731			4.99218	-0.4705			4.99218	-0.42529			4.99218	-0.39612			4.99218	-0.93762			4.99218	-0.5839
		5.00289	-2.65618			5.00289	-0.51419			5.00289	-0.46384			5.00289	-0.4314			5.00289	-1.03495			5.00289	-0.6432

## Sheet: d
Energy (eV)	FeCoNiMnRu	Energy (eV)	FeCoNiMnRu	Energy (eV)	FeCoNiCrRu	Energy (eV)	FeCoNiCrRu	Energy (eV)	FeCoNiCuRu	Energy (eV)	FeCoNiCuRu
-9.28165	0.000316579	-7.83606	-0.000321678	-9.64722	0.000309918	-8.167	-0.000303084	-9.20809	0.000339696	-8.36787	-0.000344451
-9.27094	0.000690843	-7.82535	-0.00070197	-9.63649	0.000678101	-8.15627	-0.000663148	-9.19745	0.00073354	-8.35723	-0.000743809
-9.26023	0.00146	-7.81465	-0.00148	-9.62576	0.00144	-8.14555	-0.00141	-9.18682	0.00154	-8.3466	-0.00156
-9.24952	0.00299	-7.80394	-0.00304	-9.61504	0.00295	-8.13482	-0.00288	-9.17618	0.00311	-8.33596	-0.00316
-9.23882	0.00593	-7.79323	-0.00603	-9.60431	0.00586	-8.1241	-0.00573	-9.16555	0.00612	-8.32533	-0.0062
-9.22811	0.01139	-7.78252	-0.01158	-9.59358	0.01129	-8.11337	-0.01104	-9.15491	0.01165	-8.31469	-0.01181
-9.2174	0.0212	-7.77181	-0.02154	-9.58286	0.02105	-8.10264	-0.02059	-9.14427	0.0215	-8.30405	-0.0218
-9.20669	0.03822	-7.76111	-0.03883	-9.57213	0.03803	-8.09192	-0.03719	-9.13364	0.03845	-8.29342	-0.03898
-9.19598	0.06673	-7.7504	-0.06781	-9.56141	0.06653	-8.08119	-0.06506	-9.123	0.06663	-8.28278	-0.06756
-9.18528	0.11287	-7.73969	-0.11469	-9.55068	0.11272	-8.07046	-0.11024	-9.11237	0.1119	-8.27215	-0.11347
-9.17457	0.18492	-7.72898	-0.1879	-9.53995	0.18499	-8.05974	-0.18091	-9.10173	0.18211	-8.26151	-0.18466
-9.16386	0.29347	-7.71827	-0.2982	-9.52923	0.29403	-8.04901	-0.28755	-9.0911	0.28722	-8.25088	-0.29124
-9.15315	0.45113	-7.70757	-0.4584	-9.5185	0.45266	-8.03829	-0.44268	-9.08046	0.43897	-8.24024	-0.44512
-9.14244	0.67176	-7.69686	-0.68258	-9.50777	0.67494	-8.02756	-0.66005	-9.06982	0.65015	-8.2296	-0.65925
-9.13174	0.96892	-7.68615	-0.98452	-9.49705	0.97471	-8.01683	-0.95322	-9.05919	0.93314	-8.21897	-0.9462
-9.12103	1.35372	-7.67544	-1.37552	-9.48632	1.36336	-8.00611	-1.3333	-9.04855	1.29788	-8.20833	-1.31604
-9.11032	1.83205	-7.66473	-1.86156	-9.4756	1.847	-7.99538	-1.80627	-9.03792	1.74933	-8.1977	-1.77382
-9.09961	2.40168	-7.65402	-2.44036	-9.46487	2.4235	-7.98465	-2.37006	-9.02728	2.28489	-8.18706	-2.31688
-9.0889	3.04971	-7.64332	-3.09883	-9.45414	3.07991	-7.97393	-3.012	-9.01665	2.8921	-8.17643	-2.93258
-9.0782	3.7512	-7.63261	-3.81162	-9.44342	3.79101	-7.9632	-3.70742	-9.00601	3.54743	-8.16579	-3.59708
-9.06749	4.4694	-7.6219	-4.54139	-9.43269	4.51952	-7.95248	-4.41986	-8.99537	4.21665	-8.15515	-4.27568
-9.05678	5.15817	-7.61119	-5.24126	-9.42197	5.21855	-7.94175	-5.10348	-8.98474	4.85709	-8.14452	-4.92508
-9.04607	5.76647	-7.60048	-5.85935	-9.41124	5.83617	-7.93102	-5.70748	-8.9741	5.42173	-8.13388	-5.49762
-9.03536	6.24441	-7.58978	-6.34499	-9.40051	6.3216	-7.9203	-6.1822	-8.96347	5.8648	-8.12325	-5.9469
-9.02466	6.54998	-7.57907	-6.65548	-9.38979	6.63203	-7.90957	-6.48578	-8.95283	6.14785	-8.11261	-6.2339
-9.01395	6.65513	-7.56836	-6.76232	-9.37906	6.73885	-7.89885	-6.59026	-8.9422	6.2452	-8.10198	-6.33262
-9.00324	6.65513	-7.55765	-6.76232	-9.36833	6.73885	-7.88812	-6.59026	-8.93156	6.2452	-8.09134	-6.33262
-8.99253	6.54998	-7.54694	-6.65548	-9.35761	6.63203	-7.87739	-6.48578	-8.92092	6.14785	-8.08071	-6.2339
-8.98182	6.24441	-7.53624	-6.34499	-9.34688	6.3216	-7.86667	-6.1822	-8.91029	5.8648	-8.07007	-5.9469
-8.97111	5.76647	-7.52553	-5.85935	-9.33616	5.83617	-7.85594	-5.70748	-8.89965	5.42173	-8.05943	-5.49762
-8.96041	5.15817	-7.51482	-5.24126	-9.32543	5.21855	-7.84521	-5.10348	-8.88902	4.85709	-8.0488	-4.92508
-8.9497	4.4694	-7.50411	-4.54139	-9.3147	4.51952	-7.83449	-4.41986	-8.87838	4.21665	-8.03816	-4.27568
-8.93899	3.7512	-7.4934	-3.81162	-9.30398	3.79101	-7.82376	-3.70742	-8.86775	3.54743	-8.02753	-3.59708
-8.92828	3.04971	-7.4827	-3.09883	-9.29325	3.07991	-7.81304	-3.012	-8.85711	2.8921	-8.01689	-2.93258
-8.91757	2.40168	-7.47199	-2.44036	-9.28252	2.4235	-7.80231	-2.37006	-8.84648	2.28489	-8.00626	-2.31688
-8.90687	1.83205	-7.46128	-1.86156	-9.2718	1.847	-7.79158	-1.80627	-8.83584	1.74933	-7.99562	-1.77382
-8.89616	1.35372	-7.45057	-1.37552	-9.26107	1.36336	-7.78086	-1.3333	-8.8252	1.29788	-7.98498	-1.31604
-8.88545	0.96892	-7.43986	-0.98452	-9.25035	0.97471	-7.77013	-0.95322	-8.81457	0.93314	-7.97435	-0.9462
-8.87474	0.67176	-7.42916	-0.68258	-9.23962	0.67494	-7.7594	-0.66005	-8.80393	0.65015	-7.96371	-0.65925
-8.86403	0.45113	-7.41845	-0.4584	-9.22889	0.45266	-7.74868	-0.44268	-8.7933	0.43897	-7.95308	-0.44512
-8.85333	0.29347	-7.40774	-0.2982	-9.21817	0.29403	-7.73795	-0.28755	-8.78266	0.28722	-7.94244	-0.29124
-8.84262	0.18492	-7.39703	-0.1879	-9.20744	0.18499	-7.72723	-0.18091	-8.77203	0.18211	-7.93181	-0.18466
-8.83191	0.11287	-7.38632	-0.11469	-9.19672	0.11272	-7.7165	-0.11024	-8.76139	0.1119	-7.92117	-0.11347
-8.8212	0.06673	-7.37562	-0.06781	-9.18599	0.06653	-7.70577	-0.06506	-8.75075	0.06663	-7.91053	-0.06756
-8.81049	0.03822	-7.36491	-0.03883	-9.17526	0.03803	-7.69505	-0.03719	-8.74012	0.03845	-7.8999	-0.03898
-8.79979	0.0212	-7.3542	-0.02154	-9.16454	0.02105	-7.68432	-0.02059	-8.72948	0.0215	-7.88926	-0.0218
-8.78908	0.01139	-7.34349	-0.01158	-9.15381	0.01129	-7.6736	-0.01104	-8.71885	0.01165	-7.87863	-0.01181
-8.77837	0.00593	-7.33278	-0.00603	-9.14308	0.00586	-7.66287	-0.00573	-8.70821	0.00612	-7.86799	-0.0062
-8.76766	0.00299	-7.32208	-0.00304	-9.13236	0.00295	-7.65214	-0.00288	-8.69758	0.00311	-7.85736	-0.00316
-8.75695	0.00146	-7.31137	-0.00148	-9.12163	0.00144	-7.64142	-0.00141	-8.68694	0.00154	-7.84672	-0.00156
-8.74625	0.000690843	-7.30066	-0.00070197	-9.11091	0.000678101	-7.63069	-0.000663148	-8.6763	0.00073354	-7.83608	-0.000743809
-8.73554	0.000316579	-7.28995	-0.000321678	-9.10018	0.000309918	-7.61996	-0.000303084	-8.66567	0.000339696	-7.82545	-0.000344451
-8.72483	0	-6.52968	-0.000119352	-9.08945	0	-6.91204	-0.00011467	-8.65503	0	-7.07031	-0.000118798
-7.98597	0.000115365	-6.51897	-0.000260451	-8.39225	0.000110677	-6.90131	-0.000250898	-7.92117	0.000115707	-7.05968	-0.000256533
-7.97527	0.000251751	-6.50826	-0.000550544	-8.38152	0.000242162	-6.89058	-0.000531697	-7.91053	0.000249858	-7.04904	-0.000536822
-7.96456	0.000532152	-6.49756	-0.00113	-8.3708	0.000513184	-6.87986	-0.00109	-7.8999	0.000522855	-7.03841	-0.00109
-7.95385	0.00109	-6.48685	-0.00224	-8.36007	0.00105	-6.86913	-0.00217	-7.88926	0.00106	-7.02777	-0.00214
-7.94314	0.00216	-6.47614	-0.0043	-8.34935	0.00209	-6.8584	-0.00418	-7.87863	0.00208	-7.01714	-0.00407
-7.93243	0.00415	-6.46543	-0.00799	-8.33862	0.00403	-6.84768	-0.00779	-7.86799	0.00397	-7.0065	-0.00752
-7.92173	0.00784	-6.45472	-0.01441	-8.32789	0.00752	-6.83695	-0.01407	-7.85736	0.00732	-6.99586	-0.01345
-7.91102	0.01442	-6.44402	-0.02528	-8.31717	0.01358	-6.82623	-0.02462	-7.84672	0.01321	-6.98523	-0.02342
-7.90031	0.02539	-6.43331	-0.04281	-8.30644	0.02376	-6.8155	-0.04171	-7.83608	0.02295	-6.97459	-0.0394
-7.8896	0.04335	-6.4226	-0.07032	-8.29571	0.04049	-6.80477	-0.06856	-7.82545	0.0389	-6.96396	-0.06425
-7.87889	0.07187	-6.41189	-0.11208	-8.28499	0.06657	-6.79405	-0.10915	-7.81481	0.06365	-6.95332	-0.10158
-7.86819	0.1157	-6.40118	-0.17298	-8.27426	0.10607	-6.78332	-0.16825	-7.80418	0.10108	-6.94269	-0.15598
-7.85748	0.18096	-6.39048	-0.25895	-8.26354	0.16384	-6.77259	-0.25131	-7.79354	0.15595	-6.93205	-0.23213
-7.84677	0.27528	-6.37977	-0.37611	-8.25281	0.2455	-6.76187	-0.36394	-7.78291	0.23362	-6.92141	-0.33525
-7.83606	0.40729	-6.36906	-0.53033	-8.24208	0.35672	-6.75114	-0.51088	-7.77227	0.34019	-6.91078	-0.47021
-7.82535	0.58672	-6.35835	-0.72642	-8.23136	0.50304	-6.74042	-0.69558	-7.76163	0.48192	-6.90014	-0.64062
-7.81465	0.8236	-6.34764	-0.96746	-8.22063	0.68891	-6.72969	-0.91908	-7.751	0.66476	-6.88951	-0.84861
-7.80394	1.12764	-6.33693	-1.25419	-8.20991	0.91711	-6.71896	-1.17942	-7.74036	0.89393	-6.87887	-1.09406
-7.79323	1.50734	-6.32623	-1.58499	-8.19918	1.18792	-6.70824	-1.47145	-7.72973	1.17349	-6.86824	-1.37459
-7.78252	1.96905	-6.31552	-1.9558	-8.18845	1.49931	-6.69751	-1.78729	-7.71909	1.50617	-6.8576	-1.68582
-7.77181	2.51618	-6.30481	-2.36144	-8.17773	1.84707	-6.68679	-2.11753	-7.70846	1.89335	-6.84696	-2.02227
-7.76111	3.14788	-6.2941	-2.79651	-8.167	2.22572	-6.67606	-2.453	-7.69782	2.33541	-6.83633	-2.37854
-7.7504	3.85856	-6.28339	-3.25667	-8.15627	2.62974	-6.66533	-2.78686	-7.68718	2.83158	-6.82569	-2.75076
-7.73969	4.63678	-6.27269	-3.73942	-8.14555	3.05489	-6.65461	-3.11639	-7.67655	3.38044	-6.81506	-3.13765
-7.72898	5.46471	-6.26198	-4.24411	-8.13482	3.4991	-6.64388	-3.444	-7.66591	3.97921	-6.80442	-3.54108
-7.71827	6.31781	-6.25127	-4.81052	-8.1241	3.96271	-6.63315	-3.81645	-7.65528	4.6229	-6.79379	-3.99974
-7.70757	7.20349	-6.24056	-5.43392	-8.11337	4.48579	-6.62243	-4.24029	-7.64464	5.33596	-6.78315	-4.51606
-7.69686	8.08217	-6.22985	-6.06307	-8.10264	5.06649	-6.6117	-4.67928	-7.63401	6.10133	-6.77251	-5.05468
-7.68615	8.87009	-6.21915	-6.68202	-8.09192	5.65917	-6.60098	-5.13433	-7.62337	6.85954	-6.76188	-5.61151
-7.67544	9.52392	-6.20844	-7.26967	-8.08119	6.25287	-6.59025	-5.60089	-7.61273	7.5786	-6.75124	-6.17759
-7.66473	10.0071	-6.19773	-7.80037	-8.07046	6.83208	-6.57952	-6.06659	-7.6021	8.2225	-6.74061	-6.73754
-7.65402	10.2942	-6.18702	-8.24596	-8.05974	7.37646	-6.5688	-6.51023	-7.59146	8.75412	-6.72997	-7.26911
-7.64332	10.4125	-6.17631	-8.57894	-8.04901	7.86176	-6.55807	-6.90289	-7.58083	9.13929	-6.71934	-7.74417
-7.63261	10.4449	-6.16561	-8.81585	-8.03829	8.26187	-6.54734	-7.21105	-7.57019	9.38513	-6.7087	-8.16674
-7.6219	10.3584	-6.1549	-8.93877	-8.02756	8.55144	-6.53662	-7.40137	-7.55956	9.47343	-6.69806	-8.50284
-7.61119	10.0847	-6.14419	-8.91909	-8.01683	8.78871	-6.52589	-7.4841	-7.54892	9.43495	-6.68743	-8.68558
-7.60048	9.65047	-6.13348	-8.82047	-8.00611	8.95181	-6.51517	-7.47716	-7.53828	9.27353	-6.67679	-8.69452
-7.58978	9.09169	-6.12277	-8.63068	-7.99538	8.94187	-6.50444	-7.3283	-7.52765	8.93228	-6.66616	-8.59371
-7.57907	8.44933	-6.11207	-8.30311	-7.98465	8.75218	-6.49371	-6.99814	-7.51701	8.47238	-6.65552	-8.38787
-7.56836	7.80017	-6.10136	-7.86291	-7.97393	8.4276	-6.48299	-6.54258	-7.50638	7.93056	-6.64489	-8.02234
-7.55765	7.17567	-6.09065	-7.34197	-7.9632	7.9845	-6.47226	-5.99085	-7.49574	7.31364	-6.63425	-7.55988
-7.54694	6.55919	-6.07994	-6.77499	-7.95248	7.40891	-6.46154	-5.34147	-7.48511	6.66025	-6.62361	-7.03808
-7.53624	5.9622	-6.06923	-6.19581	-7.94175	6.73342	-6.45081	-4.63797	-7.47447	6.00386	-6.61298	-6.46395
-7.52553	5.38891	-6.05853	-5.63453	-7.93102	6.03272	-6.44008	-3.92521	-7.46383	5.3695	-6.60234	-5.8771
-7.51482	4.83864	-6.04782	-5.15402	-7.9203	5.34391	-6.42936	-3.24464	-7.4532	4.77253	-6.59171	-5.31162
-7.50411	4.30853	-6.03711	-4.76823	-7.90957	4.66376	-6.41863	-2.63078	-7.44256	4.21932	-6.58107	-4.79205
-7.4934	3.83262	-6.0264	-4.44223	-7.89885	4.02307	-6.4079	-2.10918	-7.43193	3.70953	-6.57044	-4.33136
-7.4827	3.40705	-6.01569	-4.17372	-7.88812	3.44841	-6.39718	-1.69585	-7.42129	3.27202	-6.5598	-3.93111
-7.47199	2.99141	-6.00499	-3.95547	-7.87739	2.96049	-6.38645	-1.39775	-7.41066	2.8986	-6.54917	-3.58349
-7.46128	2.58589	-5.99428	-3.77634	-7.86667	2.57286	-6.37573	-1.21396	-7.40002	2.5467	-6.53853	-3.27476
-7.45057	2.19439	-5.98357	-3.62233	-7.85594	2.29092	-6.365	-1.13703	-7.38938	2.21038	-6.52789	-2.98918
-7.43986	1.8234	-5.97286	-3.47792	-7.84521	2.11155	-6.35427	-1.1542	-7.37875	1.88801	-6.51726	-2.74712
-7.42916	1.48036	-5.96215	-3.32797	-7.83449	2.02338	-6.34355	-1.24867	-7.36811	1.58162	-6.50662	-2.53573
-7.41845	1.1723	-5.95144	-3.15914	-7.82376	2.00817	-6.33282	-1.40006	-7.35748	1.2959	-6.49599	-2.31033
-7.40774	0.90417	-5.94074	-2.98148	-7.81304	2.04232	-6.32209	-1.58568	-7.34684	1.03608	-6.48535	-2.06772
-7.39703	0.67843	-5.93003	-2.80829	-7.80231	2.09981	-6.31137	-1.78157	-7.33621	0.80688	-6.47472	-1.81093
-7.38632	0.49478	-5.91932	-2.61631	-7.79158	2.15497	-6.30064	-1.96417	-7.32557	0.61127	-6.46408	-1.54762
-7.37562	0.35048	-5.90861	-2.38684	-7.78086	2.1854	-6.28992	-2.11184	-7.31494	0.45002	-6.45344	-1.2879
-7.36491	0.24094	-5.8979	-2.12641	-7.77013	2.17436	-6.27919	-2.20723	-7.3043	0.32172	-6.44281	-1.04211
-7.3542	0.16066	-5.8872	-1.84604	-7.7594	2.14566	-6.26846	-2.23877	-7.29366	0.22317	-6.43217	-0.81899
-7.34349	0.104	-5.87649	-1.55938	-7.74868	2.09436	-6.25774	-2.23735	-7.28303	0.15023	-6.42154	-0.62479
-7.33278	0.06527	-5.86578	-1.2801	-7.73795	1.98651	-6.24701	-2.20241	-7.27239	0.09797	-6.4109	-0.46241
-7.32208	0.03971	-5.85507	-1.02033	-7.72723	1.82871	-6.23628	-2.10204	-7.26176	0.06204	-6.40027	-0.33189
-7.31137	0.02342	-5.84436	-0.78931	-7.7165	1.6324	-6.22556	-1.9464	-7.25112	0.03808	-6.38963	-0.23086
-7.30066	0.01339	-5.83366	-0.59225	-7.70577	1.4123	-6.21483	-1.75082	-7.24049	0.02261	-6.37899	-0.15577
-7.28995	0.00736	-5.82295	-0.43091	-7.69505	1.18389	-6.20411	-1.53401	-7.22985	0.01305	-6.36836	-0.10187
-7.27924	0.00396	-5.81224	-0.30395	-7.68432	0.96149	-6.19338	-1.31596	-7.21921	0.00729	-6.35772	-0.06452
-7.26854	0.00206	-5.80153	-0.2078	-7.6736	0.75641	-6.18265	-1.11556	-7.20858	0.00395	-6.34709	-0.03964
-7.25783	0.00104	-5.79082	-0.13769	-7.66287	0.57641	-6.17193	-0.94931	-7.19794	0.00208	-6.33645	-0.02361
-7.24712	0.000507219	-5.78012	-0.08842	-7.65214	0.4254	-6.1612	-0.8301	-7.18731	0.00106	-6.32582	-0.01362
-7.23641	0.000239955	-5.76941	-0.05497	-7.64142	0.30413	-6.15048	-0.76671	-7.17667	0.000520868	-6.31518	-0.00762
-7.2257	0.000109959	-5.7587	-0.03315	-7.63069	0.21059	-6.13975	-0.7635	-7.16604	0.000248909	-6.30454	-0.00413
-7.21499	0	-5.74799	-0.01937	-7.61996	0.14124	-6.12902	-0.82043	-7.1554	0.000115268	-6.29391	-0.00217
-7.0865	0.000162123	-5.73728	-0.01097	-7.60924	0.09174	-6.1183	-0.93305	-7.14476	0	-6.28327	-0.0011
-7.07579	0.000342698	-5.72658	-0.00602	-7.59851	0.05772	-6.10757	-1.09259	-7.0065	0.00018192	-6.27264	-0.000543827
-7.06508	0.000701687	-5.71587	-0.0032	-7.58779	0.03524	-6.09684	-1.28622	-6.99586	0.000380687	-6.262	-0.00025988
-7.05437	0.00139	-5.70516	-0.00165	-7.57706	0.02092	-6.08612	-1.49766	-6.98523	0.000771985	-6.25137	-0.000120348
-7.04367	0.00275	-5.69445	-0.000821332	-7.56633	0.0122	-6.07539	-1.70822	-6.97459	0.00152	-5.99611	-0.000187329
-7.03296	0.00514	-5.68374	-0.000396998	-7.55561	0.00726	-6.06467	-1.89834	-6.96396	0.00289	-5.98547	-0.000392006
-7.02225	0.00931	-5.67304	-0.000185918	-7.54488	0.00489	-6.05394	-2.04956	-6.95332	0.00542	-5.97484	-0.000794939
-7.01154	0.01639	-5.43746	-0.000165896	-7.53415	0.00446	-6.04321	-2.14663	-6.94269	0.00972	-5.9642	-0.00156
-7.00083	0.02798	-5.42675	-0.000350672	-7.52343	0.00589	-6.03249	-2.17935	-6.93205	0.01691	-5.95357	-0.00297
-6.99013	0.04633	-5.41604	-0.000718015	-7.5127	0.00945	-6.02176	-2.17838	-6.92141	0.02852	-5.94293	-0.00549
-6.97942	0.07444	-5.40533	-0.00142	-7.50198	0.01602	-6.01103	-2.14336	-6.91078	0.04668	-5.93229	-0.00991
-6.96871	0.11605	-5.39463	-0.00274	-7.49125	0.027	-6.00031	-2.04281	-6.90014	0.07412	-5.92166	-0.0172
-6.958	0.17577	-5.38392	-0.00509	-7.48052	0.04446	-5.98958	-1.88584	-6.88951	0.1142	-5.91102	-0.02897
-6.94729	0.25862	-5.37321	-0.00918	-7.4698	0.07117	-5.97886	-1.68618	-6.87887	0.17078	-5.90039	-0.04731
-6.93659	0.37003	-5.3625	-0.01603	-7.45907	0.11051	-5.96813	-1.46031	-6.86824	0.24796	-5.88975	-0.07492
-6.92588	0.51505	-5.35179	-0.02718	-7.44835	0.16651	-5.9574	-1.22492	-6.8576	0.34983	-5.87912	-0.11509
-6.91517	0.69807	-5.34109	-0.04457	-7.43762	0.24362	-5.94668	-0.99516	-6.84696	0.47942	-5.86848	-0.17155
-6.90446	0.92222	-5.33038	-0.07082	-7.42689	0.34611	-5.93595	-0.78306	-6.83633	0.63882	-5.85784	-0.24816
-6.89375	1.18887	-5.31967	-0.10905	-7.41617	0.47785	-5.92523	-0.59679	-6.82569	0.82805	-5.84721	-0.34862
-6.88305	1.49725	-5.30896	-0.16273	-7.40544	0.64167	-5.9145	-0.44052	-6.81506	1.0448	-5.83657	-0.47561
-6.87234	1.84486	-5.29825	-0.23539	-7.39471	0.83862	-5.90377	-0.31494	-6.80442	1.28446	-5.82594	-0.63067
-6.86163	2.22751	-5.28755	-0.33018	-7.38399	1.06787	-5.89305	-0.21816	-6.79379	1.54	-5.8153	-0.81326
-6.85092	2.64003	-5.27684	-0.44915	-7.37326	1.32648	-5.88232	-0.14644	-6.78315	1.80298	-5.80467	-1.02058
-6.84021	3.07672	-5.26613	-0.59295	-7.36254	1.60943	-5.87159	-0.09539	-6.77251	2.06421	-5.79403	-1.24762
-6.82951	3.53223	-5.25542	-0.75998	-7.35181	1.91033	-5.86087	-0.06056	-6.76188	2.31536	-5.78339	-1.48734
-6.8188	4.02652	-5.24471	-0.94636	-7.34108	2.22207	-5.85014	-0.03799	-6.75124	2.55023	-5.77276	-1.73144
-6.80809	4.55346	-5.23401	-1.14614	-7.33036	2.53762	-5.83942	-0.02451	-6.74061	2.79038	-5.76212	-1.97126
-6.79738	5.081	-5.2233	-1.35179	-7.31963	2.85087	-5.82869	-0.0179	-6.72997	3.03536	-5.75149	-2.19892
-6.78667	5.6032	-5.21259	-1.55525	-7.3089	3.18196	-5.81796	-0.01694	-6.71934	3.26403	-5.74085	-2.40836
-6.77596	6.11551	-5.20188	-1.74924	-7.29818	3.52531	-5.80724	-0.02139	-6.7087	3.48512	-5.73022	-2.62111
-6.76526	6.63886	-5.19117	-1.92852	-7.28745	3.85028	-5.79651	-0.03195	-6.69806	3.71287	-5.71958	-2.83485
-6.75455	7.16789	-5.18047	-2.09096	-7.27673	4.15323	-5.78578	-0.05028	-6.68743	3.96528	-5.70895	-3.02364
-6.74384	7.67062	-5.16976	-2.26343	-7.266	4.43279	-5.77506	-0.07887	-6.67679	4.28561	-5.69831	-3.19059
-6.73313	8.15173	-5.15905	-2.44879	-7.25527	4.68956	-5.76433	-0.12092	-6.66616	4.68852	-5.68767	-3.34249
-6.72242	8.61441	-5.14834	-2.62566	-7.24455	4.95035	-5.75361	-0.18007	-6.65552	5.15686	-5.67704	-3.48883
-6.71172	9.04676	-5.13763	-2.8007	-7.23382	5.21576	-5.74288	-0.25991	-6.64489	5.68978	-5.6664	-3.64022
-6.70101	9.43413	-5.12693	-2.98229	-7.2231	5.4597	-5.73215	-0.36362	-6.63425	6.27699	-5.65577	-3.83121
-6.6903	9.74709	-5.11622	-3.1792	-7.21237	5.68204	-5.72143	-0.49267	-6.62361	6.89848	-5.64513	-4.06592
-6.67959	9.98026	-5.10551	-3.39867	-7.20164	5.90848	-5.7107	-0.64659	-6.61298	7.52583	-5.6345	-4.31634
-6.66888	10.1159	-5.0948	-3.64504	-7.19092	6.13895	-5.69998	-0.82202	-6.60234	8.12495	-5.62386	-4.57401
-6.65818	10.1378	-5.08409	-3.91813	-7.18019	6.34819	-5.68925	-1.01239	-6.59171	8.65995	-5.61322	-4.8252
-6.64747	10.033	-5.07338	-4.23726	-7.16946	6.53773	-5.67852	-1.20805	-6.58107	9.1461	-5.60259	-5.05216
-6.63676	9.76986	-5.06268	-4.58819	-7.15874	6.73591	-5.6678	-1.39698	-6.57044	9.55192	-5.59195	-5.23532
-6.62605	9.37583	-5.05197	-4.92385	-7.14801	6.94592	-5.65707	-1.56607	-6.5598	9.82674	-5.58132	-5.35608
-6.61534	8.91153	-5.04126	-5.21885	-7.13729	7.14552	-5.64634	-1.70291	-6.54917	9.979	-5.57068	-5.42428
-6.60464	8.36848	-5.03055	-5.44719	-7.12656	7.36257	-5.63562	-1.79767	-6.53853	9.97792	-5.56005	-5.42945
-6.59393	7.72013	-5.01984	-5.58548	-7.11583	7.59719	-5.62489	-1.8449	-6.52789	9.82751	-5.54941	-5.36684
-6.58322	6.99936	-5.00914	-5.62902	-7.10511	7.82072	-5.61417	-1.8732	-6.51726	9.54035	-5.53877	-5.26287
-6.57251	6.27177	-4.99843	-5.56823	-7.09438	8.05332	-5.60344	-1.88588	-6.50662	9.13499	-5.52814	-5.09969
-6.5618	5.58127	-4.98772	-5.42843	-7.08365	8.28637	-5.59271	-1.86086	-6.49599	8.633	-5.5175	-4.86387
-6.5511	4.94692	-4.97701	-5.24301	-7.07293	8.48365	-5.58199	-1.80931	-6.48535	8.03239	-5.50687	-4.57117
-6.54039	4.41018	-4.9663	-4.98765	-7.0622	8.6349	-5.57126	-1.74575	-6.47472	7.3568	-5.49623	-4.23957
-6.52968	4.0077	-4.9556	-4.65782	-7.05148	8.73255	-5.56053	-1.68535	-6.46408	6.65415	-5.4856	-3.88674
-6.51897	3.76798	-4.94489	-4.28079	-7.04075	8.7985	-5.54981	-1.64166	-6.45344	5.94586	-5.47496	-3.5283
-6.50826	3.70924	-4.93418	-3.88649	-7.03002	8.88114	-5.53908	-1.6242	-6.44281	5.25072	-5.46432	-3.17696
-6.49756	3.83768	-4.92347	-3.50295	-7.0193	8.95252	-5.52836	-1.63702	-6.43217	4.58477	-5.45369	-2.84274
-6.48685	4.14651	-4.91276	-3.15263	-7.00857	8.96164	-5.51763	-1.6783	-6.42154	3.93705	-5.44305	-2.55808
-6.47614	4.61625	-4.90206	-2.84951	-6.99784	8.9134	-5.5069	-1.74088	-6.4109	3.32104	-5.43242	-2.32835
-6.46543	5.2154	-4.89135	-2.59812	-6.98712	8.81861	-5.49618	-1.8143	-6.40027	2.7498	-5.42178	-2.13342
-6.45472	5.90267	-4.88064	-2.39456	-6.97639	8.71686	-5.48545	-1.88718	-6.38963	2.2354	-5.41115	-1.97875
-6.44402	6.63022	-4.86993	-2.2285	-6.96567	8.62281	-5.47472	-1.94999	-6.37899	1.7881	-5.40051	-1.8713
-6.43331	7.34757	-4.85922	-2.08653	-6.95494	8.54912	-5.464	-1.99746	-6.36836	1.41617	-5.38987	-1.81845
-6.4226	8.03018	-4.84852	-1.95553	-6.94421	8.50363	-5.45327	-2.05795	-6.35772	1.12584	-5.37924	-1.82608
-6.41189	8.65755	-4.83781	-1.85083	-6.93349	8.46396	-5.44255	-2.13584	-6.34709	0.92174	-5.3686	-1.89665
-6.40118	9.16649	-4.8271	-1.76552	-6.92276	8.45387	-5.43182	-2.21093	-6.33645	0.80782	-5.35797	-2.02686
-6.39048	9.50612	-4.81639	-1.67177	-6.91204	8.46696	-5.42109	-2.29531	-6.32582	0.78785	-5.34733	-2.20676
-6.37977	9.71469	-4.80568	-1.57349	-6.90131	8.46715	-5.41037	-2.40313	-6.31518	0.8661	-5.3367	-2.41953
-6.36906	9.79494	-4.79498	-1.48063	-6.89058	8.44228	-5.39964	-2.54755	-6.30454	1.04734	-5.32606	-2.64273
-6.35835	9.7368	-4.78427	-1.40735	-6.87986	8.40593	-5.38892	-2.73767	-6.29391	1.33643	-5.31542	-2.85047
-6.34764	9.59015	-4.77356	-1.36956	-6.86913	8.34764	-5.37819	-2.97603	-6.28327	1.73638	-5.30479	-3.01688
-6.33693	9.363	-4.76285	-1.38257	-6.8584	8.25894	-5.36746	-3.25735	-6.27264	2.24706	-5.29415	-3.11949
-6.32623	9.06866	-4.75214	-1.4587	-6.84768	8.13492	-5.35674	-3.56861	-6.262	2.86285	-5.28352	-3.14233
-6.31552	8.74766	-4.74144	-1.60545	-6.83695	7.97534	-5.34601	-3.89047	-6.25137	3.57074	-5.27288	-3.12639
-6.30481	8.44031	-4.73073	-1.82411	-6.82623	7.78421	-5.33528	-4.2001	-6.24073	4.34955	-5.26225	-3.06973
-6.2941	8.20689	-4.72002	-2.10943	-6.8155	7.57018	-5.32456	-4.47456	-6.23009	5.16975	-5.25161	-2.92748
-6.28339	8.07352	-4.70931	-2.44965	-6.80477	7.34531	-5.31383	-4.72182	-6.21946	5.99521	-5.24097	-2.71213
-6.27269	8.05366	-4.6986	-2.82766	-6.79405	7.09946	-5.30311	-4.92499	-6.20882	6.78607	-5.23034	-2.44363
-6.26198	8.1472	-4.6879	-3.22258	-6.78332	6.85114	-5.29238	-5.07251	-6.19819	7.52643	-5.2197	-2.14666
-6.25127	8.31642	-4.67719	-3.61168	-6.77259	6.62195	-5.28165	-5.15886	-6.18755	8.17918	-5.20907	-1.84759
-6.24056	8.53843	-4.66648	-3.97272	-6.76187	6.45929	-5.27093	-5.15655	-6.17692	8.6902	-5.19843	-1.57173
-6.22985	8.78385	-4.65577	-4.31015	-6.75114	6.38419	-5.2602	-5.07424	-6.16628	9.0655	-5.1878	-1.34122
-6.21915	9.02048	-4.64506	-4.60607	-6.74042	6.38951	-5.24947	-4.92682	-6.15564	9.34711	-5.17716	-1.17309
-6.20844	9.21737	-4.63435	-4.83363	-6.72969	6.51436	-5.23875	-4.76012	-6.14501	9.53528	-5.16652	-1.07905
-6.19773	9.37241	-4.62365	-4.9956	-6.71896	6.7666	-5.22802	-4.59103	-6.13437	9.58793	-5.15589	-1.06511
-6.18702	9.51344	-4.61294	-5.07497	-6.70824	7.12128	-5.2173	-4.40545	-6.12374	9.496	-5.14525	-1.13151
-6.17631	9.6236	-4.60223	-5.06036	-6.69751	7.57116	-5.20657	-4.21508	-6.1131	9.28298	-5.13462	-1.27335
-6.16561	9.64246	-4.59152	-4.97136	-6.68679	8.10213	-5.19584	-4.02966	-6.10247	8.97859	-5.12398	-1.48068
-6.1549	9.54341	-4.58081	-4.83203	-6.67606	8.69332	-5.18512	-3.85731	-6.09183	8.62878	-5.11335	-1.73951
-6.14419	9.3349	-4.57011	-4.64416	-6.66533	9.31939	-5.17439	-3.70488	-6.08119	8.28024	-5.10271	-2.03235
-6.13348	9.05886	-4.5594	-4.41211	-6.65461	9.97673	-5.16367	-3.6056	-6.07056	7.95346	-5.09207	-2.33968
-6.12277	8.73709	-4.54869	-4.15563	-6.64388	10.6359	-5.15294	-3.56261	-6.05992	7.69076	-5.08144	-2.64188
-6.11207	8.3929	-4.53798	-3.92086	-6.63315	11.2695	-5.14221	-3.54953	-6.04929	7.54255	-5.0708	-2.9213
-6.10136	8.04947	-4.52727	-3.7273	-6.62243	11.9033	-5.13149	-3.56741	-6.03865	7.50263	-5.06017	-3.16475
-6.09065	7.70553	-4.51657	-3.56654	-6.6117	12.492	-5.12076	-3.61769	-6.02802	7.55663	-5.04953	-3.38932
-6.07994	7.38544	-4.50586	-3.45286	-6.60098	12.9723	-5.11003	-3.70181	-6.01738	7.70562	-5.0389	-3.5934
-6.06923	7.12767	-4.49515	-3.3975	-6.59025	13.3406	-5.09931	-3.82049	-6.00674	7.94054	-5.02826	-3.75661
-6.05853	6.98274	-4.48444	-3.40737	-6.57952	13.6267	-5.08858	-3.97244	-5.99611	8.24097	-5.01762	-3.91509
-6.04782	6.97326	-4.47373	-3.48452	-6.5688	13.8639	-5.07786	-4.1792	-5.98547	8.57562	-5.00699	-4.08393
-6.03711	7.09174	-4.46303	-3.62551	-6.55807	14.0826	-5.06713	-4.43063	-5.97484	8.90534	-4.99635	-4.25457
-6.0264	7.33556	-4.45232	-3.82146	-6.54734	14.2568	-5.0564	-4.68447	-5.9642	9.18761	-4.98572	-4.44379
-6.01569	7.70504	-4.44161	-4.05849	-6.53662	14.329	-5.04568	-4.92155	-5.95357	9.40666	-4.97508	-4.66587
-6.00499	8.18881	-4.4309	-4.34317	-6.52589	14.2901	-5.03495	-5.12132	-5.94293	9.55296	-4.96445	-4.9308
-5.99428	8.76108	-4.42019	-4.65213	-6.51517	14.131	-5.02422	-5.26427	-5.93229	9.62719	-4.95381	-5.24279
-5.98357	9.38275	-4.40949	-4.93415	-6.50444	13.8464	-5.0135	-5.33368	-5.92166	9.59321	-4.94318	-5.60003
-5.97286	10.0154	-4.39878	-5.16419	-6.49371	13.5095	-5.00277	-5.34447	-5.91102	9.40695	-4.93254	-5.99536
-5.96215	10.6133	-4.38807	-5.32114	-6.48299	13.1455	-4.99205	-5.31651	-5.90039	9.11535	-4.9219	-6.41725
-5.95144	11.1052	-4.37736	-5.4025	-6.47226	12.7073	-4.98132	-5.22214	-5.88975	8.77868	-4.91127	-6.89988
-5.94074	11.4396	-4.36665	-5.42479	-6.46154	12.1785	-4.97059	-5.04165	-5.87912	8.41414	-4.90063	-7.42295
-5.93003	11.6283	-4.35595	-5.37372	-6.45081	11.5654	-4.95987	-4.79213	-5.86848	8.03951	-4.89	-7.91361
-5.91932	11.6753	-4.34524	-5.23061	-6.44008	10.9087	-4.94914	-4.52613	-5.85784	7.69323	-4.87936	-8.34887
-5.90861	11.5553	-4.33453	-5.03517	-6.42936	10.2326	-4.93842	-4.27486	-5.84721	7.4058	-4.86873	-8.7085
-5.8979	11.2537	-4.32382	-4.82082	-6.41863	9.56654	-4.92769	-4.04494	-5.83657	7.19667	-4.85809	-8.99953
-5.8872	10.7916	-4.31311	-4.58715	-6.4079	8.97967	-4.91696	-3.86814	-5.82594	7.07411	-4.84745	-9.20635
-5.87649	10.2831	-4.30241	-4.34799	-6.39718	8.513	-4.90624	-3.77146	-5.8153	7.03639	-4.83682	-9.31574
-5.86578	9.80276	-4.2917	-4.12919	-6.38645	8.20038	-4.89551	-3.77367	-5.80467	7.07452	-4.82618	-9.34128
-5.85507	9.3759	-4.28099	-3.95356	-6.37573	8.06498	-4.88478	-3.88227	-5.79403	7.22309	-4.81555	-9.25083
-5.84436	9.07007	-4.27028	-3.83841	-6.365	8.09263	-4.87406	-4.09212	-5.78339	7.46316	-4.80491	-9.01944
-5.83366	8.93864	-4.25957	-3.79365	-6.35427	8.28207	-4.86333	-4.38526	-5.77276	7.72557	-4.79428	-8.6567
-5.82295	9.01473	-4.24887	-3.82129	-6.34355	8.62057	-4.85261	-4.73283	-5.76212	7.99197	-4.78364	-8.23157
-5.81224	9.30757	-4.23816	-3.91562	-6.33282	9.08507	-4.84188	-5.09824	-5.75149	8.27244	-4.773	-7.76974
-5.80153	9.80274	-4.22745	-4.06465	-6.32209	9.64415	-4.83115	-5.44152	-5.74085	8.55497	-4.76237	-7.27552
-5.79082	10.4652	-4.21674	-4.27616	-6.31137	10.2617	-4.82043	-5.74972	-5.73022	8.80515	-4.75173	-6.77986
-5.78012	11.2456	-4.20603	-4.52837	-6.30064	10.9246	-4.8097	-5.98811	-5.71958	9.04007	-4.7411	-6.28854
-5.76941	12.0877	-4.19532	-4.77217	-6.28992	11.6198	-4.79897	-6.10476	-5.70895	9.2548	-4.73046	-5.8287
-5.7587	12.9835	-4.18462	-4.98551	-6.27919	12.311	-4.78825	-6.13791	-5.69831	9.4239	-4.71983	-5.4216
-5.74799	13.9039	-4.17391	-5.15094	-6.26846	12.9655	-4.77752	-6.08461	-5.68767	9.55251	-4.70919	-5.08049
-5.73728	14.7536	-4.1632	-5.26974	-6.25774	13.5312	-4.7668	-5.90051	-5.67704	9.70163	-4.69855	-4.81
-5.72658	15.535	-4.15249	-5.36147	-6.24701	13.9899	-4.75607	-5.60556	-5.6664	9.88826	-4.68792	-4.60683
-5.71587	16.2386	-4.14178	-5.41372	-6.23628	14.333	-4.74534	-5.2545	-5.65577	10.1079	-4.67728	-4.46226
-5.70516	16.7927	-4.13108	-5.40803	-6.22556	14.5607	-4.73462	-4.88014	-5.64513	10.3829	-4.66665	-4.36539
-5.69445	17.2117	-4.12037	-5.37075	-6.21483	14.7059	-4.72389	-4.48914	-5.6345	10.7343	-4.65601	-4.33017
-5.68374	17.5195	-4.10966	-5.32171	-6.20411	14.7584	-4.71316	-4.11037	-5.62386	11.1778	-4.64538	-4.34793
-5.67304	17.7208	-4.09895	-5.29629	-6.19338	14.7139	-4.70244	-3.76722	-5.61322	11.696	-4.63474	-4.41269
-5.66233	17.823	-4.08824	-5.31713	-6.18265	14.6484	-4.69171	-3.47611	-5.60259	12.2845	-4.6241	-4.52202
-5.65162	17.8945	-4.07754	-5.37894	-6.17193	14.6375	-4.68099	-3.24657	-5.59195	12.9267	-4.61347	-4.65148
-5.64091	17.9853	-4.06683	-5.49599	-6.1612	14.6528	-4.67026	-3.08212	-5.58132	13.5944	-4.60283	-4.80368
-5.6302	18.0392	-4.05612	-5.67577	-6.15048	14.6606	-4.65953	-2.98216	-5.57068	14.2986	-4.5922	-4.98208
-5.6195	18.044	-4.04541	-5.91767	-6.13975	14.6741	-4.64881	-2.94349	-5.56005	14.9944	-4.58156	-5.18844
-5.60879	17.9982	-4.0347	-6.21255	-6.12902	14.728	-4.63808	-2.98685	-5.54941	15.5876	-4.57093	-5.42182
-5.59808	17.8768	-4.024	-6.55605	-6.1183	14.8253	-4.62736	-3.10505	-5.53877	16.0651	-4.56029	-5.67758
-5.58737	17.6943	-4.01329	-6.92542	-6.10757	14.9379	-4.61663	-3.26305	-5.52814	16.4504	-4.54965	-5.94778
-5.57666	17.5157	-4.00258	-7.2826	-6.09684	15.0828	-4.6059	-3.45066	-5.5175	16.7541	-4.53902	-6.24602
-5.56596	17.3667	-3.99187	-7.62705	-6.08612	15.2737	-4.59518	-3.65688	-5.50687	16.9245	-4.52838	-6.58272
-5.55525	17.1953	-3.98116	-7.96035	-6.07539	15.4961	-4.58445	-3.86957	-5.49623	16.9706	-4.51775	-6.91628
-5.54454	16.9609	-3.97046	-8.23769	-6.06467	15.733	-4.57372	-4.07549	-5.4856	16.9114	-4.50711	-7.20542
-5.53383	16.6624	-3.95975	-8.41993	-6.05394	15.9683	-4.563	-4.26105	-5.47496	16.7248	-4.49648	-7.4387
-5.52312	16.3396	-3.94904	-8.53731	-6.04321	16.1632	-4.55227	-4.41344	-5.46432	16.4432	-4.48584	-7.61067
-5.51241	15.9849	-3.93833	-8.58756	-6.03249	16.3086	-4.54155	-4.54752	-5.45369	16.1254	-4.4752	-7.74754
-5.50171	15.5696	-3.92762	-8.53468	-6.02176	16.4252	-4.53082	-4.65552	-5.44305	15.8269	-4.46457	-7.88076
-5.491	15.1558	-3.91692	-8.39579	-6.01103	16.4876	-4.52009	-4.73448	-5.43242	15.5478	-4.45393	-7.9964
-5.48029	14.7594	-3.90621	-8.1897	-6.00031	16.4751	-4.50937	-4.78626	-5.42178	15.3283	-4.4433	-8.08561
-5.46958	14.3621	-3.8955	-7.92272	-5.98958	16.4215	-4.49864	-4.79339	-5.41115	15.1998	-4.43266	-8.16957
-5.45887	14.045	-3.88479	-7.60003	-5.97886	16.3879	-4.48791	-4.77152	-5.40051	15.1113	-4.42203	-8.29819
-5.44817	13.8132	-3.87408	-7.21468	-5.96813	16.3828	-4.47719	-4.74236	-5.38987	15.0312	-4.41139	-8.52064
-5.43746	13.6195	-3.86338	-6.76218	-5.9574	16.3864	-4.46646	-4.75526	-5.37924	14.9517	-4.40075	-8.83246
-5.42675	13.4738	-3.85267	-6.25526	-5.94668	16.3759	-4.45574	-4.83153	-5.3686	14.8897	-4.39012	-9.22223
-5.41604	13.394	-3.84196	-5.74956	-5.93595	16.328	-4.44501	-4.96093	-5.35797	14.8624	-4.37948	-9.69607
-5.40533	13.39	-3.83125	-5.27948	-5.92523	16.2445	-4.43428	-5.15182	-5.34733	14.861	-4.36885	-10.252
-5.39463	13.4377	-3.82054	-4.83253	-5.9145	16.1512	-4.42356	-5.40519	-5.3367	14.8532	-4.35821	-10.8788
-5.38392	13.5285	-3.80984	-4.42495	-5.90377	16.0957	-4.41283	-5.71502	-5.32606	14.834	-4.34758	-11.5815
-5.37321	13.6593	-3.79913	-4.08864	-5.89305	16.069	-4.40211	-6.06981	-5.31542	14.8278	-4.33694	-12.3321
-5.3625	13.7745	-3.78842	-3.85598	-5.88232	16.0076	-4.39138	-6.45502	-5.30479	14.8385	-4.3263	-13.0731
-5.35179	13.8453	-3.77771	-3.75619	-5.87159	15.8745	-4.38065	-6.85553	-5.29415	14.8496	-4.31567	-13.819
-5.34109	13.8509	-3.767	-3.81111	-5.86087	15.6647	-4.36993	-7.28242	-5.28352	14.8501	-4.30503	-14.5591
-5.33038	13.783	-3.75629	-4.0316	-5.85014	15.4321	-4.3592	-7.74646	-5.27288	14.8821	-4.2944	-15.212
-5.31967	13.671	-3.74559	-4.41502	-5.83942	15.188	-4.34847	-8.23103	-5.26225	14.9874	-4.28376	-15.7517
-5.30896	13.5548	-3.73488	-4.94425	-5.82869	14.9732	-4.33775	-8.69106	-5.25161	15.1777	-4.27313	-16.1856
-5.29825	13.4552	-3.72417	-5.58841	-5.81796	14.8052	-4.32702	-9.07941	-5.24097	15.4549	-4.26249	-16.482
-5.28755	13.3462	-3.71346	-6.30559	-5.80724	14.6266	-4.3163	-9.37492	-5.23034	15.7857	-4.25185	-16.6428
-5.27684	13.2262	-3.70275	-7.04763	-5.79651	14.4796	-4.30557	-9.55737	-5.2197	16.1266	-4.24122	-16.7264
-5.26613	13.1163	-3.69205	-7.76531	-5.78578	14.3788	-4.29484	-9.60894	-5.20907	16.453	-4.23058	-16.7214
-5.25542	13.0324	-3.68134	-8.41388	-5.77506	14.3081	-4.28412	-9.54117	-5.19843	16.7375	-4.21995	-16.6184
-5.24471	12.983	-3.67063	-9.00657	-5.76433	14.2712	-4.27339	-9.34622	-5.1878	16.9777	-4.20931	-16.4579
-5.23401	12.9927	-3.65992	-9.55339	-5.75361	14.2658	-4.26266	-9.04965	-5.17716	17.198	-4.19868	-16.2313
-5.2233	13.0522	-3.64921	-9.98691	-5.74288	14.3336	-4.25194	-8.68659	-5.16652	17.3772	-4.18804	-15.9541
-5.21259	13.1689	-3.63851	-10.2768	-5.73215	14.484	-4.24121	-8.22656	-5.15589	17.499	-4.17741	-15.6406
-5.20188	13.3435	-3.6278	-10.4316	-5.72143	14.6698	-4.23049	-7.70232	-5.14525	17.5541	-4.16677	-15.3286
-5.19117	13.4987	-3.61709	-10.4835	-5.7107	14.8416	-4.21976	-7.15825	-5.13462	17.4943	-4.15613	-15.0295
-5.18047	13.6069	-3.60638	-10.4715	-5.69998	14.9528	-4.20903	-6.62137	-5.12398	17.3308	-4.1455	-14.7048
-5.16976	13.6453	-3.59567	-10.4119	-5.68925	15.0374	-4.19831	-6.14699	-5.11335	17.0858	-4.13486	-14.3674
-5.15905	13.5965	-3.58497	-10.3202	-5.67852	15.0836	-4.18758	-5.78765	-5.10271	16.7645	-4.12423	-14.1051
-5.14834	13.4506	-3.57426	-10.2094	-5.6678	15.0337	-4.17686	-5.58645	-5.09207	16.402	-4.11359	-13.9291
-5.13763	13.1928	-3.56355	-10.1262	-5.65707	14.9097	-4.16613	-5.57128	-5.08144	16.1302	-4.10296	-13.7733
-5.12693	12.8413	-3.55284	-10.0875	-5.64634	14.7614	-4.1554	-5.75191	-5.0708	15.9741	-4.09232	-13.6671
-5.11622	12.4446	-3.54213	-10.0924	-5.63562	14.5633	-4.14468	-6.1187	-5.06017	15.8494	-4.08168	-13.613
-5.10551	12.0301	-3.53143	-10.1602	-5.62489	14.2896	-4.13395	-6.64418	-5.04953	15.7616	-4.07105	-13.5853
-5.0948	11.5656	-3.52072	-10.3057	-5.61417	13.9414	-4.12322	-7.28666	-5.0389	15.7099	-4.06041	-13.6047
-5.08409	11.0579	-3.51001	-10.5133	-5.60344	13.4994	-4.1125	-7.99562	-5.02826	15.711	-4.04978	-13.6639
-5.07338	10.5405	-3.4993	-10.7631	-5.59271	12.999	-4.10177	-8.74291	-5.01762	15.7727	-4.03914	-13.7529
-5.06268	10.022	-3.48859	-11.0556	-5.58199	12.4793	-4.09105	-9.47732	-5.00699	15.8687	-4.02851	-13.8605
-5.05197	9.5091	-3.47789	-11.363	-5.57126	11.9555	-4.08032	-10.155	-4.99635	15.9406	-4.01787	-13.9753
-5.04126	9.04134	-3.46718	-11.6553	-5.56053	11.4423	-4.06959	-10.7442	-4.98572	15.9512	-4.00723	-14.1349
-5.03055	8.62757	-3.45647	-11.9261	-5.54981	10.9284	-4.05887	-11.2274	-4.97508	15.864	-3.9966	-14.302
-5.01984	8.2459	-3.44576	-12.1936	-5.53908	10.4017	-4.04814	-11.6375	-4.96445	15.6482	-3.98596	-14.4395
-5.00914	7.89452	-3.43505	-12.4259	-5.52836	9.87511	-4.03741	-11.9905	-4.95381	15.3299	-3.97533	-14.5362
-4.99843	7.59313	-3.42435	-12.5804	-5.51763	9.38569	-4.02669	-12.2559	-4.94318	14.8711	-3.96469	-14.56
-4.98772	7.35819	-3.41364	-12.6811	-5.5069	8.94295	-4.01596	-12.4051	-4.93254	14.2464	-3.95406	-14.5077
-4.97701	7.15503	-3.40293	-12.732	-5.49618	8.52915	-4.00524	-12.449	-4.9219	13.5174	-3.94342	-14.4294
-4.9663	6.94982	-3.39222	-12.6931	-5.48545	8.17536	-3.99451	-12.3983	-4.91127	12.6849	-3.93278	-14.3527
-4.9556	6.73778	-3.38151	-12.5443	-5.47472	7.88773	-3.98378	-12.2624	-4.90063	11.7369	-3.92215	-14.2328
-4.94489	6.52083	-3.37081	-12.3231	-5.464	7.64873	-3.97306	-12.0746	-4.89	10.746	-3.91151	-14.0784
-4.93418	6.33137	-3.3601	-12.0604	-5.45327	7.49269	-3.96233	-11.8912	-4.87936	9.76639	-3.90088	-13.9032
-4.92347	6.18197	-3.34939	-11.7896	-5.44255	7.42985	-3.95161	-11.6902	-4.86873	8.85402	-3.89024	-13.7256
-4.91276	6.08814	-3.33868	-11.5174	-5.43182	7.4691	-3.94088	-11.427	-4.85809	8.06038	-3.87961	-13.6141
-4.90206	6.06714	-3.32797	-11.2232	-5.42109	7.61587	-3.93015	-11.1637	-4.84745	7.40394	-3.86897	-13.5599
-4.89135	6.11299	-3.31726	-10.9322	-5.41037	7.84501	-3.91943	-10.917	-4.83682	6.91684	-3.85833	-13.5247
-4.88064	6.24407	-3.30656	-10.6649	-5.39964	8.1508	-3.9087	-10.6567	-4.82618	6.61709	-3.8477	-13.5153
-4.86993	6.47752	-3.29585	-10.4346	-5.38892	8.52119	-3.89797	-10.4307	-4.81555	6.50791	-3.83706	-13.5346
-4.85922	6.82622	-3.28514	-10.2218	-5.37819	8.93881	-3.88725	-10.2598	-4.80491	6.57663	-3.82643	-13.6058
-4.84852	7.32087	-3.27443	-9.9891	-5.36746	9.38277	-3.87652	-10.134	-4.79428	6.79684	-3.81579	-13.7229
-4.83781	7.95744	-3.26372	-9.72195	-5.35674	9.83218	-3.8658	-10.0615	-4.78364	7.1302	-3.80516	-13.878
-4.8271	8.69644	-3.25302	-9.42008	-5.34601	10.3176	-3.85507	-10.0551	-4.773	7.53123	-3.79452	-14.0629
-4.81639	9.5147	-3.24231	-9.09909	-5.33528	10.8468	-3.84434	-10.119	-4.76237	7.97557	-3.78388	-14.2952
-4.80568	10.383	-3.2316	-8.75435	-5.32456	11.3549	-3.83362	-10.2258	-4.75173	8.43971	-3.77325	-14.5931
-4.79498	11.2931	-3.22089	-8.38688	-5.31383	11.8326	-3.82289	-10.3453	-4.7411	8.85611	-3.76261	-14.9241
-4.78427	12.2111	-3.21018	-8.00497	-5.30311	12.2778	-3.81216	-10.4865	-4.73046	9.16877	-3.75198	-15.2548
-4.77356	13.0801	-3.19948	-7.61178	-5.29238	12.6921	-3.80144	-10.6867	-4.71983	9.36368	-3.74134	-15.5518
-4.76285	13.922	-3.18877	-7.21705	-5.28165	13.0792	-3.79071	-10.9096	-4.70919	9.49404	-3.73071	-15.8295
-4.75214	14.7625	-3.17806	-6.83594	-5.27093	13.4419	-3.77999	-11.0988	-4.69855	9.60375	-3.72007	-16.0764
-4.74144	15.5308	-3.16735	-6.49875	-5.2602	13.7799	-3.76926	-11.2564	-4.68792	9.67451	-3.70943	-16.254
-4.73073	16.1609	-3.15664	-6.235	-5.24947	14.0645	-3.75853	-11.4168	-4.67728	9.74584	-3.6988	-16.3741
-4.72002	16.6696	-3.14594	-6.08148	-5.23875	14.3159	-3.74781	-11.6161	-4.66665	9.8613	-3.68816	-16.4502
-4.70931	17.056	-3.13523	-6.06601	-5.22802	14.5286	-3.73708	-11.8376	-4.65601	10.0384	-3.67753	-16.4984
-4.6986	17.3364	-3.12452	-6.17991	-5.2173	14.7229	-3.72635	-12.0599	-4.64538	10.3125	-3.66689	-16.514
-4.6879	17.5536	-3.11381	-6.40285	-5.20657	14.9192	-3.71563	-12.2818	-4.63474	10.708	-3.65626	-16.4494
-4.67719	17.6758	-3.1031	-6.71713	-5.19584	15.0639	-3.7049	-12.5459	-4.6241	11.2337	-3.64562	-16.3147
-4.66648	17.6837	-3.0924	-7.09811	-5.18512	15.1823	-3.69418	-12.8344	-4.61347	11.9066	-3.63498	-16.1759
-4.65577	17.6224	-3.08169	-7.5174	-5.17439	15.2782	-3.68345	-13.0717	-4.60283	12.7025	-3.62435	-16.0282
-4.64506	17.5122	-3.07098	-7.94617	-5.16367	15.3085	-3.67272	-13.2315	-4.5922	13.56	-3.61371	-15.8415
-4.63435	17.3477	-3.06027	-8.38304	-5.15294	15.2847	-3.662	-13.3151	-4.58156	14.4597	-3.60308	-15.6344
-4.62365	17.1113	-3.04956	-8.82984	-5.14221	15.2713	-3.65127	-13.3287	-4.57093	15.3563	-3.59244	-15.4474
-4.61294	16.8119	-3.03886	-9.26681	-5.13149	15.2818	-3.64055	-13.2593	-4.56029	16.2314	-3.58181	-15.2907
-4.60223	16.4844	-3.02815	-9.65414	-5.12076	15.2769	-3.62982	-13.1017	-4.54965	17.0477	-3.57117	-15.1689
-4.59152	16.139	-3.01744	-9.97086	-5.11003	15.2918	-3.61909	-12.8583	-4.53902	17.7743	-3.56053	-15.0809
-4.58081	15.7616	-3.00673	-10.2274	-5.09931	15.384	-3.60837	-12.5158	-4.52838	18.4358	-3.5499	-15.0705
-4.57011	15.341	-2.99602	-10.4139	-5.08858	15.5289	-3.59764	-12.0958	-4.51775	18.9624	-3.53926	-15.1268
-4.5594	14.9438	-2.98532	-10.5237	-5.07786	15.697	-3.58691	-11.6261	-4.50711	19.2904	-3.52863	-15.1625
-4.54869	14.589	-2.97461	-10.5872	-5.06713	15.8799	-3.57619	-11.1133	-4.49648	19.4377	-3.51799	-15.1667
-4.53798	14.2714	-2.9639	-10.632	-5.0564	16.0419	-3.56546	-10.6152	-4.48584	19.4046	-3.50736	-15.1567
-4.52727	14.0353	-2.95319	-10.6432	-5.04568	16.1957	-3.55474	-10.1851	-4.4752	19.2224	-3.49672	-15.1521
-4.51657	13.8734	-2.94248	-10.6013	-5.03495	16.328	-3.54401	-9.81784	-4.46457	18.9281	-3.48608	-15.146
-4.50586	13.7881	-2.93178	-10.4855	-5.02422	16.4488	-3.53328	-9.49927	-4.45393	18.4913	-3.47545	-15.1062
-4.49515	13.8013	-2.92107	-10.2783	-5.0135	16.5661	-3.52256	-9.23591	-4.4433	17.9656	-3.46481	-15.0241
-4.48444	13.9273	-2.91036	-9.98174	-5.00277	16.6124	-3.51183	-9.03089	-4.43266	17.4372	-3.45418	-14.9168
-4.47373	14.1465	-2.89965	-9.63192	-4.99205	16.5739	-3.5011	-8.88548	-4.42203	16.8998	-3.44354	-14.754
-4.46303	14.4185	-2.88894	-9.2976	-4.98132	16.4689	-3.49038	-8.82515	-4.41139	16.3519	-3.43291	-14.5098
-4.45232	14.7226	-2.87823	-8.99096	-4.97059	16.2978	-3.47965	-8.87281	-4.40075	15.8941	-3.42227	-14.19
-4.44161	15.0603	-2.86753	-8.69095	-4.95987	16.0434	-3.46893	-9.02167	-4.39012	15.574	-3.41164	-13.9042
-4.4309	15.4205	-2.85682	-8.42883	-4.94914	15.7226	-3.4582	-9.23516	-4.37948	15.3795	-3.401	-13.6642
-4.42019	15.792	-2.84611	-8.23572	-4.93842	15.4081	-3.44747	-9.47306	-4.36885	15.3347	-3.39036	-13.3823
-4.40949	16.1666	-2.8354	-8.12587	-4.92769	15.1003	-3.43675	-9.71819	-4.35821	15.4486	-3.37973	-13.0714
-4.39878	16.5381	-2.82469	-8.11715	-4.91696	14.7752	-3.42602	-9.95194	-4.34758	15.7138	-3.36909	-12.7713
-4.38807	16.8657	-2.81399	-8.21589	-4.90624	14.4602	-3.4153	-10.1554	-4.33694	16.1321	-3.35846	-12.4967
-4.37736	17.0896	-2.80328	-8.41566	-4.89551	14.2301	-3.40457	-10.3103	-4.3263	16.6921	-3.34782	-12.2355
-4.36665	17.2191	-2.79257	-8.69838	-4.88478	14.1022	-3.39384	-10.4507	-4.31567	17.3477	-3.33719	-11.9972
-4.35595	17.282	-2.78186	-9.03716	-4.87406	14.0587	-3.38312	-10.5867	-4.30503	18.0486	-3.32655	-11.8125
-4.34524	17.2844	-2.77115	-9.42478	-4.86333	14.0966	-3.37239	-10.6566	-4.2944	18.7239	-3.31591	-11.7297
-4.33453	17.2331	-2.76045	-9.85171	-4.85261	14.1809	-3.36166	-10.6312	-4.28376	19.3125	-3.30528	-11.7142
-4.32382	17.1469	-2.74974	-10.2841	-4.84188	14.2969	-3.35094	-10.5664	-4.27313	19.865	-3.29464	-11.6997
-4.31311	17.0431	-2.73903	-10.6679	-4.83115	14.4289	-3.34021	-10.4751	-4.26249	20.3915	-3.28401	-11.6664
-4.30241	16.912	-2.72832	-10.9805	-4.82043	14.6358	-3.32949	-10.3242	-4.25185	20.8581	-3.27337	-11.6189
-4.2917	16.7433	-2.71761	-11.2204	-4.8097	14.8997	-3.31876	-10.1596	-4.24122	21.2356	-3.26274	-11.5386
-4.28099	16.5276	-2.70691	-11.3567	-4.79897	15.1278	-3.30803	-10.0019	-4.23058	21.4745	-3.2521	-11.4094
-4.27028	16.2468	-2.6962	-11.3906	-4.78825	15.3558	-3.29731	-9.84309	-4.21995	21.5794	-3.24146	-11.2212
-4.25957	15.9359	-2.68549	-11.3412	-4.77752	15.5972	-3.28658	-9.69642	-4.20931	21.6064	-3.23083	-10.9477
-4.24887	15.6561	-2.67478	-11.2187	-4.7668	15.7913	-3.27585	-9.57115	-4.19868	21.5843	-3.22019	-10.6468
-4.23816	15.4056	-2.66407	-11.0593	-4.75607	15.9059	-3.26513	-9.52091	-4.18804	21.4885	-3.20956	-10.3361
-4.22745	15.1554	-2.65337	-10.8625	-4.74534	15.9383	-3.2544	-9.54297	-4.17741	21.3146	-3.19892	-10.0394
-4.21674	14.9017	-2.64266	-10.6164	-4.73462	15.9156	-3.24368	-9.5799	-4.16677	21.0811	-3.18829	-9.7836
-4.20603	14.6421	-2.63195	-10.3367	-4.72389	15.8785	-3.23295	-9.62456	-4.15613	20.757	-3.17765	-9.54735
-4.19532	14.4251	-2.62124	-10.0431	-4.71316	15.8416	-3.22222	-9.69695	-4.1455	20.3157	-3.16701	-9.35631
-4.18462	14.2955	-2.61053	-9.78241	-4.70244	15.7686	-3.2115	-9.79404	-4.13486	19.7867	-3.15638	-9.23075
-4.17391	14.219	-2.59983	-9.57641	-4.69171	15.65	-3.20077	-9.91377	-4.12423	19.1828	-3.14574	-9.18143
-4.1632	14.1575	-2.58912	-9.41985	-4.68099	15.493	-3.19005	-10.0787	-4.11359	18.5019	-3.13511	-9.20732
-4.15249	14.1329	-2.57841	-9.34054	-4.67026	15.3095	-3.17932	-10.2599	-4.10296	17.7998	-3.12447	-9.2955
-4.14178	14.1418	-2.5677	-9.34799	-4.65953	15.1396	-3.16859	-10.4275	-4.09232	17.1389	-3.11384	-9.42176
-4.13108	14.1564	-2.55699	-9.41961	-4.64881	14.9992	-3.15787	-10.5778	-4.08168	16.5357	-3.1032	-9.603
-4.12037	14.1995	-2.54629	-9.55074	-4.63808	14.877	-3.14714	-10.7091	-4.07105	16.0073	-3.09256	-9.80094
-4.10966	14.3192	-2.53558	-9.73107	-4.62736	14.76	-3.13641	-10.8468	-4.06041	15.5704	-3.08193	-9.95218
-4.09895	14.4884	-2.52487	-9.94611	-4.61663	14.682	-3.12569	-11.0161	-4.04978	15.2872	-3.07129	-10.023
-4.08824	14.6792	-2.51416	-10.2032	-4.6059	14.6715	-3.11496	-11.2164	-4.03914	15.2112	-3.06066	-9.96623
-4.07754	14.8895	-2.50345	-10.508	-4.59518	14.7236	-3.10424	-11.4203	-4.02851	15.3334	-3.05002	-9.7982
-4.06683	15.1059	-2.49275	-10.8277	-4.58445	14.8014	-3.09351	-11.6252	-4.01787	15.6308	-3.03939	-9.54953
-4.05612	15.3642	-2.48204	-11.1425	-4.57372	14.8636	-3.08278	-11.828	-4.00723	16.0929	-3.02875	-9.23705
-4.04541	15.6481	-2.47133	-11.4234	-4.563	14.8952	-3.07206	-12.0001	-3.9966	16.699	-3.01811	-8.86162
-4.0347	15.9139	-2.46062	-11.6582	-4.55227	14.9088	-3.06133	-12.163	-3.98596	17.4448	-3.00748	-8.43137
-4.024	16.1533	-2.44991	-11.8391	-4.54155	14.9449	-3.0506	-12.3112	-3.97533	18.3429	-2.99684	-8.00822
-4.01329	16.4295	-2.4392	-11.9505	-4.53082	14.9948	-3.03988	-12.437	-3.96469	19.3513	-2.98621	-7.62934
-4.00258	16.7268	-2.4285	-11.9933	-4.52009	15.0015	-3.02915	-12.5322	-3.95406	20.3772	-2.97557	-7.30316
-3.99187	16.9762	-2.41779	-11.9717	-4.50937	14.9625	-3.01843	-12.5886	-3.94342	21.3809	-2.96494	-7.05662
-3.98116	17.1581	-2.40708	-11.9413	-4.49864	14.9049	-3.0077	-12.5999	-3.93278	22.3542	-2.9543	-6.90829
-3.97046	17.2336	-2.39637	-11.9072	-4.48791	14.8089	-2.99697	-12.5873	-3.92215	23.247	-2.94366	-6.86671
-3.95975	17.244	-2.38566	-11.8246	-4.47719	14.6569	-2.98625	-12.549	-3.91151	24.0875	-2.93303	-6.95449
-3.94904	17.2237	-2.37496	-11.6891	-4.46646	14.484	-2.97552	-12.4612	-3.90088	24.8811	-2.92239	-7.15739
-3.93833	17.1371	-2.36425	-11.5256	-4.45574	14.3249	-2.96479	-12.3282	-3.89024	25.5819	-2.91176	-7.42783
-3.92762	16.9546	-2.35354	-11.3628	-4.44501	14.1627	-2.95407	-12.1586	-3.87961	26.1421	-2.90112	-7.73722
-3.91692	16.7271	-2.34283	-11.2541	-4.43428	14.0036	-2.94334	-11.9636	-3.86897	26.4911	-2.89049	-8.05588
-3.90621	16.4743	-2.33212	-11.2004	-4.42356	13.8772	-2.93262	-11.7317	-3.85833	26.6382	-2.87985	-8.38075
-3.8955	16.1943	-2.32142	-11.1611	-4.41283	13.7865	-2.92189	-11.4784	-3.8477	26.6239	-2.86921	-8.68789
-3.88479	15.9358	-2.31071	-11.1423	-4.40211	13.7085	-2.91116	-11.2698	-3.83706	26.4465	-2.85858	-8.9588
-3.87408	15.6977	-2.3	-11.1595	-4.39138	13.6217	-2.90044	-11.1421	-3.82643	26.1357	-2.84794	-9.20574
-3.86338	15.4772	-2.28929	-11.2237	-4.38065	13.5576	-2.88971	-11.0494	-3.81579	25.7047	-2.83731	-9.39812
-3.85267	15.3176	-2.27858	-11.3162	-4.36993	13.5249	-2.87899	-10.9661	-3.80516	25.1508	-2.82667	-9.53642
-3.84196	15.2801	-2.26788	-11.4267	-4.3592	13.532	-2.86826	-10.889	-3.79452	24.4801	-2.81604	-9.62651
-3.83125	15.3416	-2.25717	-11.5662	-4.34847	13.6105	-2.85753	-10.8138	-3.78388	23.7094	-2.8054	-9.65433
-3.82054	15.4451	-2.24646	-11.7301	-4.33775	13.7621	-2.84681	-10.7601	-3.77325	22.9357	-2.79476	-9.65773
-3.80984	15.5768	-2.23575	-11.8871	-4.32702	13.9573	-2.83608	-10.7458	-3.76261	22.1833	-2.78413	-9.65016
-3.79913	15.7437	-2.22504	-11.9942	-4.3163	14.162	-2.82535	-10.7365	-3.75198	21.473	-2.77349	-9.6188
-3.78842	15.9252	-2.21434	-12.0259	-4.30557	14.389	-2.81463	-10.6994	-3.74134	20.8442	-2.76286	-9.59778
-3.77771	16.1228	-2.20363	-11.9997	-4.29484	14.6241	-2.8039	-10.6571	-3.73071	20.3034	-2.75222	-9.59246
-3.767	16.3366	-2.19292	-11.9389	-4.28412	14.8522	-2.79318	-10.6368	-3.72007	19.9194	-2.74159	-9.60355
-3.75629	16.4925	-2.18221	-11.8443	-4.27339	15.0594	-2.78245	-10.6189	-3.70943	19.7465	-2.73095	-9.62748
-3.74559	16.5707	-2.1715	-11.6938	-4.26266	15.236	-2.77172	-10.6127	-3.6988	19.7249	-2.72031	-9.65739
-3.73488	16.5829	-2.1608	-11.4804	-4.25194	15.4017	-2.761	-10.6284	-3.68816	19.7838	-2.70968	-9.68482
-3.72417	16.5245	-2.15009	-11.2241	-4.24121	15.5793	-2.75027	-10.675	-3.67753	19.8968	-2.69904	-9.67725
-3.71346	16.3733	-2.13938	-10.9334	-4.23049	15.7434	-2.73954	-10.7577	-3.66689	20.0387	-2.68841	-9.63094
-3.70275	16.1408	-2.12867	-10.6153	-4.21976	15.8696	-2.72882	-10.8513	-3.65626	20.2599	-2.67777	-9.57194
-3.69205	15.8699	-2.11796	-10.2879	-4.20903	15.9837	-2.71809	-10.9505	-3.64562	20.5623	-2.66714	-9.50668
-3.68134	15.6067	-2.10726	-9.94118	-4.19831	16.0602	-2.70737	-11.0584	-3.63498	20.8506	-2.6565	-9.46929
-3.67063	15.3478	-2.09655	-9.55185	-4.18758	16.0725	-2.69664	-11.1728	-3.62435	21.1075	-2.64587	-9.47057
-3.65992	15.0644	-2.08584	-9.12348	-4.17686	16.0179	-2.68591	-11.2882	-3.61371	21.3931	-2.63523	-9.47159
-3.64921	14.7776	-2.07513	-8.68749	-4.16613	15.92	-2.67519	-11.3722	-3.60308	21.67	-2.62459	-9.50654
-3.63851	14.5329	-2.06442	-8.25304	-4.1554	15.8012	-2.66446	-11.4064	-3.59244	21.8526	-2.61396	-9.58158
-3.6278	14.3715	-2.05372	-7.84362	-4.14468	15.6594	-2.65374	-11.4014	-3.58181	21.957	-2.60332	-9.67335
-3.61709	14.2782	-2.04301	-7.48329	-4.13395	15.5173	-2.64301	-11.3461	-3.57117	22.0033	-2.59269	-9.77882
-3.60638	14.2551	-2.0323	-7.1463	-4.12322	15.3731	-2.63228	-11.2092	-3.56053	21.965	-2.58205	-9.89113
-3.59567	14.3215	-2.02159	-6.83172	-4.1125	15.1771	-2.62156	-10.966	-3.5499	21.8679	-2.57142	-10.0017
-3.58497	14.44	-2.01088	-6.55103	-4.10177	14.9098	-2.61083	-10.625	-3.53926	21.7173	-2.56078	-10.102
-3.57426	14.5925	-2.00017	-6.3143	-4.09105	14.6069	-2.6001	-10.2518	-3.52863	21.5687	-2.55014	-10.2573
-3.56355	14.7585	-1.98947	-6.12832	-4.08032	14.2828	-2.58938	-9.86378	-3.51799	21.4293	-2.53951	-10.4573
-3.55284	14.8949	-1.97876	-6.00855	-4.06959	13.9523	-2.57865	-9.4291	-3.50736	21.2092	-2.52887	-10.6407
-3.54213	14.9875	-1.96805	-5.96573	-4.05887	13.629	-2.56793	-8.96976	-3.49672	20.9681	-2.51824	-10.7976
-3.53143	15.1022	-1.95734	-5.98115	-4.04814	13.3246	-2.5572	-8.5362	-3.48608	20.7185	-2.5076	-10.8972
-3.52072	15.2352	-1.94663	-6.03451	-4.03741	13.0718	-2.54647	-8.17806	-3.47545	20.422	-2.49697	-10.9372
-3.51001	15.3611	-1.93593	-6.11904	-4.02669	12.875	-2.53575	-7.89088	-3.46481	20.1123	-2.48633	-10.9427
-3.4993	15.4826	-1.92522	-6.24309	-4.01596	12.7104	-2.52502	-7.66647	-3.45418	19.8415	-2.47569	-10.9155
-3.48859	15.5587	-1.91451	-6.42902	-4.00524	12.5534	-2.51429	-7.5186	-3.44354	19.6049	-2.46506	-10.8328
-3.47789	15.6258	-1.9038	-6.67306	-3.99451	12.4076	-2.50357	-7.45631	-3.43291	19.3427	-2.45442	-10.7232
-3.46718	15.6972	-1.89309	-6.94468	-3.98378	12.3283	-2.49284	-7.48244	-3.42227	19.0194	-2.44379	-10.6166
-3.45647	15.7833	-1.88239	-7.2252	-3.97306	12.3193	-2.48212	-7.61806	-3.41164	18.6543	-2.43315	-10.5187
-3.44576	15.9132	-1.87168	-7.50811	-3.96233	12.3321	-2.47139	-7.84937	-3.401	18.2749	-2.42252	-10.4119
-3.43505	16.0829	-1.86097	-7.78703	-3.95161	12.3802	-2.46066	-8.12884	-3.39036	17.9168	-2.41188	-10.306
-3.42435	16.2561	-1.85026	-8.0565	-3.94088	12.4992	-2.44994	-8.42982	-3.37973	17.5972	-2.40124	-10.2135
-3.41364	16.3923	-1.83955	-8.33741	-3.93015	12.6703	-2.43921	-8.72407	-3.36909	17.3136	-2.39061	-10.1244
-3.40293	16.4765	-1.82885	-8.62761	-3.91943	12.8454	-2.42849	-9.03415	-3.35846	17.0905	-2.37997	-10.0538
-3.39222	16.5459	-1.81814	-8.91517	-3.9087	13.0369	-2.41776	-9.33268	-3.34782	16.9283	-2.36934	-10.0401
-3.38151	16.6393	-1.80743	-9.24092	-3.89797	13.2309	-2.40703	-9.54522	-3.33719	16.8246	-2.3587	-10.0919
-3.37081	16.6974	-1.79672	-9.60876	-3.88725	13.4129	-2.39631	-9.68186	-3.32655	16.7972	-2.34807	-10.2096
-3.3601	16.6887	-1.78601	-9.99703	-3.87652	13.5706	-2.38558	-9.73846	-3.31591	16.8792	-2.33743	-10.3862
-3.34939	16.6366	-1.77531	-10.3949	-3.8658	13.6951	-2.37485	-9.6973	-3.30528	17.0689	-2.32679	-10.5837
-3.33868	16.5435	-1.7646	-10.7898	-3.85507	13.8064	-2.36413	-9.60204	-3.29464	17.3527	-2.31616	-10.809
-3.32797	16.3902	-1.75389	-11.1783	-3.84434	13.9031	-2.3534	-9.52889	-3.28401	17.7317	-2.30552	-11.0424
-3.31726	16.1618	-1.74318	-11.5532	-3.83362	13.9609	-2.34268	-9.47914	-3.27337	18.162	-2.29489	-11.2402
-3.30656	15.8726	-1.73247	-11.903	-3.82289	14.0083	-2.33195	-9.42698	-3.26274	18.6209	-2.28425	-11.4118
-3.29585	15.5895	-1.72177	-12.2628	-3.81216	14.0482	-2.32122	-9.39508	-3.2521	19.0844	-2.27362	-11.5717
-3.28514	15.354	-1.71106	-12.6374	-3.80144	14.0323	-2.3105	-9.4026	-3.24146	19.4839	-2.26298	-11.7152
-3.27443	15.1548	-1.70035	-12.9528	-3.79071	13.962	-2.29977	-9.46217	-3.23083	19.8172	-2.25234	-11.8181
-3.26372	15.0013	-1.68964	-13.1772	-3.77999	13.839	-2.28904	-9.57928	-3.22019	20.0664	-2.24171	-11.8878
-3.25302	14.8757	-1.67893	-13.3124	-3.76926	13.7133	-2.27832	-9.77691	-3.20956	20.1974	-2.23107	-11.9372
-3.24231	14.7591	-1.66823	-13.3827	-3.75853	13.6063	-2.26759	-10.0451	-3.19892	20.2093	-2.22044	-11.983
-3.2316	14.6804	-1.65752	-13.397	-3.74781	13.4607	-2.25687	-10.3679	-3.18829	20.1812	-2.2098	-12.0424
-3.22089	14.643	-1.64681	-13.3357	-3.73708	13.2698	-2.24614	-10.7258	-3.17765	20.1205	-2.19917	-12.1307
-3.21018	14.6349	-1.6361	-13.2248	-3.72635	13.0309	-2.23541	-11.0992	-3.16701	19.9374	-2.18853	-12.2574
-3.19948	14.679	-1.62539	-13.1442	-3.71563	12.7233	-2.22469	-11.4954	-3.15638	19.645	-2.17789	-12.4005
-3.18877	14.771	-1.61469	-13.109	-3.7049	12.4074	-2.21396	-11.8726	-3.14574	19.2863	-2.16726	-12.5802
-3.17806	14.9038	-1.60398	-13.1033	-3.69418	12.1219	-2.20323	-12.194	-3.13511	18.9543	-2.15662	-12.7841
-3.16735	15.0803	-1.59327	-13.1413	-3.68345	11.8297	-2.19251	-12.4793	-3.12447	18.64	-2.14599	-12.9925
-3.15664	15.2645	-1.58256	-13.2172	-3.67272	11.5181	-2.18178	-12.728	-3.11384	18.2819	-2.13535	-13.2059
-3.14594	15.4444	-1.57185	-13.3418	-3.662	11.2232	-2.17106	-12.943	-3.1032	17.916	-2.12472	-13.3735
-3.13523	15.6305	-1.56114	-13.5178	-3.65127	10.9521	-2.16033	-13.1547	-3.09256	17.5778	-2.11408	-13.4485
-3.12452	15.7942	-1.55044	-13.7284	-3.64055	10.6815	-2.1496	-13.3435	-3.08193	17.2524	-2.10344	-13.4412
-3.11381	15.9048	-1.53973	-13.9523	-3.62982	10.4088	-2.13888	-13.5152	-3.07129	16.9481	-2.09281	-13.3471
-3.1031	15.9317	-1.52902	-14.1914	-3.61909	10.1533	-2.12815	-13.6997	-3.06066	16.6965	-2.08217	-13.2195
-3.0924	15.8721	-1.51831	-14.4236	-3.60837	9.93156	-2.11743	-13.8728	-3.05002	16.5022	-2.07154	-13.0915
-3.08169	15.7152	-1.5076	-14.6166	-3.59764	9.70929	-2.1067	-14.0328	-3.03939	16.3419	-2.0609	-12.9002
-3.07098	15.4817	-1.4969	-14.7564	-3.58691	9.45521	-2.09597	-14.1743	-3.02875	16.2149	-2.05027	-12.6357
-3.06027	15.2111	-1.48619	-14.8227	-3.57619	9.19482	-2.08525	-14.2641	-3.01811	16.1417	-2.03963	-12.3164
-3.04956	14.8752	-1.47548	-14.8146	-3.56546	8.96013	-2.07452	-14.3186	-3.00748	16.1024	-2.02899	-11.9638
-3.03886	14.479	-1.46477	-14.7615	-3.55474	8.73805	-2.06379	-14.3524	-2.99684	16.0743	-2.01836	-11.6233
-3.02815	14.0362	-1.45406	-14.6582	-3.54401	8.54339	-2.05307	-14.3531	-2.98621	16.0332	-2.00772	-11.3135
-3.01744	13.58	-1.44336	-14.476	-3.53328	8.39224	-2.04234	-14.2841	-2.97557	15.9565	-1.99709	-11.0498
-3.00673	13.1479	-1.43265	-14.2745	-3.52256	8.27372	-2.03162	-14.1378	-2.96494	15.8848	-1.98645	-10.868
-2.99602	12.776	-1.42194	-14.0619	-3.51183	8.19888	-2.02089	-13.9378	-2.9543	15.8347	-1.97582	-10.7512
-2.98532	12.4947	-1.41123	-13.8186	-3.5011	8.17423	-2.01016	-13.6879	-2.94366	15.7728	-1.96518	-10.6806
-2.97461	12.3002	-1.40052	-13.5491	-3.49038	8.20086	-1.99944	-13.373	-2.93303	15.6678	-1.95454	-10.6864
-2.9639	12.226	-1.38982	-13.2336	-3.47965	8.29895	-1.98871	-12.9854	-2.92239	15.5187	-1.94391	-10.7952
-2.95319	12.2674	-1.37911	-12.9282	-3.46893	8.45812	-1.97798	-12.5995	-2.91176	15.3539	-1.93327	-10.98
-2.94248	12.4062	-1.3684	-12.6392	-3.4582	8.63895	-1.96726	-12.2404	-2.90112	15.1577	-1.92264	-11.2088
-2.93178	12.6127	-1.35769	-12.3237	-3.44747	8.85069	-1.95653	-11.8819	-2.89049	14.9182	-1.912	-11.4711
-2.92107	12.8262	-1.34698	-12.028	-3.43675	9.10146	-1.94581	-11.5705	-2.87985	14.7013	-1.90137	-11.7537
-2.91036	13.0097	-1.33628	-11.7741	-3.42602	9.34767	-1.93508	-11.3233	-2.86921	14.5235	-1.89073	-12.0427
-2.89965	13.1429	-1.32557	-11.5342	-3.4153	9.57071	-1.92435	-11.1496	-2.85858	14.3737	-1.88009	-12.3725
-2.88894	13.2846	-1.31486	-11.3187	-3.40457	9.75231	-1.91363	-11.0496	-2.84794	14.2861	-1.86946	-12.7268
-2.87823	13.3988	-1.30415	-11.1385	-3.39384	9.85138	-1.9029	-10.9914	-2.83731	14.2393	-1.85882	-13.0886
-2.86753	13.3826	-1.29344	-11.0158	-3.38312	9.85666	-1.89218	-10.9619	-2.82667	14.2073	-1.84819	-13.442
-2.85682	13.2554	-1.28274	-10.9691	-3.37239	9.76388	-1.88145	-10.9704	-2.81604	14.1859	-1.83755	-13.725
-2.84611	13.0239	-1.27203	-10.9752	-3.36166	9.60147	-1.87072	-10.9989	-2.8054	14.217	-1.82692	-13.9557
-2.8354	12.7043	-1.26132	-11.0427	-3.35094	9.4051	-1.86	-11.0048	-2.79476	14.2894	-1.81628	-14.1574
-2.82469	12.331	-1.25061	-11.163	-3.34021	9.21566	-1.84927	-11.0481	-2.78413	14.3412	-1.80565	-14.3059
-2.81399	11.9281	-1.2399	-11.311	-3.32949	9.02781	-1.83854	-11.1133	-2.77349	14.3861	-1.79501	-14.3804
-2.80328	11.5181	-1.2292	-11.4718	-3.31876	8.81568	-1.82782	-11.1107	-2.76286	14.441	-1.78437	-14.4116
-2.79257	11.0958	-1.21849	-11.6314	-3.30803	8.6083	-1.81709	-11.033	-2.75222	14.5012	-1.77374	-14.4311
-2.78186	10.6645	-1.20778	-11.8024	-3.29731	8.43718	-1.80637	-10.8818	-2.74159	14.5652	-1.7631	-14.4429
-2.77115	10.261	-1.19707	-11.9629	-3.28658	8.33164	-1.79564	-10.6908	-2.73095	14.6101	-1.75247	-14.4479
-2.76045	9.8921	-1.18636	-12.1078	-3.27585	8.33837	-1.78491	-10.499	-2.72031	14.6415	-1.74183	-14.4195
-2.74974	9.55944	-1.17565	-12.2728	-3.26513	8.46607	-1.77419	-10.2971	-2.70968	14.6675	-1.7312	-14.3545
-2.73903	9.25978	-1.16495	-12.4333	-3.2544	8.68403	-1.76346	-10.1028	-2.69904	14.6979	-1.72056	-14.2506
-2.72832	8.96217	-1.15424	-12.5662	-3.24368	8.9729	-1.75273	-9.93453	-2.68841	14.7415	-1.70992	-14.083
-2.71761	8.68406	-1.14353	-12.686	-3.23295	9.30282	-1.74201	-9.81105	-2.67777	14.8056	-1.69929	-13.8566
-2.70691	8.41807	-1.13282	-12.7937	-3.22222	9.63689	-1.73128	-9.74951	-2.66714	14.9183	-1.68865	-13.6294
-2.6962	8.15733	-1.12211	-12.8862	-3.2115	9.9842	-1.72056	-9.73949	-2.6565	15.0543	-1.67802	-13.4603
-2.68549	7.89701	-1.11141	-12.9565	-3.20077	10.303	-1.70983	-9.79199	-2.64587	15.1856	-1.66738	-13.3064
-2.67478	7.61161	-1.1007	-12.982	-3.19005	10.5302	-1.6991	-9.93782	-2.63523	15.3559	-1.65675	-13.1241
-2.66407	7.30602	-1.08999	-12.9399	-3.17932	10.6373	-1.68838	-10.1739	-2.62459	15.5812	-1.64611	-12.9216
-2.65337	7.016	-1.07928	-12.8336	-3.16859	10.5856	-1.67765	-10.4873	-2.61396	15.8005	-1.63547	-12.7337
-2.64266	6.78052	-1.06857	-12.7195	-3.15787	10.4279	-1.66693	-10.8557	-2.60332	15.9774	-1.62484	-12.5699
-2.63195	6.59074	-1.05787	-12.605	-3.14714	10.1814	-1.6562	-11.2252	-2.59269	16.1282	-1.6142	-12.4373
-2.62124	6.43873	-1.04716	-12.4254	-3.13641	9.85013	-1.64547	-11.5655	-2.58205	16.2473	-1.60357	-12.3403
-2.61053	6.3422	-1.03645	-12.1707	-3.12569	9.49719	-1.63475	-11.8488	-2.57142	16.357	-1.59293	-12.2809
-2.59983	6.31885	-1.02574	-11.8626	-3.11496	9.13968	-1.62402	-12.1025	-2.56078	16.4803	-1.5823	-12.2588
-2.58912	6.3831	-1.01503	-11.5158	-3.10424	8.79476	-1.61329	-12.3329	-2.55014	16.591	-1.57166	-12.2734
-2.57841	6.56849	-1.00433	-11.1357	-3.09351	8.50039	-1.60257	-12.5006	-2.53951	16.6634	-1.56102	-12.3246
-2.5677	6.87592	-0.99362	-10.7413	-3.08278	8.2858	-1.59184	-12.5733	-2.52887	16.6746	-1.55039	-12.4137
-2.55699	7.27279	-0.98291	-10.3632	-3.07206	8.16734	-1.58112	-12.5529	-2.51824	16.6544	-1.53975	-12.5679
-2.54629	7.7442	-0.9722	-10.0169	-3.06133	8.16993	-1.57039	-12.4494	-2.5076	16.6321	-1.52912	-12.7644
-2.53558	8.27021	-0.96149	-9.71341	-3.0506	8.2762	-1.55966	-12.2792	-2.49697	16.6346	-1.51848	-12.9798
-2.52487	8.82797	-0.95079	-9.45979	-3.03988	8.42855	-1.54894	-12.0614	-2.48633	16.6343	-1.50785	-13.2392
-2.51416	9.41743	-0.94008	-9.25878	-3.02915	8.58548	-1.53821	-11.7912	-2.47569	16.5764	-1.49721	-13.5628
-2.50345	10.0245	-0.92937	-9.10966	-3.01843	8.7036	-1.52748	-11.5378	-2.46506	16.456	-1.48657	-13.9137
-2.49275	10.6338	-0.91866	-8.99655	-3.0077	8.74449	-1.51676	-11.3153	-2.45442	16.2956	-1.47594	-14.248
-2.48204	11.2048	-0.90795	-8.9038	-2.99697	8.72945	-1.50603	-11.0825	-2.44379	16.1438	-1.4653	-14.566
-2.47133	11.6733	-0.89725	-8.83111	-2.98625	8.66602	-1.49531	-10.8474	-2.43315	15.9761	-1.45467	-14.8637
-2.46062	12.042	-0.88654	-8.78185	-2.97552	8.52383	-1.48458	-10.6422	-2.42252	15.7689	-1.44403	-15.0862
-2.44991	12.2934	-0.87583	-8.79976	-2.96479	8.28615	-1.47385	-10.4743	-2.41188	15.5508	-1.4334	-15.182
-2.4392	12.4153	-0.86512	-8.9033	-2.95407	7.95033	-1.46313	-10.3499	-2.40124	15.3275	-1.42276	-15.1824
-2.4285	12.4014	-0.85441	-9.08341	-2.94334	7.57414	-1.4524	-10.2982	-2.39061	15.0809	-1.41212	-15.0804
-2.41779	12.2641	-0.84371	-9.3271	-2.93262	7.19483	-1.44167	-10.2952	-2.37997	14.7942	-1.40149	-14.881
-2.40708	12.0469	-0.833	-9.6046	-2.92189	6.82307	-1.43095	-10.3139	-2.36934	14.5244	-1.39085	-14.6484
-2.39637	11.7253	-0.82229	-9.90807	-2.91116	6.48801	-1.42022	-10.3754	-2.3587	14.2767	-1.38022	-14.3557
-2.38566	11.2834	-0.81158	-10.2259	-2.90044	6.21023	-1.4095	-10.4725	-2.34807	14.0051	-1.36958	-13.9832
-2.37496	10.7783	-0.80087	-10.5426	-2.88971	6.00015	-1.39877	-10.5704	-2.33743	13.7125	-1.35895	-13.5665
-2.36425	10.252	-0.79017	-10.8525	-2.87899	5.85898	-1.38804	-10.6601	-2.32679	13.4282	-1.34831	-13.1672
-2.35354	9.75245	-0.77946	-11.1727	-2.86826	5.78224	-1.37732	-10.7348	-2.31616	13.2065	-1.33767	-12.8165
-2.34283	9.35356	-0.76875	-11.4811	-2.85753	5.76263	-1.36659	-10.8409	-2.30552	13.0278	-1.32704	-12.5355
-2.33212	9.07537	-0.75804	-11.7211	-2.84681	5.84338	-1.35587	-10.9757	-2.29489	12.8492	-1.3164	-12.3331
-2.32142	8.9291	-0.74733	-11.8936	-2.83608	6.01798	-1.34514	-11.1375	-2.28425	12.705	-1.30577	-12.1817
-2.31071	8.93859	-0.73662	-12.0217	-2.82535	6.23188	-1.33441	-11.3238	-2.27362	12.6306	-1.29513	-12.0705
-2.3	9.11274	-0.72592	-12.1	-2.81463	6.48485	-1.32369	-11.4816	-2.26298	12.6111	-1.2845	-12.0083
-2.28929	9.44289	-0.71521	-12.1309	-2.8039	6.78015	-1.31296	-11.6113	-2.25234	12.6278	-1.27386	-12.0018
-2.27858	9.9032	-0.7045	-12.1474	-2.79318	7.14576	-1.30223	-11.7151	-2.24171	12.7055	-1.26322	-12.0331
-2.26788	10.4532	-0.69379	-12.172	-2.78245	7.57902	-1.29151	-11.8089	-2.23107	12.8365	-1.25259	-12.0629
-2.25717	11.0421	-0.68308	-12.2007	-2.77172	8.04424	-1.28078	-11.9319	-2.22044	13.0037	-1.24195	-12.084
-2.24646	11.6396	-0.67238	-12.239	-2.761	8.5227	-1.27006	-12.0681	-2.2098	13.1807	-1.23132	-12.098
-2.23575	12.24	-0.66167	-12.3004	-2.75027	8.98948	-1.25933	-12.1739	-2.19917	13.3113	-1.22068	-12.1136
-2.22504	12.7673	-0.65096	-12.4167	-2.73954	9.41617	-1.2486	-12.2699	-2.18853	13.3874	-1.21005	-12.145
-2.21434	13.1324	-0.64025	-12.5985	-2.72882	9.77465	-1.23788	-12.3776	-2.17789	13.3808	-1.19941	-12.2073
-2.20363	13.3611	-0.62954	-12.8218	-2.71809	10.0905	-1.22715	-12.468	-2.16726	13.2956	-1.18877	-12.3372
-2.19292	13.4704	-0.61884	-13.08	-2.70737	10.3685	-1.21642	-12.5626	-2.15662	13.1458	-1.17814	-12.5149
-2.18221	13.4417	-0.60813	-13.3598	-2.69664	10.5688	-1.2057	-12.6557	-2.14599	12.8839	-1.1675	-12.7133
-2.1715	13.2682	-0.59742	-13.6068	-2.68591	10.6597	-1.19497	-12.6899	-2.13535	12.5256	-1.15687	-12.9237
-2.1608	12.9654	-0.58671	-13.7687	-2.67519	10.6441	-1.18425	-12.6587	-2.12472	12.1475	-1.14623	-13.1333
-2.15009	12.5811	-0.576	-13.8362	-2.66446	10.5336	-1.17352	-12.5577	-2.11408	11.7596	-1.1356	-13.3518
-2.13938	12.1406	-0.5653	-13.8212	-2.65374	10.3217	-1.16279	-12.4099	-2.10344	11.3492	-1.12496	-13.5869
-2.12867	11.6931	-0.55459	-13.7321	-2.64301	10.0559	-1.15207	-12.2643	-2.09281	10.9528	-1.11432	-13.8336
-2.11796	11.2817	-0.54388	-13.5735	-2.63228	9.75962	-1.14134	-12.0945	-2.08217	10.603	-1.10369	-14.0638
-2.10726	10.9162	-0.53317	-13.3581	-2.62156	9.43024	-1.13062	-11.8525	-2.07154	10.3236	-1.09305	-14.2299
-2.09655	10.621	-0.52246	-13.1057	-2.61083	9.11357	-1.11989	-11.5497	-2.0609	10.1281	-1.08242	-14.3166
-2.08584	10.3859	-0.51176	-12.8281	-2.6001	8.8282	-1.10916	-11.2577	-2.05027	10.0417	-1.07178	-14.4019
-2.07513	10.1797	-0.50105	-12.528	-2.58938	8.58978	-1.09844	-11.0272	-2.03963	10.0763	-1.06115	-14.4904
-2.06442	9.99073	-0.49034	-12.2213	-2.57865	8.41149	-1.08771	-10.8331	-2.02899	10.1829	-1.05051	-14.5102
-2.05372	9.80558	-0.47963	-11.9588	-2.56793	8.30392	-1.07698	-10.6753	-2.01836	10.3047	-1.03988	-14.4635
-2.04301	9.63508	-0.46892	-11.7594	-2.5572	8.27422	-1.06626	-10.5759	-2.00772	10.4316	-1.02924	-14.3522
-2.0323	9.4674	-0.45822	-11.6079	-2.54647	8.30048	-1.05553	-10.5516	-1.99709	10.5305	-1.0186	-14.2249
-2.02159	9.31839	-0.44751	-11.5175	-2.53575	8.3823	-1.04481	-10.6344	-1.98645	10.5726	-1.00797	-14.0781
-2.01088	9.1826	-0.4368	-11.5175	-2.52502	8.51556	-1.03408	-10.8189	-1.97582	10.5361	-0.99733	-13.882
-2.00017	9.01085	-0.42609	-11.5796	-2.51429	8.71648	-1.02335	-11.0615	-1.96518	10.4093	-0.9867	-13.6334
-1.98947	8.83501	-0.41538	-11.6469	-2.50357	8.97128	-1.01263	-11.3371	-1.95454	10.1912	-0.97606	-13.3352
-1.97876	8.66851	-0.40468	-11.7021	-2.49284	9.23745	-1.0019	-11.6418	-1.94391	9.89179	-0.96543	-12.9977
-1.96805	8.51615	-0.39397	-11.7468	-2.48212	9.49678	-0.99117	-11.9715	-1.93327	9.5555	-0.95479	-12.6885
-1.95734	8.40804	-0.38326	-11.8258	-2.47139	9.75714	-0.98045	-12.2734	-1.92264	9.20789	-0.94415	-12.4286
-1.94663	8.34798	-0.37255	-11.9506	-2.46066	10.0516	-0.96972	-12.5266	-1.912	8.85271	-0.93352	-12.1673
-1.93593	8.33592	-0.36184	-12.085	-2.44994	10.3367	-0.959	-12.7448	-1.90137	8.49487	-0.92288	-11.9288
-1.92522	8.37992	-0.35114	-12.207	-2.43921	10.5443	-0.94827	-12.9243	-1.89073	8.16194	-0.91225	-11.737
-1.91451	8.4836	-0.34043	-12.3104	-2.42849	10.6601	-0.93754	-13.0678	-1.88009	7.87697	-0.90161	-11.6351
-1.9038	8.66949	-0.32972	-12.403	-2.41776	10.6742	-0.92682	-13.1587	-1.86946	7.65446	-0.89098	-11.6314
-1.89309	8.95395	-0.31901	-12.5047	-2.40703	10.6298	-0.91609	-13.1848	-1.85882	7.52271	-0.88034	-11.6978
-1.88239	9.29748	-0.3083	-12.6563	-2.39631	10.5212	-0.90537	-13.1639	-1.84819	7.47322	-0.8697	-11.8459
-1.87168	9.65699	-0.29759	-12.8414	-2.38558	10.2947	-0.89464	-13.1162	-1.83755	7.46289	-0.85907	-12.0534
-1.86097	10.0266	-0.28689	-13.0244	-2.37485	9.95148	-0.88391	-13.1113	-1.82692	7.46718	-0.84843	-12.2683
-1.85026	10.4014	-0.27618	-13.2026	-2.36413	9.54968	-0.87319	-13.1876	-1.81628	7.46137	-0.8378	-12.4878
-1.83955	10.754	-0.26547	-13.3695	-2.3534	9.10286	-0.86246	-13.2996	-1.80565	7.44919	-0.82716	-12.7114
-1.82885	11.0597	-0.25476	-13.4921	-2.34268	8.60432	-0.85173	-13.4448	-1.79501	7.41676	-0.81653	-12.9177
-1.81814	11.3575	-0.24405	-13.5631	-2.33195	8.07826	-0.84101	-13.6153	-1.78437	7.38328	-0.80589	-13.0895
-1.80743	11.661	-0.23335	-13.5772	-2.32122	7.52935	-0.83028	-13.7743	-1.77374	7.35188	-0.79525	-13.1914
-1.79672	11.9072	-0.22264	-13.4842	-2.3105	7.01473	-0.81956	-13.9335	-1.7631	7.28511	-0.78462	-13.2211
-1.78601	12.0581	-0.21193	-13.2918	-2.29977	6.56564	-0.80883	-14.0784	-1.75247	7.20303	-0.77398	-13.183
-1.77531	12.1274	-0.20122	-13.0049	-2.28904	6.18315	-0.7981	-14.1943	-1.74183	7.15532	-0.76335	-13.0631
-1.7646	12.1077	-0.19051	-12.6387	-2.27832	5.88634	-0.78738	-14.2677	-1.7312	7.16634	-0.75271	-12.9252
-1.75389	11.9713	-0.17981	-12.2661	-2.26759	5.68568	-0.77665	-14.3126	-1.72056	7.23056	-0.74208	-12.7842
-1.74318	11.7583	-0.1691	-11.8901	-2.25687	5.5822	-0.76592	-14.3325	-1.70992	7.35857	-0.73144	-12.604
-1.73247	11.49	-0.15839	-11.5161	-2.24614	5.56832	-0.7552	-14.3067	-1.69929	7.55163	-0.7208	-12.4206
-1.72177	11.168	-0.14768	-11.1746	-2.23541	5.6291	-0.74447	-14.2176	-1.68865	7.801	-0.71017	-12.2431
-1.71106	10.8237	-0.13697	-10.8688	-2.22469	5.74521	-0.73375	-14.0269	-1.67802	8.08984	-0.69953	-12.0999
-1.70035	10.4558	-0.12627	-10.6219	-2.21396	5.91898	-0.72302	-13.7394	-1.66738	8.39551	-0.6889	-11.9886
-1.68964	10.0907	-0.11556	-10.4488	-2.20323	6.15078	-0.71229	-13.4153	-1.65675	8.71713	-0.67826	-11.8516
-1.67893	9.75617	-0.10485	-10.3782	-2.19251	6.38993	-0.70157	-13.0644	-1.64611	9.0763	-0.66763	-11.6786
-1.66823	9.454	-0.09414	-10.4017	-2.18178	6.58802	-0.69084	-12.6699	-1.63547	9.4203	-0.65699	-11.4599
-1.65752	9.20723	-0.08343	-10.4993	-2.17106	6.7275	-0.68011	-12.2409	-1.62484	9.67443	-0.64635	-11.2122
-1.64681	9.03318	-0.07273	-10.6433	-2.16033	6.79797	-0.66939	-11.7876	-1.6142	9.82075	-0.63572	-10.9552
-1.6361	8.96599	-0.06202	-10.7799	-2.1496	6.82169	-0.65866	-11.3225	-1.60357	9.87443	-0.62508	-10.6857
-1.62539	9.00531	-0.05131	-10.8858	-2.13888	6.80204	-0.64794	-10.8604	-1.59293	9.83323	-0.61445	-10.3804
-1.61469	9.11687	-0.0406	-10.9603	-2.12815	6.73541	-0.63721	-10.4186	-1.5823	9.69991	-0.60381	-10.0228
-1.60398	9.30833	-0.02989	-11.0639	-2.11743	6.64839	-0.62648	-10.0163	-1.57166	9.48107	-0.59318	-9.6776
-1.59327	9.55712	-0.01919	-11.2159	-2.1067	6.57089	-0.61576	-9.67281	-1.56102	9.18525	-0.58254	-9.36421
-1.58256	9.83741	-0.00848	-11.3665	-2.09597	6.50928	-0.60503	-9.40501	-1.55039	8.84627	-0.5719	-9.05381
-1.57185	10.1224	0.00223	-11.5083	-2.08525	6.4573	-0.59431	-9.22671	-1.53975	8.44895	-0.56127	-8.7666
-1.56114	10.3627	0.01294	-11.6855	-2.07452	6.43339	-0.58358	-9.12186	-1.52912	7.97964	-0.55063	-8.52029
-1.55044	10.5393	0.02365	-11.9132	-2.06379	6.45297	-0.57285	-9.09407	-1.51848	7.45326	-0.54	-8.35088
-1.53973	10.6884	0.03435	-12.1718	-2.05307	6.52636	-0.56213	-9.14225	-1.50785	6.88968	-0.52936	-8.26036
-1.52902	10.8255	0.04506	-12.4555	-2.04234	6.68078	-0.5514	-9.28468	-1.49721	6.33808	-0.51873	-8.21679
-1.51831	10.8949	0.05577	-12.7463	-2.03162	6.90835	-0.54067	-9.50793	-1.48657	5.84944	-0.50809	-8.206
-1.5076	10.8715	0.06648	-13.0294	-2.02089	7.16683	-0.52995	-9.76856	-1.47594	5.42551	-0.49745	-8.21144
-1.4969	10.7631	0.07719	-13.2961	-2.01016	7.43275	-0.51922	-10.0707	-1.4653	5.06666	-0.48682	-8.24166
-1.48619	10.6091	0.08789	-13.5114	-1.99944	7.68059	-0.5085	-10.4168	-1.45467	4.79603	-0.47618	-8.28351
-1.47548	10.452	0.0986	-13.6566	-1.98871	7.91082	-0.49777	-10.7579	-1.44403	4.63218	-0.46555	-8.32919
-1.46477	10.308	0.10931	-13.7338	-1.97798	8.10263	-0.48704	-11.0595	-1.4334	4.58633	-0.45491	-8.40094
-1.45406	10.1655	0.12002	-13.6936	-1.96726	8.24112	-0.47632	-11.3166	-1.42276	4.65906	-0.44428	-8.47678
-1.44336	10.009	0.13073	-13.5379	-1.95653	8.31913	-0.46559	-11.5054	-1.41212	4.83879	-0.43364	-8.56335
-1.43265	9.8443	0.14144	-13.2929	-1.94581	8.36188	-0.45486	-11.6334	-1.40149	5.1016	-0.423	-8.66756
-1.42194	9.69817	0.15214	-12.9571	-1.93508	8.37481	-0.44414	-11.7022	-1.39085	5.41347	-0.41237	-8.76999
-1.41123	9.56751	0.16285	-12.559	-1.92435	8.3172	-0.43341	-11.7439	-1.38022	5.73412	-0.40173	-8.87153
-1.40052	9.42083	0.17356	-12.1159	-1.91363	8.20074	-0.42269	-11.7675	-1.36958	6.02266	-0.3911	-8.96786
-1.38982	9.25003	0.18427	-11.6441	-1.9029	8.03808	-0.41196	-11.7581	-1.35895	6.26786	-0.38046	-9.04889
-1.37911	9.09695	0.19498	-11.1929	-1.89218	7.8643	-0.40123	-11.727	-1.34831	6.4434	-0.36983	-9.10026
-1.3684	8.9541	0.20568	-10.7819	-1.88145	7.68416	-0.39051	-11.6609	-1.33767	6.53708	-0.35919	-9.1547
-1.35769	8.76642	0.21639	-10.4005	-1.87072	7.47186	-0.37978	-11.5722	-1.32704	6.5765	-0.34855	-9.19487
-1.34698	8.55734	0.2271	-10.1091	-1.86	7.22422	-0.36906	-11.5207	-1.3164	6.57971	-0.33792	-9.15792
-1.33628	8.34254	0.23781	-9.91426	-1.84927	6.96305	-0.35833	-11.5108	-1.30577	6.5518	-0.32728	-9.06313
-1.32557	8.1162	0.24852	-9.77043	-1.83854	6.68742	-0.3476	-11.4904	-1.29513	6.50689	-0.31665	-8.93976
-1.31486	7.87547	0.25922	-9.70695	-1.82782	6.37625	-0.33688	-11.4555	-1.2845	6.48712	-0.30601	-8.80027
-1.30415	7.6202	0.26993	-9.72798	-1.81709	6.08954	-0.32615	-11.4259	-1.27386	6.53209	-0.29538	-8.63772
-1.29344	7.36541	0.28064	-9.81202	-1.80637	5.84132	-0.31542	-11.3967	-1.26322	6.67139	-0.28474	-8.44912
-1.28274	7.12704	0.29135	-9.96163	-1.79564	5.59809	-0.3047	-11.3869	-1.25259	6.91935	-0.27411	-8.25787
-1.27203	6.94482	0.30206	-10.2018	-1.78491	5.37848	-0.29397	-11.3901	-1.24195	7.27287	-0.26347	-8.08575
-1.26132	6.85417	0.31276	-10.5274	-1.77419	5.20079	-0.28325	-11.3506	-1.23132	7.71151	-0.25283	-7.95046
-1.25061	6.83476	0.32347	-10.9273	-1.76346	5.0791	-0.27252	-11.2906	-1.22068	8.20119	-0.2422	-7.88733
-1.2399	6.85982	0.33418	-11.3845	-1.75273	5.0203	-0.26179	-11.2107	-1.21005	8.70031	-0.23156	-7.89925
-1.2292	6.92264	0.34489	-11.8529	-1.74201	5.02204	-0.25107	-11.088	-1.19941	9.19048	-0.22093	-7.9582
-1.21849	7.0129	0.3556	-12.322	-1.73128	5.07291	-0.24034	-10.9766	-1.18877	9.65731	-0.21029	-8.05779
-1.20778	7.11768	0.3663	-12.8048	-1.72056	5.15411	-0.22961	-10.8792	-1.17814	10.0704	-0.19966	-8.21598
-1.19707	7.2351	0.37701	-13.2638	-1.70983	5.24203	-0.21889	-10.747	-1.1675	10.3874	-0.18902	-8.45001
-1.18636	7.36266	0.38772	-13.6621	-1.6991	5.33662	-0.20816	-10.5818	-1.15687	10.6057	-0.17838	-8.72784
-1.17565	7.47519	0.39843	-13.9896	-1.68838	5.4373	-0.19744	-10.3994	-1.14623	10.7611	-0.16775	-9.01824
-1.16495	7.56409	0.40914	-14.2151	-1.67765	5.49567	-0.18671	-10.2408	-1.1356	10.8737	-0.15711	-9.3406
-1.15424	7.66368	0.41984	-14.3485	-1.66693	5.46873	-0.17598	-10.0949	-1.12496	10.9433	-0.14648	-9.68907
-1.14353	7.76439	0.43055	-14.3788	-1.6562	5.34745	-0.16526	-9.94889	-1.11432	10.9695	-0.13584	-10.0308
-1.13282	7.83809	0.44126	-14.2633	-1.64547	5.15662	-0.15453	-9.80192	-1.10369	10.974	-0.12521	-10.3557
-1.12211	7.92327	0.45197	-13.9922	-1.63475	4.90359	-0.14381	-9.62967	-1.09305	10.9719	-0.11457	-10.6763
-1.11141	8.03641	0.46268	-13.6378	-1.62402	4.57677	-0.13308	-9.43525	-1.08242	10.9705	-0.10393	-11.0012
-1.1007	8.16784	0.47338	-13.2279	-1.61329	4.19529	-0.12235	-9.25056	-1.07178	10.9683	-0.0933	-11.2864
-1.08999	8.32921	0.48409	-12.7314	-1.60257	3.8076	-0.11163	-9.08286	-1.06115	11.0274	-0.08266	-11.4888
-1.07928	8.55016	0.4948	-12.1588	-1.59184	3.43835	-0.1009	-8.93887	-1.05051	11.1256	-0.07203	-11.595
-1.06857	8.82722	0.50551	-11.5498	-1.58112	3.08703	-0.09017	-8.84894	-1.03988	11.1606	-0.06139	-11.6468
-1.05787	9.12433	0.51622	-10.9458	-1.57039	2.77796	-0.07945	-8.78993	-1.02924	11.1046	-0.05076	-11.6667
-1.04716	9.42583	0.52692	-10.3607	-1.55966	2.53418	-0.06872	-8.73593	-1.0186	10.9607	-0.04012	-11.6315
-1.03645	9.71593	0.53763	-9.81711	-1.54894	2.37609	-0.058	-8.68534	-1.00797	10.7165	-0.02948	-11.522
-1.02574	9.98222	0.54834	-9.31939	-1.53821	2.31965	-0.04727	-8.63654	-0.99733	10.3702	-0.01885	-11.3259
-1.01503	10.2782	0.55905	-8.86618	-1.52748	2.37486	-0.03654	-8.60022	-0.9867	9.95525	-0.00821	-11.0625
-1.00433	10.6344	0.56976	-8.46375	-1.51676	2.54401	-0.02582	-8.58609	-0.97606	9.46652	0.00242	-10.7808
-0.99362	10.9826	0.58047	-8.12679	-1.50603	2.82114	-0.01509	-8.578	-0.96543	8.93247	0.01306	-10.5073
-0.98291	11.2816	0.59117	-7.86633	-1.49531	3.19174	-0.00436	-8.60825	-0.95479	8.41265	0.02369	-10.2666
-0.9722	11.5307	0.60188	-7.66589	-1.48458	3.63351	0.00636	-8.67035	-0.94415	7.9203	0.03433	-10.104
-0.96149	11.7317	0.61259	-7.533	-1.47385	4.11806	0.01709	-8.70772	-0.93352	7.46817	0.04497	-10.009
-0.95079	11.9099	0.6233	-7.47451	-1.46313	4.61359	0.02781	-8.7162	-0.92288	7.09073	0.0556	-9.96453
-0.94008	12.0625	0.63401	-7.46027	-1.4524	5.08788	0.03854	-8.69612	-0.91225	6.81658	0.06624	-9.9726
-0.92937	12.1578	0.64471	-7.48604	-1.44167	5.53645	0.04927	-8.67669	-0.90161	6.66518	0.07687	-10.0543
-0.91866	12.2348	0.65542	-7.54958	-1.43095	5.93459	0.05999	-8.66326	-0.89098	6.64507	0.08751	-10.2
-0.90795	12.293	0.66613	-7.6374	-1.42022	6.26448	0.07072	-8.66144	-0.88034	6.75309	0.09814	-10.37
-0.89725	12.2823	0.67684	-7.75021	-1.4095	6.51737	0.08144	-8.67631	-0.8697	6.97547	0.10878	-10.5472
-0.88654	12.1822	0.68755	-7.90144	-1.39877	6.66956	0.09217	-8.71178	-0.85907	7.28872	0.11942	-10.7389
-0.87583	12.006	0.69825	-8.10321	-1.38804	6.75623	0.1029	-8.77026	-0.84843	7.71044	0.13005	-10.9533
-0.86512	11.7765	0.70896	-8.36458	-1.37732	6.81799	0.11362	-8.8275	-0.8378	8.20106	0.14069	-11.1745
-0.85441	11.5234	0.71967	-8.66561	-1.36659	6.84592	0.12435	-8.88431	-0.82716	8.66805	0.15132	-11.3644
-0.84371	11.256	0.73038	-8.97047	-1.35587	6.8291	0.13508	-8.9659	-0.81653	9.06926	0.16196	-11.4904
-0.833	10.9843	0.74109	-9.29133	-1.34514	6.77826	0.1458	-9.07033	-0.80589	9.36884	0.17259	-11.5762
-0.82229	10.7284	0.75179	-9.61451	-1.33441	6.69979	0.15653	-9.19293	-0.79525	9.54008	0.18323	-11.6509
-0.81158	10.4788	0.7625	-9.90106	-1.32369	6.59516	0.16725	-9.3271	-0.78462	9.61517	0.19387	-11.6971
-0.80087	10.2441	0.77321	-10.1389	-1.31296	6.46211	0.17798	-9.44036	-0.77398	9.61085	0.2045	-11.7239
-0.79017	10.0503	0.78392	-10.344	-1.30223	6.29639	0.18871	-9.55136	-0.76335	9.47831	0.21514	-11.7413
-0.77946	9.89052	0.79463	-10.5344	-1.29151	6.14314	0.19943	-9.65479	-0.75271	9.22849	0.22577	-11.7357
-0.76875	9.72816	0.80533	-10.6923	-1.28078	5.99744	0.21016	-9.74658	-0.74208	8.88318	0.23641	-11.7432
-0.75804	9.55094	0.81604	-10.8136	-1.27006	5.80642	0.22089	-9.82451	-0.73144	8.47408	0.24704	-11.7739
-0.74733	9.37462	0.82675	-10.8967	-1.25933	5.59726	0.23161	-9.8884	-0.7208	8.03918	0.25768	-11.8354
-0.73662	9.21998	0.83746	-10.9185	-1.2486	5.37763	0.24234	-9.93946	-0.71017	7.59553	0.26832	-11.9559
-0.72592	9.0881	0.84817	-10.8724	-1.23788	5.13451	0.25306	-9.95549	-0.69953	7.18435	0.27895	-12.1086
-0.71521	8.98367	0.85887	-10.7936	-1.22715	4.88366	0.26379	-9.96588	-0.6889	6.86611	0.28959	-12.2865
-0.7045	8.88972	0.86958	-10.6948	-1.21642	4.64264	0.27452	-9.99859	-0.67826	6.66651	0.30022	-12.4779
-0.69379	8.7916	0.88029	-10.5653	-1.2057	4.42835	0.28524	-10.0279	-0.66763	6.57267	0.31086	-12.6436
-0.68308	8.7001	0.891	-10.4677	-1.19497	4.25444	0.29597	-10.0254	-0.65699	6.5818	0.32149	-12.7688
-0.67238	8.62443	0.90171	-10.4111	-1.18425	4.15423	0.3067	-9.98668	-0.64635	6.67804	0.33213	-12.8643
-0.66167	8.56983	0.91241	-10.3735	-1.17352	4.1284	0.31742	-9.93191	-0.63572	6.83468	0.34277	-12.9427
-0.65096	8.5365	0.92312	-10.3517	-1.16279	4.14545	0.32815	-9.88014	-0.62508	7.01878	0.3534	-12.9932
-0.64025	8.51994	0.93383	-10.3134	-1.15207	4.19414	0.33887	-9.79965	-0.61445	7.19654	0.36404	-13.0076
-0.62954	8.54862	0.94454	-10.2492	-1.14134	4.26083	0.3496	-9.66086	-0.60381	7.33899	0.37467	-12.9578
-0.61884	8.64621	0.95525	-10.1496	-1.13062	4.33213	0.36033	-9.46513	-0.59318	7.47478	0.38531	-12.8229
-0.60813	8.75881	0.96595	-10.02	-1.11989	4.39677	0.37105	-9.24577	-0.58254	7.59312	0.39594	-12.6627
-0.59742	8.83328	0.97666	-9.88126	-1.10916	4.4477	0.38178	-9.06527	-0.5719	7.69278	0.40658	-12.491
-0.58671	8.85994	0.98737	-9.73301	-1.09844	4.50734	0.3925	-8.91133	-0.56127	7.7816	0.41722	-12.2978
-0.576	8.83728	0.99808	-9.60367	-1.08771	4.60118	0.40323	-8.74712	-0.55063	7.82532	0.42785	-12.0968
-0.5653	8.79593	1.00879	-9.48755	-1.07698	4.70614	0.41396	-8.58796	-0.54	7.84403	0.43849	-11.8765
-0.55459	8.74621	1.0195	-9.34575	-1.06626	4.80058	0.42468	-8.45064	-0.52936	7.85887	0.44912	-11.6494
-0.54388	8.70014	1.0302	-9.19422	-1.05553	4.88946	0.43541	-8.3516	-0.51873	7.88728	0.45976	-11.4507
-0.53317	8.69334	1.04091	-9.06403	-1.04481	4.9781	0.44614	-8.30527	-0.50809	7.93854	0.47039	-11.2881
-0.52246	8.70777	1.05162	-8.98495	-1.03408	5.07019	0.45686	-8.34706	-0.49745	8.01224	0.48103	-11.1884
-0.51176	8.72062	1.06233	-8.95681	-1.02335	5.16605	0.46759	-8.50542	-0.48682	8.09764	0.49166	-11.1491
-0.50105	8.73042	1.07304	-8.97278	-1.01263	5.26166	0.47831	-8.75012	-0.47618	8.22381	0.5023	-11.1137
-0.49034	8.73204	1.08374	-9.03184	-1.0019	5.37314	0.48904	-9.04451	-0.46555	8.36278	0.51294	-11.098
-0.47963	8.74191	1.09445	-9.15145	-0.99117	5.486	0.49977	-9.37358	-0.45491	8.43419	0.52357	-11.093
-0.46892	8.74879	1.10516	-9.3187	-0.98045	5.55723	0.51049	-9.74474	-0.44428	8.4111	0.53421	-11.0654
-0.45822	8.71612	1.11587	-9.51715	-0.96972	5.59342	0.52122	-10.1374	-0.43364	8.29985	0.54484	-11.0103
-0.44751	8.65918	1.12658	-9.72919	-0.959	5.57783	0.53195	-10.5036	-0.423	8.11695	0.55548	-10.9512
-0.4368	8.59752	1.13728	-9.93867	-0.94827	5.47288	0.54267	-10.8213	-0.41237	7.84017	0.56611	-10.915
-0.42609	8.50657	1.14799	-10.1329	-0.93754	5.27307	0.5534	-11.1198	-0.40173	7.48241	0.57675	-10.9059
-0.41538	8.38094	1.1587	-10.2912	-0.92682	5.00599	0.56412	-11.4031	-0.3911	7.06599	0.58739	-10.905
-0.40468	8.24743	1.16941	-10.4339	-0.91609	4.68134	0.57485	-11.6008	-0.38046	6.59652	0.59802	-10.9202
-0.39397	8.13768	1.18012	-10.559	-0.90537	4.31436	0.58558	-11.6726	-0.36983	6.133	0.60866	-10.9606
-0.38326	8.06017	1.19082	-10.6404	-0.89464	3.92477	0.5963	-11.6131	-0.35919	5.71007	0.61929	-11.0108
-0.37255	8.00989	1.20153	-10.6659	-0.88391	3.51048	0.60703	-11.4521	-0.34855	5.3337	0.62993	-11.1026
-0.36184	8.0038	1.21224	-10.662	-0.87319	3.0964	0.61775	-11.2271	-0.33792	5.0278	0.64056	-11.2382
-0.35114	8.05375	1.22295	-10.6538	-0.86246	2.70787	0.62848	-10.978	-0.32728	4.80778	0.6512	-11.3887
-0.34043	8.16479	1.23366	-10.616	-0.85173	2.3683	0.63921	-10.6951	-0.31665	4.67915	0.66184	-11.5674
-0.32972	8.35841	1.24436	-10.5234	-0.84101	2.09668	0.64993	-10.3427	-0.30601	4.63799	0.67247	-11.7565
-0.31901	8.62244	1.25507	-10.4028	-0.83028	1.90613	0.66066	-9.93653	-0.29538	4.67177	0.68311	-11.9087
-0.3083	8.91302	1.26578	-10.2584	-0.81956	1.80258	0.67139	-9.49362	-0.28474	4.76298	0.69374	-12.0476
-0.29759	9.23148	1.27649	-10.0968	-0.80883	1.78473	0.68211	-9.03129	-0.27411	4.89135	0.70438	-12.1467
-0.28689	9.56522	1.2872	-9.95053	-0.7981	1.84396	0.69284	-8.59107	-0.26347	5.06205	0.71501	-12.1323
-0.27618	9.87784	1.2979	-9.80228	-0.78738	1.96585	0.70356	-8.18721	-0.25283	5.25761	0.72565	-12.0355
-0.26547	10.1367	1.30861	-9.64689	-0.77665	2.13172	0.71429	-7.83136	-0.2422	5.46383	0.73629	-11.8459
-0.25476	10.3413	1.31932	-9.50372	-0.76592	2.32069	0.72502	-7.55651	-0.23156	5.67057	0.74692	-11.5137
-0.24405	10.487	1.33003	-9.36671	-0.7552	2.51176	0.73574	-7.3417	-0.22093	5.84691	0.75756	-11.0738
-0.23335	10.5541	1.34074	-9.22912	-0.74447	2.68627	0.74647	-7.16336	-0.21029	5.99045	0.76819	-10.5721
-0.22264	10.6039	1.35144	-9.09656	-0.73375	2.85431	0.7572	-7.02171	-0.19966	6.1247	0.77883	-10.0361
-0.21193	10.6773	1.36215	-8.98696	-0.72302	3.00495	0.76792	-6.91606	-0.18902	6.24721	0.78946	-9.4726
-0.20122	10.7409	1.37286	-8.94096	-0.71229	3.10768	0.77865	-6.84493	-0.17838	6.32768	0.8001	-8.89062
-0.19051	10.7859	1.38357	-8.94564	-0.70157	3.1645	0.78937	-6.80591	-0.16775	6.35841	0.81074	-8.3255
-0.17981	10.8274	1.39428	-8.98385	-0.69084	3.1854	0.8001	-6.82083	-0.15711	6.33141	0.82137	-7.8356
-0.1691	10.8783	1.40498	-9.04748	-0.68011	3.21139	0.81083	-6.8849	-0.14648	6.24044	0.83201	-7.44847
-0.15839	10.9713	1.41569	-9.10136	-0.66939	3.26111	0.82155	-6.99241	-0.13584	6.10696	0.84264	-7.15907
-0.14768	11.1317	1.4264	-9.13439	-0.65866	3.32831	0.83228	-7.13765	-0.12521	5.95579	0.85328	-6.9792
-0.13697	11.3267	1.43711	-9.13595	-0.64794	3.42973	0.843	-7.29088	-0.11457	5.76668	0.86391	-6.91351
-0.12627	11.5183	1.44782	-9.12097	-0.63721	3.57816	0.85373	-7.47352	-0.10393	5.54812	0.87455	-6.96016
-0.11556	11.6915	1.45853	-9.09245	-0.62648	3.77967	0.86446	-7.68161	-0.0933	5.3129	0.88519	-7.13637
-0.10485	11.8691	1.46923	-9.02941	-0.61576	4.03207	0.87518	-7.88415	-0.08266	5.05235	0.89582	-7.42921
-0.09414	12.0496	1.47994	-8.91432	-0.60503	4.32421	0.88591	-8.07283	-0.07203	4.78336	0.90646	-7.79718
-0.08343	12.2081	1.49065	-8.77134	-0.59431	4.63678	0.89664	-8.26114	-0.06139	4.5217	0.91709	-8.22216
-0.07273	12.3458	1.50136	-8.61584	-0.58358	4.94424	0.90736	-8.43313	-0.05076	4.27922	0.92773	-8.70949
-0.06202	12.4294	1.51207	-8.41684	-0.57285	5.24177	0.91809	-8.545	-0.04012	4.06199	0.93836	-9.26188
-0.05131	12.4296	1.52277	-8.17171	-0.56213	5.49852	0.92881	-8.60247	-0.02948	3.8697	0.949	-9.82883
-0.0406	12.3584	1.53348	-7.91785	-0.5514	5.66147	0.93954	-8.58896	-0.01885	3.69632	0.95964	-10.3576
-0.02989	12.2548	1.54419	-7.66815	-0.54067	5.70996	0.95027	-8.46852	-0.00821	3.55576	0.97027	-10.8207
-0.01919	12.109	1.5549	-7.40893	-0.52995	5.683	0.96099	-8.26359	0.00242	3.43408	0.98091	-11.1939
-0.00848	11.8868	1.56561	-7.15016	-0.51922	5.57867	0.97172	-8.02973	0.01306	3.29222	0.99154	-11.5054
0.00223	11.6414	1.57631	-6.90054	-0.5085	5.35435	0.98245	-7.75332	0.02369	3.11896	1.00218	-11.7376
0.01294	11.3777	1.58702	-6.69159	-0.49777	5.02824	0.99317	-7.40122	0.03433	2.90841	1.01281	-11.8293
0.02365	11.0529	1.59773	-6.53948	-0.48704	4.65298	1.0039	-6.99729	0.04497	2.68497	1.02345	-11.8259
0.03435	10.6771	1.60844	-6.43223	-0.47632	4.26101	1.01462	-6.57074	0.0556	2.45247	1.03409	-11.7328
0.04506	10.3015	1.61915	-6.35588	-0.46559	3.86115	1.02535	-6.15212	0.06624	2.1934	1.04472	-11.5624
0.05577	9.95271	1.62985	-6.29656	-0.45486	3.48579	1.03608	-5.79439	0.07687	1.9175	1.05536	-11.3329
0.06648	9.62996	1.64056	-6.2544	-0.44414	3.16354	1.0468	-5.51863	0.08751	1.63645	1.06599	-11.0187
0.07719	9.32778	1.65127	-6.2436	-0.43341	2.9162	1.05753	-5.31245	0.09814	1.36193	1.07663	-10.6479
0.08789	9.02375	1.66198	-6.26677	-0.42269	2.75699	1.06826	-5.18068	0.10878	1.10437	1.08726	-10.2516
0.0986	8.71598	1.67269	-6.32631	-0.41196	2.69014	1.07898	-5.12217	0.11942	0.87194	1.0979	-9.88402
0.10931	8.3989	1.68339	-6.42391	-0.40123	2.71116	1.08971	-5.13153	0.13005	0.66991	1.10854	-9.59321
0.12002	8.0639	1.6941	-6.57163	-0.39051	2.80865	1.10043	-5.20089	0.14069	0.50054	1.11917	-9.36852
0.13073	7.72495	1.70481	-6.76553	-0.37978	2.96632	1.11116	-5.34633	0.15132	0.36358	1.12981	-9.19057
0.14144	7.38221	1.71552	-6.97302	-0.36906	3.16603	1.12189	-5.55779	0.16196	0.25667	1.14044	-9.05813
0.15214	7.0113	1.72623	-7.18345	-0.35833	3.39058	1.13261	-5.79971	0.17259	0.17599	1.15108	-8.98955
0.16285	6.61516	1.73693	-7.40838	-0.3476	3.64988	1.14334	-6.0879	0.18323	0.11721	1.16171	-8.97424
0.17356	6.17657	1.74764	-7.63143	-0.33688	3.9321	1.15406	-6.41185	0.19387	0.07579	1.17235	-8.9752
0.18427	5.67291	1.75835	-7.81008	-0.32615	4.20414	1.16479	-6.73473	0.2045	0.04757	1.18299	-8.98087
0.19498	5.11404	1.76906	-7.92796	-0.31542	4.46247	1.17552	-7.04483	0.21514	0.02897	1.19362	-9.00688
0.20568	4.54113	1.77977	-7.97338	-0.3047	4.73208	1.18624	-7.33067	0.22577	0.01712	1.20426	-9.06986
0.21639	3.97409	1.79047	-7.97696	-0.29397	5.01351	1.19697	-7.60535	0.23641	0.00982	1.21489	-9.16109
0.2271	3.40887	1.80118	-7.97275	-0.28325	5.28111	1.2077	-7.85612	0.24704	0.00546	1.22553	-9.24626
0.23781	2.86565	1.81189	-7.92272	-0.27252	5.5323	1.21842	-8.04584	0.25768	0.00294	1.23616	-9.29204
0.24852	2.36295	1.8226	-7.79289	-0.26179	5.76265	1.22915	-8.19016	0.26832	0.0015	1.2468	-9.2925
0.25922	1.9165	1.83331	-7.59229	-0.25107	5.96539	1.23987	-8.30817	0.27895	0.000764103	1.25744	-9.24526
0.26993	1.53835	1.84401	-7.34722	-0.24034	6.15702	1.2506	-8.37195	0.28959	0.0003768	1.26807	-9.15121
0.28064	1.23693	1.85472	-7.08608	-0.22961	6.327	1.26133	-8.35863	0.30022	0.000180063	1.27871	-9.03931
0.29135	1.01773	1.86543	-6.81179	-0.21889	6.44055	1.27205	-8.3013	0.31086	8.33856e-05	1.28934	-8.96354
0.30206	0.88325	1.87614	-6.52585	-0.20816	6.51552	1.28278	-8.21227	0.38531	0.000165988	1.29998	-8.90252
0.31276	0.83379	1.88685	-6.2527	-0.19744	6.54896	1.29351	-8.10496	0.39594	0.000441512	1.31061	-8.81111
0.32347	0.86745	1.89756	-6.0141	-0.18671	6.54177	1.30423	-7.99121	0.40658	0.00101	1.32125	-8.69665
0.33418	0.98011	1.90826	-5.80431	-0.17598	6.49881	1.31496	-7.85434	0.41722	0.00208	1.33188	-8.57155
0.34489	1.16461	1.91897	-5.61596	-0.16526	6.40309	1.32568	-7.69914	0.42785	0.00413	1.34252	-8.475
0.3556	1.41048	1.92968	-5.47819	-0.15453	6.28951	1.33641	-7.55062	0.43849	0.00795	1.35316	-8.42144
0.3663	1.70327	1.94039	-5.39412	-0.14381	6.16785	1.34714	-7.40295	0.44912	0.01485	1.36379	-8.42227
0.37701	2.02483	1.9511	-5.34077	-0.13308	6.0213	1.35786	-7.22095	0.45976	0.02689	1.37443	-8.48413
0.38772	2.35411	1.9618	-5.31983	-0.12235	5.85669	1.36859	-6.99408	0.47039	0.04721	1.38506	-8.58442
0.39843	2.66871	1.97251	-5.33274	-0.11163	5.68053	1.37931	-6.73919	0.48103	0.08037	1.3957	-8.72119
0.40914	2.94709	1.98322	-5.39229	-0.1009	5.4995	1.39004	-6.45233	0.49166	0.13264	1.40633	-8.88947
0.41984	3.17118	1.99393	-5.50839	-0.09017	5.32155	1.40077	-6.13532	0.5023	0.21223	1.41697	-9.10614
0.43055	3.32833	2.00464	-5.6624	-0.07945	5.20492	1.41149	-5.79648	0.51294	0.32925	1.42761	-9.38502
0.44126	3.44867	2.01534	-5.83259	-0.06872	5.15633	1.42222	-5.45044	0.52357	0.49525	1.43824	-9.68712
0.45197	3.54235	2.02605	-6.00814	-0.058	5.13106	1.43295	-5.11657	0.53421	0.72234	1.44888	-9.97306
0.46268	3.5737	2.03676	-6.18945	-0.04727	5.13432	1.44367	-4.7913	0.54484	1.02149	1.45951	-10.2304
0.47338	3.53565	2.04747	-6.37587	-0.03654	5.17198	1.4544	-4.49593	0.55548	1.40073	1.47015	-10.4745
0.48409	3.43727	2.05818	-6.5414	-0.02582	5.24915	1.46512	-4.24847	0.56611	1.86246	1.48078	-10.7221
0.4948	3.28991	2.06888	-6.68521	-0.01509	5.36887	1.47585	-4.0602	0.57675	2.40142	1.49142	-10.9643
0.50551	3.10498	2.07959	-6.79567	-0.00436	5.53074	1.48658	-3.93412	0.58739	3.00277	1.50206	-11.1673
0.51622	2.89265	2.0903	-6.8399	0.00636	5.73006	1.4973	-3.86429	0.59802	3.6416	1.51269	-11.2994
0.52692	2.66117	2.10101	-6.81548	0.01709	5.98239	1.50803	-3.83738	0.60866	4.28387	1.52333	-11.3584
0.53763	2.41683	2.11172	-6.75138	0.02781	6.27207	1.51876	-3.83557	0.61929	4.88927	1.53396	-11.3721
0.54834	2.18861	2.12242	-6.66937	0.03854	6.57761	1.52948	-3.83961	0.62993	5.4156	1.5446	-11.349
0.55905	1.97874	2.13313	-6.57021	0.04927	6.87381	1.54021	-3.85679	0.64056	5.82432	1.55523	-11.3016
0.56976	1.76382	2.14384	-6.45761	0.05999	7.10976	1.55093	-3.87244	0.6512	6.08616	1.56587	-11.2944
0.58047	1.54579	2.15455	-6.33769	0.07072	7.26184	1.56166	-3.87621	0.66184	6.2334	1.57651	-11.3171
0.59117	1.32836	2.16526	-6.25373	0.08144	7.31228	1.57239	-3.86239	0.67247	6.28693	1.58714	-11.3332
0.60188	1.11679	2.17596	-6.22106	0.09217	7.25069	1.58311	-3.80569	0.68311	6.23107	1.59778	-11.3545
0.61259	0.91705	2.18667	-6.22515	0.1029	7.12458	1.59384	-3.71094	0.69374	6.06239	1.60841	-11.4143
0.6233	0.73503	2.19738	-6.27058	0.11362	6.96167	1.60456	-3.5874	0.70438	5.78855	1.61905	-11.5148
0.63401	0.57572	2.20809	-6.35681	0.12435	6.72	1.61529	-3.44682	0.71501	5.44954	1.62968	-11.6252
0.64471	0.44284	2.2188	-6.47948	0.13508	6.39023	1.62602	-3.30204	0.72565	5.08712	1.64032	-11.756
0.65542	0.3388	2.2295	-6.63145	0.1458	5.99687	1.63674	-3.16508	0.73629	4.73869	1.65096	-11.8865
0.66613	0.26499	2.24021	-6.81725	0.15653	5.57245	1.64747	-3.07118	0.74692	4.43184	1.66159	-11.968
0.67684	0.2224	2.25092	-7.05338	0.16725	5.17857	1.6582	-3.02635	0.75756	4.18129	1.67223	-12.0015
0.68755	0.21217	2.26163	-7.33116	0.17798	4.85133	1.66892	-3.0072	0.76819	3.98834	1.68286	-11.9915
0.69825	0.23614	2.27234	-7.62947	0.18871	4.59737	1.67965	-3.01241	0.77883	3.8429	1.6935	-11.8989
0.70896	0.29693	2.28304	-7.93989	0.19943	4.44134	1.69037	-3.03839	0.78946	3.72744	1.70413	-11.7657
0.71967	0.39774	2.29375	-8.24221	0.21016	4.39931	1.7011	-3.07948	0.8001	3.622	1.71477	-11.591
0.73038	0.5418	2.30446	-8.51689	0.22089	4.47643	1.71183	-3.12843	0.81074	3.53296	1.72541	-11.3071
0.74109	0.73098	2.31517	-8.75769	0.23161	4.66607	1.72255	-3.17684	0.82137	3.44712	1.73604	-10.9297
0.75179	0.96469	2.32588	-8.95912	0.24234	4.95068	1.73328	-3.21636	0.83201	3.35814	1.74668	-10.4838
0.7625	1.23851	2.33659	-9.11631	0.25306	5.30307	1.74401	-3.26435	0.84264	3.26742	1.75731	-10.0014
0.77321	1.54322	2.34729	-9.27343	0.26379	5.68938	1.75473	-3.31445	0.85328	3.1592	1.76795	-9.56584
0.78392	1.86441	2.358	-9.44714	0.27452	6.0973	1.76546	-3.33827	0.86391	3.04797	1.77858	-9.20772
0.79463	2.18304	2.36871	-9.57684	0.28524	6.48898	1.77618	-3.33791	0.87455	2.95123	1.78922	-8.90196
0.80533	2.47693	2.37942	-9.62811	0.29597	6.80592	1.78691	-3.32216	0.88519	2.8852	1.79986	-8.69062
0.81604	2.72311	2.39013	-9.59641	0.3067	7.0244	1.79764	-3.33041	0.89582	2.86121	1.81049	-8.58268
0.82675	2.90067	2.40083	-9.49595	0.31742	7.18257	1.80836	-3.3796	0.90646	2.88307	1.82113	-8.5532
0.83746	2.99378	2.41154	-9.37015	0.32815	7.27988	1.81909	-3.46131	0.91709	2.94611	1.83176	-8.59289
0.84817	3.01762	2.42225	-9.21486	0.33887	7.30088	1.82982	-3.59079	0.92773	3.03794	1.8424	-8.68493
0.85887	2.99378	2.43296	-9.00334	0.3496	7.26492	1.84054	-3.77878	0.93836	3.14077	1.85303	-8.80613
0.86958	2.90066	2.44367	-8.77412	0.36033	7.17417	1.85127	-4.02915	0.949	3.23534	1.86367	-8.92865
0.88029	2.72302	2.45437	-8.54333	0.37105	7.06014	1.86199	-4.33645	0.95964	3.30411	1.87431	-9.07129
0.891	2.47676	2.46508	-8.30307	0.38178	6.97832	1.87272	-4.68551	0.97027	3.35906	1.88494	-9.20218
0.90171	2.1827	2.47579	-8.09526	0.3925	6.95252	1.88345	-5.05216	0.98091	3.39409	1.89558	-9.26774
0.91241	1.86372	2.4865	-7.9347	0.40323	6.9706	1.89417	-5.40585	0.99154	3.41005	1.90621	-9.24544
0.92312	1.54192	2.49721	-7.83074	0.41396	7.03309	1.9049	-5.73809	1.00218	3.4143	1.91685	-9.0997
0.93383	1.23605	2.50791	-7.78579	0.42468	7.12917	1.91562	-6.01572	1.01281	3.39514	1.92748	-8.83419
0.94454	0.96017	2.51862	-7.77011	0.43541	7.23822	1.92635	-6.18606	1.02345	3.3688	1.93812	-8.51453
0.95525	0.72293	2.52933	-7.77294	0.44614	7.33316	1.93708	-6.24522	1.03409	3.35207	1.94876	-8.18983
0.96595	0.52791	2.54004	-7.78004	0.45686	7.40913	1.9478	-6.20274	1.04472	3.35885	1.95939	-7.83851
0.97666	0.37454	2.55075	-7.7761	0.46759	7.46136	1.95853	-6.10603	1.05536	3.39729	1.97003	-7.46453
0.98737	0.25938	2.56145	-7.74858	0.47831	7.43867	1.96926	-5.96095	1.06599	3.46856	1.98066	-7.09656
0.99808	0.17755	2.57216	-7.72684	0.48904	7.29804	1.97998	-5.74188	1.07663	3.56725	1.9913	-6.7609
1.00879	0.12374	2.58287	-7.73312	0.49977	7.08241	1.99071	-5.47801	1.08726	3.68308	2.00193	-6.47842
1.0195	0.09343	2.59358	-7.74509	0.51049	6.79478	2.00143	-5.19894	1.0979	3.80384	2.01257	-6.26383
1.0302	0.08336	2.60429	-7.74682	0.52122	6.39779	2.01216	-4.92947	1.10854	3.91807	2.02321	-6.12496
1.04091	0.09179	2.61499	-7.75298	0.53195	5.91375	2.02289	-4.68556	1.11917	4.04168	2.03384	-6.06357
1.05162	0.11865	2.6257	-7.79336	0.54267	5.37319	2.03361	-4.47239	1.12981	4.19289	2.04448	-6.0999
1.06233	0.16516	2.63641	-7.871	0.5534	4.83567	2.04434	-4.28447	1.14044	4.34297	2.05511	-6.24782
1.07304	0.23361	2.64712	-7.98267	0.56412	4.33553	2.05507	-4.10828	1.15108	4.4656	2.06575	-6.46486
1.08374	0.32672	2.65783	-8.12924	0.57485	3.87841	2.06579	-3.92618	1.16171	4.56191	2.07638	-6.70419
1.09445	0.44703	2.66853	-8.30251	0.58558	3.49035	2.07652	-3.7209	1.17235	4.63513	2.08702	-6.9417
1.10516	0.59638	2.67924	-8.4865	0.5963	3.19173	2.08724	-3.52916	1.18299	4.6891	2.09765	-7.15336
1.11587	0.77525	2.68995	-8.66069	0.60703	2.99702	2.09797	-3.34054	1.19362	4.72711	2.10829	-7.31689
1.12658	0.98258	2.70066	-8.81692	0.61775	2.91409	2.1087	-3.09944	1.20426	4.75137	2.11893	-7.42552
1.13728	1.21596	2.71137	-8.98659	0.62848	2.94493	2.11942	-2.80902	1.21489	4.76311	2.12956	-7.47714
1.14799	1.47175	2.72207	-9.15566	0.63921	3.08639	2.13015	-2.48038	1.22553	4.78645	2.1402	-7.45104
1.1587	1.74584	2.73278	-9.27945	0.64993	3.33074	2.14087	-2.13006	1.23616	4.8427	2.15083	-7.37123
1.16941	2.03444	2.74349	-9.35865	0.66066	3.66677	2.1516	-1.77694	1.2468	4.90075	2.16147	-7.25698
1.18012	2.3348	2.7542	-9.38985	0.67139	4.08058	2.16233	-1.43924	1.25744	4.9279	2.1721	-7.10886
1.19082	2.64552	2.76491	-9.39916	0.68211	4.58015	2.17305	-1.13194	1.26807	4.91582	2.18274	-6.93294
1.20153	2.99045	2.77562	-9.39945	0.69284	5.14486	2.18378	-0.86575	1.27871	4.85804	2.19338	-6.72689
1.21224	3.36833	2.78632	-9.37431	0.70356	5.7262	2.19451	-0.6469	1.28934	4.74991	2.20401	-6.51486
1.22295	3.75226	2.79703	-9.32533	0.71429	6.30022	2.20523	-0.47744	1.29998	4.58974	2.21465	-6.31972
1.23366	4.1393	2.80774	-9.24667	0.72502	6.84454	2.21596	-0.3569	1.31061	4.37967	2.22528	-6.16
1.24436	4.52618	2.81845	-9.15077	0.73574	7.33992	2.22668	-0.28368	1.32125	4.15064	2.23592	-6.04716
1.25507	4.90899	2.82916	-9.0203	0.74647	7.79623	2.23741	-0.25643	1.33188	3.93706	2.24655	-5.98486
1.26578	5.28295	2.83986	-8.83687	0.7572	8.22692	2.24814	-0.27535	1.34252	3.72752	2.25719	-5.99366
1.27649	5.66652	2.85057	-8.58687	0.76792	8.59918	2.25886	-0.3424	1.35316	3.51489	2.26783	-6.06192
1.2872	6.05122	2.86128	-8.26633	0.77865	8.91016	2.26959	-0.46162	1.36379	3.32145	2.27846	-6.14831
1.2979	6.40253	2.87199	-7.89508	0.78937	9.16277	2.28032	-0.63837	1.37443	3.17295	2.2891	-6.2593
1.30861	6.72248	2.8827	-7.50401	0.8001	9.33943	2.29104	-0.87817	1.38506	3.09525	2.29973	-6.37693
1.31932	7.01312	2.8934	-7.10837	0.81083	9.4759	2.30177	-1.18509	1.3957	3.11027	2.31037	-6.46014
1.33003	7.27571	2.90411	-6.70509	0.82155	9.60687	2.31249	-1.55997	1.40633	3.23205	2.321	-6.49684
1.34074	7.48625	2.91482	-6.33158	0.83228	9.7118	2.32322	-1.99872	1.41697	3.46338	2.33164	-6.50382
1.35144	7.60931	2.92553	-6.0236	0.843	9.76401	2.33395	-2.4911	1.42761	3.79366	2.34228	-6.47551
1.36215	7.63725	2.93624	-5.80988	0.85373	9.75631	2.34467	-3.02017	1.43824	4.19896	2.35291	-6.40714
1.37286	7.56752	2.94694	-5.70811	0.86446	9.70176	2.3554	-3.56271	1.44888	4.64366	2.36355	-6.29501
1.38357	7.4271	2.95765	-5.72276	0.87518	9.58544	2.36612	-4.09059	1.45951	5.08411	2.37418	-6.11249
1.39428	7.24709	2.96836	-5.84532	0.88591	9.36784	2.37685	-4.57339	1.47015	5.47368	2.38482	-5.86061
1.40498	7.02477	2.97907	-6.05676	0.89664	9.06478	2.38758	-4.98093	1.48078	5.76845	2.39545	-5.54491
1.41569	6.76063	2.98978	-6.3312	0.90736	8.67615	2.3983	-5.31132	1.49142	5.95656	2.40609	-5.20025
1.4264	6.45919	3.00048	-6.65234	0.91809	8.23744	2.40903	-5.56641	1.50206	6.03663	2.41673	-4.8403
1.43711	6.12912	3.01119	-7.02853	0.92881	7.79383	2.41976	-5.70323	1.51269	5.99491	2.42736	-4.48113
1.44782	5.79432	3.0219	-7.42005	0.93954	7.32387	2.43048	-5.688	1.52333	5.80643	2.438	-4.14126
1.45853	5.49135	3.03261	-7.76688	0.95027	6.83886	2.44121	-5.54781	1.53396	5.48435	2.44863	-3.81573
1.46923	5.25294	3.04332	-8.07833	0.96099	6.37992	2.45193	-5.29478	1.5446	5.05381	2.45927	-3.52461
1.47994	5.08082	3.05402	-8.34664	0.97172	5.98819	2.46266	-4.92446	1.55523	4.52418	2.4699	-3.28598
1.49065	4.969	3.06473	-8.54616	0.98245	5.69792	2.47339	-4.48959	1.56587	3.93415	2.48054	-3.11354
1.50136	4.9162	3.07544	-8.70649	0.99317	5.53135	2.48411	-4.02099	1.57651	3.323	2.49118	-3.01389
1.51207	4.91483	3.08615	-8.83612	1.0039	5.49556	2.49484	-3.5246	1.58714	2.72626	2.50181	-2.98467
1.52277	4.95242	3.09686	-8.92074	1.01462	5.58143	2.50557	-3.03079	1.59778	2.17243	2.51245	-3.01452
1.53348	5.01378	3.10756	-8.99687	1.02535	5.76596	2.51629	-2.56756	1.60841	1.68137	2.52308	-3.0841
1.54419	5.08324	3.11827	-9.10011	1.03608	6.01662	2.52702	-2.15896	1.61905	1.26394	2.53372	-3.1689
1.5549	5.18249	3.12898	-9.21299	1.0468	6.29682	2.53774	-1.82377	1.62968	0.92279	2.54435	-3.24285
1.56561	5.30912	3.13969	-9.31498	1.05753	6.5719	2.54847	-1.57518	1.64032	0.65432	2.55499	-3.28254
1.57631	5.41282	3.1504	-9.40899	1.06826	6.86282	2.5592	-1.42028	1.65096	0.45057	2.56563	-3.27088
1.58702	5.47174	3.16111	-9.50847	1.07898	7.17206	2.56992	-1.36028	1.66159	0.30131	2.57626	-3.24799
1.59773	5.48225	3.17181	-9.64821	1.08971	7.43473	2.58065	-1.3907	1.67223	0.19566	2.5869	-3.21234
1.60844	5.44659	3.18252	-9.80829	1.10043	7.62145	2.59138	-1.50201	1.68286	0.12338	2.59753	-3.12103
1.61915	5.3838	3.19323	-9.9409	1.11116	7.73967	2.6021	-1.68022	1.6935	0.07554	2.60817	-2.98898
1.62985	5.31477	3.20394	-10.0365	1.12189	7.80644	2.61283	-1.90794	1.70413	0.0449	2.6188	-2.8389
1.64056	5.23551	3.21465	-10.0897	1.13261	7.86881	2.62355	-2.16576	1.71477	0.02591	2.62944	-2.69754
1.65127	5.16412	3.22535	-10.1253	1.14334	7.94822	2.63428	-2.43403	1.72541	0.01452	2.64008	-2.59213
1.66198	5.10244	3.23606	-10.1842	1.15406	8.06085	2.64501	-2.69491	1.73604	0.0079	2.65071	-2.54622
1.67269	5.02351	3.24677	-10.2593	1.16479	8.2146	2.65573	-2.93454	1.74668	0.00417	2.66135	-2.57692
1.68339	4.92153	3.25748	-10.3322	1.17552	8.38346	2.66646	-3.16949	1.75731	0.00214	2.67198	-2.69303
1.6941	4.78884	3.26819	-10.4104	1.18624	8.55916	2.67718	-3.39658	1.76795	0.00102	2.68262	-2.89419
1.70481	4.61728	3.27889	-10.489	1.19697	8.72822	2.68791	-3.59389	1.77858	0.000458909	2.69325	-3.17198
1.71552	4.39987	3.2896	-10.5617	1.2077	8.89912	2.69864	-3.77141	1.78922	0.000179553	2.70389	-3.511
1.72623	4.13267	3.30031	-10.6334	1.21842	9.05406	2.70936	-3.96903	1.79986	8.31497e-05	2.71453	-3.89143
1.73693	3.86384	3.31102	-10.7176	1.22915	9.17643	2.72009	-4.20249	1.8424	0.000179059	2.72516	-4.29092
1.74764	3.59461	3.32173	-10.8358	1.23987	9.25355	2.73082	-4.4598	1.85303	0.0003747	2.7358	-4.7107
1.75835	3.27969	3.33243	-10.9673	1.2506	9.27819	2.74154	-4.74817	1.86367	0.000842764	2.74643	-5.12729
1.76906	2.92734	3.34314	-11.1008	1.26133	9.27374	2.75227	-5.06692	1.87431	0.00167	2.75707	-5.49398
1.77977	2.55073	3.35385	-11.2367	1.27205	9.21805	2.76299	-5.40582	1.88494	0.00322	2.7677	-5.81572
1.79047	2.16602	3.36456	-11.3525	1.28278	9.1174	2.77372	-5.74495	1.89558	0.00601	2.77834	-6.07637
1.80118	1.79007	3.37527	-11.4417	1.29351	8.98047	2.78445	-6.05709	1.90621	0.01088	2.78898	-6.23929
1.81189	1.43821	3.38597	-11.4905	1.30423	8.79186	2.79517	-6.3116	1.91685	0.01911	2.79961	-6.29795
1.8226	1.12241	3.39668	-11.5396	1.31496	8.56221	2.8059	-6.50362	1.92748	0.03256	2.81025	-6.27635
1.83331	0.85026	3.40739	-11.5949	1.32568	8.30303	2.81663	-6.60825	1.93812	0.05384	2.82088	-6.17905
1.84401	0.62495	3.4181	-11.6141	1.33641	8.05069	2.82735	-6.60902	1.94876	0.08637	2.83152	-6.01467
1.85472	0.44552	3.42881	-11.6189	1.34714	7.81547	2.83808	-6.52502	1.95939	0.13447	2.84215	-5.79531
1.86543	0.30793	3.43951	-11.6316	1.35786	7.60622	2.8488	-6.36071	1.97003	0.20316	2.85279	-5.51178
1.87614	0.20631	3.45022	-11.6493	1.36859	7.45489	2.85953	-6.10429	1.98066	0.29789	2.86342	-5.20655
1.88685	0.13397	3.46093	-11.6913	1.37931	7.34157	2.87026	-5.75149	1.9913	0.42397	2.87406	-4.89759
1.89756	0.08429	3.47164	-11.7857	1.39004	7.24558	2.88098	-5.32883	2.00193	0.58572	2.8847	-4.5776
1.90826	0.05138	3.48235	-11.9057	1.40077	7.17225	2.89171	-4.86485	2.01257	0.78553	2.89533	-4.26236
1.91897	0.03036	3.49305	-12.0333	1.41149	7.12838	2.90243	-4.38622	2.02321	1.02294	2.90597	-3.96611
1.92968	0.01734	3.50376	-12.1719	1.42222	7.12186	2.91316	-3.9151	2.03384	1.29331	2.9166	-3.70106
1.94039	0.00962	3.51447	-12.3092	1.43295	7.16084	2.92389	-3.46794	2.04448	1.58779	2.92724	-3.47728
1.9511	0.00517	3.52518	-12.4301	1.44367	7.27756	2.93461	-3.05579	2.05511	1.89311	2.93787	-3.30253
1.9618	0.00269	3.53589	-12.5061	1.4544	7.50068	2.94534	-2.7099	2.06575	2.19237	2.94851	-3.20633
1.97251	0.00136	3.54659	-12.5462	1.46512	7.80374	2.95607	-2.43224	2.07638	2.46659	2.95915	-3.18971
1.98322	0.000662686	3.5573	-12.5471	1.47585	8.15534	2.96679	-2.19688	2.08702	2.69683	2.96978	-3.22501
1.99393	0.000313504	3.56801	-12.4582	1.48658	8.54497	2.97752	-2.00284	2.09765	2.86671	2.98042	-3.30591
2.00464	0.000143663	3.57872	-12.2839	1.4973	8.98265	2.98824	-1.84994	2.10829	2.98864	2.99105	-3.42341
2.01534	0	3.58943	-12.0239	1.50803	9.4473	2.99897	-1.73812	2.11893	3.05619	3.00169	-3.56599
2.02605	0.000144181	3.60014	-11.6972	1.51876	9.88751	3.0097	-1.66634	2.12956	3.04529	3.01232	-3.72006
2.03676	0.000314633	3.61084	-11.3407	1.52948	10.2741	3.02042	-1.63136	2.1402	2.98873	3.02296	-3.87111
2.04747	0.000665073	3.62155	-10.9444	1.54021	10.6028	3.03115	-1.62687	2.15083	2.90173	3.0336	-4.00494
2.05818	0.00136	3.63226	-10.4999	1.55093	10.8469	3.04188	-1.6434	2.16147	2.78031	3.04423	-4.10954
2.06888	0.0027	3.64297	-10.0243	1.56166	10.9599	3.0526	-1.66909	2.1721	2.64853	3.05487	-4.20032
2.07959	0.00526	3.65368	-9.54564	1.57239	11.0024	3.06333	-1.69118	2.18274	2.5315	3.0655	-4.29481
2.0903	0.00981	3.66438	-9.06381	1.58311	10.9906	3.07405	-1.69802	2.19338	2.45194	3.07614	-4.36364
2.10101	0.01774	3.67509	-8.57489	1.59384	10.8465	3.08478	-1.68091	2.20401	2.42673	3.08677	-4.38033
2.11172	0.03107	3.6858	-8.09746	1.60456	10.5508	3.09551	-1.66044	2.21465	2.46475	3.09741	-4.34719
2.12242	0.05275	3.69651	-7.63625	1.61529	10.1196	3.10623	-1.63545	2.22528	2.5655	3.10805	-4.27008
2.13313	0.0868	3.70722	-7.19675	1.62602	9.60311	3.11696	-1.58356	2.23592	2.71936	3.11868	-4.15744
2.14384	0.13846	3.71792	-6.79924	1.63674	9.03123	3.12768	-1.5121	2.24655	2.90922	3.12932	-4.01822
2.15455	0.21412	3.72863	-6.46652	1.64747	8.41062	3.13841	-1.43208	2.25719	3.11325	3.13995	-3.88495
2.16526	0.32106	3.73934	-6.21058	1.6582	7.79735	3.14914	-1.35637	2.26783	3.30846	3.15059	-3.76353
2.17596	0.46693	3.75005	-6.01961	1.66892	7.24319	3.15986	-1.29741	2.27846	3.47417	3.16122	-3.63301
2.18667	0.65859	3.76076	-5.8933	1.67965	6.74295	3.17059	-1.265	2.2891	3.59503	3.17186	-3.49739
2.19738	0.90121	3.77146	-5.84028	1.69037	6.28443	3.18132	-1.26457	2.29973	3.71048	3.1825	-3.36238
2.20809	1.19671	3.78217	-5.8625	1.7011	5.87493	3.19204	-1.29633	2.31037	3.81561	3.19313	-3.23652
2.2188	1.54251	3.79288	-5.95209	1.71183	5.51719	3.20277	-1.35524	2.321	3.8609	3.20377	-3.15492
2.2295	1.93056	3.80359	-6.09018	1.72255	5.20994	3.21349	-1.43198	2.33164	3.85108	3.2144	-3.12849
2.24021	2.34715	3.8143	-6.24797	1.73328	4.94946	3.22422	-1.51459	2.34228	3.79567	3.22504	-3.14277
2.25092	2.77318	3.825	-6.39005	1.74401	4.7309	3.23495	-1.59082	2.35291	3.70674	3.23567	-3.2067
2.26163	3.18594	3.83571	-6.49171	1.75473	4.57429	3.24567	-1.65006	2.36355	3.59645	3.24631	-3.32694
2.27234	3.56127	3.84642	-6.53146	1.76546	4.47528	3.2564	-1.68544	2.37418	3.47513	3.25695	-3.50679
2.28304	3.87641	3.85713	-6.48384	1.77618	4.40616	3.26713	-1.71935	2.38482	3.34984	3.26758	-3.74531
2.29375	4.11291	3.86784	-6.34753	1.78691	4.39142	3.27785	-1.75246	2.39545	3.24783	3.27822	-4.03712
2.30446	4.30698	3.87854	-6.14673	1.79764	4.43147	3.28858	-1.76331	2.40609	3.16666	3.28885	-4.37293
2.31517	4.45085	3.88925	-5.86753	1.80836	4.50132	3.2993	-1.75849	2.41673	3.07552	3.29949	-4.74052
2.32588	4.49396	3.89996	-5.49334	1.81909	4.59959	3.31003	-1.74624	2.42736	2.96682	3.31012	-5.12576
2.33659	4.4434	3.91067	-5.05402	1.82982	4.72247	3.32076	-1.73471	2.438	2.83385	3.32076	-5.53736
2.34729	4.31525	3.92138	-4.58355	1.84054	4.86231	3.33148	-1.72963	2.44863	2.67232	3.3314	-5.98141
2.358	4.1558	3.93208	-4.11487	1.85127	5.00748	3.34221	-1.73323	2.45927	2.48122	3.34203	-6.41169
2.36871	3.98838	3.94279	-3.67509	1.86199	5.1438	3.35293	-1.74353	2.4699	2.28679	3.35267	-6.78047
2.37942	3.81015	3.9535	-3.28257	1.87272	5.25596	3.36366	-1.755	2.48054	2.09254	3.3633	-7.06553
2.39013	3.63937	3.96421	-2.94616	1.88345	5.35431	3.37439	-1.75986	2.49118	1.87878	3.37394	-7.24763
2.40083	3.48962	3.97492	-2.66667	1.89417	5.45134	3.38511	-1.75033	2.50181	1.65197	3.38457	-7.31143
2.41154	3.3688	3.98562	-2.43915	1.9049	5.51262	3.39584	-1.72059	2.51245	1.42013	3.39521	-7.2711
2.42225	3.27906	3.99633	-2.25641	1.91562	5.5095	3.40657	-1.69285	2.52308	1.19185	3.40585	-7.14541
2.43296	3.2176	4.00704	-2.13589	1.92635	5.45833	3.41729	-1.66795	2.53372	0.97531	3.41648	-6.90951
2.44367	3.17806	4.01775	-2.072	1.93708	5.38218	3.42802	-1.62554	2.54435	0.77739	3.42712	-6.5702
2.45437	3.17605	4.02846	-2.03729	1.9478	5.2835	3.43874	-1.57506	2.55499	0.60299	3.43775	-6.14244
2.46508	3.20084	4.03917	-2.03302	1.95853	5.16709	3.44947	-1.53021	2.56563	0.45482	3.44839	-5.64911
2.47579	3.21714	4.04987	-2.06418	1.96926	5.05068	3.4602	-1.50698	2.57626	0.33332	3.45902	-5.11926
2.4865	3.2163	4.06058	-2.13811	1.97998	4.95053	3.47092	-1.52129	2.5869	0.23734	3.46966	-4.56169
2.49721	3.19343	4.07129	-2.26203	1.99071	4.90323	3.48165	-1.58625	2.59753	0.16407	3.4803	-4.0114
2.50791	3.14718	4.082	-2.44138	2.00143	4.91387	3.49238	-1.71026	2.60817	0.11008	3.49093	-3.50233
2.51862	3.10291	4.09271	-2.6783	2.01216	4.95571	3.5031	-1.89536	2.6188	0.07166	3.50157	-3.06362
2.52933	3.06151	4.10341	-2.9709	2.02289	5.02183	3.51383	-2.13674	2.62944	0.04525	3.5122	-2.71694
2.54004	2.99856	4.11412	-3.31323	2.03361	5.10226	3.52455	-2.42341	2.64008	0.02771	3.52284	-2.47453
2.55075	2.91389	4.12483	-3.69588	2.04434	5.18571	3.53528	-2.73954	2.65071	0.01646	3.53347	-2.33835
2.56145	2.80769	4.13554	-4.11867	2.05507	5.26075	3.54601	-3.06696	2.66135	0.00947	3.54411	-2.30047
2.57216	2.6808	4.14625	-4.57856	2.06579	5.34131	3.55673	-3.38781	2.67198	0.00525	3.55475	-2.34433
2.58287	2.53513	4.15695	-5.04573	2.07652	5.44063	3.56746	-3.68681	2.68262	0.00285	3.56538	-2.44685
2.59358	2.37457	4.16766	-5.48983	2.08724	5.52114	3.57819	-3.97764	2.69325	0.00149	3.57602	-2.58114
2.60429	2.22883	4.17837	-5.89407	2.09797	5.54633	3.58891	-4.25268	2.70389	0.000760384	3.58665	-2.71913
2.61499	2.10396	4.18908	-6.26853	2.1087	5.50853	3.59964	-4.5075	2.71453	0.000374966	3.59729	-2.83482
2.6257	1.98219	4.19979	-6.59996	2.11942	5.40551	3.61036	-4.7401	2.72516	0.000179186	3.60792	-2.93034
2.63641	1.87164	4.21049	-6.8527	2.13015	5.24095	3.62109	-4.92545	2.7358	8.29797e-05	3.61856	-2.98823
2.64712	1.78166	4.2212	-7.03147	2.14087	5.0245	3.63182	-5.06536	2.99105	0.000262031	3.62919	-2.97267
2.65783	1.72121	4.23191	-7.15635	2.1516	4.81967	3.64254	-5.16275	3.00169	0.000553868	3.63983	-2.88064
2.66853	1.69753	4.24262	-7.21228	2.16233	4.64123	3.65327	-5.22061	3.01232	0.00122	3.65047	-2.74163
2.67924	1.71465	4.25333	-7.18609	2.17305	4.45465	3.66399	-5.24151	3.02296	0.00243	3.6611	-2.56664
2.68995	1.77239	4.26403	-7.09149	2.18378	4.27633	3.67472	-5.25123	3.0336	0.00471	3.67174	-2.34651
2.70066	1.86609	4.27474	-6.93174	2.19451	4.12394	3.68545	-5.24871	3.04423	0.00885	3.68237	-2.10041
2.71137	1.98698	4.28545	-6.69984	2.20523	4.01454	3.69617	-5.23117	3.05487	0.01621	3.69301	-1.84961
2.72207	2.12319	4.29616	-6.39211	2.21596	3.96286	3.7069	-5.19452	3.0655	0.02868	3.70364	-1.61566
2.73278	2.26107	4.30687	-6.02154	2.22668	3.97916	3.71763	-5.11024	3.07614	0.04921	3.71428	-1.41879
2.74349	2.38684	4.31757	-5.63027	2.23741	4.06765	3.72835	-4.97725	3.08677	0.08193	3.72492	-1.27602
2.7542	2.51158	4.32828	-5.23926	2.24814	4.22555	3.73908	-4.79791	3.09741	0.13236	3.73555	-1.20044
2.76491	2.62246	4.33899	-4.87173	2.25886	4.467	3.7498	-4.60274	3.10805	0.20748	3.74619	-1.19999
2.77562	2.68381	4.3497	-4.55219	2.26959	4.7727	3.76053	-4.39853	3.11868	0.31564	3.75682	-1.27717
2.78632	2.68807	4.36041	-4.28087	2.28032	5.09211	3.77126	-4.1685	3.12932	0.46611	3.76746	-1.42868
2.79703	2.63237	4.37111	-4.08147	2.29104	5.39649	3.78198	-3.92451	3.13995	0.6682	3.77809	-1.64543
2.80774	2.51876	4.38182	-3.97444	2.30177	5.6583	3.79271	-3.68257	3.15059	0.93011	3.78873	-1.91304
2.81845	2.36541	4.39253	-3.97348	2.31249	5.85451	3.80344	-3.48672	3.16122	1.25737	3.79937	-2.21274
2.82916	2.19297	4.40324	-4.08264	2.32322	5.96954	3.81416	-3.35696	3.17186	1.65114	3.81	-2.52292
2.83986	1.99854	4.41395	-4.29425	2.33395	6.02109	3.82489	-3.28761	3.1825	2.10672	3.82064	-2.82112
2.85057	1.77991	4.42465	-4.58857	2.34467	6.05886	3.83561	-3.29568	3.19313	2.61251	3.83127	-3.08631
2.86128	1.54781	4.43536	-4.93513	2.3554	6.06224	3.84634	-3.39418	3.20377	3.1497	3.84191	-3.30102
2.87199	1.3131	4.44607	-5.29606	2.36612	5.98968	3.85707	-3.58875	3.2144	3.69308	3.85254	-3.47701
2.8827	1.08583	4.45678	-5.63105	2.37685	5.85452	3.86779	-3.8754	3.22504	4.21294	3.86318	-3.60617
2.8934	0.87455	4.46749	-5.92669	2.38758	5.6741	3.87852	-4.23839	3.23567	4.67756	3.87382	-3.68467
2.90411	0.68554	4.4782	-6.15228	2.3983	5.46674	3.88924	-4.65127	3.24631	5.05686	3.88445	-3.71257
2.91482	0.52265	4.4889	-6.27614	2.40903	5.24917	3.89997	-5.07851	3.25695	5.34939	3.89509	-3.66894
2.92553	0.38732	4.49961	-6.31776	2.41976	5.03461	3.9107	-5.4798	3.26758	5.55905	3.90572	-3.56064
2.93624	0.27885	4.51032	-6.29797	2.43048	4.85606	3.92142	-5.81538	3.27822	5.64794	3.91636	-3.39709
2.94694	0.19495	4.52103	-6.22403	2.44121	4.716	3.93215	-6.0519	3.28885	5.61136	3.92699	-3.1888
2.95765	0.1323	4.53174	-6.09857	2.45193	4.58708	3.94288	-6.21651	3.29949	5.45465	3.93763	-2.94658
2.96836	0.08712	4.54244	-5.94038	2.46266	4.46493	3.9536	-6.32285	3.31012	5.16866	3.94827	-2.68072
2.97907	0.05566	4.55315	-5.77947	2.47339	4.36957	3.96433	-6.32196	3.32076	4.77793	3.9589	-2.4251
2.98978	0.03449	4.56386	-5.63928	2.48411	4.29549	3.97505	-6.20458	3.3314	4.33791	3.96954	-2.18715
3.00048	0.02072	4.57457	-5.53214	2.49484	4.2122	3.98578	-6.0261	3.34203	3.88201	3.98017	-1.9484
3.01119	0.01207	4.58528	-5.45738	2.50557	4.11527	3.99651	-5.82599	3.35267	3.41854	3.99081	-1.7153
3.0219	0.00682	4.59598	-5.402	2.51629	4.00185	4.00723	-5.6215	3.3633	2.97801	4.00144	-1.4955
3.03261	0.0037	4.60669	-5.34416	2.52702	3.87014	4.01796	-5.45194	3.37394	2.58731	4.01208	-1.29757
3.04332	0.00197	4.6174	-5.25803	2.53774	3.74312	4.02869	-5.34791	3.38457	2.2681	4.02272	-1.13028
3.05402	0.00101	4.62811	-5.13189	2.54847	3.61759	4.03941	-5.32672	3.39521	2.03559	4.03335	-1.00161
3.06473	0.000505263	4.63882	-4.98386	2.5592	3.46432	4.05014	-5.38962	3.40585	1.89779	4.04399	-0.91759
3.07544	0.000244228	4.64952	-4.80264	2.56992	3.27968	4.06086	-5.52193	3.41648	1.85508	4.05462	-0.88137
3.08615	0.000114376	4.66023	-4.56151	2.58065	3.06251	4.07159	-5.69586	3.42712	1.90025	4.06526	-0.89241
3.09686	3.59425e-05	4.67094	-4.25682	2.59138	2.81458	4.08232	-5.87508	3.43775	2.01903	4.07589	-0.94619
3.46093	0.000114134	4.68165	-3.89529	2.6021	2.56506	4.09304	-6.0208	3.44839	2.19111	4.08653	-1.03426
3.47164	0.000279568	4.69236	-3.50348	2.61283	2.31958	4.10377	-6.14619	3.45902	2.39184	4.09717	-1.14481
3.48235	0.000690063	4.70306	-3.11111	2.62355	2.06001	4.11449	-6.22044	3.46966	2.59437	4.1078	-1.26373
3.49305	0.00141	4.71377	-2.74612	2.63428	1.7947	4.12522	-6.17321	3.4803	2.77224	4.11844	-1.37597
3.50376	0.00287	4.72448	-2.43059	2.64501	1.53317	4.13595	-5.99933	3.49093	2.90204	4.12907	-1.46717
3.51447	0.00554	4.73519	-2.17788	2.65573	1.28579	4.14667	-5.759	3.50157	2.98959	4.13971	-1.5254
3.52518	0.01037	4.7459	-1.99155	2.66646	1.06257	4.1574	-5.47373	3.5122	3.02195	4.15034	-1.54228
3.53589	0.01884	4.7566	-1.86599	2.67718	0.87248	4.16813	-5.12212	3.52284	2.96867	4.16098	-1.53811
3.54659	0.03323	4.76731	-1.78813	2.68791	0.72282	4.17885	-4.73798	3.53347	2.85572	4.17162	-1.51179
3.5573	0.05687	4.77802	-1.7407	2.69864	0.61899	4.18958	-4.35635	3.54411	2.69131	4.18225	-1.44096
3.56801	0.09448	4.78873	-1.70504	2.70936	0.5643	4.2003	-4.00879	3.55475	2.46426	4.19289	-1.33148
3.57872	0.15234	4.79944	-1.66446	2.72009	0.56017	4.21103	-3.71962	3.56538	2.19172	4.20352	-1.1925
3.58943	0.23845	4.81014	-1.61831	2.73082	0.6059	4.22176	-3.50374	3.57602	1.89331	4.21416	-1.03512
3.60014	0.36233	4.82085	-1.57051	2.74154	0.69884	4.23248	-3.36624	3.58665	1.58834	4.22479	-0.87076
3.61084	0.53451	4.83156	-1.50513	2.75227	0.83433	4.24321	-3.30355	3.59729	1.29394	4.23543	-0.70984
3.62155	0.7656	4.84227	-1.4114	2.76299	1.00576	4.25394	-3.30589	3.60792	1.02349	4.24607	-0.5608
3.63226	1.06475	4.85298	-1.29615	2.77372	1.2045	4.26466	-3.36049	3.61856	0.78607	4.2567	-0.42936
3.64297	1.43784	4.86368	-1.17061	2.78445	1.42041	4.27539	-3.47918	3.62919	0.58612	4.26734	-0.31855
3.65368	1.88555	4.87439	-1.04874	2.79517	1.64225	4.28611	-3.64947	3.63983	0.42426	4.27797	-0.22903
3.66438	2.40126	4.8851	-0.94553	2.8059	1.85841	4.29684	-3.83645	3.65047	0.29809	4.28861	-0.15957
3.67509	2.96998	4.89581	-0.87535	2.81663	2.05766	4.30757	-4.03456	3.6611	0.2033	4.29924	-0.10774
3.6858	3.56796	4.90652	-0.85058	2.82735	2.22998	4.31829	-4.24244	3.67174	0.13456	4.30988	-0.0705
3.69651	4.1638	4.91723	-0.88042	2.83808	2.39108	4.32902	-4.48564	3.68237	0.08643	4.32052	-0.0447
3.70722	4.72104	4.92793	-0.97009	2.8488	2.53223	4.33975	-4.76255	3.69301	0.05387	4.33115	-0.02746
3.71792	5.20199	4.93864	-1.11988	2.85953	2.62076	4.35047	-5.04232	3.70364	0.03258	4.34179	-0.01635
3.72863	5.58438	4.94935	-1.32486	2.87026	2.65119	4.3612	-5.31563	3.71428	0.01912	4.35242	-0.00944
3.73934	5.85309	4.96006	-1.57464	2.88098	2.62167	4.37192	-5.57018	3.72492	0.01089	4.36306	-0.00528
3.75005	5.99128	4.97077	-1.85365	2.89171	2.53412	4.38265	-5.79189	3.73555	0.00601	4.37369	-0.00286
3.76076	6.01908	4.98147	-2.14207	2.90243	2.3939	4.39338	-5.96738	3.74619	0.00322	4.38433	-0.0015
3.77146	5.93278	4.99218	-2.41731	2.91316	2.23389	4.4041	-6.08601	3.75682	0.00167	4.39496	-0.000764007
3.78217	5.74084	5.00289	-2.65618	2.92389	2.06297	4.41483	-6.19111	3.76746	0.000843308	4.4056	-0.000376753
3.79288	5.47406	5.0136	-2.83734	2.93461	1.8655	4.42555	-6.27923	3.77809	0.000374933	4.41624	-0.00018004
3.80359	5.14526	5.02431	-2.9559	2.94534	1.6519	4.43628	-6.32551	3.78873	0.00017917	4.56514	-0.000179039
3.8143	4.79374	5.03501	-3.01238	2.95607	1.43381	4.44701	-6.33375	3.79937	8.29722e-05	4.57577	-0.000457546
3.825	4.45563	5.04572	-2.98905	2.96679	1.22328	4.45773	-6.28669	4.13971	0.000179147	4.58641	-0.00102
3.83571	4.15889	5.05643	-2.89994	2.97752	1.03199	4.46846	-6.19467	4.15034	0.000374883	4.59704	-0.00205
3.84642	3.9198	5.06714	-2.75319	2.98824	0.8704	4.47919	-6.06831	4.16098	0.000760216	4.60768	-0.00398
3.85713	3.74167	5.07785	-2.538	2.99897	0.74699	4.48991	-5.91625	4.17162	0.00149	4.61831	-0.00758
3.86784	3.61578	5.08855	-2.27313	3.0097	0.66774	4.50064	-5.76794	4.18225	0.00284	4.62895	-0.0139
3.87854	3.52421	5.09926	-1.9806	3.02042	0.63578	4.51136	-5.62205	4.19289	0.00533	4.63959	-0.02473
3.88925	3.44401	5.10997	-1.68326	3.03115	0.65108	4.52209	-5.44795	4.20352	0.00957	4.65022	-0.0427
3.89996	3.36369	5.12068	-1.40239	3.04188	0.71036	4.53282	-5.23993	4.21416	0.01665	4.66086	-0.07158
3.91067	3.27437	5.13139	-1.15632	3.0526	0.80711	4.54354	-4.99562	4.22479	0.02809	4.67149	-0.11651
3.92138	3.14812	5.14209	-0.95942	3.06333	0.93177	4.55427	-4.74303	4.23543	0.04597	4.68213	-0.18413
3.93208	2.98869	5.1528	-0.82197	3.07405	1.07225	4.565	-4.51507	4.24607	0.07299	4.69276	-0.28259
3.94279	2.79519	5.16351	-0.75053	3.08478	1.21471	4.57572	-4.2988	4.2567	0.11246	4.7034	-0.42122
3.9535	2.54925	5.17422	-0.74858	3.09551	1.34482	4.58645	-4.08575	4.26734	0.16817	4.71404	-0.60985
3.96421	2.26316	5.18493	-0.81715	3.10623	1.44899	4.59717	-3.89624	4.27797	0.24417	4.72467	-0.85776
3.97492	1.95348	5.19563	-0.95536	3.11696	1.51607	4.6079	-3.75194	4.28861	0.3443	4.73531	-1.17219
3.98562	1.63812	5.20634	-1.1608	3.12768	1.53886	4.61863	-3.67242	4.29924	0.47187	4.74594	-1.55659
3.99633	1.33383	5.21705	-1.4295	3.13841	1.53888	4.62935	-3.67151	4.30988	0.62853	4.75658	-2.00894
4.00704	1.05416	5.22776	-1.75584	3.14914	1.51624	4.64008	-3.75514	4.32052	0.81428	4.76721	-2.5202
4.01775	0.80847	5.23847	-2.13229	3.15986	1.44956	4.6508	-3.92032	4.33115	1.02667	4.77785	-3.07362
4.02846	0.60157	5.24917	-2.54913	3.17059	1.34648	4.66153	-4.15559	4.34179	1.26069	4.78849	-3.64493
4.03917	0.43421	5.25988	-2.99427	3.18132	1.21879	4.67226	-4.44319	4.35242	1.50897	4.79912	-4.20347
4.04987	0.30404	5.27059	-3.45314	3.19204	1.08111	4.68298	-4.76187	4.36306	1.76203	4.80976	-4.71511
4.06058	0.20646	5.2813	-3.9209	3.20277	0.94967	4.69371	-5.11435	4.37369	2.00951	4.82039	-5.14521
4.07129	0.13599	5.29201	-4.38979	3.21349	0.84095	4.70444	-5.47922	4.38433	2.24107	4.83103	-5.48668
4.082	0.08686	5.30271	-4.825	3.22422	0.77085	4.71516	-5.81281	4.39496	2.44781	4.84166	-5.71381
4.09271	0.0538	5.31342	-5.19171	3.23495	0.75396	4.72589	-6.12581	4.4056	2.64697	4.8523	-5.80945
4.10341	0.03231	5.32413	-5.47038	3.24567	0.80299	4.73661	-6.40761	4.41624	2.83349	4.86294	-5.79119
4.11412	0.01882	5.33484	-5.65882	3.2564	0.92822	4.74734	-6.64973	4.42687	2.98084	4.87357	-5.63893
4.12483	0.01062	5.34555	-5.74863	3.26713	1.13675	4.75807	-6.84468	4.43751	3.0915	4.88421	-5.34439
4.13554	0.00582	5.35626	-5.75006	3.27785	1.43156	4.76879	-6.96033	4.44814	3.1732	4.89484	-4.95917
4.14625	0.00309	5.36696	-5.69112	3.28858	1.81034	4.77952	-6.99166	4.45878	3.23807	4.90548	-4.51811
4.15695	0.00159	5.37767	-5.55425	3.2993	2.26437	4.79025	-6.93688	4.46941	3.32469	4.91611	-4.03542
4.16766	0.000791786	5.38838	-5.33794	3.31003	2.77778	4.80097	-6.79848	4.48005	3.44608	4.92675	-3.55055
4.17837	0.000366817	5.39909	-5.0564	3.32076	3.32747	4.8117	-6.60872	4.49069	3.5875	4.93739	-3.10057
4.18908	0.000156559	5.4098	-4.71356	3.33148	3.88409	4.82242	-6.40415	4.50132	3.75441	4.94802	-2.71695
4.19979	7.17432e-05	5.4205	-4.32654	3.34221	4.41395	4.83315	-6.19905	4.51196	3.94741	4.95866	-2.42295
4.41395	0.000114142	5.43121	-3.91199	3.35293	4.88201	4.84388	-5.98513	4.52259	4.16157	4.96929	-2.23203
4.42465	0.000243729	5.44192	-3.48496	3.36366	5.25535	4.8546	-5.75733	4.53323	4.38686	4.97993	-2.14712
4.43536	0.000504231	5.45263	-3.0704	3.37439	5.54334	4.86533	-5.53836	4.54386	4.60887	4.99056	-2.16084
4.44607	0.00101	5.46334	-2.68984	3.38511	5.73632	4.87605	-5.35214	4.5545	4.81096	5.0012	-2.2565
4.45678	0.00196	5.47404	-2.33661	3.39584	5.78274	4.88678	-5.22017	4.56514	4.97637	5.01184	-2.41002
4.46749	0.00369	5.48475	-2.00183	3.40657	5.69174	4.89751	-5.15936	4.57577	5.13771	5.02247	-2.59246
4.4782	0.00673	5.49546	-1.68832	3.41729	5.47141	4.90823	-5.1799	4.58641	5.27939	5.03311	-2.77306
4.4889	0.01189	5.50617	-1.39892	3.42802	5.11548	4.91896	-5.28413	4.59704	5.33941	5.04374	-2.92259
4.49961	0.02035	5.51688	-1.13646	3.43874	4.67598	4.92969	-5.49129	4.60768	5.31049	5.05438	-3.01648
4.51032	0.03374	5.52758	-0.90344	3.44947	4.18461	4.94041	-5.78722	4.61831	5.19339	5.06501	-3.06115
4.52103	0.0542	5.53829	-0.70155	3.4602	3.64903	4.95114	-6.12607	4.62895	5.0206	5.07565	-3.04596
4.53174	0.08436	5.549	-0.53133	3.47092	3.10047	4.96186	-6.48384	4.63959	4.8059	5.08629	-2.96771
4.54244	0.1273	5.55971	-0.39196	3.48165	2.56666	4.97259	-6.8606	4.65022	4.54321	5.09692	-2.83044
4.55315	0.18605	5.57042	-0.28134	3.49238	2.06986	4.98332	-7.23232	4.66086	4.25539	5.10756	-2.62046
4.56386	0.26349	5.58112	-0.19633	3.5031	1.6258	4.99404	-7.55285	4.67149	3.99253	5.11819	-2.35434
4.57457	0.36163	5.59183	-0.13309	3.51383	1.24351	5.00477	-7.8073	4.68213	3.7801	5.12883	-2.05226
4.58528	0.48103	5.60254	-0.0876	3.52455	0.92592	5.0155	-8.01366	4.69276	3.61681	5.13946	-1.73551
4.59598	0.62023	5.61325	-0.05593	3.53528	0.671	5.02622	-8.17212	4.7034	3.52169	5.1501	-1.42375
4.60669	0.77535	5.62396	-0.03466	3.54601	0.47311	5.03695	-8.31368	4.71404	3.50797	5.16074	-1.13298
4.6174	0.94006	5.63466	-0.0208	3.55673	0.32446	5.04767	-8.44745	4.72467	3.58064	5.17137	-0.87449
4.62811	1.10593	5.64537	-0.01209	3.56746	0.21636	5.0584	-8.53427	4.73531	3.7348	5.18201	-0.65474
4.63882	1.26333	5.65608	-0.00684	3.57819	0.14025	5.06913	-8.58647	4.74594	3.95515	5.19264	-0.47548
4.64952	1.40273	5.66679	-0.00373	3.58891	0.08834	5.07985	-8.64062	4.75658	4.21729	5.20328	-0.33491
4.66023	1.51609	5.6775	-0.00198	3.59964	0.05406	5.09058	-8.7034	4.76721	4.49015	5.21391	-0.22879
4.67094	1.59834	5.6882	-0.00102	3.61036	0.03213	5.10131	-8.7503	4.77785	4.7402	5.22455	-0.1516
4.68165	1.66023	5.69891	-0.000509377	3.62109	0.01854	5.11203	-8.77623	4.78849	4.93602	5.23518	-0.09742
4.69236	1.71563	5.70962	-0.000246213	3.63182	0.01039	5.12276	-8.77236	4.79912	5.05271	5.24582	-0.06071
4.70306	1.75627	5.72033	-0.000115305	3.64254	0.00565	5.13348	-8.75264	4.80976	5.12258	5.25646	-0.0367
4.71377	1.77589	5.97732	-0.000149914	3.65327	0.00293	5.14421	-8.70524	4.82039	5.16109	5.26709	-0.02151
4.72448	1.78208	5.98803	-0.000393395	3.66399	0.00149	5.15494	-8.64466	4.83103	5.11723	5.27773	-0.01223
4.73519	1.78229	5.99874	-0.000825499	3.67472	0.000741882	5.16566	-8.56307	4.84166	4.97216	5.28836	-0.00674
4.7459	1.78248	6.00945	-0.00175	3.68545	0.000327026	5.17639	-8.40818	4.8523	4.73929	5.299	-0.0036
4.7566	1.7857	6.02015	-0.00347	3.69617	0.000154317	5.18711	-8.21093	4.86294	4.4377	5.30963	-0.00187
4.76731	1.79146	6.03086	-0.00669	3.7069	7.05289e-05	5.19784	-7.9854	4.87357	4.08817	5.32027	-0.000938805
4.77802	1.79617	6.04157	-0.01246	3.73908	0.000223182	5.20857	-7.72745	4.88421	3.71065	5.33091	-0.000457572
4.78873	1.79442	6.05228	-0.02255	3.7498	0.000477783	5.21929	-7.47599	4.89484	3.32211	5.34154	-0.000179036
4.79944	1.78094	6.06299	-0.03953	3.76053	0.000990876	5.23002	-7.27208	4.90548	2.93559	5.63934	-0.00017938
4.81014	1.75272	6.07369	-0.06726	3.77126	0.00206	5.24075	-7.13058	4.91611	2.58426	5.64998	-0.000375372
4.82085	1.73488	6.0844	-0.11098	3.78198	0.00403	5.25147	-7.06259	4.92675	2.2722	5.66061	-0.000761206
4.83156	1.73183	6.09511	-0.17776	3.79271	0.00763	5.2622	-7.11056	4.93739	1.97598	5.67125	-0.0015
4.84227	1.72826	6.10582	-0.27623	3.80344	0.01401	5.27292	-7.28276	4.94802	1.6957	5.68188	-0.00285
4.85298	1.73874	6.11653	-0.41663	3.81416	0.02494	5.28365	-7.55213	4.95866	1.43236	5.69252	-0.00526
4.86368	1.78251	6.12723	-0.61004	3.82489	0.04311	5.29438	-7.90671	4.96929	1.18787	5.70316	-0.00948
4.87439	1.88117	6.13794	-0.86735	3.83561	0.07216	5.3051	-8.32586	4.97993	0.96477	5.71379	-0.01647
4.8851	2.05504	6.14865	-1.19775	3.84634	0.11711	5.31583	-8.78131	4.99056	0.76585	5.72443	-0.02774
4.89581	2.31975	6.15936	-1.60693	3.85707	0.18435	5.32656	-9.26408	5.0012	0.59328	5.73506	-0.04529
4.90652	2.68246	6.17007	-2.09526	3.86779	0.28148	5.33728	-9.73534	5.01184	0.4482	5.7457	-0.07173
4.91723	3.13928	6.18077	-2.65622	3.87852	0.41695	5.34801	-10.1304	5.02247	0.33045	5.75633	-0.11019
4.92793	3.67384	6.19148	-3.27552	3.88924	0.59927	5.35873	-10.4612	5.03311	0.23876	5.76697	-0.16424
4.93864	4.25776	6.20219	-3.93121	3.89997	0.83595	5.36946	-10.7186	5.04374	0.17111	5.77761	-0.23758
4.94935	4.85321	6.2129	-4.59498	3.9107	1.13211	5.38019	-10.8234	5.05438	0.12506	5.78824	-0.33365
4.96006	5.41721	6.22361	-5.23452	3.92142	1.48879	5.39091	-10.7325	5.06501	0.0985	5.79888	-0.45511
4.97077	5.90742	6.23432	-5.81672	3.93215	1.90191	5.40164	-10.4435	5.07565	0.08999	5.80951	-0.60322
4.98147	6.28802	6.24502	-6.32311	3.94288	2.36124	5.41236	-10.0197	5.08629	0.09898	5.82015	-0.77746
4.99218	6.54686	6.25573	-6.75185	3.9536	2.85031	5.42309	-9.48763	5.09692	0.12623	5.83078	-0.97487
5.00289	6.73372	6.26644	-7.09413	3.96433	3.34738	5.43382	-8.85996	5.10756	0.1733	5.84142	-1.19046
5.0136	6.86047	6.27715	-7.31102	3.97505	3.82704	5.44454	-8.20682	5.11819	0.24236	5.85206	-1.41675
5.02431	6.87555	6.28786	-7.39605	3.98578	4.26303	5.45527	-7.55257	5.12883	0.33585	5.86269	-1.64503
5.03501	6.7747	6.29856	-7.35102	3.99651	4.63107	5.466	-6.92258	5.13946	0.45572	5.87333	-1.86583
5.04572	6.58726	6.30927	-7.17291	4.00723	4.9359	5.47672	-6.36516	5.1501	0.60282	5.88396	-2.0698
5.05643	6.34705	6.31998	-6.87687	4.01796	5.18715	5.48745	-5.92192	5.16074	0.77627	5.8946	-2.24892
5.06714	6.0866	6.33069	-6.48225	4.02869	5.35044	5.49817	-5.62356	5.17137	0.97303	5.90523	-2.42102
5.07785	5.83239	6.3414	-6.01064	4.03941	5.39902	5.5089	-5.48662	5.18201	1.18777	5.91587	-2.5807
5.08855	5.60159	6.3521	-5.48425	4.05014	5.36441	5.51963	-5.51204	5.19264	1.41301	5.92651	-2.70012
5.09926	5.42482	6.36281	-4.92479	4.06086	5.26056	5.53035	-5.6857	5.20328	1.63978	5.93714	-2.77979
5.10997	5.29738	6.37352	-4.36463	4.07159	5.08181	5.54108	-5.98092	5.21391	1.85804	5.94778	-2.82534
5.12068	5.18195	6.38423	-3.82137	4.08232	4.85108	5.55181	-6.36254	5.22455	2.05775	5.95841	-2.84754
5.13139	5.06266	6.39494	-3.28567	4.09304	4.59298	5.56253	-6.79108	5.23518	2.22961	5.96905	-2.8618
5.14209	4.92503	6.40564	-2.77092	4.10377	4.35521	5.57326	-7.25199	5.24582	2.38946	5.97968	-2.91072
5.1528	4.78265	6.41635	-2.28904	4.11449	4.15554	5.58398	-7.73279	5.25646	2.52893	5.99032	-3.01242
5.16351	4.64063	6.42706	-1.84991	4.12522	3.98024	5.59471	-8.17474	5.26709	2.61607	6.00095	-3.1581
5.17422	4.48286	6.43777	-1.46077	4.13595	3.83406	5.60544	-8.55026	5.27773	2.64566	6.01159	-3.35966
5.18493	4.29645	6.44848	-1.12578	4.14667	3.71621	5.61616	-8.8393	5.28836	2.61592	6.02223	-3.62323
5.19563	4.07179	6.45918	-0.8459	4.1574	3.62099	5.62689	-9.00463	5.299	2.52866	6.03286	-3.94693
5.20634	3.8142	6.46989	-0.61915	4.16813	3.53893	5.63761	-9.06679	5.30963	2.38908	6.0435	-4.31939
5.21705	3.53063	6.4806	-0.4411	4.17885	3.45831	5.64834	-9.02686	5.32027	2.22914	6.05413	-4.71964
5.22776	3.22838	6.49131	-0.30567	4.18958	3.39093	5.65907	-8.8894	5.33091	2.0572	6.06477	-5.11855
5.23847	2.91457	6.50202	-0.20592	4.2003	3.32335	5.66979	-8.66176	5.34154	1.85745	6.0754	-5.48195
5.24917	2.60775	6.51272	-0.13479	4.21103	3.21868	5.68052	-8.3541	5.35218	1.6392	6.08604	-5.77517
5.25988	2.32496	6.52343	-0.08567	4.22176	3.06896	5.69125	-7.97902	5.36281	1.41246	6.09668	-5.99101
5.27059	2.05719	6.53414	-0.05285	4.23248	2.87197	5.70197	-7.52788	5.37345	1.18718	6.10731	-6.10552
5.2813	1.79499	6.54485	-0.03164	4.24321	2.65551	5.7127	-7.04589	5.38408	0.97241	6.11795	-6.12879
5.29201	1.54217	6.55556	-0.0184	4.25394	2.42614	5.72342	-6.55698	5.39472	0.77553	6.12858	-6.05757
5.30271	1.3036	6.56626	-0.01035	4.26466	2.16804	5.73415	-6.08655	5.40536	0.60177	6.13922	-5.85216
5.31342	1.08511	6.57697	-0.00567	4.27539	1.89233	5.74488	-5.65959	5.41599	0.454	6.14985	-5.55839
5.32413	0.89299	6.58768	-0.00299	4.28611	1.61139	5.7556	-5.27477	5.42663	0.33283	6.16049	-5.20718
5.33484	0.73321	6.59839	-0.00154	4.29684	1.33743	5.76633	-4.95342	5.43726	0.23699	6.17113	-4.81008
5.34555	0.61086	6.6091	-0.000754555	4.30757	1.08113	5.77706	-4.71357	5.4479	0.16383	6.18176	-4.40439
5.35626	0.52968	6.6198	-0.000366162	4.31829	0.85055	5.78778	-4.56816	5.45853	0.10992	6.1924	-4.02513
5.36696	0.49178	6.63051	-0.000156282	4.32902	0.65082	5.79851	-4.52438	5.46917	0.07155	6.20303	-3.70138
5.37767	0.49735	6.76972	-0.000201552	4.33975	0.48415	5.80923	-4.58288	5.47981	0.04518	6.21367	-3.45447
5.38838	0.54464	6.78043	-0.000417521	4.35047	0.34997	5.81996	-4.73808	5.49044	0.02767	6.2243	-3.29732
5.39909	0.62957	6.79113	-0.000838313	4.3612	0.24571	5.83069	-5.00269	5.50108	0.01643	6.23494	-3.23487
5.4098	0.74558	6.80184	-0.00163	4.37192	0.1675	5.84141	-5.35757	5.51171	0.00946	6.24558	-3.2652
5.4205	0.88381	6.81255	-0.00308	4.38265	0.1108	5.85214	-5.75309	5.52235	0.00524	6.25621	-3.38069
5.43121	1.0332	6.82326	-0.00563	4.39338	0.07115	5.86287	-6.16155	5.53298	0.00284	6.26685	-3.59278
5.44192	1.18131	6.83397	-0.00997	4.4041	0.04432	5.87359	-6.55446	5.54362	0.00149	6.27748	-3.88238
5.45263	1.3151	6.84467	-0.01714	4.41483	0.02678	5.88432	-6.92907	5.55426	0.000759262	6.28812	-4.20063
5.46334	1.42251	6.85538	-0.02855	4.42555	0.01569	5.89504	-7.25923	5.56489	0.000374413	6.29875	-4.51942
5.47404	1.49383	6.86609	-0.04609	4.43628	0.00891	5.90577	-7.49753	5.57553	0.000178922	6.30939	-4.80891
5.48475	1.52314	6.8768	-0.07215	4.44701	0.00491	5.9165	-7.65346	5.58616	8.28572e-05	6.32003	-5.03943
5.49546	1.53309	6.88751	-0.10948	4.45773	0.00262	5.92722	-7.72037	5.86269	0.000260708	6.33066	-5.18406
5.50617	1.52533	6.89821	-0.16107	4.46846	0.00132	5.93795	-7.70063	5.87333	0.000551072	6.3413	-5.22148
5.51688	1.48058	6.90892	-0.22974	4.47919	0.000666004	5.94867	-7.63012	5.88396	0.00113	6.35193	-5.1388
5.52758	1.40798	6.91963	-0.3177	4.48991	0.00032448	5.9594	-7.50165	5.8946	0.00224	6.36257	-5.00484
5.53829	1.32015	6.93034	-0.42596	4.50064	0.000153116	5.97013	-7.31354	5.90523	0.00432	6.3732	-4.82153
5.549	1.23147	6.94105	-0.55371	4.51136	6.99799e-05	5.98085	-7.11764	5.91587	0.00805	6.38384	-4.52429
5.55971	1.15596	6.95175	-0.69789	4.55427	0.00015315	5.99158	-6.93959	5.92651	0.01456	6.39448	-4.13015
5.57042	1.10542	6.96246	-0.85289	4.565	0.000324553	6.00231	-6.77509	5.93714	0.02552	6.40511	-3.66485
5.58112	1.08766	6.97317	-1.01061	4.57572	0.000666152	6.01303	-6.63765	5.94778	0.04337	6.41575	-3.15864
5.59183	1.1054	6.98388	-1.16119	4.58645	0.00132	6.02376	-6.5328	5.95841	0.07142	6.42638	-2.64273
5.60254	1.15592	6.99459	-1.29373	4.59717	0.00255	6.03448	-6.45747	5.96905	0.11401	6.43702	-2.14569
5.61325	1.23141	7.00529	-1.3978	4.6079	0.00476	6.04521	-6.40144	5.97968	0.17641	6.44765	-1.68999
5.62396	1.32007	7.016	-1.46472	4.61863	0.00859	6.05594	-6.3743	5.99032	0.26457	6.45829	-1.29105
5.63466	1.40785	7.02671	-1.50082	4.62935	0.01503	6.06666	-6.35728	6.00095	0.38462	6.46893	-0.95663
5.64537	1.48037	7.03742	-1.50336	4.64008	0.02546	6.07739	-6.33161	6.01159	0.54196	6.47956	-0.68781
5.65608	1.52498	7.04813	-1.47303	4.6508	0.04178	6.08812	-6.28204	6.02223	0.74024	6.4902	-0.48054
5.66679	1.53247	7.05883	-1.41404	4.66153	0.06641	6.09884	-6.17506	6.03286	0.98001	6.50083	-0.32753
5.6775	1.52202	7.06954	-1.32176	4.67226	0.10223	6.10957	-6.03577	6.0435	1.25761	6.51147	-0.22014
5.6882	1.49176	7.08025	-1.20699	4.68298	0.15244	6.12029	-5.87198	6.05413	1.56431	6.5221	-0.14984
5.69891	1.41871	7.09096	-1.08265	4.69371	0.22014	6.13102	-5.67211	6.06477	1.88608	6.53274	-0.10937
5.70962	1.30827	7.10167	-0.96241	4.70444	0.30792	6.14175	-5.47794	6.0754	2.20424	6.54338	-0.09328
5.72033	1.1693	7.11238	-0.85941	4.71516	0.41715	6.15247	-5.30545	6.08604	2.49698	6.55401	-0.09839
5.73104	1.01268	7.12308	-0.78468	4.72589	0.54735	6.1632	-5.14154	6.09668	2.74179	6.56465	-0.12314
5.74174	0.84971	7.13379	-0.74645	4.73661	0.6956	6.17392	-4.99321	6.10731	2.91818	6.57528	-0.1677
5.75245	0.6907	7.1445	-0.74944	4.74734	0.85621	6.18465	-4.86175	6.11795	3.01059	6.58592	-0.23315
5.76316	0.54388	7.15521	-0.7947	4.75807	1.02074	6.19538	-4.74319	6.12858	3.03433	6.59655	-0.32077
5.77387	0.41483	7.16592	-0.87979	4.76879	1.17862	6.2061	-4.62971	6.13922	3.01078	6.60719	-0.43123
5.78458	0.30652	7.17662	-0.99932	4.77952	1.31811	6.21683	-4.51156	6.14985	2.91857	6.61783	-0.56385
5.79529	0.21939	7.18733	-1.14589	4.79025	1.42774	6.22756	-4.3797	6.16049	2.74256	6.62846	-0.716
5.80599	0.1521	7.19804	-1.31126	4.80097	1.49785	6.23828	-4.27646	6.17113	2.4985	6.6391	-0.88269
5.8167	0.10215	7.20875	-1.48783	4.8117	1.52198	6.24901	-4.19424	6.18176	2.20718	6.64973	-1.05719
5.82741	0.06645	7.21946	-1.67007	4.82242	1.52198	6.25973	-4.07632	6.1924	1.89152	6.66037	-1.23075
5.83812	0.04187	7.23016	-1.85555	4.83315	1.49785	6.27046	-3.91975	6.20303	1.57406	6.671	-1.39431
5.84883	0.02556	7.24087	-2.05761	4.84388	1.42781	6.28119	-3.72565	6.21367	1.27459	6.68164	-1.53957
5.85953	0.01511	7.25158	-2.2803	4.8546	1.31826	6.29191	-3.49828	6.2243	1.00871	6.69228	-1.66024
5.87024	0.00865	7.26229	-2.52921	4.86533	1.17894	6.30264	-3.24367	6.23494	0.78734	6.70291	-1.75308
5.88095	0.0048	7.273	-2.81034	4.87605	1.02141	6.31337	-2.96851	6.24558	0.61699	6.71355	-1.8421
5.89166	0.00258	7.2837	-3.11638	4.88678	0.85753	6.32409	-2.67949	6.25621	0.50063	6.72418	-1.92851
5.90237	0.00134	7.29441	-3.44982	4.89751	0.69815	6.33482	-2.40767	6.26685	0.43881	6.73482	-1.99009
5.91307	0.000677031	7.30512	-3.80967	4.90823	0.55211	6.34554	-2.15711	6.27748	0.43049	6.74545	-2.03006
5.92378	0.000330656	7.31583	-4.19087	4.91896	0.42574	6.35627	-1.9051	6.28812	0.47396	6.75609	-2.0521
5.93449	0.000156427	7.32654	-4.58447	4.92969	0.32294	6.367	-1.65469	6.29875	0.56697	6.76672	-2.05901
5.9452	7.16825e-05	7.33724	-4.97905	4.94041	0.24567	6.37772	-1.40995	6.30939	0.70662	6.77736	-2.05186
6.56626	0.000149214	7.34795	-5.36259	4.95114	0.19437	6.38845	-1.176	6.32003	0.88901	6.788	-2.02961
6.57697	0.000355953	7.35866	-5.74843	4.96186	0.16896	6.39917	-0.9582	6.33066	1.10848	6.79863	-1.98944
6.58768	0.000743948	7.36937	-6.13906	4.97259	0.16931	6.4099	-0.76142	6.3413	1.35744	6.80927	-1.92772
6.59839	0.00151	7.38008	-6.50218	4.98332	0.19557	6.42063	-0.58935	6.35193	1.62616	6.8199	-1.84121
6.6091	0.00299	7.39078	-6.84482	4.99404	0.24826	6.43135	-0.44418	6.36257	1.90305	6.83054	-1.75213
6.6198	0.00574	7.40149	-7.17577	5.00477	0.328	6.44208	-0.32625	6.3732	2.17543	6.84117	-1.65925
6.63051	0.01061	7.4122	-7.46719	5.0155	0.43496	6.45281	-0.23448	6.38384	2.43075	6.85181	-1.53859
6.64122	0.01903	7.42291	-7.70294	5.02622	0.56851	6.46353	-0.1668	6.39448	2.65768	6.86245	-1.39339
6.65193	0.03307	7.43362	-7.87835	5.03695	0.72635	6.47426	-0.12075	6.40511	2.87134	6.87308	-1.22991
6.66264	0.05575	7.44432	-7.98728	5.04767	0.90458	6.48498	-0.09404	6.41575	3.06482	6.88372	-1.05646
6.67335	0.09118	7.45503	-8.03382	5.0584	1.09765	6.49571	-0.08501	6.42638	3.21009	6.89435	-0.88207
6.68405	0.14459	7.46574	-8.03195	5.06913	1.29906	6.50644	-0.09308	6.43702	3.30779	6.90499	-0.71524
6.69476	0.22247	7.47645	-7.96924	5.07985	1.50212	6.51716	-0.11848	6.44765	3.36376	6.91562	-0.56291
6.70547	0.33207	7.48716	-7.82145	5.09058	1.70159	6.52789	-0.16266	6.45829	3.41142	6.92626	-0.42979
6.71618	0.481	7.49786	-7.58046	5.10131	1.89457	6.53862	-0.22731	6.46893	3.46065	6.9369	-0.31826
6.72689	0.67625	7.50857	-7.23298	5.11203	2.08173	6.54934	-0.31415	6.47956	3.49615	6.94753	-0.2285
6.73759	0.92303	7.51928	-6.77521	5.12276	2.29162	6.56007	-0.42425	6.4902	3.52565	6.95817	-0.15905
6.7483	1.22348	7.52999	-6.2617	5.13348	2.52989	6.57079	-0.55712	6.50083	3.55524	6.9688	-0.10732
6.75901	1.57541	7.5407	-5.7288	5.14421	2.77846	6.58152	-0.71024	6.51147	3.58878	6.97944	-0.07018
6.76972	1.97147	7.55141	-5.16737	5.15494	3.04502	6.59225	-0.87883	6.5221	3.62779	6.99007	-0.04445
6.78043	2.39864	7.56211	-4.59443	5.16566	3.33734	6.60297	-1.05598	6.53274	3.67178	7.00071	-0.02731
6.79113	2.83907	7.57282	-4.03927	5.17639	3.66145	6.6137	-1.23322	6.54338	3.74257	7.01135	-0.01626
6.80184	3.27111	7.58353	-3.52807	5.18711	4.02025	6.62442	-1.40189	6.55401	3.83552	7.02198	-0.00938
6.81255	3.67175	7.59424	-3.08098	5.19784	4.41232	6.63515	-1.55438	6.56465	3.92044	7.03262	-0.00525
6.82326	4.01907	7.60495	-2.71004	5.20857	4.83159	6.64588	-1.68572	6.57528	3.99199	7.04325	-0.00284
6.83397	4.30681	7.61565	-2.41825	5.21929	5.29181	6.6566	-1.79498	6.58592	4.04635	7.05389	-0.00149
6.84467	4.54545	7.62636	-2.19993	5.23002	5.77715	6.66733	-1.91012	6.59655	4.10467	7.06452	-0.000759718
6.85538	4.72599	7.63707	-2.04229	5.24075	6.24384	6.67806	-2.03698	6.60719	4.16303	7.07516	-0.000374638
6.86609	4.82107	7.64778	-1.928	5.25147	6.67311	6.68878	-2.15864	6.61783	4.19173	7.0858	-0.000179029
6.8768	4.82303	7.65849	-1.83795	5.2622	7.06087	6.69951	-2.28516	6.62846	4.18507	7.28787	-0.000178291
6.88751	4.75606	7.66919	-1.75417	5.27292	7.40571	6.71023	-2.42751	6.6391	4.13767	7.29851	-0.000373092
6.89821	4.64965	7.6799	-1.6743	5.28365	7.70828	6.72096	-2.59549	6.64973	4.04509	7.30915	-0.000756584
6.90892	4.51154	7.69061	-1.59986	5.29438	7.94622	6.73169	-2.79564	6.66037	3.92808	7.31978	-0.00157
6.91963	4.35034	7.70132	-1.51214	5.3051	8.1116	6.74241	-3.02965	6.671	3.78404	7.33042	-0.00301
6.93034	4.18654	7.71203	-1.39717	5.31583	8.19885	6.75314	-3.29351	6.68164	3.58799	7.34105	-0.0056
6.94105	4.03903	7.72273	-1.25802	5.32656	8.18089	6.76387	-3.57753	6.69228	3.34335	7.35169	-0.0101
6.95175	3.9352	7.73344	-1.10153	5.33728	8.05992	6.77459	-3.86722	6.70291	3.08184	7.36232	-0.01768
6.96246	3.88525	7.74415	-0.93671	5.34801	7.86741	6.78532	-4.16907	6.71355	2.81416	7.37296	-0.03003
6.97317	3.89313	7.75486	-0.77294	5.35873	7.61332	6.79604	-4.46201	6.72418	2.52907	7.3836	-0.04949
6.98388	3.95631	7.76557	-0.61858	5.36946	7.30976	6.80677	-4.69961	6.73482	2.24175	7.39423	-0.07916
6.99459	4.05418	7.77627	-0.47999	5.38019	6.99441	6.8175	-4.86366	6.74545	1.96887	7.40487	-0.1229
7.00529	4.17369	7.78698	-0.36111	5.39091	6.65497	6.82822	-4.94168	6.75609	1.72648	7.4155	-0.18523
7.016	4.29873	7.79769	-0.2635	5.40164	6.27888	6.83895	-4.95214	6.76672	1.52856	7.42614	-0.27109
7.02671	4.41173	7.8084	-0.18669	5.41236	5.87891	6.84968	-4.91813	6.77736	1.38547	7.43677	-0.3853
7.03742	4.49561	7.81911	-0.12902	5.42309	5.46747	6.8604	-4.81633	6.788	1.30292	7.44741	-0.53193
7.04813	4.5594	7.82981	-0.08794	5.43382	5.05553	6.87113	-4.62733	6.79863	1.2815	7.45805	-0.71345
7.05883	4.59044	7.84052	-0.06085	5.44454	4.67547	6.88185	-4.36171	6.80927	1.31686	7.46868	-0.92984
7.06954	4.57977	7.85123	-0.04557	5.45527	4.33005	6.89258	-4.03494	6.8199	1.40031	7.47932	-1.17782
7.08025	4.52328	7.86194	-0.04064	5.466	3.99281	6.90331	-3.6661	6.83054	1.52019	7.48995	-1.45025
7.09096	4.39848	7.87265	-0.04556	5.47672	3.65988	6.91403	-3.30089	6.84117	1.66291	7.50059	-1.73614
7.10167	4.21388	7.88335	-0.06084	5.48745	3.32739	6.92476	-2.95968	6.85181	1.81474	7.51122	-2.02103
7.11238	3.99555	7.89406	-0.08792	5.49817	2.99284	6.93548	-2.63652	6.86245	1.96292	7.52186	-2.28807
7.12308	3.7718	7.90477	-0.12899	5.5089	2.68037	6.94621	-2.34902	6.87308	2.09668	7.53249	-2.5196
7.13379	3.54568	7.91548	-0.18661	5.51963	2.39032	6.95694	-2.11371	6.88372	2.23139	7.54313	-2.69899
7.1445	3.31744	7.92619	-0.26325	5.53035	2.09951	6.96766	-1.94504	6.89435	2.35891	7.55377	-2.83629
7.15521	3.09587	7.9369	-0.36064	5.54108	1.8115	6.97839	-1.85472	6.90499	2.44788	7.5644	-2.92037
7.16592	2.88552	7.9476	-0.47906	5.55181	1.53184	6.98912	-1.85082	6.91562	2.493	7.57504	-2.9204
7.17662	2.68689	7.95831	-0.61673	5.56253	1.26695	6.99984	-1.93698	6.92626	2.49146	7.58567	-2.83638
7.18733	2.49699	7.96902	-0.76936	5.57326	1.0232	7.01057	-2.11189	6.9369	2.44274	7.59631	-2.69914
7.19804	2.31093	7.97973	-0.92996	5.58398	0.80568	7.02129	-2.36896	6.94753	2.34872	7.60694	-2.5198
7.20875	2.12363	7.99044	-1.08912	5.59471	0.61787	7.03202	-2.69643	6.95817	2.21329	7.61758	-2.28832
7.21946	1.95505	8.00114	-1.23585	5.60544	0.46101	7.04275	-3.07766	6.9688	2.06605	7.62822	-2.02138
7.23016	1.80174	8.01185	-1.35873	5.61616	0.3344	7.05347	-3.4918	6.97944	1.91261	7.63885	-1.73668
7.24087	1.63784	8.02256	-1.44737	5.62689	0.23562	7.0642	-3.91467	6.99007	1.73467	7.64949	-1.45107
7.25158	1.46503	8.03327	-1.49383	5.63761	0.16123	7.07493	-4.34452	7.00071	1.53899	7.66012	-1.17918
7.26229	1.28884	8.04398	-1.50572	5.64834	0.10705	7.08565	-4.75228	7.01135	1.33369	7.67076	-0.93229
7.273	1.11756	8.05468	-1.49383	5.65907	0.06895	7.09638	-5.08403	7.02198	1.12743	7.68139	-0.71794
7.2837	0.96124	8.06539	-1.44736	5.66979	0.0431	7.1071	-5.31451	7.03262	0.9286	7.69203	-0.54011
7.29441	0.83032	8.0761	-1.35873	5.68052	0.02612	7.11783	-5.42519	7.04325	0.74445	7.70267	-0.39995
7.30512	0.73453	8.08681	-1.23584	5.69125	0.01535	7.12856	-5.43069	7.05389	0.5804	7.7133	-0.29667
7.31583	0.68198	8.09752	-1.08911	5.70197	0.00874	7.13928	-5.35336	7.06452	0.43983	7.72394	-0.22862
7.32654	0.67849	8.10822	-0.92995	5.7127	0.00482	7.15001	-5.17274	7.07516	0.32377	7.73457	-0.1943
7.33724	0.72735	8.11893	-0.76935	5.72342	0.00255	7.16073	-4.87657	7.0858	0.23162	7.74521	-0.1931
7.34795	0.82873	8.12964	-0.61668	5.73415	0.00139	7.17146	-4.51107	7.09643	0.16119	7.75584	-0.22577
7.35866	0.97989	8.14035	-0.47894	5.74488	0.000819167	7.18219	-4.10372	7.10707	0.10963	7.76648	-0.29439
7.36937	1.17475	8.15106	-0.36039	5.7556	0.000648889	7.19291	-3.66064	7.1177	0.07388	7.77712	-0.40197
7.38008	1.40391	8.16176	-0.26274	5.76633	0.000818892	7.20364	-3.21485	7.12834	0.05117	7.78775	-0.5516
7.39078	1.65505	8.17247	-0.1856	5.77706	0.00139	7.21437	-2.7987	7.13897	0.03942	7.79839	-0.74519
7.40149	1.91334	8.18318	-0.12703	5.78778	0.00255	7.22509	-2.44114	7.14961	0.03767	7.80902	-0.98215
7.4122	2.16231	8.19389	-0.08423	5.79851	0.00475	7.23582	-2.16521	7.16025	0.04603	7.81966	-1.25814
7.42291	2.38507	8.2046	-0.05412	5.80923	0.00858	7.24654	-1.98605	7.17088	0.06609	7.83029	-1.56384
7.43362	2.57775	8.2153	-0.03369	5.81996	0.01502	7.25727	-1.9097	7.18152	0.10075	7.84093	-1.8852
7.44432	2.72624	8.22601	-0.02032	5.83069	0.02544	7.268	-1.93258	7.19215	0.15436	7.85157	-2.20333
7.45503	2.81976	8.23672	-0.01187	5.84141	0.04175	7.27872	-2.04184	7.20279	0.23241	7.8622	-2.49661
7.46574	2.85225	8.24743	-0.00672	5.85214	0.06637	7.28945	-2.21645	7.21342	0.34119	7.87284	-2.74281
7.47645	2.81156	8.25814	-0.00369	5.86287	0.10217	7.30018	-2.42918	7.22406	0.48717	7.88347	-2.92214
7.48716	2.71632	8.26884	-0.00196	5.87359	0.15234	7.3109	-2.64928	7.2347	0.67615	7.89411	-3.01989
7.49786	2.59049	8.27955	-0.00101	5.88432	0.22001	7.32163	-2.84573	7.24533	0.91222	7.90474	-3.05282
7.50857	2.43739	8.29026	-0.000503433	5.89504	0.30773	7.33235	-2.99067	7.25597	1.19696	7.91538	-3.04438
7.51928	2.26234	8.30097	-0.000243343	5.90577	0.4169	7.34308	-3.06253	7.2666	1.52827	7.92602	-2.97611
7.52999	2.08374	8.31168	-0.000113962	5.9165	0.54702	7.35381	-3.07267	7.27724	1.90009	7.93665	-2.83673
7.5407	1.91891	8.8685	-0.000113368	5.92722	0.69518	7.36453	-3.04005	7.28787	2.30229	7.94729	-2.64673
7.55141	1.78188	8.8792	-0.000242075	5.93795	0.85569	7.37526	-2.94058	7.29851	2.72127	7.95792	-2.43234
7.56211	1.68168	8.88991	-0.00057206	5.94867	1.02013	7.38598	-2.75747	7.30915	3.14099	7.96856	-2.22244
7.57282	1.62134	8.90062	-0.00116	5.9594	1.17791	7.39671	-2.50602	7.31978	3.54432	7.97919	-2.04491
7.58353	1.59785	8.91133	-0.00228	5.97013	1.31731	7.40744	-2.20686	7.33042	3.91459	7.98983	-1.92373
7.59424	1.60309	8.92204	-0.00434	5.98085	1.42688	7.41816	-1.88307	7.34105	4.26018	8.00047	-1.87628
7.60495	1.62548	8.93274	-0.00802	5.99158	1.49695	7.42889	-1.55681	7.35169	4.56632	8.0111	-1.91147
7.61565	1.65225	8.94345	-0.01441	6.00231	1.52106	7.43962	-1.24708	7.36232	4.81902	8.02174	-2.02939
7.62636	1.67181	8.95416	-0.02506	6.01303	1.52106	7.45034	-0.96804	7.37296	5.00613	8.03237	-2.2215
7.63707	1.67578	8.96487	-0.04231	6.02376	1.49695	7.46107	-0.72854	7.3836	5.09416	8.04301	-2.47207
7.64778	1.68414	8.97558	-0.06927	6.03448	1.42688	7.47179	-0.53216	7.39423	5.07858	8.05364	-2.76024
7.65849	1.69595	8.98628	-0.11003	6.04521	1.31731	7.48252	-0.37842	7.40487	4.96063	8.06428	-3.06271
7.66919	1.68939	8.99699	-0.1696	6.05594	1.17791	7.49325	-0.264	7.4155	4.74777	8.07492	-3.35658
7.6799	1.67007	9.0077	-0.25373	6.06666	1.02013	7.50397	-0.18417	7.42614	4.47701	8.08555	-3.62211
7.69061	1.64614	9.01841	-0.36848	6.07739	0.85569	7.5147	-0.13398	7.43677	4.18872	8.09619	-3.86825
7.70132	1.62605	9.02912	-0.51958	6.08812	0.69518	7.52543	-0.10925	7.44741	3.87681	8.10682	-4.08485
7.71203	1.61653	9.03982	-0.7115	6.09884	0.54702	7.53615	-0.10714	7.45805	3.53745	8.11746	-4.26669
7.72273	1.62123	9.05053	-0.94645	6.10957	0.4169	7.54688	-0.12617	7.46868	3.19393	8.12809	-4.41339
7.73344	1.63978	9.06124	-1.22338	6.12029	0.30773	7.5576	-0.16629	7.47932	2.87146	8.13873	-4.50489
7.74415	1.66837	9.07195	-1.53724	6.13102	0.22001	7.56833	-0.22835	7.48995	2.59489	8.14937	-4.54952
7.75486	1.70083	9.08266	-1.87852	6.14175	0.15234	7.57906	-0.31344	7.50059	2.38643	8.16	-4.55834
7.76557	1.73067	9.09336	-2.23367	6.15247	0.10217	7.58978	-0.42212	7.51122	2.26297	8.17064	-4.54282
7.77627	1.75309	9.10407	-2.58593	6.1632	0.06637	7.60051	-0.55366	7.52186	2.23458	8.18127	-4.53642
7.78698	1.77862	9.11478	-2.91683	6.17392	0.04175	7.61124	-0.70539	7.53249	2.30337	8.19191	-4.5437
7.79769	1.82129	9.12549	-3.20816	6.18465	0.02544	7.62196	-0.87236	7.54313	2.46317	8.20254	-4.53983
7.8084	1.87412	9.1362	-3.45571	6.19538	0.01502	7.63269	-1.04738	7.55377	2.70073	8.21318	-4.52072
7.81911	1.9333	9.1469	-3.65808	6.2061	0.00858	7.64341	-1.22172	7.5644	2.99728	8.22382	-4.48091
7.82981	2.00981	9.15761	-3.79326	6.21683	0.00475	7.65414	-1.38607	7.57504	3.33073	8.23445	-4.41508
7.84052	2.11532	9.16832	-3.86801	6.22756	0.00255	7.66487	-1.53177	7.58567	3.67822	8.24509	-4.34316
7.85123	2.25965	9.17903	-3.88159	6.23828	0.00132	7.67559	-1.65233	7.59631	4.01828	8.25572	-4.26187
7.86194	2.44844	9.18974	-3.81374	6.24901	0.000665751	7.68632	-1.74444	7.60694	4.35633	8.26636	-4.14533
7.87265	2.68148	9.20044	-3.67376	6.25973	0.000324357	7.69704	-1.83253	7.61758	4.67627	8.27699	-4.01841
7.88335	2.95202	9.21115	-3.47574	6.27046	0.000153058	7.70777	-1.91801	7.62822	4.96509	8.28763	-3.88302
7.89406	3.24741	9.22186	-3.24902	6.28119	6.99533e-05	7.7185	-1.9785	7.63885	5.21278	8.29826	-3.71731
7.90477	3.55069	9.23257	-3.01147	6.59225	0.000186914	7.72922	-2.01755	7.64949	5.38933	8.3089	-3.52448
7.91548	3.84266	9.24328	-2.78009	6.60297	0.000433218	7.73995	-2.03911	7.66012	5.49375	8.31954	-3.30832
7.92619	4.11655	9.25399	-2.56936	6.6137	0.000898959	7.75068	-2.04628	7.67076	5.5299	8.33017	-3.07274
7.9369	4.35513	9.26469	-2.37843	6.62442	0.00181	7.7614	-2.04011	7.68139	5.50573	8.34081	-2.82151
7.9476	4.56802	9.2754	-2.21525	6.63515	0.00352	7.77213	-2.01959	7.69203	5.45536	8.35144	-2.55836
7.95831	4.74309	9.28611	-2.08418	6.64588	0.00665	7.78285	-1.98172	7.70267	5.41179	8.36208	-2.31087
7.96902	4.83518	9.29682	-1.98587	6.6566	0.01216	7.79358	-1.92266	7.7133	5.35623	8.37271	-2.08138
7.97973	4.84088	9.30753	-1.91748	6.66733	0.02162	7.80431	-1.83928	7.72394	5.26697	8.38335	-1.84777
7.99044	4.76265	9.31823	-1.87353	6.67806	0.03717	7.81503	-1.75462	7.73457	5.14495	8.39399	-1.61272
8.00114	4.62009	9.32894	-1.84725	6.68878	0.06192	7.82576	-1.66835	7.74521	4.99056	8.40462	-1.38065
8.01185	4.43593	9.33965	-1.83204	6.69951	0.10001	7.83649	-1.5576	7.75584	4.80407	8.41526	-1.15703
8.02256	4.21079	9.35036	-1.83489	6.71023	0.15658	7.84721	-1.42818	7.76648	4.58643	8.42589	-0.9478
8.03327	3.94762	9.36107	-1.85307	6.72096	0.23767	7.85794	-1.29012	7.77712	4.36382	8.43653	-0.75857
8.04398	3.67595	9.37177	-1.87492	6.73169	0.34982	7.86866	-1.15691	7.78775	4.13925	8.44716	-0.59396
8.05468	3.42673	9.38248	-1.9167	6.74241	0.49935	7.87939	-1.044	7.79839	3.89356	8.4578	-0.45726
8.06539	3.20608	9.39319	-1.98525	6.75314	0.69142	7.89012	-0.96778	7.80902	3.6591	8.46844	-0.35066
8.0761	3.0191	9.4039	-2.0766	6.76387	0.9289	7.90084	-0.94375	7.81966	3.44661	8.47907	-0.27527
8.08681	2.88098	9.41461	-2.19891	6.77459	1.21121	7.91157	-0.98553	7.83029	3.24407	8.48971	-0.23203
8.09752	2.80335	9.42531	-2.35863	6.78532	1.5334	7.92229	-1.10341	7.84093	3.06481	8.50034	-0.22192
8.10822	2.79259	9.43602	-2.55861	6.79604	1.88569	7.93302	-1.30325	7.85157	2.92152	8.51098	-0.24688
8.11893	2.84874	9.44673	-2.79691	6.80677	2.25373	7.94375	-1.58534	7.8622	2.82393	8.52161	-0.3094
8.12964	2.96532	9.45744	-3.06642	6.8175	2.61959	7.95447	-1.94354	7.87284	2.77668	8.53225	-0.41289
8.14035	3.13024	9.46815	-3.35541	6.82822	2.96331	7.9652	-2.36485	7.88347	2.77801	8.54289	-0.56055
8.15106	3.3278	9.47885	-3.64892	6.83895	3.26521	7.97593	-2.82973	7.89411	2.81977	8.55352	-0.75458
8.16176	3.54127	9.48956	-3.93063	6.84968	3.50798	7.98665	-3.31325	7.90474	2.88805	8.56416	-0.99515
8.17247	3.75546	9.50027	-4.20811	6.8604	3.70261	7.99738	-3.7873	7.91538	2.96565	8.57479	-1.27905
8.18318	3.98253	9.51098	-4.46525	6.87113	3.8513	8.0081	-4.22366	7.92602	3.03435	8.58543	-1.59889
8.19389	4.21373	9.52169	-4.67514	6.88185	3.93523	8.01883	-4.59746	7.93665	3.10157	8.59606	-1.94324
8.2046	4.44311	9.53239	-4.8382	6.89258	3.94011	8.02956	-4.91448	7.94729	3.15347	8.6067	-2.29712
8.2153	4.66687	9.5431	-4.93412	6.90331	3.85723	8.04028	-5.1629	7.95792	3.15668	8.61734	-2.64353
8.22601	4.85812	9.55381	-4.94735	6.91403	3.69596	8.05101	-5.33862	7.96856	3.10909	8.62797	-2.96567
8.23672	5.01529	9.56452	-4.88024	6.92476	3.47074	8.06174	-5.46924	7.97919	3.03967	8.63861	-3.24941
8.24743	5.13649	9.57523	-4.75297	6.93548	3.19957	8.07246	-5.53784	7.98983	2.95746	8.64924	-3.48537
8.25814	5.21884	9.58593	-4.59014	6.94621	2.92645	8.08319	-5.53134	8.00047	2.84942	8.65988	-3.69396
8.26884	5.25835	9.59664	-4.39546	6.95694	2.66972	8.09391	-5.46427	8.0111	2.72768	8.67051	-3.89995
8.27955	5.27449	9.60735	-4.18755	6.96766	2.4206	8.10464	-5.3522	8.02174	2.60359	8.68115	-4.08209
8.29026	5.26234	9.61806	-3.99877	6.97839	2.19289	8.11537	-5.20939	8.03237	2.48581	8.69179	-4.22162
8.30097	5.19477	9.62877	-3.83685	6.98912	1.99796	8.12609	-5.04793	8.04301	2.37933	8.70242	-4.32621
8.31168	5.0977	9.63947	-3.70781	6.99984	1.84387	8.13682	-4.87767	8.05364	2.28529	8.71306	-4.4041
8.32238	4.97771	9.65018	-3.6266	7.01057	1.73461	8.14754	-4.73118	8.06428	2.20201	8.72369	-4.46245
8.33309	4.84549	9.66089	-3.60308	7.02129	1.66942	8.15827	-4.61408	8.07492	2.12615	8.73433	-4.50591
8.3438	4.71402	9.6716	-3.64003	7.03202	1.64305	8.169	-4.53024	8.08555	2.05452	8.74496	-4.53637
8.35451	4.57235	9.68231	-3.73196	7.04275	1.64627	8.17972	-4.48274	8.09619	2.00911	8.7556	-4.55356
8.36522	4.43229	9.69302	-3.86513	7.05347	1.66739	8.19045	-4.44964	8.10682	1.98819	8.76624	-4.58003
8.37593	4.30183	9.70372	-4.01874	7.0642	1.69412	8.20118	-4.43369	8.11746	1.96675	8.77687	-4.61318
8.38663	4.1831	9.71443	-4.16733	7.07493	1.7157	8.2119	-4.43682	8.12809	1.94546	8.78751	-4.65051
8.39734	4.0717	9.72514	-4.30768	7.08565	1.72496	8.22263	-4.45828	8.13873	1.9261	8.79814	-4.69095
8.40805	3.95764	9.73585	-4.41265	7.09638	1.7433	8.23335	-4.49329	8.14937	1.91022	8.80878	-4.71187
8.41876	3.82758	9.74656	-4.43484	7.1071	1.77134	8.24408	-4.53228	8.16	1.89782	8.81941	-4.71818
8.42947	3.66794	9.75726	-4.35945	7.11783	1.78859	8.25481	-4.58543	8.17064	1.88657	8.83005	-4.71754
8.44017	3.49185	9.76797	-4.21777	7.12856	1.80267	8.26553	-4.63383	8.18127	1.8717	8.84069	-4.71851
8.45088	3.31565	9.77868	-4.013	7.13928	1.82381	8.27626	-4.63217	8.19191	1.84666	8.85132	-4.75194
8.46159	3.11112	9.78939	-3.73151	7.15001	1.86258	8.28699	-4.56244	8.20254	1.80439	8.86196	-4.81958
8.4723	2.85598	9.8001	-3.39022	7.16073	1.92773	8.29771	-4.41291	8.21318	1.7388	8.87259	-4.89303
8.48301	2.5591	9.8108	-2.99886	7.17146	2.02435	8.30844	-4.20423	8.22382	1.66987	8.88323	-4.96314
8.49371	2.23552	9.82151	-2.58196	7.18219	2.15271	8.31916	-3.96371	8.23445	1.59495	8.89386	-5.01727
8.50442	1.90369	9.83222	-2.16385	7.19291	2.30825	8.32989	-3.67416	8.24509	1.48957	8.9045	-5.04072
8.51513	1.58289	9.84293	-1.76653	7.20364	2.48222	8.34062	-3.32385	8.25572	1.35675	8.91514	-5.04236
8.52584	1.29081	9.85364	-1.40761	7.21437	2.6633	8.35134	-2.93082	8.26636	1.20304	8.92577	-5.00704
8.53655	1.04174	9.86434	-1.09978	7.22509	2.8394	8.36207	-2.51614	8.27699	1.03702	8.93641	-4.8982
8.54725	0.8457	9.87505	-0.85071	7.23582	3.0237	8.3728	-2.1015	8.28763	0.86817	8.94704	-4.73253
8.55796	0.70821	9.88576	-0.66373	7.24654	3.2058	8.38352	-1.70653	8.29826	0.70541	8.95768	-4.50853
8.56867	0.63071	9.89647	-0.53909	7.25727	3.35326	8.39425	-1.34691	8.3089	0.55601	8.96831	-4.20675
8.57938	0.61089	9.90718	-0.47498	7.268	3.46252	8.40497	-1.03332	8.31954	0.42501	8.97895	-3.86271
8.59009	0.6434	9.91788	-0.46858	7.27872	3.5346	8.4157	-0.7713	8.33017	0.31498	8.98959	-3.4925
8.60079	0.72033	9.92859	-0.51672	7.28945	3.59819	8.42643	-0.56178	8.34081	0.22629	9.00022	-3.09107
8.6115	0.83134	9.9393	-0.61611	7.30018	3.65788	8.43715	-0.4024	8.35144	0.15758	9.01086	-2.67978
8.62221	0.96434	9.95001	-0.76324	7.3109	3.69272	8.44788	-0.28859	8.36208	0.10636	9.02149	-2.28077
8.63292	1.1057	9.96072	-0.95416	7.32163	3.70504	8.4586	-0.21522	8.37271	0.06954	9.03213	-1.91513
8.64363	1.24125	9.97142	-1.18407	7.33235	3.69616	8.46933	-0.17738	8.38335	0.04409	9.04276	-1.60136
8.65433	1.35731	9.98213	-1.4471	7.34308	3.666	8.48006	-0.17127	8.39399	0.02709	9.0534	-1.35449
8.66504	1.44194	9.99284	-1.73619	7.35381	3.61352	8.49078	-0.19435	8.40462	0.01613	9.06404	-1.18513
8.67575	1.48622	10.0036	-2.04308	7.36453	3.56152	8.50151	-0.24522	8.41526	0.00931	9.07467	-1.09959
8.68646	1.49703	10.0143	-2.35879	7.37526	3.50776	8.51224	-0.32304	8.42589	0.0052	9.08531	-1.09934
8.69717	1.48469	10.025	-2.67349	7.38598	3.4267	8.52296	-0.42674	8.43653	0.00282	9.09594	-1.18117
8.70787	1.43827	10.0357	-2.98895	7.39671	3.32107	8.53369	-0.55413	8.44716	0.00148	9.10658	-1.33694
8.71858	1.35005	10.0464	-3.30583	7.40744	3.19903	8.54441	-0.7013	8.4578	0.000753633	9.11721	-1.55355
8.72929	1.22789	10.0571	-3.5995	7.41816	3.09798	8.55514	-0.86176	8.46844	0.000371637	9.12785	-1.81335
8.74	1.08211	10.0678	-3.84566	7.42889	3.03316	8.56587	-1.02665	8.47907	0.000177596	9.13848	-2.09494
8.75071	0.92397	10.0785	-4.03471	7.43962	2.99567	8.57659	-1.18512	8.48971	8.2243e-05	9.14912	-2.37435
8.76141	0.7644	10.0892	-4.1608	7.45034	3.00025	8.58732	-1.3252	8.51098	0.000174815	9.15976	-2.62708
8.77212	0.61272	10.0999	-4.23453	7.46107	3.05831	8.59805	-1.43535	8.52161	0.000365818	9.17039	-2.83086
8.78283	0.47586	10.1106	-4.2585	7.47179	3.1754	8.60877	-1.50583	8.53225	0.000822876	9.18103	-2.96822
8.79354	0.35807	10.1213	-4.25089	7.48252	3.34899	8.6195	-1.53009	8.54289	0.00163	9.19166	-3.0525
8.80425	0.26106	10.132	-4.23201	7.49325	3.56754	8.63022	-1.53009	8.55352	0.00314	9.2023	-3.0803
8.81496	0.18441	10.1427	-4.18678	7.50397	3.81107	8.64095	-1.50583	8.56416	0.00587	9.21293	-3.05575
8.82566	0.12621	10.1535	-4.11349	7.5147	4.05321	8.65168	-1.43535	8.57479	0.01062	9.22357	-2.99066
8.83637	0.08369	10.1642	-4.02378	7.52543	4.26473	8.6624	-1.32513	8.58543	0.01866	9.23421	-2.87982
8.84708	0.05377	10.1749	-3.92945	7.53615	4.41743	8.67313	-1.18489	8.59606	0.0318	9.24484	-2.74793
8.85779	0.03347	10.1856	-3.84116	7.54688	4.51243	8.68385	-1.02618	8.6067	0.05257	9.25548	-2.62291
8.8685	0.02019	10.1963	-3.76728	7.5576	4.5573	8.69458	-0.86077	8.61734	0.08435	9.26611	-2.53233
8.8792	0.0118	10.207	-3.72483	7.56833	4.51861	8.70531	-0.69931	8.62797	0.13131	9.27675	-2.49929
8.88991	0.00668	10.2177	-3.72629	7.57906	4.37359	8.71603	-0.55027	8.63861	0.19839	9.28738	-2.5392
8.90062	0.00366	10.2284	-3.75484	7.58978	4.15946	8.72676	-0.41937	8.64924	0.29091	9.29802	-2.65772
8.91133	0.00195	10.2391	-3.79037	7.60051	3.89746	8.73749	-0.30956	8.65988	0.41403	9.30866	-2.84968
8.92204	0.001	10.2498	-3.82357	7.61124	3.58933	8.74821	-0.22131	8.67051	0.57201	9.31929	-3.09957
8.93274	0.000500203	10.2605	-3.84556	7.62196	3.26336	8.75894	-0.15332	8.68115	0.76716	9.32993	-3.38349
8.94345	0.000241781	10.2713	-3.86097	7.63269	2.9465	8.76966	-0.10293	8.69179	0.99888	9.34056	-3.67213
8.95416	0.00011323	10.282	-3.86427	7.64341	2.66056	8.78039	-0.06709	8.70242	1.26276	9.3512	-3.93451
8.96487	3.5582e-05	10.2927	-3.85235	7.65414	2.41984	8.79112	-0.04267	8.71306	1.55003	9.36183	-4.14193
9.0077	0.00011166	10.3034	-3.82522	7.66487	2.2298	8.80184	-0.02692	8.72369	1.84752	9.37247	-4.2952
9.01841	0.000238428	10.3141	-3.77429	7.67559	2.08762	8.81257	-0.01765	8.73433	2.13843	9.38311	-4.4015
9.02912	0.000493265	10.3248	-3.73057	7.68632	1.98398	8.8233	-0.01338	8.74496	2.40369	9.39374	-4.42686
9.03982	0.00102	10.3355	-3.70215	7.69704	1.90563	8.83402	-0.01336	8.7556	2.62393	9.40438	-4.34672
9.05053	0.00203	10.3462	-3.6733	7.70777	1.83863	8.84475	-0.01757	8.76624	2.78185	9.41501	-4.17142
9.06124	0.00385	10.3569	-3.65273	7.7185	1.771	8.85547	-0.02676	8.77687	2.88756	9.42565	-3.94438
9.07195	0.00708	10.3676	-3.64877	7.72922	1.71909	8.8662	-0.0424	8.78751	2.93188	9.43628	-3.68957
9.08266	0.01262	10.3783	-3.66802	7.73995	1.67835	8.87693	-0.06666	8.79814	2.88766	9.44692	-3.40798
9.09336	0.02183	10.389	-3.7145	7.75068	1.62386	8.88765	-0.10227	8.80878	2.78206	9.45756	-3.12349
9.10407	0.03662	10.3997	-3.78879	7.7614	1.56	8.89838	-0.15233	8.81941	2.62427	9.46819	-2.85617
9.11478	0.05962	10.4105	-3.91173	7.77213	1.49505	8.9091	-0.21989	8.83005	2.40412	9.47883	-2.62013
9.12549	0.09417	10.4212	-4.07497	7.78285	1.4391	8.91983	-0.30757	8.84069	2.13892	9.48946	-2.42194
9.1362	0.14438	10.4319	-4.24213	7.79358	1.40174	8.93056	-0.41667	8.85132	1.84804	9.5001	-2.26112
9.1469	0.21488	10.4426	-4.39999	7.80431	1.38985	8.94128	-0.54673	8.86196	1.55054	9.51073	-2.13086
9.15761	0.3105	10.4533	-4.53662	7.81503	1.40632	8.95201	-0.69481	8.87259	1.26324	9.52137	-2.02036
9.16832	0.4357	10.464	-4.64273	7.82576	1.44939	8.96274	-0.85523	8.88323	0.9993	9.53201	-1.91721
9.17903	0.59382	10.4747	-4.72441	7.83649	1.51333	8.97346	-1.01958	8.89386	0.76751	9.54264	-1.80989
9.18974	0.78622	10.4854	-4.79041	7.84721	1.58945	8.98419	-1.17728	8.9045	0.5723	9.55328	-1.71331
9.20044	1.01144	10.4961	-4.85072	7.85794	1.66824	8.99491	-1.31661	8.91514	0.41426	9.56391	-1.62075
9.21115	1.26455	10.5068	-4.89128	7.86866	1.7414	9.00564	-1.42612	8.92577	0.29108	9.57455	-1.50449
9.22186	1.53674	10.5175	-4.88639	7.87939	1.80371	9.01637	-1.49615	8.93641	0.19851	9.58518	-1.36522
9.23257	1.81557	10.5282	-4.83616	7.89012	1.8777	9.02709	-1.52025	8.94704	0.1314	9.59582	-1.20773
9.24328	2.08567	10.5389	-4.74241	7.90084	1.96422	9.03782	-1.52025	8.95768	0.0844	9.60646	-1.03959
9.25399	2.32999	10.5497	-4.60834	7.91157	2.0418	9.04855	-1.49615	8.96831	0.05261	9.61709	-0.86957
9.26469	2.53159	10.5604	-4.45035	7.92229	2.11596	9.05927	-1.42612	8.97895	0.03182	9.62773	-0.70618
9.2754	2.68712	10.5711	-4.28493	7.93302	2.19383	9.07	-1.31661	8.98959	0.01875	9.63836	-0.55645
9.28611	2.79596	10.5818	-4.10424	7.94375	2.28257	9.08072	-1.17728	9.00022	0.0108	9.649	-0.42523
9.29682	2.83735	10.5925	-3.9011	7.95447	2.38784	9.09145	-1.01958	9.01086	0.00623	9.65963	-0.31508
9.30753	2.79606	10.6032	-3.70591	7.9652	2.51273	9.10218	-0.8553	9.02149	0.00388	9.67027	-0.22636
9.31823	2.68737	10.6139	-3.52473	7.97593	2.65734	9.1129	-0.69496	9.03213	0.00316	9.68091	-0.15763
9.32894	2.53201	10.6246	-3.33829	7.98665	2.8187	9.12363	-0.54705	9.04276	0.00375	9.69154	-0.10639
9.33965	2.33063	10.6353	-3.15104	7.99738	2.99156	9.13436	-0.41733	9.0534	0.00581	9.70218	-0.06956
9.35036	2.08662	10.646	-2.96656	8.0081	3.19293	9.14508	-0.30895	9.06404	0.01	9.71281	-0.04411
9.36107	1.81704	10.6567	-2.78695	8.01883	3.41307	9.15581	-0.22256	9.07467	0.01727	9.72345	-0.0271
9.37177	1.53913	10.6675	-2.6127	8.02956	3.6163	9.16653	-0.15728	9.08531	0.0292	9.73408	-0.01614
9.38248	1.2686	10.6782	-2.4431	8.04028	3.79246	9.17726	-0.11127	9.09594	0.04812	9.74472	-0.00931
9.39319	1.01843	10.6889	-2.27714	8.05101	3.93378	9.18799	-0.0825	9.10658	0.07696	9.75536	-0.00521
9.4039	0.7982	10.6996	-2.12658	8.06174	4.03537	9.19871	-0.06943	9.11721	0.11948	9.76599	-0.00282
9.41461	0.61402	10.7103	-2.00364	8.07246	4.11926	9.20944	-0.07145	9.12785	0.18009	9.77663	-0.00148
9.42531	0.46896	10.721	-1.89714	8.08319	4.18409	9.22016	-0.08917	9.13848	0.26356	9.78726	-0.000753874
9.43602	0.36375	10.7317	-1.79737	8.09391	4.20504	9.23089	-0.12454	9.14912	0.37459	9.7979	-0.000371756
9.44673	0.29763	10.7424	-1.70862	8.10464	4.18407	9.24162	-0.18075	9.15976	0.51713	9.80853	-0.000177652
9.45744	0.26907	10.7531	-1.63623	8.11537	4.14943	9.25234	-0.26174	9.17039	0.6936	9.92553	-0.000175108
9.46815	0.27633	10.7638	-1.58502	8.12609	4.1053	9.26307	-0.37195	9.18103	0.90396	9.93616	-0.000366432
9.47885	0.3175	10.7745	-1.55756	8.13682	4.03097	9.2738	-0.51521	9.19166	1.14501	9.9468	-0.000743078
9.48956	0.3904	10.7852	-1.55309	8.14754	3.93094	9.28452	-0.69418	9.2023	1.40983	9.95743	-0.00146
9.50027	0.49214	10.7959	-1.56676	8.15827	3.81018	9.29525	-0.90925	9.21293	1.68772	9.96807	-0.00278
9.51098	0.61854	10.8066	-1.59021	8.169	3.67381	9.30597	-1.1578	9.22357	1.96463	9.9787	-0.00521
9.52169	0.76378	10.8174	-1.61264	8.17972	3.55066	9.3167	-1.4337	9.23421	2.22417	9.98934	-0.00935
9.53239	0.91993	10.8281	-1.62257	8.19045	3.44235	9.32743	-1.72743	9.24484	2.44918	9.99998	-0.01627
9.5431	1.07749	10.8388	-1.60971	8.20118	3.32415	9.33815	-2.02644	9.25548	2.6235	10.0106	-0.02746
9.55381	1.22602	10.8495	-1.5786	8.2119	3.19591	9.34888	-2.31658	9.26611	2.75691	10.0213	-0.04493
9.56452	1.35539	10.8602	-1.53668	8.22263	3.05926	9.35961	-2.58372	9.27675	2.83859	10.0319	-0.07135
9.57523	1.45722	10.8709	-1.47017	8.23335	2.91864	9.37033	-2.81569	9.28738	2.83857	10.0425	-0.10993
9.58593	1.5264	10.8816	-1.36883	8.24408	2.782	9.38106	-3.02802	9.29802	2.75686	10.0532	-0.16439
9.59664	1.574	10.8923	-1.23847	8.25481	2.6848	9.39178	-3.21527	9.30866	2.62342	10.0638	-0.23867
9.60735	1.61523	10.903	-1.08771	8.26553	2.63935	9.40251	-3.35194	9.31929	2.44907	10.0744	-0.33655
9.61806	1.64504	10.9137	-0.92671	8.27626	2.63376	9.41324	-3.44246	9.32993	2.22403	10.0851	-0.46109
9.62877	1.66206	10.9244	-0.76559	8.28699	2.68053	9.42396	-3.52014	9.34056	1.96448	10.0957	-0.61405
9.63947	1.68035	10.9352	-0.61311	8.29771	2.79072	9.43469	-3.5948	9.3512	1.68757	10.1063	-0.79525
9.65018	1.71585	10.9459	-0.47588	8.30844	2.97124	9.44541	-3.65023	9.36183	1.40976	10.117	-1.00213
9.66089	1.78405	10.9566	-0.35796	8.31916	3.22283	9.45614	-3.69218	9.37247	1.14513	10.1276	-1.22948
9.6716	1.89767	10.9673	-0.26091	8.32989	3.53822	9.46687	-3.72238	9.38311	0.90438	10.1382	-1.46948
9.68231	2.06421	10.978	-0.18426	8.34062	3.90154	9.47759	-3.738	9.39374	0.6946	10.1489	-1.71211
9.69302	2.28463	10.9887	-0.12608	8.35134	4.28891	9.48832	-3.73181	9.40438	0.51924	10.1595	-1.9458
9.70372	2.55243	10.9994	-0.08361	8.36207	4.67057	9.49905	-3.69378	9.41501	0.37873	10.1701	-2.15841
9.71443	2.85381	11.0101	-0.05372	8.3728	5.01369	9.50977	-3.61339	9.42565	0.27135	10.1808	-2.33818
9.72514	3.16888	11.0208	-0.03344	8.38352	5.31021	9.5205	-3.50621	9.43628	0.19423	10.1914	-2.49804
9.73585	3.47349	11.0315	-0.02017	8.39425	5.53044	9.53122	-3.36628	9.44692	0.1443	10.202	-2.62777
9.74656	3.7537	11.0422	-0.01178	8.40497	5.65057	9.54195	-3.19193	9.45756	0.11915	10.2127	-2.69508
9.75726	3.99601	11.0529	-0.00667	8.4157	5.65537	9.55268	-2.9867	9.46819	0.11761	10.2233	-2.69515
9.76797	4.1664	11.0637	-0.00366	8.42643	5.54007	9.5634	-2.73542	9.47883	0.14015	10.234	-2.62796
9.77868	4.23765	11.0744	-0.00195	8.43715	5.31046	9.57413	-2.45326	9.48946	0.18888	10.2446	-2.49834
9.78939	4.20418	11.0851	-0.001	8.44788	4.95793	9.58486	-2.15968	9.5001	0.26732	10.2552	-2.33858
9.8001	4.10648	11.0958	-0.000499713	8.4586	4.53142	9.59558	-1.87581	9.51073	0.3798	10.2659	-2.15889
9.8108	3.969	11.1065	-0.000241545	8.46933	4.06023	9.60631	-1.62163	9.52137	0.53045	10.2765	-1.94641
9.82151	3.7746	11.1172	-0.00011312	8.48006	3.55052	9.61703	-1.41349	9.53201	0.72207	10.2871	-1.71282
9.83222	3.53525	11.2885	-0.000196604	8.49078	3.03257	9.62776	-1.26235	9.54264	0.95472	10.2978	-1.47037
9.84293	3.27851	11.2992	-0.000407274	8.50151	2.53425	9.63849	-1.17273	9.55328	1.22463	10.3084	-1.2307
9.85364	3.03247	11.3099	-0.000817745	8.51224	2.07909	9.64921	-1.14257	9.56391	1.52307	10.3191	-1.00401
9.86434	2.82237	11.3206	-0.00159	8.52296	1.68512	9.65994	-1.16369	9.57455	1.8363	10.3297	-0.79846
9.87505	2.66769	11.3314	-0.003	8.53369	1.36434	9.67066	-1.22321	9.58518	2.14605	10.3403	-0.61963
9.88576	2.58037	11.3421	-0.00549	8.54441	1.12304	9.68139	-1.30474	9.59582	2.43117	10.3509	-0.47083
9.89647	2.56409	11.3528	-0.00973	8.55514	0.96209	9.69212	-1.39076	9.60646	2.66963	10.3616	-0.3533
9.90718	2.61479	11.3635	-0.01675	8.56587	0.87759	9.70284	-1.46443	9.61709	2.84151	10.3722	-0.26685
9.91788	2.72229	11.3742	-0.02796	8.57659	0.86176	9.71357	-1.51175	9.62773	2.93161	10.3829	-0.21053
9.92859	2.87238	11.3849	-0.0452	8.58732	0.90349	9.7243	-1.52272	9.63836	2.9547	10.3935	-0.18336
9.9393	3.04915	11.3956	-0.07087	8.59805	0.98898	9.73502	-1.51653	9.649	2.93174	10.4041	-0.18484
9.95001	3.26017	11.4063	-0.10779	8.60877	1.10259	9.74575	-1.49187	9.65963	2.84187	10.4148	-0.21529
9.96072	3.48949	11.417	-0.15905	8.6195	1.22783	9.75647	-1.42694	9.67027	2.67021	10.4254	-0.27579
9.97142	3.69882	11.4277	-0.22774	8.63022	1.34854	9.7672	-1.32885	9.68091	2.4319	10.436	-0.36793
9.98213	3.87661	11.4384	-0.31656	8.64095	1.45037	9.77793	-1.20886	9.69154	2.14688	10.4467	-0.49321
9.99284	4.0149	11.4491	-0.4273	8.65168	1.52227	9.78865	-1.08105	9.70218	1.83709	10.4573	-0.65231
10.0036	4.13196	11.4598	-0.56035	8.6624	1.55767	9.79938	-0.96053	9.71281	1.52375	10.468	-0.84421
10.0143	4.22273	11.4705	-0.71436	8.67313	1.57943	9.81011	-0.86232	9.72345	1.22505	10.4786	-1.06566
10.025	4.25831	11.4813	-0.88606	8.68385	1.58947	9.82083	-0.7997	9.73408	0.95468	10.4892	-1.31036
10.0357	4.23468	11.492	-1.07035	8.69458	1.56881	9.83156	-0.78335	9.74472	0.72113	10.4999	-1.56909
10.0464	4.14968	11.5027	-1.26076	8.70531	1.52655	9.84228	-0.82064	9.75536	0.528	10.5105	-1.82989
10.0571	4.02642	11.5134	-1.45023	8.71603	1.47476	9.85301	-0.91519	9.76599	0.37472	10.5211	-2.07885
10.0678	3.86547	11.5241	-1.63198	8.72676	1.42603	9.86374	-1.06661	9.77663	0.25786	10.5318	-2.30116
10.0785	3.64532	11.5348	-1.80043	8.73749	1.39146	9.87446	-1.27048	9.78726	0.17205	10.5424	-2.48269
10.0892	3.37166	11.5455	-1.96349	8.74821	1.37871	9.88519	-1.5185	9.7979	0.11144	10.553	-2.63427
10.0999	3.07727	11.5562	-2.11845	8.75894	1.39045	9.89591	-1.79908	9.80853	0.0703	10.5637	-2.74477
10.1106	2.77289	11.5669	-2.26371	8.76966	1.42399	9.90664	-2.09821	9.81917	0.04369	10.5743	-2.78235
10.1213	2.44638	11.5776	-2.39854	8.78039	1.47176	9.91737	-2.40085	9.82981	0.02764	10.5849	-2.74401
10.132	2.11045	11.5883	-2.51094	8.79112	1.52264	9.92809	-2.69214	9.84044	0.01932	10.5956	-2.63282
10.1427	1.77823	11.5991	-2.60164	8.80184	1.5639	9.93882	-2.95946	9.85108	0.01709	10.6062	-2.48056
10.1535	1.46188	11.6098	-2.67187	8.81257	1.58344	9.94955	-3.21744	9.86171	0.02036	10.6168	-2.29843
10.1642	1.17153	11.6205	-2.72287	8.8233	1.57174	9.96027	-3.45892	9.87235	0.02957	10.6275	-2.07564
10.1749	0.91448	11.6312	-2.75554	8.83402	1.5473	9.971	-3.6554	9.88298	0.04616	10.6381	-1.82642
10.1856	0.69482	11.6419	-2.78186	8.84475	1.50722	9.98172	-3.80722	9.89362	0.07248	10.6487	-1.56546
10.1963	0.51356	11.6526	-2.81237	8.85547	1.4275	9.99245	-3.94238	9.90425	0.11174	10.6594	-1.30655
10.207	0.36906	11.6633	-2.83201	8.8662	1.31264	10.0032	-4.06545	9.91489	0.16781	10.67	-1.06153
10.2177	0.25775	11.674	-2.82554	8.87693	1.17083	10.0139	-4.15593	9.92553	0.24505	10.6807	-0.83924
10.2284	0.17491	11.6847	-2.79118	8.88765	1.01244	10.0246	-4.21747	9.93616	0.34773	10.6913	-0.6456
10.2391	0.11535	11.6954	-2.72973	8.89838	0.84843	10.0354	-4.25334	9.9468	0.47937	10.7019	-0.48323
10.2498	0.07401	11.7061	-2.64493	8.9091	0.68888	10.0461	-4.26669	9.95743	0.64219	10.7126	-0.35229
10.2605	0.04639	11.7168	-2.55496	8.91983	0.54186	10.0568	-4.26099	9.96807	0.83623	10.7232	-0.25095
10.2713	0.02882	11.7275	-2.47909	8.93056	0.41287	10.0675	-4.26445	9.9787	1.0587	10.7338	-0.17625
10.282	0.01849	11.7383	-2.41249	8.94128	0.30472	10.0783	-4.28092	9.98934	1.30357	10.7445	-0.12489
10.2927	0.01361	11.749	-2.34995	8.95201	0.2178	10.089	-4.2903	9.99998	1.56141	10.7551	-0.09394
10.3034	0.01317	11.7597	-2.29767	8.96274	0.15082	10.0997	-4.32173	10.0106	1.81986	10.7658	-0.08145
10.3141	0.01695	11.7704	-2.26095	8.97346	0.10115	10.1104	-4.37916	10.0213	2.06443	10.7764	-0.08681
10.3248	0.02559	11.7811	-2.24349	8.98419	0.0657	10.1212	-4.4399	10.0319	2.27981	10.787	-0.11098
10.3355	0.04044	11.7918	-2.24705	8.99491	0.04134	10.1319	-4.50346	10.0425	2.45141	10.7977	-0.1565
10.3462	0.06371	11.8025	-2.27144	9.00564	0.02519	10.1426	-4.56664	10.0532	2.589	10.8083	-0.2272
10.3569	0.09808	11.8132	-2.31493	9.01637	0.01487	10.1533	-4.62303	10.0638	2.682	10.8189	-0.32775
10.3676	0.1468	11.8239	-2.38641	9.02709	0.0085	10.1641	-4.66346	10.0744	2.70076	10.8296	-0.4628
10.3783	0.21328	11.8346	-2.48206	9.03782	0.0047	10.1748	-4.67721	10.0851	2.64378	10.8402	-0.63612
10.389	0.30085	11.8453	-2.58601	9.04855	0.00252	10.1855	-4.65371	10.0957	2.52693	10.8508	-0.84912
10.3997	0.41199	11.856	-2.70694	9.05927	0.00131	10.1962	-4.6326	10.1063	2.37067	10.8615	-1.09988
10.4105	0.54801	11.8667	-2.84253	9.07	0.000659081	10.207	-4.60517	10.117	2.17556	10.8721	-1.38216
10.4212	0.70846	11.8775	-2.97935	9.08072	0.000321108	10.2177	-4.51628	10.1276	1.94414	10.8827	-1.68481
10.4319	0.89076	11.8882	-3.11672	9.09145	0.000151524	10.2284	-4.36579	10.1382	1.69146	10.8934	-1.99223
10.4426	1.09011	11.8989	-3.25422	9.10218	6.92525e-05	10.2392	-4.16135	10.1489	1.43249	10.904	-2.28506
10.4533	1.29964	11.9096	-3.40204	9.13436	0.000149165	10.2499	-3.91689	10.1595	1.18064	10.9146	-2.54234
10.464	1.51094	11.9203	-3.55624	9.14508	0.000316108	10.2606	-3.67462	10.1701	0.94674	10.9253	-2.74377
10.4747	1.71472	11.931	-3.70961	9.15581	0.000648819	10.2713	-3.45237	10.1808	0.73845	10.9359	-2.87239
10.4854	1.90159	11.9417	-3.852	9.16653	0.00129	10.2821	-3.24143	10.1914	0.56011	10.9466	-2.93988
10.4961	2.06286	11.9524	-3.95997	9.17726	0.00248	10.2928	-3.05431	10.202	0.41302	10.9572	-2.94011
10.5068	2.21335	11.9631	-4.02245	9.18799	0.00463	10.3035	-2.90008	10.2127	0.29601	10.9678	-2.87331
10.5175	2.34516	11.9738	-4.03141	9.19871	0.00837	10.3142	-2.78396	10.2233	0.20614	10.9785	-2.74552
10.5282	2.42824	11.9845	-3.98382	9.20944	0.01463	10.325	-2.70734	10.234	0.13946	10.9891	-2.54476
10.5389	2.45757	11.9953	-3.9058	9.22016	0.02486	10.3357	-2.66878	10.2446	0.09163	10.9997	-2.28796
10.5497	2.43141	12.006	-3.82797	9.23089	0.04084	10.3464	-2.66484	10.2552	0.05846	11.0104	-1.99545
10.5604	2.35133	12.0167	-3.73622	9.24162	0.065	10.3571	-2.69118	10.2659	0.03621	11.021	-1.68817
10.5711	2.22211	12.0274	-3.61914	9.25234	0.10022	10.3679	-2.76676	10.2765	0.02177	11.0316	-1.38547
10.5818	2.07412	12.0381	-3.49169	9.26307	0.14976	10.3786	-2.88447	10.2871	0.0127	11.0423	-1.10317
10.5925	1.91535	12.0488	-3.3695	9.2738	0.21689	10.3893	-3.0114	10.2978	0.00719	11.0529	-0.85252
10.6032	1.73101	12.0595	-3.26618	9.28452	0.30452	10.4001	-3.13845	10.3084	0.00395	11.0635	-0.63999
10.6139	1.53048	12.0702	-3.19097	9.29525	0.41464	10.4108	-3.25702	10.3191	0.00211	11.0742	-0.46779
10.6246	1.32423	12.0809	-3.14729	9.30597	0.5477	10.4215	-3.35892	10.3297	0.00105	11.0848	-0.33483
10.6353	1.12324	12.0916	-3.13246	9.3167	0.70223	10.4322	-3.43666	10.3403	0.000530678	11.0954	-0.23795
10.646	0.93832	12.1023	-3.13865	9.32743	0.87451	10.4429	-3.484	10.3509	0.000259018	11.1061	-0.17315
10.6567	0.77955	12.113	-3.1548	9.33815	1.05868	10.4537	-3.52085	10.3616	0.00012254	11.1167	-0.13643
10.6675	0.65589	12.1237	-3.19215	9.34888	1.24724	10.4644	-3.54368	10.3722	3.87848e-05	11.1274	-0.12475
10.6782	0.57494	12.1344	-3.23786	9.35961	1.43186	10.4751	-3.52649	13.3821	0	11.138	-0.13619
10.6889	0.54284	12.1452	-3.2571	9.37033	1.60447	10.4859	-3.47202			11.1486	-0.17006
10.6996	0.56415	12.1559	-3.24318	9.38106	1.75809	10.4966	-3.41097	9.38106	1.75809	11.1593	-0.22658
10.7103	0.64154	12.1666	-3.20623	9.39178	1.88785	10.5073	-3.35157	9.39178	1.88785	11.1699	-0.30636
10.721	0.77535	12.1773	-3.15964	9.40251	2.01464	10.518	-3.27783	9.40251	2.01464	11.1805	-0.40975
10.7317	0.96286	12.188	-3.09443	9.41324	2.13577	10.5288	-3.19843	9.41324	2.13577	11.1912	-0.5362
10.7424	1.1975	12.1987	-3.00209	9.42396	2.22466	10.5395	-3.121	9.42396	2.22466	11.2018	-0.68364
10.7531	1.46837	12.2094	-2.88588	9.43469	2.27982	10.5502	-3.05144	9.43469	2.27982	11.2125	-0.84818
10.7638	1.76008	12.2201	-2.74856	9.44541	2.301	10.5609	-2.99258	9.44541	2.301	11.2231	-1.02409
10.7745	2.05337	12.2308	-2.59202	9.45614	2.28895	10.5717	-2.94455	9.45614	2.28895	11.2337	-1.20436
10.7852	2.32659	12.2415	-2.41743	9.46687	2.24527	10.5824	-2.90501	9.46687	2.24527	11.2444	-1.38108
10.7959	2.55791	12.2522	-2.22608	9.47759	2.17274	10.5931	-2.89389	9.47759	2.17274	11.255	-1.54677
10.8066	2.72796	12.263	-2.04327	9.48832	2.07561	10.6038	-2.90449	9.48832	2.07561	11.2656	-1.69488
10.8174	2.82264	12.2736	-1.87016	9.49905	1.98354	10.6146	-2.90493	9.49905	1.98354	11.2763	-1.82073
10.8281	2.85765	12.2844	-1.68442	9.50977	1.90238	10.6253	-2.88999	9.50977	1.90238	11.2869	-1.9438
10.8388	2.85526	12.2951	-1.48945	9.5205	1.81447	10.636	-2.85854	9.5205	1.81447	11.2975	-2.06122
10.8495	2.798	12.3058	-1.29089	9.53122	1.72739	10.6468	-2.81422	9.53122	1.72739	11.3082	-2.1475
10.8602	2.6749	12.3165	-1.09616	9.54195	1.64943	10.6575	-2.76557	9.54195	1.64943	11.3188	-2.20063
10.8709	2.50467	12.3272	-0.91352	9.55268	1.58853	10.6682	-2.74898	9.55268	1.58853	11.3294	-2.21952
10.8816	2.31061	12.3379	-0.75109	9.5634	1.55064	10.6789	-2.77706	9.5634	1.55064	11.3401	-2.20378
10.8923	2.11765	12.3486	-0.61609	9.57413	1.53847	10.6897	-2.83669	--	--	11.3507	-2.15356
10.903	1.94902	12.3593	-0.51423	9.58486	1.55086	10.7004	-2.93711	--	--	11.3613	-2.06973
10.9137	1.82335	12.37	-0.44951	9.59558	1.58298	10.7111	-3.08371	--	--	11.372	-1.95416
10.9244	1.75265	12.3807	-0.42402	9.60631	1.62739	10.7218	-3.27593	--	--	11.3826	-1.83249
10.9352	1.74133	12.3914	-0.43794	9.61703	1.67576	10.7326	-3.5058	--	--	11.3933	-1.70756
10.9459	1.78619	12.4022	-0.48955	9.62776	1.72084	10.7433	-3.75773	--	--	11.4039	-1.55966
10.9566	1.8775	12.4129	-0.57519	9.63849	1.75836	10.754	-4.00926	--	--	11.4145	-1.39356
10.9673	2.00059	12.4236	-0.68901	9.64921	1.81149	10.7647	-4.23362	--	--	11.4252	-1.21584
10.978	2.13789	12.4343	-0.82311	9.65994	1.88225	10.7755	-4.40305	--	--	11.4358	-1.0342
10.9887	2.27101	12.445	-0.96779	9.67066	1.95099	10.7862	-4.51671	--	--	11.4464	-0.85654
10.9994	2.39371	12.4557	-1.11221	9.68139	2.02411	10.7969	-4.55404	--	--	11.4571	-0.69
11.0101	2.50144	12.4664	-1.24533	9.69212	2.10889	10.8076	-4.50193	--	--	11.4677	-0.54018
11.0208	2.56952	12.4771	-1.35713	9.70284	2.21092	10.8184	-4.3567	--	--	11.4783	-0.41071
11.0315	2.57743	12.4878	-1.44014	9.71357	2.33212	10.8291	-4.12433	--	--	11.489	-0.30312
11.0422	2.52154	12.4985	-1.4905	9.7243	2.46922	10.8398	-3.8195	--	--	11.4996	-0.21707
11.0529	2.40411	12.5092	-1.53101	9.73502	2.61328	10.8506	-3.43932	--	--	11.5102	-0.15079
11.0637	2.25465	12.5199	-1.56449	9.74575	2.75051	10.8613	-3.01015	--	--	11.5209	-0.10158
11.0744	2.08272	12.5306	-1.57334	9.75647	2.86415	10.872	-2.56026	--	--	11.5315	-0.06635
11.0851	1.87677	12.5414	-1.56527	9.7672	2.93709	10.8827	-2.11668	--	--	11.5421	-0.04201
11.0958	1.6489	12.5521	-1.54962	9.77793	2.97761	10.8934	-1.70207	--	--	11.5528	-0.02579
11.1065	1.41172	12.5628	-1.53525	9.78865	2.97392	10.9042	-1.33365	--	--	11.5634	-0.01531
11.1172	1.1772	12.5735	-1.52893	9.79938	2.89589	10.9149	-1.02246	--	--	11.5741	-0.00883
11.1279	0.95563	12.5842	-1.53377	9.81011	2.7678	10.9256	-0.77395	--	--	11.5847	-0.00494
11.1386	0.75478	12.5949	-1.54861	9.82083	2.596	10.9364	-0.58911	--	--	11.5953	-0.00268
11.1493	0.57973	12.6056	-1.56834	9.83156	2.36799	10.9471	-0.46592	--	--	11.606	-0.00141
11.16	0.43283	12.6163	-1.58487	9.84228	2.09942	10.9578	-0.40092	--	--	11.6166	-0.000715293
11.1707	0.31397	12.627	-1.58901	9.85301	1.80852	10.9685	-0.39002	--	--	11.6272	-0.000352731
11.1814	0.22121	12.6377	-1.57226	9.86374	1.51369	10.9793	-0.42933	--	--	11.6379	-0.000168561
11.1921	0.15131	12.6484	-1.54012	9.87446	1.2315	10.99	-0.51518	--	--	13.3821	0
11.2028	0.10045	12.6591	-1.50093	9.88519	0.97519	11.0007	-0.64381	--	--
11.2136	0.06471	12.6699	-1.44282	9.89591	0.75406	11.0114	-0.81078	--	--	--	--
11.2243	0.04044	12.6806	-1.3578	9.90664	0.57354	11.0222	-1.01038	--	--	--	--
11.235	0.02451	12.6913	-1.2539	9.91737	0.43573	11.0329	-1.2351	--	--	--	--
11.2457	0.0144	12.702	-1.14263	9.92809	0.34042	11.0436	-1.4755	--	--	--	--
11.2564	0.00821	12.7127	-1.03779	9.93882	0.28607	11.0543	-1.72037	--	--	--	--
11.2671	0.00453	12.7234	-0.95373	9.94955	0.27045	11.0651	-1.95734	--	--	--	--
11.2778	0.00241	12.7341	-0.90374	9.96027	0.29126	11.0758	-2.17359	--	--	--	--
11.2885	0.00124	12.7448	-0.89872	9.971	0.34611	11.0865	-2.35693	--	--	--	--
11.2992	0.000624454	12.7555	-0.94615	9.98172	0.4322	11.0973	-2.52064	--	--	--	--
11.3099	0.000304978	12.7662	-1.04921	9.99245	0.5458	11.108	-2.65428	--	--	--	--
11.3206	0.000144279	12.7769	-1.20656	10.0032	0.68164	11.1187	-2.72495	--	--	--	--
11.3314	6.61158e-05	12.7876	-1.41224	10.0139	0.83247	11.1294	-2.72814	--	--	--	--
15.0256	0	12.7983	-1.6563	10.0246	0.98897	11.1402	-2.66471	--	--	--	--
		12.8091	-1.9254	10.0354	1.14016	11.1509	-2.54096	--	--	--	--
		12.8198	-2.20433	10.0461	1.27421	11.1616	-2.39223	--	--	--	--
		12.8305	-2.4775	10.0568	1.37974	11.1723	-2.23183	--	--	--	--
		12.8412	-2.73071	10.0675	1.44731	11.1831	-2.05016	--	--	--	--
		12.8519	-2.96371	10.0783	1.47054	11.1938	-1.86401	--	--	--	--
		12.8626	-3.17926	10.089	1.47047	11.2045	-1.69139	--	--	--	--
		12.8733	-3.36045	10.0997	1.44716	11.2152	-1.55013	--	--	--	--
		12.884	-3.50512	10.1104	1.37949	11.226	-1.45618	--	--	--	--
		12.8947	-3.6142	10.1212	1.27365	11.2367	-1.42199	--	--	--	--
		12.9054	-3.69067	10.1319	1.13903	11.2474	-1.45488	--	--	--	--
		12.9161	-3.73804	10.1426	0.98682	11.2581	-1.55585	--	--	--	--
		12.9268	-3.74799	10.1533	0.82847	11.2689	-1.71883	--	--	--	--
		12.9375	-3.72271	10.1641	0.67444	11.2796	-1.9307	--	--	--	--
		12.9483	-3.66324	10.1748	0.53326	11.2903	-2.17209	--	--	--	--
		12.959	-3.56955	10.1855	0.41104	11.3011	-2.41917	--	--	--	--
		12.9697	-3.46333	10.1962	0.31151	11.3118	-2.64603	--	--	--	--
		12.9804	-3.3422	10.207	0.23643	11.3225	-2.82773	--	--	--	--
		12.9911	-3.18085	10.2177	0.18623	11.3332	-2.94324	--	--	--	--
		13.0018	-2.9904	10.2284	0.16069	11.3439	-3.00195	--	--	--	--
		13.0125	-2.77306	10.2392	0.15948	11.3547	-2.99543	--	--	--	--
		13.0232	-2.52235	10.2499	0.18249	11.3654	-2.92226	--	--	--	--
		13.0339	-2.25794	10.2606	0.22984	11.3761	-2.78778	--	--	--	--
		13.0446	-1.9895	10.2713	0.3016	11.3869	-2.57932	--	--	--	--
		13.0553	-1.71563	10.2821	0.39722	11.3976	-2.31413	--	--	--	--
		13.0661	-1.44649	10.2928	0.51491	11.4083	-2.01312	--	--	--	--
		13.0768	-1.19137	10.3035	0.651	11.419	-1.69797	--	--	--	--
		13.0875	-0.95784	10.3142	0.79962	11.4298	-1.38851	--	--	--	--
		13.0982	-0.75122	10.325	0.95246	11.4405	-1.1008	--	--	--	--
		13.1089	-0.57439	10.3357	1.09949	11.4512	-0.8461	--	--	--	--
		13.1196	-0.42793	10.3464	1.2297	11.4619	-0.63048	--	--	--	--
		13.1303	-0.31048	10.3571	1.33247	11.4727	-0.45544	--	--	--	--
		13.141	-0.21928	10.3679	1.39894	11.4834	-0.31894	--	--	--	--
		13.1517	-0.1507	10.3786	1.42354	11.4941	-0.21652	--	--	--	--
--	--	13.1624	-0.10072	10.3893	1.4272	11.5048	-0.14256	--	--	--	--
--	--	13.1731	-0.06545	10.4001	1.41086	11.5156	-0.09104	--	--	--	--
--	--	13.1838	-0.04133	10.4108	1.35546	11.5263	-0.05652	--	--	--	--
--	--	13.1945	-0.02536	10.4215	1.26884	11.537	-0.03433	--	--	--	--
--	--	13.2053	-0.01512	10.4322	1.16232	11.5478	-0.02092	--	--	--	--
--	--	13.216	-0.00875	10.4429	1.04935	11.5585	-0.01363	--	--	--	--
--	--	13.2267	-0.00492	10.4537	0.94392	11.5692	-0.01092	--	--	--	--
--	--	13.2374	-0.00268	10.4644	0.85887	11.5799	-0.01212	--	--	--	--
--	--	13.2481	-0.00139	10.4751	0.80452	11.5907	-0.01742	--	--	--	--
--	--	13.2588	-0.000715284	10.4859	0.78749	11.6014	-0.02786	--	--	--	--
--	--	13.2695	-0.000357218	10.4966	0.81005	11.6121	-0.04533	--	--	--	--
--	--	13.2802	-0.000157773	10.5073	0.86987	11.6228	-0.07257	--	--	--	--
--	--	15.0256	0	10.518	0.96019	11.6336	-0.11328	--	--	--	--
--	--			10.5288	1.07059	11.6443	-0.17174	--	--	--	--
--	--	--	--	10.5395	1.18804	11.655	-0.25284	--	--	--	--
--	--	--	--	10.5502	1.29835	11.6657	-0.36132	--	--	--	--
--	--	--	--	10.5609	1.38789	11.6765	-0.50134	--	--	--	--
--	--	--	--	10.5717	1.44515	11.6872	-0.67546	--	--	--	--
--	--	--	--	10.5824	1.4622	11.6979	-0.88398	--	--	--	--
--	--	--	--	10.5931	1.45862	11.7086	-1.12389	--	--	--	--
--	--	--	--	10.6038	1.43352	11.7194	-1.3886	--	--	--	--
--	--	--	--	10.6146	1.36539	11.7301	-1.66773	--	--	--	--
--	--	--	--	10.6253	1.26002	11.7408	-1.94766	--	--	--	--
--	--	--	--	10.636	1.12642	11.7515	-2.21269	--	--	--	--
--	--	--	--	10.6468	0.97542	11.7623	-2.44671	--	--	--	--
--	--	--	--	10.6575	0.81814	11.773	-2.63524	--	--	--	--
--	--	--	--	10.6682	0.66462	11.7837	-2.79093	--	--	--	--
--	--	--	--	10.6789	0.52297	11.7944	-2.90632	--	--	--	--
--	--	--	--	10.6897	0.39857	11.8052	-2.95565	--	--	--	--
--	--	--	--	10.7004	0.2942	11.8159	-2.94436	--	--	--	--
--	--	--	--	10.7111	0.21034	11.8266	-2.90869	--	--	--	--
--	--	--	--	10.7218	0.14565	11.8374	-2.86548	--	--	--	--
--	--	--	--	10.7326	0.09768	11.8481	-2.8098	--	--	--	--
--	--	--	--	10.7433	0.06345	11.8588	-2.76076	--	--	--	--
--	--	--	--	10.754	0.03992	11.8695	-2.73533	--	--	--	--
--	--	--	--	10.7647	0.02432	11.8803	-2.74556	--	--	--	--
--	--	--	--	10.7755	0.01436	11.891	-2.79661	--	--	--	--
--	--	--	--	10.7862	0.00821	11.9017	-2.88594	--	--	--	--
--	--	--	--	10.7969	0.00454	11.9124	-3.00387	--	--	--	--
--	--	--	--	10.8076	0.00244	11.9232	-3.13536	--	--	--	--
--	--	--	--	10.8184	0.00127	11.9339	-3.26269	--	--	--	--
--	--	--	--	10.8291	0.000636482	11.9446	-3.36847	--	--	--	--
--	--	--	--	10.8398	0.000310097	11.9553	-3.461	--	--	--	--
--	--	--	--	10.8506	0.000146329	11.9661	-3.52871	--	--	--	--
--	--	--	--	10.8613	6.68779e-05	11.9768	-3.56475	--	--	--	--
--	--	--	--	14.7334	0	11.9875	-3.56532	--	--	--	--
--	--	--	--			11.9983	-3.50636	--	--	--	--
--	--	--	--			12.009	-3.39181	--	--	--	--
--	--	--	--			12.0197	-3.22861	--	--	--	--
--	--	--	--			12.0304	-3.02528	--	--	--	--
--	--	--	--			12.0412	-2.7908	--	--	--	--
--	--	--	--			12.0519	-2.53392	--	--	--	--
--	--	--	--			12.0626	-2.28614	--	--	--	--
--	--	--	--			12.0733	-2.05327	--	--	--	--
--	--	--	--			12.0841	-1.81567	--	--	--	--
--	--	--	--			12.0948	-1.57751	--	--	--	--
--	--	--	--			12.1055	-1.34373	--	--	--	--
--	--	--	--			12.1162	-1.11993	--	--	--	--
--	--	--	--			12.127	-0.91161	--	--	--	--
--	--	--	--			12.1377	-0.72352	--	--	--	--
--	--	--	--			12.1484	-0.55924	--	--	--	--
--	--	--	--			12.1591	-0.42072	--	--	--	--
--	--	--	--			12.1699	-0.3081	--	--	--	--
--	--	--	--			12.1806	-0.22016	--	--	--	--
--	--	--	--			12.1913	-0.15473	--	--	--	--
--	--	--	--			12.202	-0.10921	--	--	--	--
--	--	--	--			12.2128	-0.08121	--	--	--	--
--	--	--	--			12.2235	-0.06907	--	--	--	--
--	--	--	--			12.2342	-0.0722	--	--	--	--
--	--	--	--			12.2449	-0.09146	--	--	--	--
--	--	--	--			12.2557	-0.12897	--	--	--	--
--	--	--	--			12.2664	-0.18826	--	--	--	--
--	--	--	--			12.2771	-0.27361	--	--	--	--
--	--	--	--			12.2879	-0.38959	--	--	--	--
--	--	--	--			12.2986	-0.54019	--	--	--	--
--	--	--	--			12.3093	-0.72773	--	--	--	--
--	--	--	--			12.32	-0.95182	--	--	--	--
--	--	--	--			12.3308	-1.20836	--	--	--	--
--	--	--	--			12.3415	-1.48889	--	--	--	--
--	--	--	--			12.3522	-1.78069	--	--	--	--
--	--	--	--			12.3629	-2.06715	--	--	--	--
--	--	--	--			12.3737	-2.32935	--	--	--	--
--	--	--	--			12.3844	-2.54797	--	--	--	--
--	--	--	--			12.3951	-2.70557	--	--	--	--
--	--	--	--			12.4058	-2.81162	--	--	--	--
--	--	--	--			12.4166	-2.85676	--	--	--	--
--	--	--	--			12.4273	-2.8142	--	--	--	--
--	--	--	--			12.438	-2.71115	--	--	--	--
--	--	--	--			12.4488	-2.5567	--	--	--	--
--	--	--	--			12.4595	-2.34055	--	--	--	--
--	--	--	--			12.4702	-2.07993	--	--	--	--
--	--	--	--			12.4809	-1.79421	--	--	--	--
--	--	--	--			12.4916	-1.50247	--	--	--	--
--	--	--	--			12.5024	-1.22156	--	--	--	--
--	--	--	--			12.5131	-0.96472	--	--	--	--
[truncated: 278 more rows]

## Sheet: e
0	0	0	0
1	0	0	0
[truncated: 6 more rows]

## Sheet: f
	Ru sites	Fe sites	Co sites	Ni sites
[truncated: 3 more rows]

[truncated: 2 more sheets: g, h]
