# Supplementary material for: Unraveling the electronegativity-dominated intermediate adsorption on high-entropy alloy electrocatalysts
Source: Nat Commun. 2022 May 13;13:2662. doi: 10.1038/s41467-022-30379-4 (PMC9106752; doi:10.1038/s41467-022-30379-4)
Supplement: Supplementary file 3 — Source Data [file 41467_2022_30379_MOESM3_ESM.zip › Source Data/Supplementary information.xlsx]

## Sheet: S2
particle	nm
1	4.66
2	5.21
3	5.21
4	5.21
5	5.21
6	5.31
7	5.61
8	5.61
9	5.61
10	5.89
11	5.89
12	6.07
13	6.25
14	6.25
15	6.34
16	6.34
17	6.34
18	6.34
19	6.59
20	6.67
21	6.67
22	6.67
23	6.67
24	6.99
25	6.99
26	6.99
27	6.99
28	6.99
29	7.29
30	7.37
31	7.37
32	7.37
33	7.37
34	7.51
35	7.51
36	7.51
37	7.51
38	7.51
39	7.51
40	7.58
41	7.58
42	7.93
43	7.93
44	7.93
45	8.14
46	8.14
47	8.14
48	8.14
49	8.14
50	8.14
51	8.14
52	8.14
53	8.33
54	8.4
55	8.4
56	8.4
57	8.59
58	8.84
59	8.84
60	8.84
61	8.9
62	8.9
63	8.9
64	8.9
65	8.9
66	8.96
67	8.96
68	8.96
69	8.96
70	9.32
71	9.32
72	9.32
73	9.38
74	9.38
75	9.6
76	9.83
77	9.83
78	9.83
79	9.83
80	9.88
81	10.26
82	10.26
83	10.31
84	10.31
85	10.42
86	10.42
87	10.42
88	10.42
89	10.42
90	10.72
91	10.88
92	10.88
93	10.88
94	11.07
95	11.07
96	11.07
97	11.22
98	11.27
99	11.51
100	11.65
101	11.79
102	11.88
103	11.88
104	12.19
105	12.5
106	12.54
107	12.54
108	12.54
109	13.05
110	13.34
111	13.34
112	13.34
113	13.58
114	13.9
115	13.98
116	14.17
117	14.17
118	14.17
119	14.8
120	14.8
121	14.91
122	15.63
123	15.66
124	15.9
125	15.9
126	16.47
127	16.7
128	16.8
129	16.83
130	16.83
131	16.96
132	17.46
133	17.74
134	17.8
135	18.78
136	18.78
137	19.01
138	19.12
139	19.15
140	20.01
141	20.01
142	20.01
143	20.04
144	20.12
145	20.54
146	20.83
147	21.68
148	21.9
149	22.07
150	22.15
151	22.85
152	22.85
153	23.13
154	23.62
155	23.75
156	23.75
157	23.98
158	24.16
159	26.37
160	28.34
161	29.63
162	30.28
163	31.63
164	32.69
165	33.09
166	37.22
167	41.48
168	47.93
169	48.7
170	48.91
171	48.97

## Sheet: S4
Distance (nm)	Ni	Mn	Fe	Co	Ru
0	13	15	12	16	26
0.0642	9	10	18	9	32
0.12842	15	11	12	17	32
0.19263	9	13	15	13	35
0.25684	12	12	16	10	31
0.32106	11	7	14	24	29
0.38527	6	10	12	17	23
0.44948	9	11	17	18	34
0.51369	12	8	16	16	36
0.5779	12	13	20	16	38
0.64211	11	8	17	9	24
0.70632	9	10	15	13	21
0.77053	10	11	10	13	39
0.83474	9	10	14	14	32
0.89896	9	10	11	16	39
0.96317	14	11	20	13	33
1.02738	14	9	20	11	32
1.09159	10	10	11	10	45
1.1558	10	15	14	16	44
1.22001	16	6	23	6	31
1.28422	14	4	8	22	47
1.34843	11	12	10	11	44
1.41264	12	7	17	16	30
1.47686	22	12	18	15	41
1.54107	18	16	17	15	47
1.60528	23	12	18	12	26
1.66949	10	13	20	12	34
1.7337	9	7	23	13	39
1.79791	14	7	12	10	37
1.86212	15	9	10	11	38
1.92633	8	6	19	21	34
1.99055	9	12	24	15	24
2.05476	14	15	14	15	30
2.11897	8	9	16	16	28
2.18318	17	9	16	15	44
2.24739	17	6	14	16	37
2.3116	10	7	21	15	39
2.37581	13	12	13	18	27
2.44002	13	11	14	16	29
2.50424	11	9	17	17	49
2.56845	16	9	15	14	28
2.63266	12	13	14	19	27
2.69687	13	5	22	12	32
2.76108	11	9	17	12	41
2.82529	13	18	17	18	41
2.8895	20	12	23	13	33
2.95371	7	13	17	14	33
3.01792	12	9	16	17	30
3.08213	7	8	14	11	35
3.14635	13	15	21	16	35
3.21056	17	9	15	14	35
3.27477	12	14	20	12	30
3.33898	15	9	21	16	30
3.40319	14	5	20	13	32
3.4674	12	10	14	18	42
3.53161	16	9	18	19	33
3.59582	14	11	19	13	39
3.66004	14	11	15	18	39
3.72425	11	16	13	13	43
3.78846	20	11	15	19	44
3.85267	17	7	20	15	40
3.91688	21	8	20	18	39
3.98109	15	14	21	11	40
4.0453	12	7	17	15	34
4.10951	8	8	25	19	42
4.17373	17	12	15	16	42
4.23794	13	10	20	16	25
4.30215	14	15	25	13	37
4.36636	11	12	16	12	43
4.43057	20	7	13	15	29
4.49478	18	10	12	14	41
4.55899	15	6	18	17	33
4.6232	13	8	8	13	30
4.68741	14	7	17	11	30
4.75162	12	6	16	15	33
4.81584	10	7	19	16	41
4.88005	13	7	17	10	38
4.94426	21	9	17	16	43
5.00847	13	12	17	16	35
5.07268	10	9	18	13	38
5.13689	12	13	20	16	41
5.2011	10	8	19	16	41
5.26531	15	6	25	24	52
5.32953	14	10	33	22	32
5.39374	15	17	15	13	34
5.45795	16	7	15	15	42
5.52216	15	4	21	11	29
5.58637	13	8	17	10	38
5.65058	5	7	20	12	30
5.71479	13	15	18	19	36
5.779	14	10	25	16	45
5.84322	16	7	19	25	37
5.90743	14	11	20	17	43
5.97164	16	13	24	13	40
6.03585	18	9	34	18	38
6.10006	11	4	20	16	53
6.16427	20	8	32	22	33
6.22848	15	6	17	19	45
6.29269	19	13	19	17	47
6.3569	14	10	25	21	37
6.42112	17	13	25	23	44
6.48533	13	10	19	16	33
6.54954	11	11	30	20	43
6.61375	21	11	23	19	32
6.67796	16	12	20	19	33
6.74217	14	15	32	12	40
6.80638	19	8	20	23	44
6.87059	17	8	22	23	44
6.9348	9	9	24	18	48
6.99902	19	10	27	22	39
7.06323	24	13	24	18	48
7.12744	12	11	17	24	44
7.19165	30	15	27	21	35
7.25586	12	5	20	20	37
7.32007	23	10	21	19	43
7.38428	24	11	34	17	52
7.44849	20	15	20	19	58
7.5127	21	5	16	24	45
7.57692	24	9	26	18	50
7.64113	20	10	24	12	38
7.70534	15	4	30	24	60
7.76955	24	11	21	16	52
7.83376	21	8	23	21	49
7.89797	25	15	24	23	37
7.96218	22	10	24	26	50
8.02639	13	12	22	21	46
8.09061	22	14	20	19	49
8.15482	11	11	28	20	55
8.21903	21	7	24	28	56
8.28324	12	14	30	25	44
8.34745	26	16	34	21	54
8.41166	21	12	31	26	50
8.47587	16	14	32	17	56
8.54008	22	8	19	25	58
8.60429	24	15	31	26	50
8.6685	17	13	31	20	59
8.73272	22	15	28	30	58
8.79693	29	16	27	37	56
8.86114	22	17	29	34	45
8.92535	22	9	29	25	63
8.98956	17	18	32	20	67
9.05377	26	9	26	37	70
9.11798	14	11	25	37	50
9.18219	17	10	29	30	83
9.24641	27	13	33	36	54
9.31062	12	20	34	23	58
9.37483	13	20	32	24	40
9.43904	27	12	27	29	57
9.50325	24	16	23	23	77
9.56746	26	11	28	27	64
9.63167	26	13	50	36	68
9.69588	30	19	46	22	54
9.76009	22	15	44	29	61
9.82431	18	10	38	39	64
9.88852	29	15	47	31	57
9.95273	21	13	39	32	63
10.0169	27	12	41	32	65
10.0811	23	18	42	20	67
10.1454	32	7	36	39	89
10.2096	30	16	40	41	62
10.2738	27	15	34	44	80
10.338	23	15	33	36	52
10.4022	24	14	36	43	92
10.4664	24	15	42	29	68
10.5306	20	13	32	36	61
10.5948	20	22	49	29	72
10.6591	34	15	35	32	65
10.7233	33	20	41	40	89
10.7875	26	11	45	39	89
10.8517	23	9	33	31	93
10.9159	44	16	54	56	72
10.9801	21	9	52	41	81
11.0443	46	9	43	38	81
11.1085	27	12	37	44	86
11.1727	24	14	49	39	83
11.237	30	26	44	36	94
11.3012	27	17	42	44	98
11.3654	32	14	52	37	72
11.4296	22	19	37	42	75
11.4938	42	12	53	42	81
11.558	38	12	50	43	96
11.6222	30	9	41	45	88
11.6864	35	17	37	44	91
11.7506	25	15	38	45	83
11.8148	27	20	38	40	87
11.8791	31	12	61	40	86
11.9433	41	14	50	50	88
12.0075	28	16	56	38	97
12.0717	38	18	54	50	71
12.1359	40	11	42	55	96
12.2001	31	14	41	42	72
12.2643	36	14	46	40	78
12.3285	35	18	62	45	87
12.3927	28	18	57	54	81
12.457	35	15	61	48	96
12.5212	32	14	56	42	101
12.5854	42	11	56	47	97
12.6496	39	12	53	44	90
12.7138	28	19	54	46	89
12.778	29	16	43	36	89
12.8422	37	14	49	52	106
12.9064	38	17	69	51	92
12.9706	43	19	71	47	95
13.0349	37	17	60	50	96
13.0991	27	22	44	54	89
13.1633	39	16	56	57	98
13.2275	38	21	54	49	97
13.2917	30	19	53	58	84
13.3559	34	22	50	44	92
13.4201	33	21	41	53	95
13.4843	45	16	62	55	87
13.5486	37	23	41	50	112
13.6128	34	11	61	55	98
13.677	41	22	60	48	88
13.7412	36	16	50	49	81
13.8054	41	18	64	58	99
13.8696	30	12	65	57	92
13.9338	42	24	64	62	114
13.998	33	17	56	59	103
14.0622	35	20	76	61	90
14.1265	38	15	64	56	104
14.1907	34	19	62	48	83
14.2549	41	28	61	58	111
14.3191	31	28	77	55	94
14.3833	31	24	58	61	105
14.4475	37	23	60	42	82
14.5117	41	23	61	44	120
14.5759	33	15	60	46	96
14.6401	34	31	60	52	102
14.7043	44	20	60	66	82
14.7686	55	12	55	65	102
14.8328	31	18	72	50	107
14.897	44	26	58	69	92
14.9612	53	23	56	74	101
15.0254	51	15	75	46	110
15.0896	34	17	72	47	102
15.1538	52	19	71	42	88
15.218	49	30	71	64	110
15.2822	37	18	73	49	103
15.3465	50	22	60	66	111
15.4107	42	26	58	62	119
15.4749	40	25	70	72	97
15.5391	47	15	52	56	103
15.6033	33	16	63	59	94
15.6675	44	18	64	46	111
15.7317	43	16	62	50	103
15.7959	43	19	64	57	107
15.8602	46	31	69	61	118
15.9244	55	24	71	46	108
15.9886	47	23	71	56	102
16.0528	57	31	69	64	114
16.117	41	21	61	66	100
16.1812	45	31	77	49	118
16.2454	46	21	73	58	113
16.3096	48	18	60	70	105
16.3738	41	18	69	73	121
16.4381	38	27	91	53	117
16.5023	44	22	72	66	124
16.5665	45	12	82	62	97
16.6307	40	19	73	52	119
16.6949	37	17	55	51	113
16.7591	38	21	69	61	129
16.8233	41	18	77	71	102
16.8875	44	23	77	46	119
16.9517	50	22	84	65	139
17.016	56	26	70	65	126
17.0802	46	28	65	63	115
17.1444	54	19	72	60	109
17.2086	36	16	68	71	141
17.2728	51	22	72	72	103
17.337	45	20	59	60	119
17.4012	43	25	65	63	104
17.4654	45	15	78	74	104
17.5296	69	39	68	60	102
17.5939	44	18	72	65	138
17.6581	39	21	67	64	126
17.7223	53	12	61	73	129
17.7865	45	21	65	55	120
17.8507	57	22	75	55	107
17.9149	47	30	69	54	119
17.9791	47	18	61	66	105
18.0433	53	25	62	53	98
18.1075	52	22	70	60	121
18.1718	47	20	76	61	127
18.236	32	25	66	61	117
18.3002	46	22	73	60	115
18.3644	51	20	72	58	109
18.4286	48	15	76	71	106
18.4928	51	28	70	70	109
18.557	35	20	60	87	117
18.6212	65	24	70	59	116
18.6854	30	19	69	55	123
18.7497	45	21	79	76	102
18.8139	52	20	66	70	123
18.8781	55	28	77	57	109
18.9423	43	25	91	63	125
19.0065	51	29	73	66	114
19.0707	31	27	68	69	123
19.1349	43	31	68	54	124
19.1991	39	16	73	61	112
19.2633	57	30	66	61	123
19.3276	59	29	72	68	113
19.3918	39	24	77	57	129
19.456	55	20	71	76	133
19.5202	57	27	70	54	110
19.5844	40	30	90	59	121
19.6486	47	21	72	57	117
19.7128	56	24	106	59	92
19.777	38	22	56	70	126
19.8412	46	18	73	54	101
19.9055	42	19	85	56	131
19.9697	47	29	82	58	121
20.0339	43	18	60	51	126
20.0981	47	35	69	69	130
20.1623	54	21	74	65	134
20.2265	33	30	71	68	94
20.2907	49	20	75	55	141
20.3549	53	22	81	54	127
20.4191	44	19	56	63	121
20.4834	46	27	81	66	103
20.5476	47	25	68	57	121
20.6118	40	28	83	56	130
20.676	47	21	76	46	116
20.7402	46	31	71	67	128
20.8044	43	21	77	50	122
20.8686	39	33	64	58	114
20.9328	46	35	75	54	115
20.9971	53	26	66	60	94
21.0613	50	20	73	53	98
21.1255	34	24	57	50	113
21.1897	52	23	61	49	124
21.2539	46	27	52	46	92
21.3181	45	16	71	55	109
21.3823	38	26	63	63	103
21.4465	41	29	54	59	100
21.5107	54	22	80	50	105
21.575	45	24	63	62	108
21.6392	38	29	64	53	103
21.7034	36	19	58	53	131
21.7676	47	19	62	72	109
21.8318	35	25	72	51	102
21.896	39	19	68	71	116
21.9602	47	19	70	52	121
22.0244	48	16	64	74	109
22.0886	41	26	60	61	129
22.1529	47	13	71	52	113
22.2171	42	17	72	51	111
22.2813	31	18	60	54	98
22.3455	44	19	64	71	89
22.4097	37	18	68	48	109
22.4739	43	20	65	55	93
22.5381	41	24	70	60	96
22.6023	51	22	61	55	110
22.6665	35	15	56	49	109
22.7308	40	17	58	60	100
22.795	39	18	70	60	113
22.8592	45	19	72	43	108
22.9234	42	15	58	36	103
22.9876	38	25	65	58	94
23.0518	33	11	64	61	116
23.116	35	28	64	52	102
23.1802	49	26	64	51	107
23.2444	41	19	64	66	108
23.3087	34	16	66	64	99
23.3729	43	25	62	52	96
23.4371	43	20	65	49	86
23.5013	34	23	52	59	100
23.5655	26	20	61	54	119
23.6297	26	22	50	63	100
23.6939	41	19	54	50	92
23.7581	27	21	65	51	100
23.8223	42	20	66	45	92
23.8865	32	23	59	58	93
23.9508	28	21	50	41	102
24.015	43	17	63	49	80
24.0792	36	16	44	45	86
24.1434	34	16	60	48	99
24.2076	34	23	53	38	96
24.2718	35	14	43	34	110
24.336	24	22	53	52	93
24.4002	29	20	43	36	112
24.4644	33	23	45	56	89
24.5287	35	18	51	46	100
24.5929	36	17	52	52	100
24.6571	23	23	58	34	92
24.7213	18	16	40	37	83
24.7855	29	18	57	49	81
24.8497	37	23	56	46	100
24.9139	35	14	48	52	98
24.9781	42	15	46	45	93
25.0423	23	20	38	31	88
25.1066	26	23	55	43	87
25.1708	30	12	48	46	74
25.235	29	22	50	50	82
25.2992	33	22	58	47	93
25.3634	26	20	41	31	74
25.4276	29	14	44	34	99
25.4918	32	17	51	37	94
25.556	25	13	46	40	86
25.6202	30	23	36	38	77
25.6845	32	11	43	40	77
25.7487	25	17	49	44	87
25.8129	29	20	40	30	84
25.8771	27	15	33	39	90
25.9413	28	18	36	42	79
26.0055	28	28	47	28	66
26.0697	29	16	57	36	83
26.1339	40	17	50	29	95
26.1981	39	18	40	38	83
26.2624	30	18	44	41	72
26.3266	26	15	31	33	83
26.3908	29	17	32	22	65
26.455	24	19	32	37	59
26.5192	32	20	33	47	75
26.5834	31	20	34	28	75
26.6476	38	14	33	32	59
26.7118	29	17	31	30	74
26.7761	26	14	34	44	64
26.8403	27	21	30	33	75
26.9045	27	14	47	39	69
26.9687	28	12	30	22	77
27.0329	26	13	43	33	79
27.0971	21	24	38	33	72
27.1613	27	23	33	29	70
27.2255	24	7	34	35	72
27.2897	18	20	37	36	80
27.354	22	14	30	37	65
27.4182	31	14	47	32	56
27.4824	25	16	28	22	78
27.5466	20	17	28	28	78
27.6108	22	16	36	21	64
27.675	16	17	42	26	57
27.7392	22	16	30	36	61
27.8034	13	19	31	29	58
27.8676	28	16	22	27	79
27.9319	25	12	29	20	72
27.9961	21	18	20	22	75
28.0603	19	9	21	24	60
28.1245	20	21	29	25	61
28.1887	29	17	32	25	61
28.2529	22	23	31	31	65
28.3171	19	17	30	23	68
28.3813	17	18	26	28	55
28.4455	18	16	30	28	52
28.5098	20	14	35	24	69
28.574	22	17	26	24	62
28.6382	18	11	23	27	53
28.7024	17	12	21	17	45
28.7666	22	14	23	18	61
28.8308	26	16	27	32	60
28.895	25	21	34	28	60
28.9592	15	19	31	23	57
29.0234	25	12	22	18	51
29.0877	19	15	35	22	44
29.1519	18	13	21	26	66
29.2161	25	10	30	22	68
29.2803	23	13	28	17	67
29.3445	25	16	24	26	59
29.4087	27	8	28	24	66
29.4729	19	11	23	30	65
29.5371	19	18	28	21	51
29.6013	19	19	23	27	58
29.6655	19	10	30	20	54
29.7298	15	16	35	20	61
29.794	19	14	32	23	61
29.8582	13	11	27	24	57
29.9224	13	15	28	27	62
29.9866	21	16	23	28	59
30.0508	15	12	21	14	66
30.115	17	11	22	24	61
30.1792	18	15	27	20	59
30.2434	13	10	22	21	53
30.3077	17	12	24	13	56
30.3719	14	12	23	32	45
30.4361	16	13	23	18	74
30.5003	21	14	34	25	49
30.5645	20	15	38	19	51
30.6287	21	17	27	26	52
30.6929	20	15	27	29	60
30.7571	21	12	20	21	66
30.8213	9	17	25	23	67
30.8856	27	11	25	22	64
30.9498	23	16	23	15	68
31.014	13	16	29	19	65
31.0782	19	17	34	19	55
31.1424	19	17	24	25	65
31.2066	14	17	27	23	65
31.2708	26	13	23	27	62
31.335	16	17	33	30	66
31.3992	25	18	31	22	41
31.4635	17	12	22	24	50
31.5277	16	12	27	33	62
31.5919	20	6	32	26	60
31.6561	19	14	18	24	64
31.7203	16	20	20	20	56
31.7845	19	12	24	22	54
31.8487	22	12	23	19	66
31.9129	13	18	32	21	50
31.9772	22	11	24	25	55
32.0414	29	20	21	22	68

## Sheet: S6
Distance (nm)	Fe	Distance (nm)	Co	Distance (nm)	Ni	Distance (nm)	Mn	Distance (nm)	Ru
0	4	0	1	0	1	0	1	0	1
0.21235	2	0.21235	2	0.21235	1	0.21235	2.71429	0.21235	2
0.42469	2	0.42469	4	0.42469	1.5	0.42469	1.57143	0.42469	3
0.63704	3	0.63704	2	0.63704	4	0.63704	2.42857	0.63704	6
0.84939	5	0.84939	3	0.84939	3.5	0.84939	5.42857	0.84939	7
1.06174	6	1.06174	5	1.06174	7.5	1.06174	5.57143	1.06174	5
1.27408	1	1.27408	7	1.27408	12	1.27408	5.57143	1.27408	8
1.48643	7	1.48643	6	1.48643	12	1.48643	7.14286	1.48643	10
1.69878	9	1.69878	10	1.69878	10.5	1.69878	7.28571	1.69878	5
1.91112	3	1.91112	5	1.91112	8	1.91112	5.42857	1.91112	8
2.12347	2	2.12347	9	2.12347	11	2.12347	5.14286	2.12347	2
2.33582	3	2.33582	3	2.33582	9	2.33582	7	2.33582	5
2.54817	3	2.54817	3	2.54817	9.5	2.54817	7.28571	2.54817	6
2.76051	4	2.76051	11	2.76051	13	2.76051	8.85714	2.76051	6
2.97286	4	2.97286	5	2.97286	8	2.97286	8.14286	2.97286	5
3.18521	5	3.18521	9	3.18521	6	3.18521	8.14286	3.18521	10
3.39756	1	3.39756	2	3.39756	8	3.39756	8.71429	3.39756	10
3.6099	2	3.6099	12	3.6099	11	3.6099	6.14286	3.6099	3
3.82225	6	3.82225	4	3.82225	12.5	3.82225	7.85714	3.82225	6
4.0346	7	4.0346	5	4.0346	9.5	4.0346	6.28571	4.0346	8
4.24694	6	4.24694	8	4.24694	6	4.24694	5.57143	4.24694	8
4.45929	6	4.45929	8	4.45929	10.5	4.45929	7.28571	4.45929	3
4.67164	6	4.67164	7	4.67164	8	4.67164	5.85714	4.67164	9
4.88399	3	4.88399	2	4.88399	9	4.88399	5.71429	4.88399	6
5.09633	2	5.09633	4	5.09633	4	5.09633	3.85714	5.09633	6
5.30868	6	5.30868	3	5.30868	3.5	5.30868	3.42857	5.30868	7
5.52103	2	5.52103	6	5.52103	2.5	5.52103	2.14286	5.52103	1
5.73337	3	5.73337	0	5.73337	2	5.73337	2.28571	5.73337	2
5.94572	2	5.94572	3	5.94572	1	5.94572	2.57143	5.94572	3
6.15807	3	6.15807	2	6.15807	0.5	6.15807	1.28571	6.15807	1
6.37042	6	6.37042	6	6.37042	0.5	6.37042	1.57143	6.37042	2
6.58276	3	6.58276	5	6.58276	1	6.58276	2.14286	6.58276	3
6.79511	3	6.79511	0	6.79511	2.5	6.79511	1.42857	6.79511	3
7.00746	6	7.00746	0	7.00746	3	7.00746	1.85714	7.00746	0
7.2198	4	7.2198	0	7.2198	2.5	7.2198	1.71429	7.2198	1
7.43215	3	7.43215	4	7.43215	0	7.43215	2.14286	7.43215	2
7.6445	7	7.6445	1	7.6445	3	7.6445	1.71429	7.6445	4
7.85685	2	7.85685	4	7.85685	0.5	7.85685	2.71429	7.85685	2
8.06919	0	8.06919	11	8.06919	3.5	8.06919	1.57143	8.06919	3
8.28154	3	8.28154	5	8.28154	1	8.28154	1.71429	8.28154	3
8.49389	0	8.49389	8	8.49389	2.5	8.49389	2.71429	8.49389	2
8.70623	1	8.70623	2	8.70623	3.5	8.70623	4	8.70623	0
8.91858	12	8.91858	3	8.91858	7.5	8.91858	6	8.91858	6
9.13093	4	9.13093	2	9.13093	11	9.13093	6	9.13093	4
9.34328	12	9.34328	15	9.34328	10.5	9.34328	8.14286	9.34328	7
9.55562	5	9.55562	5	9.55562	9.5	9.55562	6.14286	9.55562	9
9.76797	5	9.76797	12	9.76797	10	9.76797	8.71429	9.76797	5
9.98032	7	9.98032	10	9.98032	12	9.98032	7.85714	9.98032	8
10.1927	11	10.1927	14	10.1927	11.5	10.1927	6.71429	10.1927	10
10.405	9	10.405	15	10.405	9.5	10.405	6.71429	10.405	9
10.6174	10	10.6174	8	10.6174	8	10.6174	7.71429	10.6174	9
10.8297	6	10.8297	5	10.8297	12	10.8297	6.28571	10.8297	8
11.042	13	11.042	5	11.042	13	11.042	8.14286	11.042	4
11.2544	4	11.2544	10	11.2544	12.5	11.2544	8.42857	11.2544	6
11.4667	5	11.4667	10	11.4667	8.5	11.4667	5.85714	11.4667	6
11.6791	5	11.6791	5	11.6791	8.5	11.6791	5.28571	11.6791	3
11.8914	6	11.8914	9	11.8914	11	11.8914	6	11.8914	4
12.1038	7	12.1038	6	12.1038	8	12.1038	4	12.1038	6
12.3161	4	12.3161	8	12.3161	8	12.3161	3.71429	12.3161	2
12.5285	7	12.5285	4	12.5285	1	12.5285	2.42857	12.5285	2
12.7408	4	12.7408	2	12.7408	1.5	12.7408	2	12.7408	0
12.9532	2	12.9532	4	12.9532	0.5	12.9532	1.57143	12.9532	2
13.1655	4	13.1655	3	13.1655	0	13.1655	1.71429	13.1655	3
13.3779	5	13.3779	4	13.3779	1	13.3779	2	13.3779	1
13.5902	5	13.5902	3	13.5902	0.5	13.5902	2.28571	13.5902	1
13.8026	4	13.8026	2	13.8026	4.5	13.8026	2.42857	13.8026	0
14.0149	2	14.0149	3	14.0149	2.5	14.0149	2.28571	14.0149	5
14.2273	7	14.2273	3	14.2273	9.5	14.2273	3.71429	14.2273	5
14.4396	6	14.4396	8	14.4396	6.5	14.4396	4.71429	14.4396	4
14.652	4	14.652	10	14.652	7.5	14.652	6.57143	14.652	7
14.8643	4	14.8643	6	14.8643	9.5	14.8643	6.42857	14.8643	6
15.0767	12	15.0767	10	15.0767	13	15.0767	6.28571	15.0767	4
15.289	13	15.289	10	15.289	10	15.289	8	15.289	11
15.5013	15	15.5013	18	15.5013	9	15.5013	9.28571	15.5013	6
15.7137	15	15.7137	16	15.7137	13.5	15.7137	7.71429	15.7137	14
15.926	16	15.926	24	15.926	16.5	15.926	7.85714	15.926	9
16.1384	6	16.1384	18	16.1384	11.5	16.1384	9.28571	16.1384	5
16.3507	16	16.3507	18	16.3507	15	16.3507	8	16.3507	12
16.5631	18	16.5631	12	16.5631	16	16.5631	8.85714	16.5631	16
16.7754	15	16.7754	16	16.7754	12	16.7754	9.71429	16.7754	12
16.9878	9	16.9878	15	16.9878	14.5	16.9878	8.57143	16.9878	14
17.2001	7	17.2001	14	17.2001	10.5	17.2001	8.28571	17.2001	16
17.4125	6	17.4125	12	17.4125	8	17.4125	9.85714	17.4125	11
17.6248	8	17.6248	11	17.6248	13.5	17.6248	9.85714	17.6248	5
17.8372	5	17.8372	8	17.8372	12.5	17.8372	7.28571	17.8372	9
18.0495	2	18.0495	6	18.0495	12	18.0495	7.71429	18.0495	5
18.2619	5	18.2619	4	18.2619	10.5	18.2619	6	18.2619	7
18.4742	4	18.4742	5	18.4742	10	18.4742	6.57143	18.4742	8
18.6866	1	18.6866	5	18.6866	5.5	18.6866	4.85714	18.6866	4
18.8989	3	18.8989	3	18.8989	3.5	18.8989	5	18.8989	3
19.1112	5	19.1112	8	19.1112	10	19.1112	6.85714	19.1112	3
19.3236	2	19.3236	5	19.3236	3	19.3236	3.42857	19.3236	2
19.5359	3	19.5359	7	19.5359	3	19.5359	2.57143	19.5359	2
19.7483	5	19.7483	3	19.7483	3	19.7483	2.14286	19.7483	1
19.9606	3	19.9606	1	19.9606	0.5	19.9606	1.71429	19.9606	3
20.173	4	20.173	1	20.173	1	20.173	1.42857	20.173	0
20.3853	4	20.3853	7	20.3853	0.5	20.3853	2	20.3853	3
20.5977	3	20.5977	1	20.5977	1	20.5977	1	20.5977	2
20.81	7	20.81	3	20.81	1.5	20.81	1.42857	20.81	1
21.0224	1	21.0224	3	21.0224	2	21.0224	1.28571	21.0224	1

## Sheet: S9
Ru/CNFs		MnRu/CNFs		FeCoNi/CNFs		FeCoNiMn/CNFs		FeCoNiRu/CNFs		FeCoNiMnRu/CNFs			Ru (PDF#06-0663)		Graphite-2H (PDF#41-1487)
2 Theta	Intensity	2 Theta	Intensity	2 Theta	Intensity	2 Theta	Intensity	2 Theta	Intensity	2 Theta	Intensity		2 Theta	Intensity	2 Theta	Intensity
20.0019	150	10	306	10	386	10	307	10	340	10	437		38.387	40	26.381	100
20.0221	111	10.02	324	10.02	379	10.02	299	10.02	328	10.02	333		42.152	35	42.221	2
20.0424	151	10.04	330	10.04	367	10.04	327	10.04	343	10.04	344		44.005	100	44.391	6
20.0627	159	10.06	318	10.06	361	10.06	333	10.06	339	10.06	385		58.323	25	50.452	1
20.0829	142	10.08	314	10.08	347	10.08	343	10.08	283	10.08	343		69.405	25	54.542	4
20.1032	117	10.1	292	10.1	340	10.1	320	10.1	317	10.1	395		78.388	25	59.692	1
20.1235	155	10.12	321	10.12	382	10.12	326	10.12	299	10.12	383		82.221	6	77.243	3
20.1437	142	10.14	304	10.14	335	10.14	335	10.14	352	10.14	377		84.703	25	83.183	3
20.164	129	10.16	320	10.16	357	10.16	317	10.16	324	10.16	375		85.957	20	86.823	1
20.1843	154	10.18	325	10.18	312	10.18	334	10.18	304	10.18	354		92.035	4	93.594	1
20.2046	156	10.2	345	10.2	348	10.2	364	10.2	329	10.2	334		97.085	8
20.2248	154	10.22	316	10.22	372	10.22	340	10.22	314	10.22	337		104.559	6
20.2451	133	10.24	320	10.24	358	10.24	320	10.24	294	10.24	348		116.548	16
20.2654	128	10.26	285	10.26	343	10.26	351	10.26	320	10.26	350		120.844	6
20.2856	132	10.28	324	10.28	342	10.28	337	10.28	330	10.28	374		125.28	25
20.3059	133	10.3	340	10.3	341	10.3	313	10.3	320	10.3	343		133.14	18
20.3262	139	10.32	290	10.32	342	10.32	355	10.32	339	10.32	348		140.47	10
20.3464	151	10.34	314	10.34	322	10.34	340	10.34	319	10.34	379		146.552	16
20.3667	145	10.36	317	10.36	387	10.36	316	10.36	307	10.36	391
20.387	144	10.38	283	10.38	358	10.38	357	10.38	337	10.38	350
20.4073	162	10.4	289	10.4	378	10.4	347	10.4	317	10.4	359
20.4275	153	10.42	275	10.42	364	10.42	344	10.42	323	10.42	358
20.4478	141	10.44	319	10.44	355	10.44	332	10.44	350	10.44	385
20.4681	147	10.46	306	10.46	325	10.46	320	10.46	313	10.46	356
20.4883	150	10.48	321	10.48	307	10.48	352	10.48	298	10.48	345
20.5086	158	10.5	300	10.5	315	10.5	350	10.5	302	10.5	338
20.5289	143	10.52	296	10.52	327	10.52	352	10.52	320	10.52	360
20.5491	150	10.54	273	10.54	361	10.54	299	10.54	313	10.54	340
20.5694	143	10.56	313	10.56	335	10.56	350	10.56	297	10.56	348
20.5897	157	10.58	323	10.58	327	10.58	334	10.58	320	10.58	365
20.61	134	10.6	306	10.6	345	10.6	317	10.6	318	10.6	348
20.6302	170	10.62	291	10.62	349	10.62	357	10.62	306	10.62	361
20.6505	138	10.64	306	10.64	359	10.64	308	10.64	317	10.64	375
20.6708	145	10.66	315	10.66	342	10.66	339	10.66	306	10.66	350
20.691	144	10.68	297	10.68	351	10.68	348	10.68	317	10.68	369
20.7113	127	10.7	309	10.7	333	10.7	325	10.7	322	10.7	387
20.7316	154	10.72	311	10.72	322	10.72	304	10.72	321	10.72	339
20.7518	158	10.74	292	10.74	343	10.74	306	10.74	297	10.74	349
20.7721	152	10.76	345	10.76	343	10.76	329	10.76	331	10.76	345
20.7924	137	10.78	294	10.78	303	10.78	313	10.78	327	10.78	364
20.8126	155	10.8	314	10.8	292	10.8	328	10.8	349	10.8	358
20.8329	164	10.82	291	10.82	338	10.82	340	10.82	317	10.82	358
20.8532	141	10.84	312	10.84	323	10.84	337	10.84	325	10.84	346
20.8735	155	10.86	298	10.86	314	10.86	334	10.86	327	10.86	368
20.8937	155	10.88	325	10.88	332	10.88	337	10.88	333	10.88	357
20.914	136	10.9	298	10.9	307	10.9	326	10.9	314	10.9	326
20.9343	156	10.92	304	10.92	347	10.92	298	10.92	334	10.92	384
20.9545	147	10.94	278	10.94	339	10.94	351	10.94	290	10.94	350
20.9748	126	10.96	291	10.96	311	10.96	299	10.96	315	10.96	342
20.9951	141	10.98	290	10.98	354	10.98	332	10.98	327	10.98	344
21.0153	157	11	288	11	346	11	289	11	259	11	350
21.0356	127	11.02	299	11.02	350	11.02	311	11.02	297	11.02	316
21.0559	146	11.04	317	11.04	316	11.04	326	11.04	296	11.04	351
21.0761	146	11.06	282	11.06	317	11.06	331	11.06	283	11.06	299
21.0964	159	11.08	317	11.08	332	11.08	343	11.08	314	11.08	355
21.1167	164	11.1	281	11.1	322	11.1	344	11.1	297	11.1	381
21.137	155	11.12	292	11.12	322	11.12	329	11.12	326	11.12	330
21.1572	146	11.14	331	11.14	320	11.14	345	11.14	305	11.14	341
21.1775	149	11.16	272	11.16	323	11.16	332	11.16	327	11.16	352
21.1978	158	11.18	302	11.18	334	11.18	315	11.18	304	11.18	354
21.218	155	11.2	308	11.2	303	11.2	318	11.2	299	11.2	341
21.2383	144	11.22	291	11.22	343	11.22	305	11.22	303	11.22	345
21.2586	138	11.24	321	11.24	308	11.24	294	11.24	319	11.24	367
21.2788	144	11.26	324	11.26	315	11.26	323	11.26	290	11.26	327
21.2991	157	11.28	290	11.28	325	11.28	314	11.28	295	11.28	386
21.3194	154	11.3	265	11.3	332	11.3	322	11.3	302	11.3	353
21.3397	147	11.32	297	11.32	307	11.32	325	11.32	291	11.32	321
21.3599	144	11.34	285	11.34	293	11.34	304	11.34	303	11.34	333
21.3802	145	11.36	292	11.36	298	11.36	339	11.36	302	11.36	352
21.4005	168	11.38	320	11.38	330	11.38	304	11.38	303	11.38	353
21.4207	143	11.4	290	11.4	337	11.4	328	11.4	283	11.4	316
21.441	158	11.42	278	11.42	300	11.42	315	11.42	277	11.42	338
21.4613	138	11.44	278	11.44	328	11.44	326	11.44	285	11.44	334
21.4815	162	11.46	289	11.46	302	11.46	292	11.46	275	11.46	371
21.5018	152	11.48	288	11.48	297	11.48	307	11.48	300	11.48	344
21.5221	156	11.5	282	11.5	326	11.5	322	11.5	316	11.5	331
21.5424	156	11.52	264	11.52	327	11.52	326	11.52	306	11.52	358
21.5626	153	11.54	307	11.54	312	11.54	308	11.54	297	11.54	330
21.5829	164	11.56	280	11.56	350	11.56	314	11.56	292	11.56	372
21.6032	168	11.58	243	11.58	304	11.58	340	11.58	306	11.58	345
21.6234	168	11.6	241	11.6	312	11.6	351	11.6	311	11.6	330
21.6437	164	11.62	282	11.62	265	11.62	315	11.62	298	11.62	356
21.664	164	11.64	268	11.64	314	11.64	319	11.64	281	11.64	334
21.6842	119	11.66	296	11.66	323	11.66	315	11.66	293	11.66	347
21.7045	146	11.68	286	11.68	285	11.68	301	11.68	300	11.68	347
21.7248	145	11.7	301	11.7	345	11.7	330	11.7	290	11.7	322
21.745	156	11.72	274	11.72	334	11.72	316	11.72	318	11.72	340
21.7653	157	11.74	283	11.74	328	11.74	322	11.74	264	11.74	349
21.7856	153	11.76	257	11.76	342	11.76	297	11.76	285	11.76	366
21.8059	159	11.78	274	11.78	321	11.78	282	11.78	287	11.78	338
21.8261	130	11.8	277	11.8	324	11.8	289	11.8	301	11.8	355
21.8464	165	11.82	291	11.82	299	11.82	358	11.82	280	11.82	328
21.8667	161	11.84	283	11.84	302	11.84	297	11.84	279	11.84	313
21.8869	146	11.86	293	11.86	314	11.86	309	11.86	303	11.86	373
21.9072	142	11.88	312	11.88	306	11.88	328	11.88	293	11.88	321
21.9275	153	11.9	290	11.9	303	11.9	306	11.9	274	11.9	335
21.9477	139	11.92	265	11.92	297	11.92	330	11.92	255	11.92	346
21.968	179	11.94	281	11.94	296	11.94	317	11.94	274	11.94	308
21.9883	150	11.96	262	11.96	315	11.96	324	11.96	267	11.96	347
22.0086	155	11.98	257	11.98	300	11.98	340	11.98	295	11.98	322
22.0288	139	12	291	12	309	12	292	12	278	12	325
22.0491	149	12.02	262	12.02	320	12.02	309	12.02	317	12.02	332
22.0694	194	12.04	285	12.04	323	12.04	305	12.04	271	12.04	343
22.0896	160	12.06	312	12.06	317	12.06	293	12.06	277	12.06	351
22.1099	157	12.08	293	12.08	305	12.08	317	12.08	272	12.08	355
22.1302	166	12.1	285	12.1	361	12.1	294	12.1	305	12.1	349
22.1504	148	12.12	306	12.12	298	12.12	306	12.12	273	12.12	306
22.1707	148	12.14	296	12.14	322	12.14	325	12.14	281	12.14	355
22.191	166	12.16	312	12.16	288	12.16	302	12.16	277	12.16	312
22.2113	177	12.18	269	12.18	309	12.18	327	12.18	271	12.18	340
22.2315	178	12.2	248	12.2	302	12.2	328	12.2	279	12.2	332
22.2518	166	12.22	269	12.22	315	12.22	269	12.22	297	12.22	363
22.2721	143	12.24	254	12.24	303	12.24	298	12.24	296	12.24	338
22.2923	150	12.26	272	12.26	322	12.26	323	12.26	300	12.26	321
22.3126	165	12.28	268	12.28	290	12.28	285	12.28	271	12.28	313
22.3329	184	12.3	293	12.3	343	12.3	338	12.3	276	12.3	334
22.3531	172	12.32	256	12.32	329	12.32	301	12.32	287	12.32	340
22.3734	154	12.34	267	12.34	324	12.34	299	12.34	273	12.34	339
22.3937	150	12.36	262	12.36	319	12.36	306	12.36	288	12.36	352
22.4139	143	12.38	263	12.38	285	12.38	321	12.38	309	12.38	347
22.4342	165	12.4	273	12.4	293	12.4	302	12.4	328	12.4	334
22.4545	155	12.42	257	12.42	270	12.42	320	12.42	274	12.42	347
22.4748	177	12.44	272	12.44	291	12.44	297	12.44	280	12.44	316
22.495	150	12.46	254	12.46	324	12.46	328	12.46	276	12.46	344
22.5153	187	12.48	267	12.48	297	12.48	313	12.48	283	12.48	374
22.5356	168	12.5	252	12.5	321	12.5	345	12.5	287	12.5	331
22.5558	146	12.52	248	12.52	305	12.52	339	12.52	288	12.52	321
22.5761	148	12.54	273	12.54	318	12.54	313	12.54	270	12.54	323
22.5964	163	12.56	295	12.56	298	12.56	312	12.56	276	12.56	318
22.6166	157	12.58	264	12.58	290	12.58	280	12.58	288	12.58	363
22.6369	146	12.6	275	12.6	308	12.6	288	12.6	274	12.6	332
22.6572	172	12.62	293	12.62	300	12.62	317	12.62	283	12.62	323
22.6775	165	12.64	282	12.64	281	12.64	325	12.64	278	12.64	326
22.6977	169	12.66	263	12.66	298	12.66	296	12.66	275	12.66	346
22.718	167	12.68	237	12.68	298	12.68	332	12.68	296	12.68	302
22.7383	159	12.7	269	12.7	311	12.7	280	12.7	307	12.7	329
22.7585	176	12.72	259	12.72	297	12.72	287	12.72	299	12.72	332
22.7788	149	12.74	272	12.74	296	12.74	318	12.74	277	12.74	353
22.7991	176	12.76	255	12.76	339	12.76	286	12.76	282	12.76	321
22.8194	166	12.78	291	12.78	307	12.78	315	12.78	297	12.78	352
22.8396	184	12.8	220	12.8	318	12.8	303	12.8	271	12.8	327
22.8599	151	12.82	286	12.82	264	12.82	315	12.82	286	12.82	342
22.8802	162	12.84	267	12.84	303	12.84	319	12.84	248	12.84	355
22.9004	159	12.86	254	12.86	312	12.86	303	12.86	252	12.86	391
22.9207	176	12.88	277	12.88	309	12.88	266	12.88	296	12.88	324
22.941	159	12.9	296	12.9	285	12.9	277	12.9	241	12.9	323
22.9612	169	12.92	266	12.92	335	12.92	279	12.92	237	12.92	340
22.9815	155	12.94	261	12.94	280	12.94	318	12.94	285	12.94	334
23.0018	175	12.96	261	12.96	299	12.96	277	12.96	278	12.96	291
23.0221	176	12.98	272	12.98	324	12.98	313	12.98	271	12.98	324
23.0423	169	13	287	13	302	13	294	13	300	13	302
23.0626	163	13.02	280	13.02	333	13.02	282	13.02	285	13.02	342
23.0829	167	13.04	275	13.04	291	13.04	328	13.04	272	13.04	350
23.1031	167	13.06	253	13.06	330	13.06	295	13.06	267	13.06	330
23.1234	187	13.08	245	13.08	293	13.08	300	13.08	265	13.08	322
23.1437	176	13.1	271	13.1	290	13.1	285	13.1	266	13.1	330
23.1639	170	13.12	273	13.12	299	13.12	326	13.12	263	13.12	316
23.1842	173	13.14	252	13.14	330	13.14	296	13.14	274	13.14	329
23.2045	173	13.16	254	13.16	319	13.16	318	13.16	260	13.16	346
23.2247	188	13.18	283	13.18	330	13.18	296	13.18	268	13.18	326
23.245	184	13.2	274	13.2	316	13.2	311	13.2	264	13.2	332
23.2653	168	13.22	234	13.22	327	13.22	285	13.22	270	13.22	352
23.2856	191	13.24	274	13.24	292	13.24	264	13.24	272	13.24	342
23.3058	184	13.26	255	13.26	318	13.26	291	13.26	279	13.26	315
23.3261	150	13.28	260	13.28	298	13.28	300	13.28	318	13.28	340
23.3464	184	13.3	283	13.3	317	13.3	282	13.3	272	13.3	339
23.3666	177	13.32	242	13.32	325	13.32	299	13.32	309	13.32	304
23.3869	168	13.34	251	13.34	309	13.34	309	13.34	282	13.34	298
23.4072	150	13.36	268	13.36	324	13.36	295	13.36	273	13.36	321
23.4274	190	13.38	267	13.38	288	13.38	306	13.38	272	13.38	306
23.4477	179	13.4	260	13.4	278	13.4	289	13.4	275	13.4	328
23.468	177	13.42	271	13.42	283	13.42	296	13.42	256	13.42	325
23.4883	166	13.44	263	13.44	319	13.44	316	13.44	327	13.44	329
23.5085	187	13.46	259	13.46	298	13.46	301	13.46	275	13.46	341
23.5288	177	13.48	267	13.48	291	13.48	304	13.48	273	13.48	323
23.5491	153	13.5	268	13.5	319	13.5	315	13.5	273	13.5	290
23.5693	187	13.52	255	13.52	328	13.52	296	13.52	277	13.52	308
23.5896	186	13.54	271	13.54	271	13.54	301	13.54	280	13.54	341
23.6099	163	13.56	269	13.56	294	13.56	277	13.56	265	13.56	333
23.6301	186	13.58	254	13.58	262	13.58	295	13.58	308	13.58	335
23.6504	174	13.6	285	13.6	276	13.6	294	13.6	254	13.6	325
23.6707	176	13.62	255	13.62	315	13.62	298	13.62	269	13.62	317
23.691	167	13.64	264	13.64	303	13.64	286	13.64	259	13.64	325
23.7112	139	13.66	260	13.66	288	13.66	274	13.66	305	13.66	298
23.7315	177	13.68	244	13.68	307	13.68	296	13.68	268	13.68	316
23.7518	197	13.7	256	13.7	312	13.7	313	13.7	250	13.7	326
23.772	195	13.72	224	13.72	300	13.72	296	13.72	281	13.72	330
23.7923	193	13.74	275	13.74	288	13.74	303	13.74	260	13.74	343
23.8126	173	13.76	266	13.76	304	13.76	274	13.76	287	13.76	327
23.8328	200	13.78	250	13.78	289	13.78	268	13.78	255	13.78	295
23.8531	190	13.8	264	13.8	287	13.8	288	13.8	252	13.8	291
23.8734	175	13.82	277	13.82	275	13.82	308	13.82	276	13.82	307
23.8936	179	13.84	229	13.84	305	13.84	269	13.84	266	13.84	331
23.9139	205	13.86	261	13.86	274	13.86	300	13.86	283	13.86	333
23.9342	165	13.88	247	13.88	331	13.88	294	13.88	261	13.88	314
23.9545	166	13.9	257	13.9	324	13.9	334	13.9	260	13.9	339
23.9747	174	13.92	260	13.92	298	13.92	309	13.92	259	13.92	334
23.995	174	13.94	262	13.94	298	13.94	282	13.94	262	13.94	340
24.0153	213	13.96	256	13.96	307	13.96	280	13.96	281	13.96	302
24.0355	177	13.98	257	13.98	280	13.98	291	13.98	303	13.98	331
24.0558	179	14	263	14	281	14	293	14	251	14	311
24.0761	188	14.02	285	14.02	296	14.02	292	14.02	259	14.02	293
24.0963	179	14.04	263	14.04	292	14.04	272	14.04	254	14.04	301
24.1166	205	14.06	234	14.06	291	14.06	274	14.06	256	14.06	325
24.1369	179	14.08	251	14.08	307	14.08	283	14.08	259	14.08	355
24.1572	198	14.1	239	14.1	270	14.1	297	14.1	267	14.1	309
24.1774	168	14.12	256	14.12	277	14.12	288	14.12	275	14.12	290
24.1977	195	14.14	260	14.14	268	14.14	305	14.14	265	14.14	317
24.218	182	14.16	224	14.16	311	14.16	309	14.16	265	14.16	335
24.2382	215	14.18	264	14.18	315	14.18	297	14.18	251	14.18	371
24.2585	185	14.2	238	14.2	294	14.2	274	14.2	287	14.2	313
24.2788	185	14.22	230	14.22	298	14.22	309	14.22	276	14.22	307
24.299	187	14.24	234	14.24	308	14.24	304	14.24	248	14.24	316
24.3193	182	14.26	261	14.26	295	14.26	313	14.26	281	14.26	323
24.3396	211	14.28	263	14.28	303	14.28	333	14.28	290	14.28	327
24.3599	191	14.3	252	14.3	298	14.3	309	14.3	285	14.3	315
24.3801	195	14.32	264	14.32	294	14.32	311	14.32	264	14.32	342
24.4004	207	14.34	263	14.34	302	14.34	285	14.34	251	14.34	342
24.4207	188	14.36	217	14.36	271	14.36	308	14.36	247	14.36	331
24.4409	190	14.38	229	14.38	276	14.38	299	14.38	272	14.38	311
24.4612	173	14.4	241	14.4	307	14.4	263	14.4	290	14.4	319
24.4815	204	14.42	252	14.42	321	14.42	308	14.42	288	14.42	307
24.5017	195	14.44	264	14.44	263	14.44	290	14.44	260	14.44	318
24.522	165	14.46	257	14.46	272	14.46	302	14.46	274	14.46	344
24.5423	208	14.48	235	14.48	290	14.48	338	14.48	267	14.48	334
24.5626	215	14.5	237	14.5	316	14.5	290	14.5	303	14.5	315
24.5828	201	14.52	264	14.52	292	14.52	283	14.52	280	14.52	351
24.6031	190	14.54	217	14.54	279	14.54	275	14.54	278	14.54	289
24.6234	208	14.56	256	14.56	314	14.56	297	14.56	278	14.56	314
24.6436	180	14.58	240	14.58	291	14.58	281	14.58	247	14.58	347
24.6639	192	14.6	272	14.6	282	14.6	282	14.6	261	14.6	349
24.6842	186	14.62	221	14.62	304	14.62	302	14.62	252	14.62	337
24.7044	191	14.64	237	14.64	282	14.64	298	14.64	299	14.64	331
24.7247	197	14.66	231	14.66	309	14.66	292	14.66	277	14.66	339
24.745	198	14.68	257	14.68	297	14.68	286	14.68	247	14.68	318
24.7652	202	14.7	281	14.7	304	14.7	292	14.7	266	14.7	350
24.7855	209	14.72	241	14.72	293	14.72	294	14.72	274	14.72	301
24.8058	199	14.74	219	14.74	300	14.74	280	14.74	274	14.74	314
24.826	190	14.76	252	14.76	300	14.76	304	14.76	279	14.76	334
24.8463	194	14.78	234	14.78	299	14.78	291	14.78	266	14.78	352
24.8666	200	14.8	261	14.8	293	14.8	275	14.8	260	14.8	316
24.8869	218	14.82	230	14.82	301	14.82	278	14.82	268	14.82	311
24.9071	221	14.84	270	14.84	292	14.84	268	14.84	254	14.84	308
24.9274	202	14.86	240	14.86	275	14.86	287	14.86	257	14.86	309
24.9477	243	14.88	250	14.88	304	14.88	303	14.88	302	14.88	292
24.9679	188	14.9	255	14.9	280	14.9	289	14.9	267	14.9	317
24.9882	203	14.92	245	14.92	293	14.92	293	14.92	252	14.92	322
25.0085	203	14.94	236	14.94	275	14.94	281	14.94	269	14.94	342
25.0287	212	14.96	249	14.96	297	14.96	288	14.96	281	14.96	316
25.049	195	14.98	248	14.98	269	14.98	283	14.98	253	14.98	332
25.0693	229	15	272	15	289	15	301	15	277	15	331
25.0896	220	15.02	237	15.02	287	15.02	301	15.02	267	15.02	338
25.1098	209	15.04	264	15.04	324	15.04	317	15.04	268	15.04	326
25.1301	224	15.06	246	15.06	307	15.06	273	15.06	269	15.06	301
25.1504	215	15.08	261	15.08	292	15.08	253	15.08	251	15.08	323
25.1706	233	15.1	280	15.1	334	15.1	308	15.1	252	15.1	323
25.1909	221	15.12	268	15.12	285	15.12	296	15.12	282	15.12	315
25.2112	238	15.14	230	15.14	278	15.14	288	15.14	244	15.14	317
25.2314	221	15.16	230	15.16	302	15.16	271	15.16	279	15.16	316
25.2517	211	15.18	253	15.18	298	15.18	315	15.18	269	15.18	328
25.272	235	15.2	257	15.2	309	15.2	312	15.2	279	15.2	338
25.2923	214	15.22	278	15.22	302	15.22	283	15.22	273	15.22	346
25.3125	208	15.24	224	15.24	286	15.24	274	15.24	272	15.24	350
25.3328	213	15.26	246	15.26	283	15.26	273	15.26	269	15.26	331
25.3531	229	15.28	236	15.28	271	15.28	295	15.28	266	15.28	308
25.3733	204	15.3	223	15.3	302	15.3	243	15.3	263	15.3	349
25.3936	246	15.32	251	15.32	297	15.32	279	15.32	262	15.32	320
25.4139	227	15.34	246	15.34	268	15.34	313	15.34	248	15.34	333
25.4341	226	15.36	215	15.36	293	15.36	272	15.36	269	15.36	332
25.4544	242	15.38	257	15.38	291	15.38	292	15.38	265	15.38	311
25.4747	202	15.4	261	15.4	302	15.4	315	15.4	278	15.4	337
25.4949	185	15.42	248	15.42	317	15.42	322	15.42	293	15.42	325
25.5152	219	15.44	242	15.44	253	15.44	290	15.44	276	15.44	297
25.5355	216	15.46	234	15.46	288	15.46	329	15.46	301	15.46	349
25.5558	237	15.48	253	15.48	286	15.48	305	15.48	287	15.48	315
25.576	235	15.5	278	15.5	301	15.5	294	15.5	271	15.5	302
25.5963	242	15.52	240	15.52	301	15.52	278	15.52	281	15.52	306
25.6166	242	15.54	224	15.54	264	15.54	279	15.54	272	15.54	287
25.6368	224	15.56	247	15.56	288	15.56	261	15.56	267	15.56	303
25.6571	215	15.58	230	15.58	300	15.58	307	15.58	298	15.58	322
25.6774	227	15.6	222	15.6	294	15.6	304	15.6	268	15.6	319
25.6976	228	15.62	251	15.62	313	15.62	316	15.62	266	15.62	366
25.7179	248	15.64	237	15.64	308	15.64	274	15.64	269	15.64	342
25.7382	213	15.66	233	15.66	286	15.66	275	15.66	254	15.66	302
25.7585	251	15.68	235	15.68	324	15.68	329	15.68	280	15.68	317
25.7787	205	15.7	228	15.7	303	15.7	320	15.7	254	15.7	342
25.799	216	15.72	220	15.72	306	15.72	311	15.72	242	15.72	327
25.8193	230	15.74	249	15.74	260	15.74	313	15.74	259	15.74	325
25.8395	236	15.76	237	15.76	316	15.76	296	15.76	253	15.76	312
25.8598	235	15.78	267	15.78	315	15.78	283	15.78	263	15.78	316
25.8801	203	15.8	231	15.8	302	15.8	292	15.8	285	15.8	289
25.9003	230	15.82	215	15.82	285	15.82	301	15.82	242	15.82	332
25.9206	228	15.84	268	15.84	315	15.84	301	15.84	257	15.84	292
25.9409	216	15.86	223	15.86	300	15.86	291	15.86	264	15.86	339
25.9612	226	15.88	259	15.88	309	15.88	275	15.88	286	15.88	330
25.9814	252	15.9	259	15.9	295	15.9	260	15.9	255	15.9	334
26.0017	243	15.92	244	15.92	293	15.92	271	15.92	280	15.92	298
26.022	255	15.94	230	15.94	285	15.94	291	15.94	282	15.94	329
26.0422	236	15.96	236	15.96	291	15.96	277	15.96	260	15.96	325
26.0625	248	15.98	249	15.98	292	15.98	301	15.98	256	15.98	332
26.0828	235	16	238	16	264	16	257	16	266	16	304
26.103	226	16.02	251	16.02	296	16.02	263	16.02	289	16.02	300
26.1233	253	16.04	235	16.04	299	16.04	301	16.04	295	16.04	346
26.1436	270	16.06	243	16.06	344	16.06	295	16.06	254	16.06	331
26.1639	213	16.08	226	16.08	273	16.08	282	16.08	234	16.08	339
26.1841	205	16.1	260	16.1	324	16.1	286	16.1	261	16.1	358
26.2044	245	16.12	231	16.12	275	16.12	306	16.12	231	16.12	321
26.2247	217	16.14	269	16.14	291	16.14	280	16.14	297	16.14	343
26.2449	237	16.16	259	16.16	282	16.16	286	16.16	271	16.16	330
26.2652	245	16.18	248	16.18	281	16.18	298	16.18	242	16.18	317
26.2855	256	16.2	253	16.2	252	16.2	311	16.2	265	16.2	350
26.3057	261	16.22	223	16.22	283	16.22	279	16.22	278	16.22	335
26.326	273	16.24	215	16.24	316	16.24	293	16.24	291	16.24	334
26.3463	262	16.26	229	16.26	288	16.26	316	16.26	253	16.26	314
26.3666	279	16.28	219	16.28	293	16.28	317	16.28	274	16.28	325
26.3868	283	16.3	267	16.3	335	16.3	302	16.3	287	16.3	365
26.4071	253	16.32	255	16.32	321	16.32	322	16.32	277	16.32	338
26.4274	252	16.34	252	16.34	271	16.34	312	16.34	255	16.34	353
26.4476	218	16.36	233	16.36	283	16.36	288	16.36	283	16.36	323
26.4679	243	16.38	268	16.38	296	16.38	292	16.38	231	16.38	322
26.4882	226	16.4	253	16.4	282	16.4	262	16.4	270	16.4	332
26.5084	285	16.42	243	16.42	280	16.42	275	16.42	268	16.42	375
26.5287	250	16.44	252	16.44	270	16.44	274	16.44	251	16.44	352
26.549	239	16.46	236	16.46	308	16.46	286	16.46	272	16.46	319
26.5693	243	16.48	243	16.48	298	16.48	279	16.48	267	16.48	337
26.5895	213	16.5	244	16.5	291	16.5	274	16.5	277	16.5	298
26.6098	278	16.52	272	16.52	311	16.52	282	16.52	229	16.52	323
26.6301	241	16.54	242	16.54	291	16.54	267	16.54	253	16.54	329
26.6503	280	16.56	229	16.56	283	16.56	273	16.56	278	16.56	339
26.6706	288	16.58	259	16.58	281	16.58	305	16.58	290	16.58	329
26.6909	268	16.6	251	16.6	302	16.6	314	16.6	278	16.6	321
26.7111	247	16.62	238	16.62	295	16.62	301	16.62	266	16.62	330
26.7314	242	16.64	255	16.64	294	16.64	280	16.64	268	16.64	323
26.7517	257	16.66	269	16.66	300	16.66	297	16.66	267	16.66	321
26.772	264	16.68	247	16.68	313	16.68	309	16.68	249	16.68	344
26.7922	265	16.7	224	16.7	293	16.7	295	16.7	275	16.7	331
26.8125	236	16.72	229	16.72	307	16.72	273	16.72	228	16.72	318
26.8328	280	16.74	238	16.74	327	16.74	293	16.74	247	16.74	334
26.853	260	16.76	262	16.76	306	16.76	281	16.76	283	16.76	349
26.8733	237	16.78	248	16.78	315	16.78	290	16.78	257	16.78	331
26.8936	250	16.8	238	16.8	277	16.8	287	16.8	254	16.8	316
26.9138	256	16.82	230	16.82	297	16.82	306	16.82	266	16.82	311
26.9341	289	16.84	245	16.84	317	16.84	278	16.84	246	16.84	314
26.9544	261	16.86	257	16.86	300	16.86	273	16.86	245	16.86	340
26.9746	259	16.88	256	16.88	321	16.88	298	16.88	272	16.88	315
26.9949	281	16.9	244	16.9	313	16.9	282	16.9	243	16.9	311
27.0152	261	16.92	243	16.92	316	16.92	294	16.92	254	16.92	304
27.0355	267	16.94	261	16.94	287	16.94	302	16.94	295	16.94	302
27.0557	265	16.96	262	16.96	299	16.96	293	16.96	250	16.96	339
27.076	269	16.98	222	16.98	267	16.98	291	16.98	293	16.98	356
27.0963	286	17	239	17	282	17	267	17	283	17	309
27.1165	291	17.02	239	17.02	280	17.02	297	17.02	273	17.02	295
27.1368	298	17.04	240	17.04	270	17.04	289	17.04	267	17.04	321
27.1571	277	17.06	273	17.06	291	17.06	279	17.06	280	17.06	305
27.1773	243	17.08	230	17.08	268	17.08	286	17.08	280	17.08	333
27.1976	262	17.1	231	17.1	287	17.1	299	17.1	264	17.1	326
27.2179	274	17.12	234	17.12	289	17.12	271	17.12	269	17.12	364
27.2382	291	17.14	226	17.14	291	17.14	278	17.14	265	17.14	334
27.2584	279	17.16	236	17.16	298	17.16	286	17.16	303	17.16	339
27.2787	271	17.18	250	17.18	305	17.18	292	17.18	242	17.18	344
27.299	273	17.2	246	17.2	338	17.2	307	17.2	297	17.2	311
27.3192	308	17.22	247	17.22	280	17.22	289	17.22	270	17.22	323
27.3395	253	17.24	224	17.24	319	17.24	273	17.24	289	17.24	327
27.3598	287	17.26	246	17.26	305	17.26	262	17.26	260	17.26	308
27.38	297	17.28	222	17.28	301	17.28	273	17.28	261	17.28	331
27.4003	268	17.3	239	17.3	269	17.3	292	17.3	289	17.3	342
27.4206	304	17.32	263	17.32	303	17.32	300	17.32	298	17.32	373
27.4409	261	17.34	253	17.34	312	17.34	269	17.34	259	17.34	340
27.4611	296	17.36	239	17.36	296	17.36	300	17.36	267	17.36	333
27.4814	271	17.38	251	17.38	326	17.38	321	17.38	274	17.38	339
27.5017	268	17.4	234	17.4	295	17.4	285	17.4	265	17.4	339
27.5219	275	17.42	249	17.42	312	17.42	305	17.42	261	17.42	344
27.5422	260	17.44	251	17.44	308	17.44	297	17.44	289	17.44	363
27.5625	280	17.46	252	17.46	288	17.46	306	17.46	280	17.46	353
27.5827	266	17.48	268	17.48	303	17.48	294	17.48	267	17.48	335
27.603	307	17.5	277	17.5	334	17.5	302	17.5	282	17.5	333
27.6233	295	17.52	250	17.52	304	17.52	298	17.52	268	17.52	332
27.6436	279	17.54	241	17.54	280	17.54	283	17.54	281	17.54	307
27.6638	271	17.56	250	17.56	287	17.56	318	17.56	285	17.56	318
27.6841	269	17.58	247	17.58	340	17.58	302	17.58	275	17.58	342
27.7044	293	17.6	260	17.6	313	17.6	309	17.6	270	17.6	350
27.7246	297	17.62	249	17.62	313	17.62	295	17.62	290	17.62	330
27.7449	288	17.64	265	17.64	300	17.64	301	17.64	275	17.64	369
27.7652	271	17.66	250	17.66	315	17.66	285	17.66	270	17.66	313
27.7854	309	17.68	271	17.68	297	17.68	299	17.68	260	17.68	316
27.8057	269	17.7	211	17.7	335	17.7	274	17.7	251	17.7	329
27.826	278	17.72	262	17.72	305	17.72	273	17.72	265	17.72	317
27.8462	287	17.74	248	17.74	301	17.74	319	17.74	279	17.74	345
27.8665	295	17.76	256	17.76	318	17.76	320	17.76	285	17.76	332
27.8868	288	17.78	273	17.78	303	17.78	317	17.78	299	17.78	333
27.9071	288	17.8	239	17.8	318	17.8	289	17.8	298	17.8	358
27.9273	277	17.82	223	17.82	294	17.82	276	17.82	276	17.82	372
27.9476	273	17.84	248	17.84	314	17.84	265	17.84	299	17.84	359
27.9679	296	17.86	268	17.86	307	17.86	291	17.86	262	17.86	342
27.9881	317	17.88	230	17.88	319	17.88	279	17.88	285	17.88	359
28.0084	302	17.9	238	17.9	276	17.9	275	17.9	279	17.9	347
28.0287	275	17.92	248	17.92	326	17.92	346	17.92	294	17.92	327
28.0489	312	17.94	221	17.94	358	17.94	265	17.94	285	17.94	374
28.0692	296	17.96	239	17.96	299	17.96	287	17.96	286	17.96	325
28.0895	326	17.98	259	17.98	295	17.98	328	17.98	263	17.98	382
28.1097	313	18	241	18	260	18	268	18	254	18	316
28.13	279	18.02	265	18.02	322	18.02	292	18.02	277	18.02	352
28.1503	289	18.04	228	18.04	325	18.04	290	18.04	240	18.04	346
28.1706	293	18.06	262	18.06	286	18.06	260	18.06	268	18.06	364
28.1908	301	18.08	223	18.08	303	18.08	268	18.08	297	18.08	343
28.2111	296	18.1	265	18.1	291	18.1	273	18.1	277	18.1	375
28.2314	308	18.12	248	18.12	311	18.12	325	18.12	259	18.12	339
28.2516	291	18.14	250	18.14	300	18.14	287	18.14	294	18.14	349
28.2719	288	18.16	257	18.16	314	18.16	305	18.16	311	18.16	337
28.2922	314	18.18	211	18.18	305	18.18	297	18.18	292	18.18	316
28.3124	258	18.2	264	18.2	303	18.2	305	18.2	272	18.2	325
28.3327	300	18.22	224	18.22	322	18.22	300	18.22	314	18.22	353
28.353	290	18.24	244	18.24	326	18.24	256	18.24	273	18.24	341
28.3732	298	18.26	239	18.26	290	18.26	267	18.26	275	18.26	338
28.3935	288	18.28	243	18.28	324	18.28	288	18.28	297	18.28	321
28.4138	280	18.3	264	18.3	291	18.3	305	18.3	289	18.3	318
28.4341	315	18.32	276	18.32	293	18.32	289	18.32	259	18.32	355
28.4543	294	18.34	217	18.34	311	18.34	276	18.34	300	18.34	357
28.4746	325	18.36	230	18.36	295	18.36	299	18.36	290	18.36	361
28.4949	290	18.38	230	18.38	293	18.38	278	18.38	262	18.38	346
28.5151	286	18.4	237	18.4	302	18.4	289	18.4	269	18.4	323
28.5354	307	18.42	276	18.42	316	18.42	277	18.42	237	18.42	405
28.5557	288	18.44	255	18.44	300	18.44	301	18.44	281	18.44	330
28.5759	349	18.46	233	18.46	282	18.46	303	18.46	277	18.46	372
28.5962	320	18.48	245	18.48	305	18.48	287	18.48	271	18.48	361
28.6165	282	18.5	251	18.5	333	18.5	295	18.5	288	18.5	347
28.6368	309	18.52	231	18.52	287	18.52	309	18.52	298	18.52	352
28.657	348	18.54	241	18.54	291	18.54	279	18.54	275	18.54	325
28.6773	317	18.56	267	18.56	307	18.56	301	18.56	292	18.56	374
28.6976	347	18.58	233	18.58	339	18.58	315	18.58	290	18.58	374
28.7178	321	18.6	226	18.6	306	18.6	320	18.6	304	18.6	365
28.7381	306	18.62	247	18.62	298	18.62	314	18.62	292	18.62	365
28.7584	271	18.64	263	18.64	320	18.64	304	18.64	262	18.64	350
28.7786	304	18.66	244	18.66	305	18.66	290	18.66	290	18.66	368
28.7989	321	18.68	266	18.68	317	18.68	299	18.68	283	18.68	384
28.8192	307	18.7	288	18.7	318	18.7	297	18.7	273	18.7	366
28.8395	300	18.72	256	18.72	270	18.72	297	18.72	279	18.72	351
28.8597	320	18.74	264	18.74	343	18.74	296	18.74	302	18.74	357
28.88	301	18.76	245	18.76	332	18.76	304	18.76	272	18.76	361
28.9003	284	18.78	249	18.78	317	18.78	305	18.78	265	18.78	325
28.9205	290	18.8	229	18.8	309	18.8	304	18.8	275	18.8	350
28.9408	320	18.82	268	18.82	318	18.82	293	18.82	254	18.82	383
28.9611	316	18.84	246	18.84	266	18.84	292	18.84	283	18.84	353
28.9813	324	18.86	264	18.86	314	18.86	264	18.86	304	18.86	357
29.0016	303	18.88	244	18.88	318	18.88	298	18.88	303	18.88	373
29.0219	286	18.9	272	18.9	309	18.9	261	18.9	286	18.9	370
29.0422	302	18.92	257	18.92	313	18.92	311	18.92	272	18.92	379
29.0624	312	18.94	257	18.94	271	18.94	333	18.94	277	18.94	340
29.0827	356	18.96	251	18.96	302	18.96	288	18.96	283	18.96	345
29.103	283	18.98	276	18.98	293	18.98	308	18.98	289	18.98	339
29.1232	332	19	270	19	315	19	305	19	253	19	322
29.1435	316	19.02	281	19.02	286	19.02	283	19.02	265	19.02	326
29.1638	313	19.04	276	19.04	309	19.04	273	19.04	281	19.04	355
29.184	346	19.06	253	19.06	322	19.06	313	19.06	268	19.06	329
29.2043	316	19.08	253	19.08	316	19.08	309	19.08	283	19.08	353
29.2246	329	19.1	234	19.1	350	19.1	303	19.1	240	19.1	348
29.2448	320	19.12	249	19.12	327	19.12	285	19.12	264	19.12	340
29.2651	340	19.14	260	19.14	300	19.14	280	19.14	279	19.14	332
29.2854	340	19.16	255	19.16	301	19.16	309	19.16	265	19.16	329
29.3057	333	19.18	261	19.18	322	19.18	283	19.18	272	19.18	355
29.3259	325	19.2	288	19.2	303	19.2	306	19.2	279	19.2	368
29.3462	304	19.22	255	19.22	322	19.22	316	19.22	276	19.22	344
29.3665	325	19.24	277	19.24	314	19.24	296	19.24	276	19.24	352
29.3867	289	19.26	236	19.26	328	19.26	321	19.26	282	19.26	375
29.407	306	19.28	270	19.28	314	19.28	313	19.28	296	19.28	390
29.4273	322	19.3	270	19.3	293	19.3	289	19.3	296	19.3	368
29.4475	306	19.32	224	19.32	320	19.32	297	19.32	275	19.32	326
29.4678	317	19.34	273	19.34	295	19.34	287	19.34	295	19.34	376
29.4881	319	19.36	268	19.36	323	19.36	327	19.36	286	19.36	370
29.5084	295	19.38	238	19.38	316	19.38	305	19.38	283	19.38	340
29.5286	296	19.4	265	19.4	318	19.4	309	19.4	293	19.4	387
29.5489	342	19.42	280	19.42	298	19.42	308	19.42	327	19.42	361
29.5692	308	19.44	263	19.44	308	19.44	319	19.44	265	19.44	384
29.5894	327	19.46	285	19.46	288	19.46	288	19.46	304	19.46	329
29.6097	343	19.48	272	19.48	346	19.48	320	19.48	303	19.48	330
29.63	316	19.5	267	19.5	309	19.5	285	19.5	252	19.5	401
29.6502	279	19.52	268	19.52	327	19.52	287	19.52	285	19.52	378
29.6705	309	19.54	272	19.54	327	19.54	286	19.54	287	19.54	366
29.6908	305	19.56	273	19.56	327	19.56	302	19.56	309	19.56	402
29.7111	328	19.58	262	19.58	317	19.58	322	19.58	299	19.58	359
29.7313	294	19.6	236	19.6	300	19.6	311	19.6	293	19.6	361
29.7516	293	19.62	260	19.62	274	19.62	296	19.62	275	19.62	358
29.7719	284	19.64	248	19.64	320	19.64	302	19.64	288	19.64	352
29.7921	340	19.66	271	19.66	337	19.66	306	19.66	285	19.66	357
29.8124	273	19.68	251	19.68	330	19.68	264	19.68	298	19.68	404
29.8327	305	19.7	224	19.7	309	19.7	301	19.7	316	19.7	404
29.8529	342	19.72	279	19.72	306	19.72	316	19.72	296	19.72	367
29.8732	322	19.74	255	19.74	321	19.74	350	19.74	276	19.74	397
29.8935	338	19.76	252	19.76	318	19.76	306	19.76	281	19.76	372
29.9138	284	19.78	288	19.78	331	19.78	308	19.78	270	19.78	368
29.934	312	19.8	300	19.8	319	19.8	318	19.8	316	19.8	350
29.9543	293	19.82	256	19.82	339	19.82	300	19.82	303	19.82	376
29.9746	322	19.84	273	19.84	322	19.84	321	19.84	311	19.84	383
29.9948	319	19.86	289	19.86	330	19.86	339	19.86	306	19.86	399
30.0151	308	19.88	281	19.88	321	19.88	293	19.88	328	19.88	357
30.0354	325	19.9	256	19.9	320	19.9	315	19.9	320	19.9	390
30.0556	326	19.92	288	19.92	325	19.92	324	19.92	293	19.92	384
30.0759	308	19.94	254	19.94	345	19.94	305	19.94	299	19.94	360
30.0962	326	19.96	265	19.96	329	19.96	287	19.96	289	19.96	379
30.1165	317	19.98	298	19.98	319	19.98	289	19.98	277	19.98	385
30.1367	333	20	251	20	297	20	299	20	278	20	375
30.157	298	20.02	245	20.02	306	20.02	285	20.02	325	20.02	380
30.1773	295	20.04	249	20.04	333	20.04	287	20.04	303	20.04	352
30.1975	311	20.06	241	20.06	324	20.06	291	20.06	297	20.06	350
30.2178	324	20.08	263	20.08	338	20.08	315	20.08	292	20.08	378
30.2381	310	20.1	290	20.1	319	20.1	320	20.1	322	20.1	395
30.2583	330	20.12	268	20.12	338	20.12	297	20.12	302	20.12	398
30.2786	314	20.14	306	20.14	341	20.14	285	20.14	299	20.14	329
30.2989	359	20.16	271	20.16	337	20.16	283	20.16	303	20.16	394
30.3192	321	20.18	299	20.18	320	20.18	318	20.18	285	20.18	390
30.3394	318	20.2	287	20.2	315	20.2	276	20.2	324	20.2	393
30.3597	308	20.22	278	20.22	313	20.22	308	20.22	299	20.22	441
30.38	317	20.24	285	20.24	363	20.24	288	20.24	296	20.24	424
30.4002	312	20.26	283	20.26	339	20.26	312	20.26	281	20.26	381
30.4205	307	20.28	276	20.28	320	20.28	291	20.28	311	20.28	395
30.4408	329	20.3	252	20.3	357	20.3	278	20.3	306	20.3	377
30.461	285	20.32	278	20.32	342	20.32	293	20.32	301	20.32	368
30.4813	308	20.34	285	20.34	324	20.34	293	20.34	290	20.34	378
30.5016	305	20.36	257	20.36	317	20.36	285	20.36	329	20.36	358
30.5219	331	20.38	252	20.38	365	20.38	322	20.38	291	20.38	405
30.5421	321	20.4	272	20.4	355	20.4	314	20.4	320	20.4	404
30.5624	322	20.42	270	20.42	339	20.42	324	20.42	282	20.42	401
30.5827	306	20.44	252	20.44	314	20.44	302	20.44	319	20.44	381
30.6029	296	20.46	277	20.46	326	20.46	318	20.46	303	20.46	387
30.6232	319	20.48	289	20.48	329	20.48	314	20.48	290	20.48	390
30.6435	300	20.5	268	20.5	346	20.5	314	20.5	314	20.5	375
30.6637	317	20.52	283	20.52	348	20.52	327	20.52	309	20.52	401
30.684	302	20.54	278	20.54	307	20.54	292	20.54	322	20.54	400
30.7043	332	20.56	287	20.56	290	20.56	301	20.56	296	20.56	367
30.7245	324	20.58	279	20.58	347	20.58	316	20.58	293	20.58	405
30.7448	336	20.6	277	20.6	309	20.6	339	20.6	308	20.6	412
30.7651	319	20.62	273	20.62	345	20.62	319	20.62	312	20.62	374
30.7854	326	20.64	257	20.64	300	20.64	304	20.64	311	20.64	391
30.8056	308	20.66	283	20.66	340	20.66	311	20.66	285	20.66	394
30.8259	309	20.68	274	20.68	292	20.68	289	20.68	320	20.68	387
30.8462	337	20.7	269	20.7	287	20.7	334	20.7	322	20.7	417
30.8664	311	20.72	285	20.72	333	20.72	319	20.72	319	20.72	374
30.8867	306	20.74	274	20.74	351	20.74	312	20.74	305	20.74	402
30.907	299	20.76	300	20.76	327	20.76	331	20.76	283	20.76	359
30.9272	292	20.78	300	20.78	318	20.78	319	20.78	306	20.78	411
30.9475	294	20.8	307	20.8	305	20.8	300	20.8	318	20.8	387
30.9678	304	20.82	275	20.82	329	20.82	315	20.82	307	20.82	384
30.9881	305	20.84	266	20.84	349	20.84	315	20.84	328	20.84	415
31.0083	319	20.86	294	20.86	338	20.86	323	20.86	292	20.86	406
31.0286	306	20.88	260	20.88	343	20.88	332	20.88	309	20.88	380
31.0489	307	20.9	283	20.9	332	20.9	320	20.9	326	20.9	402
31.0691	293	20.92	286	20.92	338	20.92	314	20.92	302	20.92	387
31.0894	280	20.94	286	20.94	377	20.94	323	20.94	330	20.94	384
31.1097	342	20.96	254	20.96	304	20.96	292	20.96	292	20.96	399
31.1299	305	20.98	279	20.98	314	20.98	313	20.98	330	20.98	365
31.1502	317	21	288	21	325	21	339	21	329	21	364
31.1705	318	21.02	286	21.02	335	21.02	333	21.02	303	21.02	438
31.1908	322	21.04	282	21.04	344	21.04	305	21.04	307	21.04	371
31.211	327	21.06	298	21.06	343	21.06	314	21.06	323	21.06	417
31.2313	309	21.08	268	21.08	356	21.08	308	21.08	327	21.08	401
31.2516	324	21.1	294	21.1	359	21.1	352	21.1	313	21.1	411
31.2718	302	21.12	264	21.12	368	21.12	306	21.12	343	21.12	402
31.2921	305	21.14	302	21.14	342	21.14	307	21.14	340	21.14	407
31.3124	281	21.16	272	21.16	354	21.16	307	21.16	307	21.16	408
31.3326	279	21.18	287	21.18	329	21.18	348	21.18	316	21.18	387
31.3529	325	21.2	281	21.2	344	21.2	301	21.2	341	21.2	411
31.3732	314	21.22	292	21.22	341	21.22	332	21.22	332	21.22	403
31.3935	296	21.24	251	21.24	340	21.24	327	21.24	321	21.24	367
31.4137	298	21.26	272	21.26	358	21.26	287	21.26	329	21.26	399
31.434	332	21.28	300	21.28	334	21.28	319	21.28	314	21.28	417
31.4542	327	21.3	263	21.3	357	21.3	311	21.3	350	21.3	419
31.4745	309	21.32	299	21.32	357	21.32	323	21.32	338	21.32	415
31.4948	313	21.34	271	21.34	325	21.34	333	21.34	290	21.34	403
31.5151	316	21.36	297	21.36	350	21.36	282	21.36	300	21.36	428
31.5353	301	21.38	304	21.38	361	21.38	349	21.38	309	21.38	434
31.5556	318	21.4	287	21.4	368	21.4	324	21.4	301	21.4	433
31.5759	316	21.42	296	21.42	369	21.42	317	21.42	309	21.42	402
31.5961	303	21.44	303	21.44	317	21.44	321	21.44	320	21.44	407
31.6164	315	21.46	288	21.46	346	21.46	319	21.46	304	21.46	397
31.6367	330	21.48	306	21.48	357	21.48	311	21.48	347	21.48	380
31.6569	300	21.5	313	21.5	346	21.5	350	21.5	332	21.5	404
31.6772	319	21.52	304	21.52	337	21.52	292	21.52	331	21.52	392
31.6975	290	21.54	265	21.54	348	21.54	320	21.54	306	21.54	391
31.7178	295	21.56	273	21.56	345	21.56	319	21.56	327	21.56	416
31.738	319	21.58	281	21.58	352	21.58	298	21.58	322	21.58	391
31.7583	328	21.6	313	21.6	350	21.6	327	21.6	343	21.6	399
31.7786	297	21.62	312	21.62	383	21.62	364	21.62	298	21.62	423
31.7988	294	21.64	318	21.64	354	21.64	349	21.64	322	21.64	395
31.8191	304	21.66	317	21.66	365	21.66	342	21.66	324	21.66	445
31.8394	332	21.68	292	21.68	371	21.68	327	21.68	332	21.68	412
31.8596	320	21.7	309	21.7	347	21.7	329	21.7	335	21.7	379
31.8799	317	21.72	274	21.72	350	21.72	351	21.72	307	21.72	381
31.9002	321	21.74	283	21.74	341	21.74	345	21.74	331	21.74	408
31.9205	302	21.76	290	21.76	328	21.76	324	21.76	313	21.76	436
31.9407	317	21.78	283	21.78	333	21.78	337	21.78	330	21.78	442
31.961	287	21.8	282	21.8	369	21.8	304	21.8	322	21.8	405
31.9813	302	21.82	280	21.82	371	21.82	328	21.82	325	21.82	404
32.0015	303	21.84	286	21.84	332	21.84	304	21.84	300	21.84	381
32.0218	291	21.86	302	21.86	325	21.86	332	21.86	322	21.86	425
32.0421	308	21.88	298	21.88	354	21.88	356	21.88	318	21.88	441
32.0624	310	21.9	313	21.9	367	21.9	343	21.9	308	21.9	462
32.0826	294	21.92	296	21.92	338	21.92	341	21.92	328	21.92	406
32.1029	323	21.94	322	21.94	317	21.94	351	21.94	303	21.94	432
32.1232	309	21.96	266	21.96	341	21.96	303	21.96	299	21.96	412
32.1434	298	21.98	286	21.98	350	21.98	315	21.98	354	21.98	399
32.1637	296	22	275	22	391	22	331	22	326	22	423
32.184	316	22.02	290	22.02	360	22.02	330	22.02	341	22.02	449
32.2042	327	22.04	267	22.04	338	22.04	331	22.04	339	22.04	435
32.2245	287	22.06	320	22.06	363	22.06	327	22.06	326	22.06	435
32.2448	300	22.08	261	22.08	368	22.08	343	22.08	315	22.08	417
32.2651	327	22.1	297	22.1	335	22.1	324	22.1	314	22.1	498
32.2853	297	22.12	288	22.12	386	22.12	294	22.12	326	22.12	459
32.3056	280	22.14	278	22.14	352	22.14	335	22.14	317	22.14	447
32.3259	288	22.16	272	22.16	374	22.16	313	22.16	325	22.16	436
32.3461	309	22.18	306	22.18	363	22.18	321	22.18	338	22.18	410
32.3664	314	22.2	317	22.2	348	22.2	319	22.2	360	22.2	400
32.3867	303	22.22	348	22.22	367	22.22	270	22.22	331	22.22	378
32.4069	324	22.24	324	22.24	364	22.24	306	22.24	351	22.24	394
32.4272	235	22.26	278	22.26	350	22.26	337	22.26	299	22.26	425
32.4475	300	22.28	285	22.28	345	22.28	327	22.28	324	22.28	415
32.4677	284	22.3	325	22.3	379	22.3	311	22.3	347	22.3	418
32.488	286	22.32	296	22.32	374	22.32	367	22.32	332	22.32	423
32.5083	293	22.34	316	22.34	351	22.34	341	22.34	345	22.34	445
32.5286	262	22.36	295	22.36	399	22.36	365	22.36	343	22.36	408
32.5488	310	22.38	272	22.38	406	22.38	341	22.38	327	22.38	438
32.5691	285	22.4	302	22.4	398	22.4	349	22.4	330	22.4	439
32.5894	285	22.42	291	22.42	382	22.42	358	22.42	337	22.42	475
32.6096	294	22.44	311	22.44	377	22.44	355	22.44	364	22.44	438
32.6299	265	22.46	305	22.46	347	22.46	319	22.46	353	22.46	389
32.6502	270	22.48	325	22.48	369	22.48	315	22.48	307	22.48	429
32.6704	289	22.5	315	22.5	365	22.5	325	22.5	340	22.5	421
32.6907	297	22.52	296	22.52	382	22.52	339	22.52	367	22.52	409
32.711	258	22.54	297	22.54	403	22.54	338	22.54	347	22.54	424
32.7313	302	22.56	291	22.56	378	22.56	383	22.56	361	22.56	420
32.7515	307	22.58	307	22.58	372	22.58	383	22.58	348	22.58	425
32.7718	289	22.6	317	22.6	389	22.6	334	22.6	350	22.6	454
32.7921	299	22.62	321	22.62	393	22.62	365	22.62	320	22.62	462
32.8123	301	22.64	341	22.64	371	22.64	352	22.64	343	22.64	486
32.8326	295	22.66	332	22.66	379	22.66	363	22.66	331	22.66	439
32.8529	279	22.68	334	22.68	398	22.68	340	22.68	331	22.68	413
32.8731	291	22.7	335	22.7	387	22.7	324	22.7	341	22.7	443
32.8934	268	22.72	312	22.72	396	22.72	339	22.72	343	22.72	459
32.9137	287	22.74	303	22.74	389	22.74	312	22.74	344	22.74	434
32.9339	297	22.76	323	22.76	375	22.76	350	22.76	350	22.76	443
32.9542	278	22.78	318	22.78	374	22.78	353	22.78	353	22.78	444
32.9745	275	22.8	299	22.8	381	22.8	351	22.8	331	22.8	425
32.9948	271	22.82	299	22.82	356	22.82	334	22.82	358	22.82	450
33.015	307	22.84	330	22.84	368	22.84	375	22.84	375	22.84	460
33.0353	271	22.86	328	22.86	381	22.86	373	22.86	306	22.86	460
33.0556	265	22.88	302	22.88	373	22.88	368	22.88	321	22.88	433
33.0758	283	22.9	320	22.9	379	22.9	345	22.9	328	22.9	441
33.0961	266	22.92	287	22.92	358	22.92	329	22.92	366	22.92	417
33.1164	269	22.94	299	22.94	375	22.94	331	22.94	349	22.94	401
33.1366	289	22.96	307	22.96	405	22.96	353	22.96	331	22.96	426
33.1569	312	22.98	299	22.98	401	22.98	354	22.98	344	22.98	464
33.1772	302	23	344	23	394	23	366	23	344	23	473
33.1975	272	23.02	324	23.02	370	23.02	337	23.02	346	23.02	458
33.2177	311	23.04	291	23.04	385	23.04	325	23.04	332	23.04	444
33.238	281	23.06	312	23.06	394	23.06	340	23.06	348	23.06	439
33.2583	280	23.08	290	23.08	391	23.08	338	23.08	356	23.08	455
33.2785	286	23.1	304	23.1	359	23.1	342	23.1	325	23.1	441
33.2988	295	23.12	318	23.12	417	23.12	331	23.12	367	23.12	426
33.3191	255	23.14	298	23.14	408	23.14	369	23.14	370	23.14	428
33.3393	287	23.16	337	23.16	394	23.16	328	23.16	345	23.16	441
33.3596	288	23.18	317	23.18	372	23.18	333	23.18	343	23.18	432
33.3799	290	23.2	309	23.2	403	23.2	338	23.2	331	23.2	438
33.4001	273	23.22	376	23.22	385	23.22	360	23.22	340	23.22	444
33.4204	295	23.24	296	23.24	395	23.24	358	23.24	384	23.24	464
33.4407	245	23.26	334	23.26	406	23.26	330	23.26	340	23.26	461
33.461	258	23.28	325	23.28	392	23.28	320	23.28	379	23.28	425
33.4812	262	23.3	343	23.3	366	23.3	342	23.3	327	23.3	450
33.5015	281	23.32	331	23.32	391	23.32	322	23.32	364	23.32	426
33.5218	268	23.34	319	23.34	380	23.34	335	23.34	355	23.34	448
33.542	304	23.36	312	23.36	382	23.36	348	23.36	354	23.36	443
33.5623	276	23.38	305	23.38	400	23.38	334	23.38	359	23.38	422
33.5826	298	23.4	323	23.4	412	23.4	364	23.4	349	23.4	432
33.6028	265	23.42	337	23.42	408	23.42	364	23.42	328	23.42	471
33.6231	259	23.44	317	23.44	389	23.44	391	23.44	344	23.44	488
33.6434	267	23.46	319	23.46	402	23.46	366	23.46	371	23.46	423
33.6636	246	23.48	354	23.48	419	23.48	393	23.48	386	23.48	472
33.6839	229	23.5	318	23.5	392	23.5	370	23.5	340	23.5	428
33.7042	273	23.52	296	23.52	355	23.52	368	23.52	354	23.52	467
33.7245	269	23.54	332	23.54	369	23.54	356	23.54	356	23.54	463
33.7447	260	23.56	360	23.56	397	23.56	360	23.56	376	23.56	472
33.765	268	23.58	328	23.58	459	23.58	376	23.58	376	23.58	472
33.7853	259	23.6	341	23.6	399	23.6	349	23.6	382	23.6	456
33.8055	268	23.62	335	23.62	410	23.62	352	23.62	396	23.62	447
33.8258	271	23.64	317	23.64	411	23.64	326	23.64	365	23.64	455
33.8461	280	23.66	354	23.66	391	23.66	386	23.66	356	23.66	447
33.8663	278	23.68	334	23.68	406	23.68	335	23.68	363	23.68	458
33.8866	304	23.7	317	23.7	409	23.7	373	23.7	363	23.7	435
33.9069	268	23.72	347	23.72	413	23.72	374	23.72	366	23.72	503
33.9272	283	23.74	333	23.74	364	23.74	387	23.74	354	23.74	433
33.9474	258	23.76	346	23.76	390	23.76	330	23.76	360	23.76	469
33.9677	283	23.78	316	23.78	394	23.78	380	23.78	361	23.78	426
33.988	241	23.8	306	23.8	365	23.8	386	23.8	365	23.8	493
34.0082	272	23.82	331	23.82	399	23.82	372	23.82	382	23.82	453
34.0285	261	23.84	315	23.84	399	23.84	381	23.84	370	23.84	496
34.0488	282	23.86	322	23.86	430	23.86	391	23.86	390	23.86	490
34.069	266	23.88	325	23.88	430	23.88	382	23.88	389	23.88	472
34.0893	290	23.9	317	23.9	442	23.9	403	23.9	371	23.9	459
34.1096	276	23.92	332	23.92	458	23.92	382	23.92	367	23.92	484
34.1299	276	23.94	316	23.94	412	23.94	375	23.94	382	23.94	467
34.1501	233	23.96	360	23.96	389	23.96	375	23.96	378	23.96	474
34.1704	264	23.98	346	23.98	409	23.98	381	23.98	394	23.98	470
34.1907	279	24	361	24	410	24	368	24	353	24	474
34.2109	235	24.02	344	24.02	372	24.02	372	24.02	350	24.02	488
34.2312	269	24.04	325	24.04	433	24.04	349	24.04	356	24.04	445
34.2515	267	24.06	342	24.06	400	24.06	348	24.06	355	24.06	458
34.2717	263	24.08	332	24.08	450	24.08	402	24.08	359	24.08	481
34.292	269	24.1	334	24.1	430	24.1	380	24.1	347	24.1	506
34.3123	260	24.12	351	24.12	435	24.12	423	24.12	378	24.12	468
34.3326	261	24.14	346	24.14	394	24.14	377	24.14	370	24.14	431
34.3528	266	24.16	325	24.16	422	24.16	375	24.16	343	24.16	500
34.3731	284	24.18	370	24.18	428	24.18	387	24.18	334	24.18	495
34.3934	253	24.2	361	24.2	397	24.2	365	24.2	393	24.2	451
34.4136	259	24.22	338	24.22	434	24.22	380	24.22	384	24.22	506
34.4339	253	24.24	321	24.24	399	24.24	413	24.24	380	24.24	478
34.4542	272	24.26	349	24.26	435	24.26	407	24.26	377	24.26	522
34.4744	282	24.28	322	24.28	415	24.28	377	24.28	394	24.28	444
34.4947	290	24.3	329	24.3	408	24.3	400	24.3	363	24.3	459
34.515	250	24.32	374	24.32	434	24.32	412	24.32	394	24.32	485
34.5353	260	24.34	352	24.34	449	24.34	416	24.34	390	24.34	490
34.5555	278	24.36	346	24.36	438	24.36	381	24.36	391	24.36	502
34.5758	225	24.38	345	24.38	432	24.38	400	24.38	384	24.38	501
34.5961	258	24.4	351	24.4	420	24.4	415	24.4	424	24.4	510
34.6163	267	24.42	343	24.42	415	24.42	420	24.42	398	24.42	495
34.6366	272	24.44	376	24.44	439	24.44	389	24.44	394	24.44	514
34.6569	258	24.46	327	24.46	454	24.46	389	24.46	367	24.46	520
34.6771	265	24.48	318	24.48	432	24.48	394	24.48	400	24.48	506
34.6974	283	24.5	350	24.5	479	24.5	425	24.5	378	24.5	486
34.7177	271	24.52	352	24.52	484	24.52	390	24.52	383	24.52	483
34.7379	290	24.54	348	24.54	435	24.54	405	24.54	389	24.54	512
34.7582	286	24.56	375	24.56	470	24.56	364	24.56	386	24.56	477
34.7785	260	24.58	385	24.58	420	24.58	450	24.58	404	24.58	515
34.7988	235	24.6	360	24.6	466	24.6	425	24.6	381	24.6	496
34.819	246	24.62	359	24.62	459	24.62	413	24.62	403	24.62	504
34.8393	250	24.64	373	24.64	476	24.64	402	24.64	367	24.64	480
34.8596	275	24.66	361	24.66	444	24.66	399	24.66	420	24.66	503
34.8798	257	24.68	329	24.68	452	24.68	392	24.68	415	24.68	507
34.9001	251	24.7	370	24.7	441	24.7	397	24.7	449	24.7	480
34.9204	255	24.72	357	24.72	425	24.72	426	24.72	419	24.72	483
34.9406	294	24.74	328	24.74	423	24.74	426	24.74	418	24.74	510
34.9609	232	24.76	358	24.76	455	24.76	427	24.76	416	24.76	526
34.9812	218	24.78	385	24.78	437	24.78	429	24.78	393	24.78	481
35.0015	267	24.8	382	24.8	464	24.8	444	24.8	444	24.8	502
35.0217	241	24.82	348	24.82	462	24.82	428	24.82	432	24.82	541
35.042	227	24.84	378	24.84	442	24.84	451	24.84	404	24.84	529
35.0623	233	24.86	347	24.86	489	24.86	468	24.86	420	24.86	509
35.0825	244	24.88	347	24.88	449	24.88	428	24.88	423	24.88	519
35.1028	248	24.9	357	24.9	471	24.9	446	24.9	406	24.9	501
35.1231	252	24.92	405	24.92	472	24.92	437	24.92	400	24.92	483
35.1433	262	24.94	382	24.94	460	24.94	483	24.94	415	24.94	513
35.1636	263	24.96	346	24.96	500	24.96	424	24.96	387	24.96	541
35.1839	254	24.98	381	24.98	484	24.98	429	24.98	430	24.98	558
35.2041	257	25	415	25	466	25	454	25	385	25	518
35.2244	259	25.02	371	25.02	482	25.02	441	25.02	452	25.02	475
35.2447	256	25.04	389	25.04	507	25.04	455	25.04	437	25.04	545
35.265	266	25.06	411	25.06	510	25.06	480	25.06	409	25.06	513
35.2852	248	25.08	422	25.08	445	25.08	457	25.08	433	25.08	535
35.3055	227	25.1	415	25.1	506	25.1	478	25.1	490	25.1	518
35.3258	251	25.12	410	25.12	486	25.12	447	25.12	474	25.12	538
35.346	247	25.14	428	25.14	492	25.14	521	25.14	476	25.14	565
35.3663	242	25.16	390	25.16	496	25.16	501	25.16	445	25.16	594
35.3866	234	25.18	387	25.18	516	25.18	472	25.18	458	25.18	574
35.4068	275	25.2	437	25.2	539	25.2	488	25.2	486	25.2	576
35.4271	246	25.22	418	25.22	531	25.22	512	25.22	493	25.22	557
35.4474	248	25.24	434	25.24	555	25.24	542	25.24	487	25.24	557
35.4677	255	25.26	413	25.26	554	25.26	529	25.26	489	25.26	590
35.4879	252	25.28	394	25.28	534	25.28	516	25.28	484	25.28	567
35.5082	234	25.3	423	25.3	536	25.3	482	25.3	461	25.3	560
35.5285	261	25.32	391	25.32	520	25.32	500	25.32	507	25.32	550
35.5487	245	25.34	438	25.34	521	25.34	499	25.34	466	25.34	598
35.569	247	25.36	439	25.36	550	25.36	537	25.36	464	25.36	564
35.5893	287	25.38	418	25.38	564	25.38	499	25.38	519	25.38	541
35.6095	273	25.4	426	25.4	556	25.4	549	25.4	454	25.4	571
35.6298	263	25.42	449	25.42	539	25.42	593	25.42	510	25.42	573
35.6501	255	25.44	489	25.44	579	25.44	564	25.44	488	25.44	643
35.6704	271	25.46	434	25.46	554	25.46	526	25.46	511	25.46	552
35.6906	261	25.48	458	25.48	542	25.48	536	25.48	529	25.48	560
35.7109	259	25.5	459	25.5	592	25.5	523	25.5	542	25.5	551
35.7312	269	25.52	447	25.52	571	25.52	591	25.52	526	25.52	561
35.7514	237	25.54	411	25.54	577	25.54	555	25.54	532	25.54	528
35.7717	256	25.56	450	25.56	587	25.56	573	25.56	547	25.56	583
35.792	270	25.58	464	25.58	616	25.58	566	25.58	526	25.58	547
35.8122	245	25.6	478	25.6	632	25.6	610	25.6	526	25.6	570
35.8325	289	25.62	478	25.62	612	25.62	585	25.62	578	25.62	560
35.8528	292	25.64	481	25.64	617	25.64	581	25.64	574	25.64	620
35.8731	265	25.66	481	25.66	678	25.66	582	25.66	580	25.66	604
35.8933	250	25.68	459	25.68	643	25.68	626	25.68	611	25.68	590
35.9136	253	25.7	514	25.7	656	25.7	623	25.7	609	25.7	605
35.9339	273	25.72	487	25.72	627	25.72	589	25.72	597	25.72	563
35.9541	255	25.74	471	25.74	664	25.74	620	25.74	603	25.74	610
35.9744	251	25.76	474	25.76	688	25.76	656	25.76	593	25.76	610
35.9947	261	25.78	508	25.78	692	25.78	650	25.78	636	25.78	645
36.0149	257	25.8	475	25.8	706	25.8	662	25.8	640	25.8	635
36.0352	241	25.82	506	25.82	727	25.82	674	25.82	658	25.82	661
36.0555	244	25.84	524	25.84	683	25.84	646	25.84	672	25.84	626
36.0757	259	25.86	529	25.86	730	25.86	663	25.86	709	25.86	630
36.096	255	25.88	492	25.88	799	25.88	674	25.88	683	25.88	612
36.1163	259	25.9	468	25.9	752	25.9	665	25.9	637	25.9	588
36.1366	278	25.92	490	25.92	784	25.92	696	25.92	738	25.92	659
36.1568	237	25.94	507	25.94	737	25.94	702	25.94	733	25.94	623
36.1771	257	25.96	480	25.96	797	25.96	667	25.96	714	25.96	682
36.1974	241	25.98	522	25.98	837	25.98	672	25.98	716	25.98	612
36.2176	283	26	501	26	809	26	672	26	650	26	695
36.2379	274	26.02	476	26.02	848	26.02	689	26.02	729	26.02	668
36.2582	230	26.04	529	26.04	832	26.04	706	26.04	806	26.04	625
36.2784	271	26.06	507	26.06	894	26.06	705	26.06	725	26.06	636
36.2987	236	26.08	462	26.08	837	26.08	730	26.08	721	26.08	608
36.319	249	26.1	474	26.1	897	26.1	695	26.1	765	26.1	719
36.3393	299	26.12	456	26.12	865	26.12	671	26.12	730	26.12	629
36.3595	267	26.14	478	26.14	823	26.14	741	26.14	707	26.14	623
36.3798	271	26.16	485	26.16	919	26.16	716	26.16	745	26.16	606
36.4001	244	26.18	450	26.18	876	26.18	695	26.18	762	26.18	619
36.4203	286	26.2	512	26.2	858	26.2	726	26.2	716	26.2	639
36.4406	262	26.22	493	26.22	876	26.22	633	26.22	636	26.22	616
36.4609	261	26.24	455	26.24	831	26.24	694	26.24	754	26.24	592
36.4811	286	26.26	456	26.26	893	26.26	663	26.26	727	26.26	655
36.5014	261	26.28	454	26.28	871	26.28	641	26.28	737	26.28	608
36.5217	296	26.3	479	26.3	890	26.3	655	26.3	734	26.3	604
36.542	259	26.32	444	26.32	855	26.32	650	26.32	695	26.32	614
36.5622	263	26.34	455	26.34	864	26.34	609	26.34	707	26.34	616
36.5825	271	26.36	447	26.36	807	26.36	642	26.36	695	26.36	613
36.6028	313	26.38	453	26.38	821	26.38	624	26.38	718	26.38	591
36.623	263	26.4	469	26.4	816	26.4	617	26.4	727	26.4	584
36.6433	291	26.42	433	26.42	836	26.42	651	26.42	688	26.42	620
36.6636	249	26.44	451	26.44	803	26.44	545	26.44	631	26.44	576
36.6838	282	26.46	433	26.46	830	26.46	573	26.46	653	26.46	623
36.7041	270	26.48	396	26.48	843	26.48	557	26.48	590	26.48	577
36.7244	317	26.5	447	26.5	754	26.5	567	26.5	637	26.5	550
36.7447	286	26.52	417	26.52	771	26.52	559	26.52	614	26.52	572
36.7649	305	26.54	393	26.54	748	26.54	553	26.54	554	26.54	549
36.7852	296	26.56	396	26.56	710	26.56	535	26.56	590	26.56	538
36.8055	281	26.58	391	26.58	683	26.58	537	26.58	596	26.58	566
36.8257	247	26.6	381	26.6	706	26.6	548	26.6	598	26.6	546
36.846	279	26.62	417	26.62	641	26.62	540	26.62	553	26.62	529
36.8663	268	26.64	425	26.64	630	26.64	515	26.64	570	26.64	535
36.8865	317	26.66	389	26.66	642	26.66	557	26.66	511	26.66	507
36.9068	309	26.68	371	26.68	609	26.68	521	26.68	538	26.68	554
36.9271	287	26.7	392	26.7	645	26.7	494	26.7	505	26.7	520
36.9474	290	26.72	381	26.72	597	26.72	509	26.72	464	26.72	478
36.9676	276	26.74	379	26.74	580	26.74	460	26.74	526	26.74	510
36.9879	314	26.76	375	26.76	615	26.76	470	26.76	476	26.76	514
37.0082	282	26.78	368	26.78	583	26.78	485	26.78	438	26.78	513
37.0284	309	26.8	393	26.8	561	26.8	429	26.8	463	26.8	489
37.0487	288	26.82	347	26.82	542	26.82	463	26.82	446	26.82	497
37.069	271	26.84	384	26.84	540	26.84	451	26.84	484	26.84	485
37.0892	283	26.86	380	26.86	542	26.86	454	26.86	458	26.86	478
37.1095	297	26.88	375	26.88	520	26.88	436	26.88	457	26.88	477
37.1298	294	26.9	345	26.9	536	26.9	446	26.9	431	26.9	485
37.1501	318	26.92	368	26.92	534	26.92	466	26.92	435	26.92	499
37.1703	330	26.94	351	26.94	524	26.94	450	26.94	443	26.94	457
37.1906	296	26.96	349	26.96	529	26.96	412	26.96	431	26.96	495
37.2109	264	26.98	366	26.98	516	26.98	374	26.98	434	26.98	483
37.2311	286	27	312	27	493	27	417	27	423	27	463
37.2514	320	27.02	345	27.02	522	27.02	451	27.02	427	27.02	433
37.2717	317	27.04	369	27.04	480	27.04	422	27.04	460	27.04	448
37.2919	297	27.06	371	27.06	526	27.06	437	27.06	435	27.06	448
37.3122	255	27.08	352	27.08	469	27.08	413	27.08	460	27.08	450
37.3325	310	27.1	399	27.1	499	27.1	409	27.1	437	27.1	480
37.3528	279	27.12	361	27.12	498	27.12	423	27.12	436	27.12	431
37.373	316	27.14	351	27.14	488	27.14	425	27.14	436	27.14	427
37.3933	301	27.16	347	27.16	501	27.16	378	27.16	435	27.16	472
37.4136	312	27.18	376	27.18	518	27.18	419	27.18	412	27.18	475
37.4338	275	27.2	333	27.2	505	27.2	366	27.2	403	27.2	448
37.4541	313	27.22	347	27.22	476	27.22	400	27.22	415	27.22	415
37.4744	290	27.24	393	27.24	474	27.24	392	27.24	406	27.24	447
37.4946	309	27.26	350	27.26	457	27.26	399	27.26	408	27.26	429
37.5149	289	27.28	345	27.28	455	27.28	419	27.28	380	27.28	439
37.5352	314	27.3	313	27.3	487	27.3	391	27.3	406	27.3	431
37.5554	332	27.32	347	27.32	483	27.32	376	27.32	413	27.32	433
37.5757	337	27.34	408	27.34	471	27.34	367	27.34	390	27.34	439
37.596	322	27.36	341	27.36	492	27.36	412	27.36	400	27.36	459
37.6163	322	27.38	339	27.38	462	27.38	413	27.38	407	27.38	424
37.6365	320	27.4	365	27.4	466	27.4	386	27.4	420	27.4	444
37.6568	328	27.42	341	27.42	447	27.42	405	27.42	417	27.42	462
37.6771	305	27.44	366	27.44	448	27.44	371	27.44	399	27.44	430
37.6973	357	27.46	342	27.46	461	27.46	377	27.46	379	27.46	408
37.7176	314	27.48	339	27.48	474	27.48	359	27.48	374	27.48	441
37.7379	301	27.5	333	27.5	458	27.5	370	27.5	411	27.5	416
37.7581	344	27.52	307	27.52	433	27.52	409	27.52	376	27.52	438
37.7784	311	27.54	348	27.54	487	27.54	407	27.54	378	27.54	405
37.7987	312	27.56	343	27.56	421	27.56	403	27.56	419	27.56	424
37.819	313	27.58	346	27.58	453	27.58	367	27.58	437	27.58	432
37.8392	350	27.6	293	27.6	498	27.6	403	27.6	419	27.6	443
37.8595	339	27.62	318	27.62	455	27.62	381	27.62	421	27.62	422
37.8798	314	27.64	340	27.64	446	27.64	402	27.64	387	27.64	434
37.9	352	27.66	341	27.66	434	27.66	369	27.66	423	27.66	437
37.9203	296	27.68	303	27.68	438	27.68	371	27.68	426	27.68	437
37.9406	312	27.7	344	27.7	466	27.7	387	27.7	417	27.7	434
37.9608	314	27.72	317	27.72	439	27.72	393	27.72	372	27.72	478
37.9811	351	27.74	353	27.74	397	27.74	383	27.74	358	27.74	444
38.0014	327	27.76	346	27.76	428	27.76	351	27.76	395	27.76	427
38.0217	321	27.78	318	27.78	432	27.78	372	27.78	374	27.78	408
38.0419	306	27.8	312	27.8	463	27.8	415	27.8	360	27.8	423
38.0622	311	27.82	329	27.82	415	27.82	367	27.82	383	27.82	415
38.0825	283	27.84	317	27.84	422	27.84	380	27.84	403	27.84	400
38.1027	333	27.86	353	27.86	427	27.86	396	27.86	394	27.86	424
38.123	291	27.88	353	27.88	493	27.88	372	27.88	363	27.88	435
38.1433	338	27.9	324	27.9	427	27.9	372	27.9	397	27.9	400
38.1635	356	27.92	342	27.92	461	27.92	400	27.92	385	27.92	459
38.1838	319	27.94	360	27.94	430	27.94	385	27.94	399	27.94	411
38.2041	314	27.96	335	27.96	434	27.96	390	27.96	393	27.96	427
38.2244	307	27.98	328	27.98	404	27.98	351	27.98	390	27.98	462
38.2446	297	28	276	28	428	28	382	28	383	28	418
38.2649	310	28.02	317	28.02	431	28.02	353	28.02	429	28.02	432
38.2852	339	28.04	353	28.04	430	28.04	369	28.04	385	28.04	379
38.3054	310	28.06	317	28.06	437	28.06	335	28.06	397	28.06	446
38.3257	322	28.08	297	28.08	425	28.08	381	28.08	378	28.08	415
38.346	303	28.1	296	28.1	412	28.1	386	28.1	391	28.1	422
38.3662	336	28.12	343	28.12	438	28.12	380	28.12	399	28.12	417
38.3865	324	28.14	352	28.14	459	28.14	380	28.14	394	28.14	448
38.4068	336	28.16	367	28.16	435	28.16	340	28.16	403	28.16	443
38.427	317	28.18	328	28.18	424	28.18	380	28.18	391	28.18	419
38.4473	289	28.2	302	28.2	400	28.2	367	28.2	360	28.2	399
38.4676	291	28.22	308	28.22	424	28.22	371	28.22	403	28.22	412
38.4879	301	28.24	323	28.24	418	28.24	331	28.24	394	28.24	398
38.5081	291	28.26	343	28.26	400	28.26	330	28.26	381	28.26	411
38.5284	296	28.28	365	28.28	441	28.28	358	28.28	397	28.28	425
38.5487	309	28.3	335	28.3	438	28.3	357	28.3	371	28.3	354
38.5689	289	28.32	349	28.32	472	28.32	326	28.32	392	28.32	390
38.5892	332	28.34	316	28.34	422	28.34	344	28.34	401	28.34	374
38.6095	308	28.36	325	28.36	436	28.36	354	28.36	389	28.36	394
38.6297	322	28.38	333	28.38	437	28.38	348	28.38	393	28.38	424
38.65	321	28.4	327	28.4	420	28.4	332	28.4	394	28.4	410
38.6703	338	28.42	317	28.42	433	28.42	341	28.42	379	28.42	369
38.6906	310	28.44	312	28.44	428	28.44	363	28.44	387	28.44	394
38.7108	309	28.46	315	28.46	422	28.46	372	28.46	400	28.46	395
38.7311	312	28.48	327	28.48	424	28.48	357	28.48	360	28.48	406
38.7514	294	28.5	297	28.5	424	28.5	356	28.5	355	28.5	389
38.7716	342	28.52	333	28.52	427	28.52	329	28.52	352	28.52	399
38.7919	314	28.54	331	28.54	449	28.54	347	28.54	363	28.54	397
38.8122	312	28.56	333	28.56	399	28.56	380	28.56	371	28.56	434
38.8324	319	28.58	300	28.58	397	28.58	329	28.58	375	28.58	412
38.8527	265	28.6	292	28.6	423	28.6	314	28.6	357	28.6	411
38.873	305	28.62	301	28.62	402	28.62	338	28.62	353	28.62	411
38.8933	308	28.64	319	28.64	429	28.64	347	28.64	377	28.64	389
38.9135	300	28.66	324	28.66	431	28.66	358	28.66	350	28.66	386
38.9338	295	28.68	342	28.68	431	28.68	384	28.68	363	28.68	390
38.9541	303	28.7	302	28.7	411	28.7	391	28.7	401	28.7	370
38.9743	309	28.72	313	28.72	397	28.72	337	28.72	369	28.72	387
38.9946	295	28.74	315	28.74	439	28.74	371	28.74	337	28.74	359
39.0149	300	28.76	326	28.76	433	28.76	354	28.76	379	28.76	375
39.0351	278	28.78	318	28.78	438	28.78	339	28.78	376	28.78	371
39.0554	294	28.8	324	28.8	427	28.8	325	28.8	348	28.8	378
39.0757	304	28.82	287	28.82	399	28.82	359	28.82	344	28.82	422
39.0959	319	28.84	268	28.84	445	28.84	355	28.84	376	28.84	382
39.1162	306	28.86	348	28.86	390	28.86	364	28.86	374	28.86	380
39.1365	280	28.88	295	28.88	412	28.88	338	28.88	373	28.88	398
39.1568	303	28.9	289	28.9	410	28.9	363	28.9	355	28.9	409
39.177	306	28.92	295	28.92	404	28.92	346	28.92	364	28.92	377
39.1973	280	28.94	305	28.94	407	28.94	347	28.94	326	28.94	378
39.2176	320	28.96	334	28.96	412	28.96	358	28.96	359	28.96	344
39.2378	318	28.98	316	28.98	400	28.98	329	28.98	407	28.98	371
39.2581	320	29	281	29	400	29	318	29	350	29	399
39.2784	270	29.02	299	29.02	420	29.02	327	29.02	356	29.02	401
39.2986	318	29.04	313	29.04	404	29.04	365	29.04	376	29.04	357
39.3189	318	29.06	288	29.06	392	29.06	341	29.06	373	29.06	386
39.3392	267	29.08	303	29.08	442	29.08	350	29.08	357	29.08	387
39.3595	297	29.1	306	29.1	437	29.1	361	29.1	412	29.1	391
39.3797	334	29.12	324	29.12	426	29.12	365	29.12	401	29.12	369
39.4	285	29.14	326	29.14	424	29.14	315	29.14	378	29.14	407
39.4203	311	29.16	327	29.16	427	29.16	364	29.16	364	29.16	384
39.4405	278	29.18	312	29.18	426	29.18	357	29.18	382	29.18	384
39.4608	311	29.2	313	29.2	410	29.2	332	29.2	387	29.2	381
39.4811	305	29.22	321	29.22	430	29.22	312	29.22	327	29.22	356
39.5013	280	29.24	285	29.24	420	29.24	350	29.24	363	29.24	364
39.5216	286	29.26	282	29.26	416	29.26	352	29.26	370	29.26	449
39.5419	338	29.28	340	29.28	431	29.28	370	29.28	372	29.28	370
39.5622	286	29.3	314	29.3	401	29.3	334	29.3	355	29.3	377
39.5824	325	29.32	315	29.32	396	29.32	337	29.32	354	29.32	391
39.6027	287	29.34	305	29.34	421	29.34	356	29.34	354	29.34	386
39.623	315	29.36	287	29.36	395	29.36	354	29.36	361	29.36	404
39.6432	314	29.38	277	29.38	412	29.38	329	29.38	360	29.38	350
39.6635	299	29.4	335	29.4	413	29.4	314	29.4	366	29.4	326
39.6838	287	29.42	299	29.42	382	29.42	358	29.42	361	29.42	380
39.704	317	29.44	299	29.44	442	29.44	371	29.44	367	29.44	354
39.7243	282	29.46	273	29.46	387	29.46	351	29.46	359	29.46	379
39.7446	286	29.48	290	29.48	389	29.48	311	29.48	353	29.48	389
39.7649	304	29.5	297	29.5	411	29.5	305	29.5	365	29.5	378
39.7851	302	29.52	293	29.52	412	29.52	327	29.52	392	29.52	378
39.8054	310	29.54	324	29.54	422	29.54	330	29.54	344	29.54	363
39.8257	296	29.56	293	29.56	438	29.56	338	29.56	330	29.56	398
39.8459	316	29.58	293	29.58	430	29.58	323	29.58	325	29.58	371
39.8662	317	29.6	319	29.6	412	29.6	321	29.6	386	29.6	391
39.8865	280	29.62	291	29.62	434	29.62	350	29.62	369	29.62	407
39.9067	320	29.64	317	29.64	389	29.64	326	29.64	381	29.64	363
39.927	281	29.66	277	29.66	393	29.66	311	29.66	384	29.66	366
39.9473	307	29.68	299	29.68	408	29.68	344	29.68	331	29.68	361
39.9675	307	29.7	309	29.7	426	29.7	372	29.7	376	29.7	394
39.9878	281	29.72	290	29.72	394	29.72	338	29.72	356	29.72	366
40.0081	313	29.74	288	29.74	444	29.74	348	29.74	342	29.74	370
40.0284	313	29.76	291	29.76	436	29.76	339	29.76	365	29.76	381
40.0486	337	29.78	271	29.78	431	29.78	335	29.78	368	29.78	387
40.0689	289	29.8	286	29.8	427	29.8	356	29.8	377	29.8	377
40.0892	351	29.82	282	29.82	413	29.82	356	29.82	338	29.82	385
40.1094	324	29.84	288	29.84	381	29.84	368	29.84	358	29.84	379
40.1297	342	29.86	292	29.86	418	29.86	330	29.86	371	29.86	357
40.15	330	29.88	326	29.88	417	29.88	354	29.88	348	29.88	344
40.1702	329	29.9	303	29.9	397	29.9	335	29.9	375	29.9	402
40.1905	303	29.92	296	29.92	372	29.92	342	29.92	375	29.92	405
40.2108	296	29.94	317	29.94	427	29.94	338	29.94	346	29.94	357
40.2311	321	29.96	317	29.96	423	29.96	374	29.96	346	29.96	387
40.2513	328	29.98	291	29.98	432	29.98	366	29.98	351	29.98	359
40.2716	335	30	305	30	384	30	335	30	367	30	353
40.2919	357	30.02	324	30.02	472	30.02	357	30.02	372	30.02	366
40.3121	352	30.04	290	30.04	410	30.04	351	30.04	358	30.04	385
40.3324	357	30.06	345	30.06	403	30.06	339	30.06	353	30.06	363
40.3527	363	30.08	294	30.08	429	30.08	332	30.08	381	30.08	398
40.3729	311	30.1	341	30.1	389	30.1	335	30.1	365	30.1	367
40.3932	337	30.12	353	30.12	401	30.12	335	30.12	366	30.12	379
40.4135	327	30.14	350	30.14	408	30.14	353	30.14	360	30.14	374
40.4338	337	30.16	338	30.16	411	30.16	377	30.16	374	30.16	370
40.454	337	30.18	299	30.18	374	30.18	337	30.18	344	30.18	368
40.4743	337	30.2	303	30.2	429	30.2	330	30.2	363	30.2	367
40.4946	321	30.22	332	30.22	400	30.22	333	30.22	346	30.22	357
40.5148	327	30.24	317	30.24	437	30.24	355	30.24	395	30.24	368
40.5351	331	30.26	324	30.26	445	30.26	342	30.26	329	30.26	339
40.5554	335	30.28	317	30.28	384	30.28	326	30.28	341	30.28	384
40.5756	326	30.3	297	30.3	415	30.3	328	30.3	327	30.3	370
40.5959	326	30.32	312	30.32	372	30.32	318	30.32	350	30.32	373
40.6162	356	30.34	286	30.34	423	30.34	330	30.34	370	30.34	345
40.6364	313	30.36	311	30.36	384	30.36	347	30.36	354	30.36	378
40.6567	363	30.38	313	30.38	413	30.38	332	30.38	389	30.38	341
40.677	343	30.4	300	30.4	397	30.4	335	30.4	361	30.4	376
40.6972	354	30.42	312	30.42	394	30.42	350	30.42	357	30.42	339
40.7175	326	30.44	295	30.44	428	30.44	340	30.44	351	30.44	315
40.7378	355	30.46	308	30.46	418	30.46	361	30.46	370	30.46	357
40.7581	320	30.48	323	30.48	412	30.48	333	30.48	351	30.48	367
40.7783	377	30.5	326	30.5	395	30.5	337	30.5	367	30.5	353
40.7986	341	30.52	328	30.52	393	30.52	369	30.52	328	30.52	348
40.8189	334	30.54	291	30.54	419	30.54	357	30.54	361	30.54	356
40.8391	345	30.56	328	30.56	413	30.56	360	30.56	358	30.56	326
40.8594	329	30.58	332	30.58	370	30.58	358	30.58	372	30.58	334
40.8797	339	30.6	320	30.6	410	30.6	354	30.6	340	30.6	339
40.8999	325	30.62	296	30.62	428	30.62	326	30.62	308	30.62	329
40.9202	370	30.64	318	30.64	373	30.64	370	30.64	354	30.64	379
40.9405	371	30.66	307	30.66	421	30.66	334	30.66	351	30.66	380
40.9608	351	30.68	285	30.68	406	30.68	315	30.68	354	30.68	358
40.981	374	30.7	301	30.7	377	30.7	339	30.7	339	30.7	365
41.0013	359	30.72	316	30.72	370	30.72	322	30.72	337	30.72	382
41.0216	372	30.74	302	30.74	403	30.74	311	30.74	368	30.74	340
41.0418	382	30.76	291	30.76	432	30.76	337	30.76	321	30.76	376
41.0621	376	30.78	253	30.78	421	30.78	328	30.78	343	30.78	400
41.0824	412	30.8	300	30.8	394	30.8	324	30.8	337	30.8	337
41.1026	351	30.82	290	30.82	381	30.82	338	30.82	378	30.82	355
41.1229	389	30.84	275	30.84	425	30.84	343	30.84	346	30.84	350
41.1432	406	30.86	295	30.86	389	30.86	335	30.86	330	30.86	375
41.1635	355	30.88	304	30.88	392	30.88	321	30.88	355	30.88	374
41.1837	384	30.9	287	30.9	429	30.9	374	30.9	360	30.9	348
41.204	378	30.92	317	30.92	406	30.92	308	30.92	347	30.92	375
41.2243	405	30.94	280	30.94	415	30.94	335	30.94	324	30.94	360
41.2445	373	30.96	273	30.96	416	30.96	332	30.96	327	30.96	409
41.2648	353	30.98	282	30.98	392	30.98	324	30.98	331	30.98	361
41.2851	356	31	275	31	403	31	315	31	381	31	347
41.3053	407	31.02	314	31.02	379	31.02	315	31.02	366	31.02	353
41.3256	425	31.04	293	31.04	416	31.04	350	31.04	333	31.04	366
41.3459	394	31.06	270	31.06	392	31.06	335	31.06	341	31.06	335
41.3661	370	31.08	280	31.08	409	31.08	365	31.08	349	31.08	353
41.3864	402	31.1	299	31.1	418	31.1	314	31.1	360	31.1	359
41.4067	382	31.12	304	31.12	398	31.12	344	31.12	345	31.12	370
41.427	425	31.14	309	31.14	381	31.14	334	31.14	345	31.14	376
41.4472	415	31.16	308	31.16	370	31.16	353	31.16	357	31.16	361
41.4675	414	31.18	288	31.18	389	31.18	335	31.18	305	31.18	360
41.4878	410	31.2	274	31.2	364	31.2	360	31.2	360	31.2	364
41.508	420	31.22	288	31.22	423	31.22	355	31.22	364	31.22	384
41.5283	418	31.24	271	31.24	434	31.24	340	31.24	337	31.24	350
41.5486	387	31.26	292	31.26	415	31.26	365	31.26	395	31.26	353
41.5688	430	31.28	279	31.28	417	31.28	348	31.28	364	31.28	365
41.5891	444	31.3	293	31.3	397	31.3	316	31.3	333	31.3	347
41.6094	419	31.32	283	31.32	369	31.32	346	31.32	333	31.32	346
41.6297	400	31.34	279	31.34	383	31.34	334	31.34	356	31.34	347
41.6499	429	31.36	280	31.36	408	31.36	384	31.36	327	31.36	353
41.6702	390	31.38	287	31.38	410	31.38	341	31.38	356	31.38	351
41.6905	434	31.4	285	31.4	402	31.4	332	31.4	360	31.4	342
41.7107	427	31.42	281	31.42	418	31.42	325	31.42	340	31.42	348
41.731	404	31.44	293	31.44	395	31.44	343	31.44	368	31.44	348
41.7513	449	31.46	300	31.46	427	31.46	356	31.46	365	31.46	372
41.7715	429	31.48	290	31.48	390	31.48	321	31.48	327	31.48	373
41.7918	397	31.5	291	31.5	377	31.5	355	31.5	351	31.5	346
41.8121	396	31.52	265	31.52	408	31.52	307	31.52	356	31.52	355
41.8324	428	31.54	274	31.54	397	31.54	319	31.54	335	31.54	338
41.8526	460	31.56	261	31.56	398	31.56	285	31.56	355	31.56	340
41.8729	428	31.58	265	31.58	375	31.58	330	31.58	306	31.58	330
41.8932	422	31.6	246	31.6	419	31.6	335	31.6	321	31.6	331
41.9134	429	31.62	285	31.62	384	31.62	365	31.62	369	31.62	343
41.9337	415	31.64	244	31.64	426	31.64	350	31.64	370	31.64	369
41.954	475	31.66	279	31.66	381	31.66	338	31.66	329	31.66	353
41.9742	440	31.68	278	31.68	365	31.68	339	31.68	314	31.68	351
41.9945	436	31.7	294	31.7	393	31.7	334	31.7	330	31.7	338
42.0148	447	31.72	251	31.72	386	31.72	319	31.72	335	31.72	341
42.0351	467	31.74	269	31.74	373	31.74	335	31.74	337	31.74	366
42.0553	457	31.76	273	31.76	403	31.76	369	31.76	314	31.76	325
42.0756	495	31.78	294	31.78	383	31.78	364	31.78	340	31.78	348
42.0959	464	31.8	255	31.8	377	31.8	340	31.8	344	31.8	358
42.1161	466	31.82	277	31.82	378	31.82	371	31.82	340	31.82	376
42.1364	488	31.84	294	31.84	381	31.84	371	31.84	327	31.84	369
42.1567	477	31.86	271	31.86	379	31.86	318	31.86	328	31.86	371
42.1769	477	31.88	288	31.88	379	31.88	353	31.88	329	31.88	324
42.1972	492	31.9	308	31.9	386	31.9	339	31.9	308	31.9	379
42.2175	493	31.92	287	31.92	424	31.92	318	31.92	330	31.92	322
42.2377	476	31.94	274	31.94	412	31.94	328	31.94	368	31.94	357
42.258	478	31.96	261	31.96	354	31.96	317	31.96	341	31.96	341
42.2783	469	31.98	272	31.98	382	31.98	319	31.98	323	31.98	379
42.2986	478	32	311	32	401	32	307	32	344	32	344
42.3188	495	32.02	269	32.02	379	32.02	331	32.02	356	32.02	357
42.3391	474	32.04	249	32.04	428	32.04	326	32.04	340	32.04	320
42.3594	472	32.06	251	32.06	400	32.06	299	32.06	291	32.06	345
42.3796	439	32.08	274	32.08	394	32.08	344	32.08	359	32.08	393
42.3999	507	32.1	262	32.1	385	32.1	307	32.1	327	32.1	356
42.4202	496	32.12	260	32.12	361	32.12	327	32.12	355	32.12	338
42.4404	438	32.14	281	32.14	349	32.14	363	32.14	330	32.14	375
42.4607	504	32.16	287	32.16	346	32.16	309	32.16	322	32.16	320
42.481	461	32.18	243	32.18	411	32.18	321	32.18	347	32.18	346
42.5013	472	32.2	260	32.2	393	32.2	314	32.2	348	32.2	338
42.5215	524	32.22	265	32.22	352	32.22	352	32.22	364	32.22	341
42.5418	505	32.24	260	32.24	394	32.24	332	32.24	366	32.24	324
42.5621	506	32.26	239	32.26	370	32.26	341	32.26	331	32.26	359
42.5823	519	32.28	259	32.28	373	32.28	329	32.28	307	32.28	315
42.6026	478	32.3	250	32.3	367	32.3	319	32.3	331	32.3	365
42.6229	475	32.32	262	32.32	378	32.32	327	32.32	324	32.32	369
42.6431	502	32.34	268	32.34	372	32.34	326	32.34	327	32.34	359
42.6634	513	32.36	251	32.36	395	32.36	304	32.36	354	32.36	325
42.6837	526	32.38	239	32.38	351	32.38	305	32.38	352	32.38	348
42.704	511	32.4	235	32.4	359	32.4	365	32.4	268	32.4	319
42.7242	480	32.42	253	32.42	409	32.42	323	32.42	334	32.42	341
42.7445	502	32.44	282	32.44	384	32.44	306	32.44	312	32.44	346
42.7648	523	32.46	238	32.46	329	32.46	312	32.46	295	32.46	340
42.785	486	32.48	253	32.48	378	32.48	307	32.48	313	32.48	327
42.8053	521	32.5	245	32.5	372	32.5	311	32.5	331	32.5	334
42.8256	526	32.52	255	32.52	339	32.52	331	32.52	318	32.52	341
42.8458	525	32.54	271	32.54	383	32.54	327	32.54	339	32.54	350
42.8661	524	32.56	268	32.56	390	32.56	314	32.56	318	32.56	365
42.8864	569	32.58	289	32.58	382	32.58	343	32.58	314	32.58	325
42.9066	537	32.6	252	32.6	387	32.6	299	32.6	323	32.6	325
42.9269	524	32.62	251	32.62	381	32.62	341	32.62	320	32.62	349
42.9472	517	32.64	260	32.64	391	32.64	327	32.64	323	32.64	354
42.9675	562	32.66	264	32.66	361	32.66	340	32.66	325	32.66	343
42.9877	538	32.68	272	32.68	418	32.68	307	32.68	332	32.68	339
43.008	526	32.7	281	32.7	370	32.7	345	32.7	331	32.7	366
43.0283	556	32.72	254	32.72	383	32.72	325	32.72	319	32.72	372
43.0485	548	32.74	260	32.74	401	32.74	306	32.74	302	32.74	373
43.0688	527	32.76	283	32.76	416	32.76	317	32.76	335	32.76	365
43.0891	502	32.78	268	32.78	392	32.78	292	32.78	342	32.78	348
43.1093	563	32.8	269	32.8	396	32.8	347	32.8	300	32.8	350
43.1296	532	32.82	254	32.82	402	32.82	311	32.82	307	32.82	340
43.1499	503	32.84	283	32.84	345	32.84	313	32.84	341	32.84	373
43.1702	527	32.86	259	32.86	399	32.86	323	32.86	320	32.86	339
43.1904	546	32.88	287	32.88	409	32.88	313	32.88	326	32.88	313
43.2107	575	32.9	252	32.9	395	32.9	316	32.9	292	32.9	345
43.231	544	32.92	220	32.92	402	32.92	309	32.92	343	32.92	319
43.2512	508	32.94	244	32.94	345	32.94	318	32.94	327	32.94	360
43.2715	578	32.96	265	32.96	370	32.96	321	32.96	361	32.96	337
43.2918	573	32.98	253	32.98	394	32.98	287	32.98	343	32.98	342
43.312	504	33	223	33	417	33	318	33	313	33	337
43.3323	576	33.02	255	33.02	390	33.02	319	33.02	370	33.02	327
43.3526	536	33.04	270	33.04	379	33.04	342	33.04	358	33.04	315
43.3729	495	33.06	230	33.06	379	33.06	312	33.06	318	33.06	330
43.3931	525	33.08	256	33.08	419	33.08	320	33.08	329	33.08	312
43.4134	538	33.1	241	33.1	354	33.1	338	33.1	311	33.1	345
43.4337	507	33.12	227	33.12	379	33.12	323	33.12	339	33.12	369
43.4539	544	33.14	278	33.14	390	33.14	358	33.14	305	33.14	323
43.4742	526	33.16	241	33.16	383	33.16	343	33.16	373	33.16	333
43.4945	545	33.18	263	33.18	365	33.18	326	33.18	334	33.18	320
43.5147	547	33.2	236	33.2	407	33.2	313	33.2	305	33.2	339
43.535	532	33.22	241	33.22	357	33.22	281	33.22	353	33.22	344
43.5553	505	33.24	278	33.24	386	33.24	327	33.24	339	33.24	322
43.5755	533	33.26	248	33.26	379	33.26	323	33.26	302	33.26	321
43.5958	500	33.28	252	33.28	386	33.28	319	33.28	313	33.28	318
43.6161	518	33.3	243	33.3	375	33.3	305	33.3	288	33.3	302
43.6364	548	33.32	248	33.32	389	33.32	318	33.32	316	33.32	324
43.6566	532	33.34	244	33.34	383	33.34	337	33.34	321	33.34	330
43.6769	473	33.36	252	33.36	383	33.36	311	33.36	295	33.36	315
43.6972	541	33.38	241	33.38	373	33.38	331	33.38	340	33.38	306
43.7174	471	33.4	260	33.4	349	33.4	270	33.4	321	33.4	315
43.7377	503	33.42	251	33.42	385	33.42	302	33.42	321	33.42	323
43.758	521	33.44	214	33.44	384	33.44	319	33.44	325	33.44	335
43.7782	495	33.46	243	33.46	366	33.46	269	33.46	312	33.46	302
43.7985	505	33.48	234	33.48	400	33.48	288	33.48	320	33.48	327
43.8188	532	33.5	233	33.5	363	33.5	324	33.5	361	33.5	348
43.8391	535	33.52	261	33.52	366	33.52	308	33.52	322	33.52	325
43.8593	484	33.54	233	33.54	364	33.54	307	33.54	327	33.54	330
43.8796	507	33.56	248	33.56	424	33.56	291	33.56	333	33.56	346
43.8999	484	33.58	251	33.58	379	33.58	322	33.58	344	33.58	309
43.9201	465	33.6	257	33.6	397	33.6	299	33.6	299	33.6	346
43.9404	461	33.62	251	33.62	369	33.62	283	33.62	322	33.62	340
43.9607	468	33.64	243	33.64	367	33.64	308	33.64	335	33.64	306
43.9809	482	33.66	217	33.66	394	33.66	303	33.66	292	33.66	349
44.0012	462	33.68	225	33.68	350	33.68	321	33.68	314	33.68	331
44.0215	488	33.7	276	33.7	413	33.7	309	33.7	328	33.7	324
44.0418	466	33.72	267	33.72	339	33.72	292	33.72	316	33.72	317
44.062	453	33.74	227	33.74	394	33.74	290	33.74	295	33.74	324
44.0823	446	33.76	236	33.76	381	33.76	308	33.76	318	33.76	325
44.1026	460	33.78	240	33.78	347	33.78	305	33.78	303	33.78	332
44.1228	453	33.8	233	33.8	391	33.8	287	33.8	330	33.8	319
44.1431	465	33.82	263	33.82	371	33.82	285	33.82	329	33.82	325
44.1634	410	33.84	243	33.84	395	33.84	327	33.84	321	33.84	353
44.1837	485	33.86	230	33.86	361	33.86	325	33.86	305	33.86	332
44.2039	412	33.88	205	33.88	400	33.88	314	33.88	312	33.88	320
44.2242	437	33.9	247	33.9	355	33.9	302	33.9	334	33.9	334
44.2445	442	33.92	248	33.92	347	33.92	304	33.92	320	33.92	326
44.2647	427	33.94	254	33.94	375	33.94	307	33.94	342	33.94	324
44.285	417	33.96	246	33.96	405	33.96	306	33.96	317	33.96	324
44.3053	444	33.98	191	33.98	386	33.98	315	33.98	312	33.98	337
44.3255	435	34	215	34	367	34	283	34	328	34	326
44.3458	426	34.02	229	34.02	356	34.02	307	34.02	339	34.02	339
44.3661	414	34.04	234	34.04	368	34.04	325	34.04	345	34.04	311
44.3863	432	34.06	255	34.06	360	34.06	289	34.06	318	34.06	318
44.4066	405	34.08	249	34.08	386	34.08	321	34.08	300	34.08	322
44.4269	372	34.1	248	34.1	390	34.1	291	34.1	304	34.1	298
44.4472	408	34.12	240	34.12	361	34.12	318	34.12	314	34.12	300
44.4674	375	34.14	226	34.14	363	34.14	335	34.14	334	34.14	325
44.4877	413	34.16	252	34.16	377	34.16	306	34.16	312	34.16	319
44.508	368	34.18	231	34.18	363	34.18	308	34.18	301	34.18	287
44.5282	352	34.2	259	34.2	377	34.2	285	34.2	291	34.2	313
44.5485	404	34.22	257	34.22	379	34.22	320	34.22	320	34.22	348
44.5688	393	34.24	262	34.24	369	34.24	277	34.24	296	34.24	331
44.589	359	34.26	231	34.26	345	34.26	296	34.26	332	34.26	297
44.6093	366	34.28	220	34.28	372	34.28	295	34.28	328	34.28	332
44.6296	381	34.3	240	34.3	387	34.3	283	34.3	311	34.3	321
44.6499	331	34.32	250	34.32	342	34.32	289	34.32	295	34.32	347
44.6701	372	34.34	235	34.34	351	34.34	329	34.34	323	34.34	341
44.6904	371	34.36	249	34.36	358	34.36	300	34.36	294	34.36	316
44.7107	360	34.38	241	34.38	344	34.38	270	34.38	307	34.38	313
44.7309	328	34.4	209	34.4	352	34.4	298	34.4	332	34.4	337
44.7512	351	34.42	220	34.42	395	34.42	291	34.42	321	34.42	321
44.7715	313	34.44	209	34.44	351	34.44	323	34.44	323	34.44	319
44.7917	357	34.46	223	34.46	366	34.46	294	34.46	313	34.46	299
44.812	348	34.48	209	34.48	375	34.48	298	34.48	353	34.48	282
44.8323	299	34.5	233	34.5	367	34.5	272	34.5	317	34.5	307
44.8526	342	34.52	255	34.52	386	34.52	277	34.52	306	34.52	297
44.8728	325	34.54	210	34.54	385	34.54	315	34.54	321	34.54	337
44.8931	319	34.56	222	34.56	369	34.56	281	34.56	306	34.56	339
44.9134	310	34.58	221	34.58	410	34.58	277	34.58	295	34.58	303
44.9336	337	34.6	221	34.6	361	34.6	323	34.6	327	34.6	337
44.9539	316	34.62	223	34.62	356	34.62	294	34.62	312	34.62	309
44.9742	319	34.64	240	34.64	383	34.64	295	34.64	306	34.64	283
44.9944	273	34.66	209	34.66	378	34.66	288	34.66	312	34.66	304
45.0147	300	34.68	199	34.68	341	34.68	287	34.68	303	34.68	281
45.035	306	34.7	223	34.7	385	34.7	298	34.7	323	34.7	314
45.0552	296	34.72	235	34.72	369	34.72	260	34.72	366	34.72	344
45.0755	296	34.74	249	34.74	331	34.74	275	34.74	330	34.74	314
45.0958	304	34.76	273	34.76	368	34.76	338	34.76	321	34.76	317
45.1161	276	34.78	243	34.78	369	34.78	315	34.78	293	34.78	307
45.1363	276	34.8	211	34.8	353	34.8	291	34.8	337	34.8	330
45.1566	284	34.82	203	34.82	347	34.82	294	34.82	322	34.82	313
45.1769	307	34.84	238	34.84	378	34.84	281	34.84	302	34.84	305
45.1971	295	34.86	191	34.86	368	34.86	279	34.86	296	34.86	304
45.2174	279	34.88	213	34.88	370	34.88	301	34.88	294	34.88	317
45.2377	273	34.9	243	34.9	342	34.9	301	34.9	282	34.9	307
45.2579	284	34.92	223	34.92	360	34.92	301	34.92	300	34.92	323
45.2782	267	34.94	204	34.94	373	34.94	305	34.94	305	34.94	332
45.2985	276	34.96	213	34.96	379	34.96	296	34.96	307	34.96	332
45.3188	267	34.98	231	34.98	355	34.98	341	34.98	309	34.98	341
45.339	270	35	216	35	384	35	282	35	304	35	324
45.3593	268	35.02	234	35.02	358	35.02	291	35.02	302	35.02	330
45.3796	255	35.04	216	35.04	398	35.04	298	35.04	311	35.04	311
45.3998	263	35.06	244	35.06	386	35.06	290	35.06	298	35.06	322
45.4201	249	35.08	225	35.08	346	35.08	315	35.08	304	35.08	289
45.4404	271	35.1	229	35.1	376	35.1	290	35.1	301	35.1	314
45.4606	278	35.12	198	35.12	334	35.12	263	35.12	316	35.12	302
45.4809	229	35.14	221	35.14	378	35.14	294	35.14	304	35.14	322
45.5012	270	35.16	238	35.16	384	35.16	286	35.16	327	35.16	312
45.5215	236	35.18	214	35.18	387	35.18	313	35.18	283	35.18	303
45.5417	244	35.2	231	35.2	324	35.2	313	35.2	327	35.2	313
45.562	223	35.22	216	35.22	373	35.22	298	35.22	314	35.22	312
45.5823	234	35.24	239	35.24	355	35.24	271	35.24	332	35.24	329
45.6025	241	35.26	217	35.26	371	35.26	313	35.26	322	35.26	295
45.6228	274	35.28	237	35.28	378	35.28	289	35.28	313	35.28	326
45.6431	231	35.3	221	35.3	366	35.3	303	35.3	323	35.3	319
45.6633	253	35.32	231	35.32	369	35.32	276	35.32	320	35.32	321
45.6836	215	35.34	230	35.34	352	35.34	268	35.34	325	35.34	303
45.7039	226	35.36	223	35.36	398	35.36	295	35.36	289	35.36	280
45.7242	247	35.38	222	35.38	382	35.38	286	35.38	294	35.38	298
45.7444	240	35.4	213	35.4	363	35.4	276	35.4	308	35.4	316
45.7647	240	35.42	218	35.42	363	35.42	278	35.42	312	35.42	312
45.785	241	35.44	196	35.44	344	35.44	290	35.44	271	35.44	334
45.8052	242	35.46	198	35.46	358	35.46	286	35.46	324	35.46	350
45.8255	223	35.48	226	35.48	359	35.48	318	35.48	294	35.48	340
45.8458	235	35.5	236	35.5	364	35.5	292	35.5	319	35.5	306
45.866	220	35.52	222	35.52	372	35.52	285	35.52	294	35.52	298
45.8863	233	35.54	218	35.54	361	35.54	306	35.54	349	35.54	309
45.9066	235	35.56	220	35.56	394	35.56	313	35.56	313	35.56	318
45.9269	178	35.58	180	35.58	349	35.58	314	35.58	326	35.58	326
45.9471	228	35.6	222	35.6	348	35.6	290	35.6	285	35.6	320
45.9674	177	35.62	190	35.62	358	35.62	297	35.62	325	35.62	311
45.9877	216	35.64	220	35.64	345	35.64	301	35.64	312	35.64	343
46.0079	201	35.66	235	35.66	334	35.66	297	35.66	326	35.66	325
46.0282	220	35.68	209	35.68	353	35.68	289	35.68	297	35.68	267
46.0485	204	35.7	214	35.7	365	35.7	320	35.7	301	35.7	300
46.0687	216	35.72	229	35.72	366	35.72	295	35.72	307	35.72	294
46.089	218	35.74	240	35.74	393	35.74	304	35.74	304	35.74	317
46.1093	212	35.76	226	35.76	375	35.76	265	35.76	267	35.76	319
46.1295	193	35.78	201	35.78	370	35.78	279	35.78	297	35.78	311
46.1498	219	35.8	227	35.8	343	35.8	296	35.8	296	35.8	334
46.1701	218	35.82	235	35.82	363	35.82	294	35.82	296	35.82	289
46.1904	204	35.84	216	35.84	346	35.84	294	35.84	325	35.84	305
46.2106	184	35.86	217	35.86	339	35.86	274	35.86	304	35.86	299
46.2309	201	35.88	220	35.88	359	35.88	268	35.88	309	35.88	298
46.2512	203	35.9	198	35.9	347	35.9	323	35.9	290	35.9	305
46.2714	216	35.92	210	35.92	364	35.92	321	35.92	323	35.92	326
46.2917	187	35.94	201	35.94	346	35.94	298	35.94	315	35.94	275
46.312	185	35.96	198	35.96	378	35.96	278	35.96	270	35.96	296
46.3322	192	35.98	227	35.98	358	35.98	300	35.98	271	35.98	334
46.3525	215	36	224	36	372	36	312	36	287	36	301
46.3728	197	36.02	227	36.02	372	36.02	267	36.02	281	36.02	324
46.3931	196	36.04	208	36.04	377	36.04	295	36.04	352	36.04	294
46.4133	179	36.06	229	36.06	406	36.06	282	36.06	323	36.06	279
46.4336	182	36.08	185	36.08	342	36.08	263	36.08	311	36.08	297
46.4539	205	36.1	193	36.1	370	36.1	303	36.1	317	36.1	304
46.4741	211	36.12	206	36.12	396	36.12	292	36.12	279	36.12	303
46.4944	183	36.14	200	36.14	392	36.14	290	36.14	308	36.14	298
46.5147	190	36.16	211	36.16	358	36.16	274	36.16	292	36.16	314
46.5349	205	36.18	203	36.18	349	36.18	265	36.18	328	36.18	309
46.5552	198	36.2	194	36.2	350	36.2	253	36.2	275	36.2	301
46.5755	168	36.22	222	36.22	343	36.22	268	36.22	306	36.22	312
46.5958	214	36.24	199	36.24	354	36.24	252	36.24	298	36.24	283
46.616	203	36.26	200	36.26	350	36.26	248	36.26	288	36.26	315
46.6363	181	36.28	212	36.28	350	36.28	282	36.28	307	36.28	319
46.6566	203	36.3	211	36.3	349	36.3	274	36.3	311	36.3	289
46.6768	174	36.32	205	36.32	343	36.32	273	36.32	314	36.32	331
46.6971	205	36.34	233	36.34	341	36.34	260	36.34	292	36.34	269
46.7174	183	36.36	200	36.36	341	36.36	291	36.36	326	36.36	297
46.7376	226	36.38	224	36.38	377	36.38	286	36.38	286	36.38	296
46.7579	177	36.4	211	36.4	379	36.4	266	36.4	307	36.4	267
46.7782	191	36.42	193	36.42	371	36.42	288	36.42	301	36.42	293
46.7984	177	36.44	226	36.44	366	36.44	269	36.44	289	36.44	291
46.8187	207	36.46	221	36.46	350	36.46	280	36.46	302	36.46	320
46.839	188	36.48	233	36.48	379	36.48	295	36.48	282	36.48	275
46.8593	185	36.5	183	36.5	341	36.5	287	36.5	316	36.5	292
46.8795	169	36.52	204	36.52	352	36.52	267	36.52	312	36.52	329
46.8998	155	36.54	209	36.54	327	36.54	285	36.54	291	36.54	295
46.9201	180	36.56	217	36.56	354	36.56	257	36.56	279	36.56	315
46.9403	186	36.58	216	36.58	356	36.58	265	36.58	298	36.58	289
46.9606	168	36.6	187	36.6	349	36.6	288	36.6	253	36.6	270
46.9809	181	36.62	197	36.62	370	36.62	303	36.62	293	36.62	287
47.0011	162	36.64	215	36.64	357	36.64	264	36.64	333	36.64	301
47.0214	194	36.66	198	36.66	373	36.66	275	36.66	302	36.66	268
47.0417	149	36.68	215	36.68	355	36.68	280	36.68	303	36.68	293
47.062	179	36.7	189	36.7	353	36.7	297	36.7	300	36.7	313
47.0822	172	36.72	190	36.72	326	36.72	251	36.72	300	36.72	297
47.1025	181	36.74	217	36.74	384	36.74	249	36.74	279	36.74	299
47.1228	153	36.76	237	36.76	364	36.76	280	36.76	275	36.76	324
47.143	185	36.78	170	36.78	343	36.78	297	36.78	304	36.78	293
47.1633	154	36.8	196	36.8	371	36.8	275	36.8	298	36.8	285
47.1836	197	36.82	223	36.82	368	36.82	264	36.82	305	36.82	329
47.2038	195	36.84	193	36.84	337	36.84	253	36.84	275	36.84	357
47.2241	158	36.86	196	36.86	339	36.86	243	36.86	287	36.86	304
47.2444	159	36.88	186	36.88	306	36.88	248	36.88	298	36.88	315
47.2647	159	36.9	168	36.9	363	36.9	282	36.9	307	36.9	327
47.2849	163	36.92	206	36.92	355	36.92	281	36.92	292	36.92	311
47.3052	151	36.94	196	36.94	353	36.94	266	36.94	315	36.94	278
47.3254	156	36.96	216	36.96	359	36.96	266	36.96	337	36.96	286
47.3457	178	36.98	205	36.98	360	36.98	252	36.98	305	36.98	309
47.366	157	37	208	37	380	37	264	37	312	37	331
47.3863	165	37.02	202	37.02	392	37.02	265	37.02	282	37.02	259
47.4065	157	37.04	201	37.04	342	37.04	259	37.04	289	37.04	304
47.4268	158	37.06	187	37.06	332	37.06	307	37.06	290	37.06	305
47.4471	173	37.08	185	37.08	358	37.08	221	37.08	279	37.08	270
47.4673	197	37.1	208	37.1	384	37.1	272	37.1	294	37.1	289
47.4876	155	37.12	186	37.12	385	37.12	267	37.12	292	37.12	304
47.5079	177	37.14	200	37.14	346	37.14	261	37.14	289	37.14	272
47.5281	149	37.16	184	37.16	327	37.16	252	37.16	280	37.16	312
47.5484	156	37.18	190	37.18	370	37.18	239	37.18	301	37.18	305
47.5687	165	37.2	221	37.2	356	37.2	274	37.2	316	37.2	307
47.589	144	37.22	206	37.22	342	37.22	277	37.22	312	37.22	319
47.6092	176	37.24	163	37.24	333	37.24	283	37.24	292	37.24	309
47.6295	171	37.26	187	37.26	355	37.26	285	37.26	265	37.26	329
47.6498	179	37.28	214	37.28	364	37.28	276	37.28	260	37.28	277
47.67	167	37.3	190	37.3	359	37.3	260	37.3	277	37.3	300
47.6903	195	37.32	183	37.32	321	37.32	264	37.32	289	37.32	283
47.7106	179	37.34	203	37.34	342	37.34	275	37.34	306	37.34	299
47.7308	176	37.36	180	37.36	355	37.36	260	37.36	304	37.36	316
47.7511	170	37.38	197	37.38	380	37.38	266	37.38	308	37.38	311
47.7714	157	37.4	195	37.4	349	37.4	243	37.4	287	37.4	294
47.7917	138	37.42	188	37.42	352	37.42	288	37.42	286	37.42	314
47.8119	172	37.44	199	37.44	338	37.44	269	37.44	277	37.44	286
47.8322	158	37.46	233	37.46	369	37.46	282	37.46	294	37.46	296
47.8525	145	37.48	198	37.48	330	37.48	265	37.48	316	37.48	312
47.8727	177	37.5	206	37.5	321	37.5	271	37.5	269	37.5	302
47.893	154	37.52	201	37.52	376	37.52	272	37.52	295	37.52	309
47.9133	156	37.54	218	37.54	347	37.54	282	37.54	285	37.54	287
47.9335	181	37.56	187	37.56	337	37.56	250	37.56	298	37.56	272
47.9538	178	37.58	217	37.58	305	37.58	260	37.58	319	37.58	306
47.9741	186	37.6	225	37.6	365	37.6	275	37.6	329	37.6	292
47.9944	158	37.62	209	37.62	359	37.62	288	37.62	266	37.62	293
48.0146	152	37.64	188	37.64	331	37.64	244	37.64	293	37.64	328
48.0349	143	37.66	196	37.66	354	37.66	247	37.66	300	37.66	303
48.0552	148	37.68	200	37.68	351	37.68	267	37.68	311	37.68	279
48.0754	163	37.7	204	37.7	381	37.7	233	37.7	300	37.7	300
48.0957	151	37.72	184	37.72	356	37.72	291	37.72	349	37.72	277
48.116	164	37.74	198	37.74	354	37.74	271	37.74	292	37.74	308
48.1362	165	37.76	211	37.76	326	37.76	279	37.76	299	37.76	319
48.1565	148	37.78	183	37.78	338	37.78	259	37.78	288	37.78	308
48.1768	143	37.8	179	37.8	324	37.8	293	37.8	308	37.8	306
48.1971	159	37.82	204	37.82	355	37.82	257	37.82	277	37.82	286
48.2173	155	37.84	204	37.84	381	37.84	298	37.84	287	37.84	288
48.2376	167	37.86	188	37.86	329	37.86	283	37.86	262	37.86	352
48.2579	153	37.88	189	37.88	318	37.88	254	37.88	304	37.88	331
48.2781	140	37.9	199	37.9	357	37.9	259	37.9	303	37.9	262
48.2984	154	37.92	175	37.92	323	37.92	264	37.92	290	37.92	288
48.3187	165	37.94	204	37.94	350	37.94	288	37.94	316	37.94	316
48.3389	163	37.96	179	37.96	350	37.96	263	37.96	302	37.96	306
48.3592	178	37.98	206	37.98	353	37.98	243	37.98	279	37.98	314
48.3795	130	38	216	38	358	38	249	38	252	38	306
48.3997	158	38.02	234	38.02	330	38.02	282	38.02	291	38.02	296
48.42	159	38.04	211	38.04	338	38.04	279	38.04	309	38.04	317
48.4403	151	38.06	214	38.06	341	38.06	278	38.06	279	38.06	285
48.4606	174	38.08	194	38.08	347	38.08	280	38.08	297	38.08	298
48.4808	166	38.1	204	38.1	350	38.1	281	38.1	330	38.1	279
48.5011	149	38.12	187	38.12	358	38.12	260	38.12	266	38.12	326
48.5214	146	38.14	193	38.14	369	38.14	252	38.14	290	38.14	291
48.5416	144	38.16	206	38.16	346	38.16	237	38.16	289	38.16	296
48.5619	135	38.18	197	38.18	330	38.18	282	38.18	307	38.18	322
48.5822	132	38.2	178	38.2	358	38.2	252	38.2	314	38.2	290
48.6024	148	38.22	205	38.22	373	38.22	282	38.22	277	38.22	297
48.6227	151	38.24	217	38.24	358	38.24	279	38.24	287	38.24	295
48.643	129	38.26	194	38.26	365	38.26	285	38.26	305	38.26	296
48.6633	159	38.28	183	38.28	367	38.28	267	38.28	246	38.28	305
48.6835	155	38.3	189	38.3	356	38.3	255	38.3	286	38.3	308
48.7038	159	38.32	213	38.32	351	38.32	260	38.32	305	38.32	309
48.7241	169	38.34	195	38.34	380	38.34	295	38.34	257	38.34	306
48.7443	149	38.36	203	38.36	329	38.36	266	38.36	290	38.36	297
48.7646	136	38.38	221	38.38	344	38.38	255	38.38	289	38.38	300
48.7849	176	38.4	210	38.4	352	38.4	246	38.4	285	38.4	300
48.8051	161	38.42	186	38.42	340	38.42	253	38.42	283	38.42	324
48.8254	147	38.44	193	38.44	342	38.44	248	38.44	301	38.44	277
48.8457	155	38.46	222	38.46	357	38.46	250	38.46	295	38.46	307
48.866	133	38.48	195	38.48	368	38.48	293	38.48	301	38.48	304
48.8862	156	38.5	226	38.5	341	38.5	282	38.5	317	38.5	311
48.9065	132	38.52	212	38.52	348	38.52	264	38.52	301	38.52	282
48.9268	142	38.54	214	38.54	329	38.54	282	38.54	274	38.54	292
48.947	155	38.56	227	38.56	343	38.56	272	38.56	313	38.56	295
48.9673	162	38.58	220	38.58	341	38.58	268	38.58	307	38.58	294
48.9876	163	38.6	229	38.6	361	38.6	241	38.6	304	38.6	298
49.0078	137	38.62	242	38.62	342	38.62	283	38.62	298	38.62	322
49.0281	132	38.64	218	38.64	343	38.64	254	38.64	287	38.64	295
49.0484	163	38.66	248	38.66	356	38.66	288	38.66	301	38.66	319
49.0686	121	38.68	248	38.68	356	38.68	253	38.68	291	38.68	306
49.0889	145	38.7	223	38.7	326	38.7	252	38.7	323	38.7	306
49.1092	149	38.72	249	38.72	378	38.72	277	38.72	309	38.72	273
49.1295	117	38.74	261	38.74	329	38.74	246	38.74	309	38.74	291
49.1497	133	38.76	243	38.76	338	38.76	262	38.76	278	38.76	325
49.17	142	38.78	256	38.78	347	38.78	250	38.78	279	38.78	292
49.1903	176	38.8	246	38.8	360	38.8	289	38.8	294	38.8	304
49.2105	135	38.82	239	38.82	348	38.82	257	38.82	299	38.82	291
49.2308	143	38.84	237	38.84	366	38.84	259	38.84	274	38.84	297
49.2511	158	38.86	227	38.86	344	38.86	267	38.86	312	38.86	288
49.2713	143	38.88	204	38.88	347	38.88	247	38.88	324	38.88	325
49.2916	155	38.9	231	38.9	356	38.9	254	38.9	268	38.9	288
49.3119	160	38.92	191	38.92	343	38.92	261	38.92	277	38.92	320
49.3322	141	38.94	219	38.94	341	38.94	244	38.94	286	38.94	322
49.3524	127	38.96	238	38.96	335	38.96	283	38.96	322	38.96	300
49.3727	119	38.98	221	38.98	347	38.98	265	38.98	314	38.98	303
49.393	149	39	231	39	333	39	247	39	327	39	339
49.4132	135	39.02	205	39.02	343	39.02	293	39.02	327	39.02	333
49.4335	153	39.04	198	39.04	327	39.04	288	39.04	303	39.04	271
49.4538	145	39.06	215	39.06	313	39.06	266	39.06	273	39.06	295
49.474	143	39.08	228	39.08	384	39.08	253	39.08	311	39.08	334
49.4943	139	39.1	209	39.1	352	39.1	286	39.1	324	39.1	279
49.5146	145	39.12	210	39.12	369	39.12	259	39.12	307	39.12	300
49.5348	139	39.14	221	39.14	382	39.14	244	39.14	328	39.14	281
49.5551	150	39.16	208	39.16	361	39.16	252	39.16	323	39.16	292
49.5754	160	39.18	219	39.18	351	39.18	277	39.18	313	39.18	329
49.5957	150	39.2	198	39.2	324	39.2	266	39.2	288	39.2	306
49.6159	148	39.22	195	39.22	344	39.22	265	39.22	285	39.22	301
49.6362	139	39.24	213	39.24	335	39.24	244	39.24	312	39.24	306
49.6565	121	39.26	215	39.26	360	39.26	246	39.26	307	39.26	306
49.6767	143	39.28	216	39.28	365	39.28	256	39.28	286	39.28	281
49.697	131	39.3	219	39.3	326	39.3	256	39.3	316	39.3	269
49.7173	141	39.32	226	39.32	345	39.32	249	39.32	294	39.32	299
49.7375	107	39.34	214	39.34	368	39.34	268	39.34	260	39.34	300
49.7578	172	39.36	189	39.36	354	39.36	248	39.36	295	39.36	294
49.7781	134	39.38	219	39.38	374	39.38	267	39.38	275	39.38	307
49.7984	121	39.4	227	39.4	372	39.4	248	39.4	287	39.4	265
49.8186	145	39.42	197	39.42	329	39.42	250	39.42	292	39.42	279
49.8389	152	39.44	211	39.44	352	39.44	286	39.44	293	39.44	293
49.8592	137	39.46	185	39.46	328	39.46	266	39.46	286	39.46	301
49.8794	124	39.48	222	39.48	358	39.48	274	39.48	315	39.48	299
49.8997	130	39.5	210	39.5	347	39.5	236	39.5	309	39.5	275
49.92	127	39.52	193	39.52	351	39.52	265	39.52	277	39.52	302
49.9402	145	39.54	189	39.54	361	39.54	266	39.54	306	39.54	289
49.9605	133	39.56	245	39.56	355	39.56	271	39.56	275	39.56	302
49.9808	126	39.58	211	39.58	360	39.58	247	39.58	296	39.58	325
50.0011	140	39.6	219	39.6	349	39.6	249	39.6	277	39.6	285
50.0213	140	39.62	213	39.62	341	39.62	236	39.62	300	39.62	285
50.0416	165	39.64	224	39.64	325	39.64	227	39.64	294	39.64	300
50.0619	137	39.66	210	39.66	358	39.66	251	39.66	275	39.66	313
50.0821	145	39.68	191	39.68	333	39.68	260	39.68	302	39.68	274
50.1024	133	39.7	190	39.7	309	39.7	270	39.7	288	39.7	286
50.1227	154	39.72	213	39.72	356	39.72	256	39.72	291	39.72	291
50.1429	120	39.74	229	39.74	399	39.74	272	39.74	281	39.74	314
50.1632	133	39.76	222	39.76	338	39.76	251	39.76	294	39.76	297
50.1835	107	39.78	220	39.78	355	39.78	261	39.78	335	39.78	330
50.2038	149	39.8	215	39.8	326	39.8	229	39.8	306	39.8	305
50.224	155	39.82	245	39.82	360	39.82	236	39.82	289	39.82	309
50.2443	121	39.84	218	39.84	378	39.84	247	39.84	313	39.84	281
50.2646	134	39.86	239	39.86	364	39.86	261	39.86	273	39.86	266
50.2848	126	39.88	231	39.88	368	39.88	227	39.88	309	39.88	283
50.3051	137	39.9	223	39.9	391	39.9	247	39.9	307	39.9	307
50.3254	159	39.92	221	39.92	338	39.92	256	39.92	291	39.92	285
50.3456	119	39.94	206	39.94	345	39.94	248	39.94	263	39.94	312
50.3659	171	39.96	212	39.96	339	39.96	324	39.96	283	39.96	320
50.3862	121	39.98	220	39.98	360	39.98	290	39.98	311	39.98	296
50.4065	140	40	239	40	341	40	233	40	295	40	288
50.4267	129	40.02	236	40.02	357	40.02	264	40.02	303	40.02	260
50.447	160	40.04	224	40.04	340	40.04	283	40.04	332	40.04	302
50.4673	146	40.06	260	40.06	342	40.06	228	40.06	290	40.06	315
50.4875	142	40.08	195	40.08	389	40.08	252	40.08	297	40.08	322
50.5078	125	40.1	263	40.1	359	40.1	281	40.1	291	40.1	289
50.5281	122	40.12	226	40.12	352	40.12	245	40.12	305	40.12	333
50.5483	136	40.14	237	40.14	364	40.14	262	40.14	269	40.14	316
50.5686	134	40.16	223	40.16	356	40.16	269	40.16	291	40.16	298
50.5889	136	40.18	235	40.18	340	40.18	272	40.18	282	40.18	305
50.6091	119	40.2	255	40.2	370	40.2	256	40.2	296	40.2	321
50.6294	137	40.22	268	40.22	372	40.22	275	40.22	279	40.22	293
50.6497	130	40.24	254	40.24	373	40.24	268	40.24	305	40.24	302
50.67	127	40.26	253	40.26	350	40.26	253	40.26	300	40.26	280
50.6902	135	40.28	249	40.28	328	40.28	270	40.28	298	40.28	296
50.7105	127	40.3	246	40.3	345	40.3	247	40.3	297	40.3	292
50.7308	131	40.32	275	40.32	338	40.32	271	40.32	277	40.32	291
50.751	130	40.34	279	40.34	359	40.34	270	40.34	300	40.34	305
50.7713	140	40.36	277	40.36	341	40.36	273	40.36	297	40.36	311
50.7916	128	40.38	287	40.38	355	40.38	275	40.38	312	40.38	319
50.8118	127	40.4	298	40.4	355	40.4	276	40.4	318	40.4	293
50.8321	131	40.42	318	40.42	352	40.42	263	40.42	309	40.42	288
50.8524	157	40.44	322	40.44	347	40.44	244	40.44	311	40.44	282
50.8727	135	40.46	313	40.46	332	40.46	236	40.46	323	40.46	328
50.8929	142	40.48	307	40.48	380	40.48	278	40.48	269	40.48	293
50.9132	130	40.5	363	40.5	337	40.5	243	40.5	277	40.5	289
50.9335	138	40.52	366	40.52	316	40.52	245	40.52	296	40.52	326
50.9537	138	40.54	402	40.54	367	40.54	267	40.54	294	40.54	254
50.974	120	40.56	354	40.56	341	40.56	263	40.56	299	40.56	313
50.9943	143	40.58	369	40.58	342	40.58	241	40.58	314	40.58	280
51.0145	141	40.6	386	40.6	371	40.6	264	40.6	289	40.6	311
51.0348	122	40.62	464	40.62	353	40.62	270	40.62	320	40.62	324
51.0551	143	40.64	436	40.64	361	40.64	260	40.64	322	40.64	263
51.0754	130	40.66	442	40.66	343	40.66	271	40.66	313	40.66	322
51.0956	128	40.68	554	40.68	370	40.68	237	40.68	328	40.68	302
51.1159	130	40.7	575	40.7	355	40.7	304	40.7	302	40.7	295
51.1362	140	40.72	544	40.72	343	40.72	259	40.72	301	40.72	319
51.1564	132	40.74	597	40.74	374	40.74	246	40.74	301	40.74	345
51.1767	134	40.76	589	40.76	342	40.76	253	40.76	295	40.76	286
51.197	125	40.78	645	40.78	341	40.78	253	40.78	292	40.78	315
51.2172	127	40.8	662	40.8	360	40.8	245	40.8	295	40.8	313
51.2375	120	40.82	736	40.82	340	40.82	260	40.82	305	40.82	289
51.2578	145	40.84	761	40.84	329	40.84	245	40.84	325	40.84	277
51.2781	147	40.86	741	40.86	332	40.86	246	40.86	289	40.86	299
51.2983	124	40.88	833	40.88	325	40.88	244	40.88	291	40.88	318
51.3186	147	40.9	831	40.9	332	40.9	301	40.9	274	40.9	313
51.3389	136	40.92	817	40.92	365	40.92	269	40.92	323	40.92	286
51.3591	119	40.94	743	40.94	340	40.94	267	40.94	294	40.94	300
51.3794	119	40.96	737	40.96	375	40.96	238	40.96	282	40.96	320
51.3997	133	40.98	717	40.98	335	40.98	273	40.98	329	40.98	316
51.4199	110	41	713	41	339	41	259	41	295	41	307
51.4402	132	41.02	678	41.02	377	41.02	231	41.02	323	41.02	298
51.4605	121	41.04	722	41.04	367	41.04	260	41.04	278	41.04	319
51.4808	131	41.06	678	41.06	372	41.06	261	41.06	301	41.06	316
51.501	135	41.08	697	41.08	332	41.08	276	41.08	306	41.08	288
51.5213	139	41.1	650	41.1	353	41.1	262	41.1	288	41.1	330
51.5416	136	41.12	613	41.12	357	41.12	265	41.12	306	41.12	315
51.5618	136	41.14	658	41.14	341	41.14	282	41.14	299	41.14	298
51.5821	140	41.16	594	41.16	400	41.16	283	41.16	320	41.16	317
51.6024	117	41.18	617	41.18	361	41.18	256	41.18	286	41.18	307
51.6226	131	41.2	559	41.2	363	41.2	272	41.2	333	41.2	340
51.6429	142	41.22	593	41.22	367	41.22	274	41.22	314	41.22	331
51.6632	145	41.24	523	41.24	326	41.24	251	41.24	350	41.24	337
51.6835	136	41.26	557	41.26	355	41.26	245	41.26	344	41.26	303
51.7037	124	41.28	551	41.28	383	41.28	278	41.28	315	41.28	342
51.724	136	41.3	521	41.3	381	41.3	274	41.3	304	41.3	306
51.7443	118	41.32	489	41.32	352	41.32	264	41.32	296	41.32	306
51.7645	122	41.34	460	41.34	349	41.34	233	41.34	314	41.34	311
51.7848	126	41.36	512	41.36	389	41.36	249	41.36	322	41.36	330
51.8051	125	41.38	471	41.38	350	41.38	248	41.38	322	41.38	312
51.8253	125	41.4	458	41.4	368	41.4	256	41.4	314	41.4	331
51.8456	137	41.42	444	41.42	364	41.42	294	41.42	326	41.42	321
51.8659	126	41.44	419	41.44	358	41.44	300	41.44	345	41.44	324
51.8862	122	41.46	424	41.46	376	41.46	268	41.46	352	41.46	369
51.9064	133	41.48	422	41.48	344	41.48	289	41.48	325	41.48	331
51.9267	131	41.5	360	41.5	356	41.5	260	41.5	323	41.5	360
51.947	126	41.52	391	41.52	359	41.52	251	41.52	329	41.52	334
51.9672	119	41.54	372	41.54	311	41.54	269	41.54	333	41.54	351
51.9875	122	41.56	368	41.56	300	41.56	276	41.56	356	41.56	333
52.0078	131	41.58	337	41.58	341	41.58	280	41.58	344	41.58	337
52.028	125	41.6	354	41.6	353	41.6	291	41.6	323	41.6	330
52.0483	114	41.62	326	41.62	364	41.62	244	41.62	305	41.62	315
52.0686	140	41.64	333	41.64	391	41.64	254	41.64	326	41.64	352
52.0888	132	41.66	306	41.66	342	41.66	271	41.66	368	41.66	345
52.1091	134	41.68	303	41.68	346	41.68	248	41.68	345	41.68	351
52.1294	133	41.7	302	41.7	357	41.7	246	41.7	339	41.7	351
52.1497	111	41.72	304	41.72	358	41.72	273	41.72	360	41.72	389
52.1699	115	41.74	280	41.74	368	41.74	252	41.74	376	41.74	370
52.1902	119	41.76	318	41.76	334	41.76	250	41.76	351	41.76	367
52.2105	142	41.78	268	41.78	355	41.78	274	41.78	376	41.78	368
52.2307	129	41.8	278	41.8	384	41.8	267	41.8	341	41.8	349
52.251	108	41.82	298	41.82	371	41.82	288	41.82	330	41.82	384
52.2713	115	41.84	274	41.84	371	41.84	300	41.84	346	41.84	393
52.2915	146	41.86	277	41.86	382	41.86	287	41.86	344	41.86	369
52.3118	132	41.88	269	41.88	357	41.88	267	41.88	373	41.88	366
52.3321	124	41.9	236	41.9	401	41.9	268	41.9	384	41.9	398
52.3524	115	41.92	262	41.92	358	41.92	264	41.92	368	41.92	379
52.3726	106	41.94	245	41.94	383	41.94	296	41.94	381	41.94	381
52.3929	132	41.96	242	41.96	365	41.96	295	41.96	382	41.96	356
52.4132	130	41.98	243	41.98	375	41.98	278	41.98	361	41.98	391
52.4334	98	42	298	42	356	42	303	42	384	42	409
52.4537	139	42.02	264	42.02	346	42.02	273	42.02	384	42.02	406
52.474	147	42.04	255	42.04	352	42.04	318	42.04	428	42.04	412
52.4942	131	42.06	248	42.06	352	42.06	283	42.06	409	42.06	417
52.5145	125	42.08	274	42.08	342	42.08	275	42.08	402	42.08	437
52.5348	124	42.1	279	42.1	386	42.1	279	42.1	393	42.1	407
52.5551	125	42.12	287	42.12	379	42.12	285	42.12	405	42.12	432
52.5753	124	42.14	234	42.14	379	42.14	283	42.14	441	42.14	407
52.5956	127	42.16	228	42.16	370	42.16	288	42.16	415	42.16	407
52.6159	121	42.18	250	42.18	358	42.18	279	42.18	420	42.18	403
52.6361	121	42.2	256	42.2	372	42.2	269	42.2	419	42.2	423
52.6564	116	42.22	262	42.22	374	42.22	279	42.22	419	42.22	437
52.6767	124	42.24	285	42.24	405	42.24	283	42.24	412	42.24	476
52.6969	119	42.26	298	42.26	404	42.26	271	42.26	402	42.26	483
52.7172	109	42.28	269	42.28	401	42.28	283	42.28	424	42.28	448
52.7375	107	42.3	296	42.3	394	42.3	291	42.3	428	42.3	436
52.7577	121	42.32	278	42.32	428	42.32	291	42.32	404	42.32	457
52.778	132	42.34	282	42.34	399	42.34	314	42.34	464	42.34	433
52.7983	133	42.36	312	42.36	394	42.36	299	42.36	448	42.36	473
52.8186	108	42.38	287	42.38	397	42.38	324	42.38	439	42.38	452
52.8388	132	42.4	266	42.4	387	42.4	291	42.4	454	42.4	461
52.8591	133	42.42	257	42.42	422	42.42	267	42.42	484	42.42	473
52.8794	123	42.44	259	42.44	405	42.44	314	42.44	493	42.44	443
52.8996	121	42.46	271	42.46	399	42.46	293	42.46	501	42.46	515
52.9199	113	42.48	256	42.48	420	42.48	313	42.48	436	42.48	462
52.9402	131	42.5	256	42.5	462	42.5	309	42.5	458	42.5	511
52.9604	120	42.52	262	42.52	379	42.52	337	42.52	535	42.52	495
52.9807	117	42.54	244	42.54	415	42.54	307	42.54	542	42.54	495
53.001	127	42.56	270	42.56	444	42.56	325	42.56	500	42.56	540
53.0213	103	42.58	261	42.58	423	42.58	299	42.58	471	42.58	486
53.0415	118	42.6	261	42.6	423	42.6	316	42.6	535	42.6	503
53.0618	116	42.62	265	42.62	426	42.62	288	42.62	522	42.62	539
53.0821	122	42.64	247	42.64	403	42.64	287	42.64	494	42.64	534
53.1023	120	42.66	241	42.66	428	42.66	295	42.66	552	42.66	524
53.1226	123	42.68	254	42.68	385	42.68	314	42.68	551	42.68	550
53.1429	122	42.7	256	42.7	415	42.7	298	42.7	553	42.7	524
53.1631	120	42.72	281	42.72	429	42.72	321	42.72	548	42.72	518
53.1834	126	42.74	251	42.74	428	42.74	335	42.74	518	42.74	500
53.2037	116	42.76	254	42.76	422	42.76	309	42.76	589	42.76	539
53.224	122	42.78	242	42.78	464	42.78	331	42.78	590	42.78	547
53.2442	130	42.8	260	42.8	453	42.8	318	42.8	597	42.8	563
53.2645	127	42.82	261	42.82	432	42.82	337	42.82	597	42.82	553
53.2848	125	42.84	237	42.84	407	42.84	309	42.84	568	42.84	537
53.305	129	42.86	268	42.86	402	42.86	305	42.86	661	42.86	612
53.3253	135	42.88	245	42.88	410	42.88	337	42.88	694	42.88	581
53.3456	135	42.9	269	42.9	432	42.9	343	42.9	732	42.9	576
53.3658	129	42.92	275	42.92	442	42.92	321	42.92	726	42.92	580
53.3861	129	42.94	276	42.94	416	42.94	345	42.94	781	42.94	642
53.4064	122	42.96	234	42.96	427	42.96	292	42.96	852	42.96	628
53.4267	128	42.98	243	42.98	451	42.98	330	42.98	916	42.98	626
53.4469	102	43	226	43	461	43	313	43	959	43	677
53.4672	124	43.02	259	43.02	441	43.02	328	43.02	1051	43.02	742
53.4875	132	43.04	270	43.04	462	43.04	339	43.04	1203	43.04	804
53.5077	128	43.06	261	43.06	402	43.06	293	43.06	1210	43.06	822
53.528	117	43.08	278	43.08	428	43.08	334	43.08	1330	43.08	911
53.5483	121	43.1	252	43.1	416	43.1	352	43.1	1582	43.1	991
53.5685	116	43.12	265	43.12	397	43.12	318	43.12	1623	43.12	1092
53.5888	118	43.14	281	43.14	445	43.14	368	43.14	1741	43.14	1168
53.6091	135	43.16	292	43.16	427	43.16	328	43.16	1788	43.16	1311
53.6293	112	43.18	252	43.18	429	43.18	333	43.18	1898	43.18	1445
53.6496	104	43.2	222	43.2	436	43.2	372	43.2	1919	43.2	1544
53.6699	122	43.22	220	43.22	432	43.22	404	43.22	1923	43.22	1718
53.6902	120	43.24	261	43.24	435	43.24	396	43.24	1919	43.24	1750
53.7104	125	43.26	239	43.26	445	43.26	387	43.26	1914	43.26	1778
53.7307	117	43.28	205	43.28	446	43.28	419	43.28	1930	43.28	1947
53.751	122	43.3	257	43.3	431	43.3	424	43.3	1780	43.3	1870
53.7712	115	43.32	253	43.32	409	43.32	451	43.32	1667	43.32	2002
53.7915	114	43.34	249	43.34	450	43.34	560	43.34	1643	43.34	1978
53.8118	123	43.36	239	43.36	449	43.36	594	43.36	1567	43.36	1849
53.832	128	43.38	250	43.38	452	43.38	751	43.38	1419	43.38	1772
53.8523	113	43.4	268	43.4	443	43.4	787	43.4	1317	43.4	1721
53.8726	105	43.42	270	43.42	421	43.42	1053	43.42	1232	43.42	1617
53.8929	119	43.44	304	43.44	480	43.44	1272	43.44	1229	43.44	1378
53.9131	106	43.46	277	43.46	461	43.46	1543	43.46	1038	43.46	1342
53.9334	121	43.48	276	43.48	504	43.48	1720	43.48	965	43.48	1191
53.9537	112	43.5	290	43.5	494	43.5	1790	43.5	884	43.5	1084
53.9739	116	43.52	264	43.52	549	43.52	1840	43.52	836	43.52	992
53.9942	117	43.54	286	43.54	529	43.54	1712	43.54	783	43.54	853
54.0145	123	43.56	299	43.56	566	43.56	1676	43.56	725	43.56	775
54.0347	117	43.58	289	43.58	558	43.58	1570	43.58	656	43.58	733
54.055	115	43.6	297	43.6	661	43.6	1447	43.6	641	43.6	642
54.0753	123	43.62	282	43.62	709	43.62	1239	43.62	634	43.62	662
54.0956	117	43.64	295	43.64	824	43.64	1172	43.64	629	43.64	567
54.1158	125	43.66	318	43.66	949	43.66	909	43.66	561	43.66	560
54.1361	112	43.68	283	43.68	1115	43.68	894	43.68	565	43.68	494
54.1564	126	43.7	301	43.7	1390	43.7	725	43.7	548	43.7	473
54.1766	126	43.72	295	43.72	1765	43.72	653	43.72	554	43.72	461
54.1969	137	43.74	285	43.74	2291	43.74	534	43.74	520	43.74	459
54.2172	116	43.76	298	43.76	2838	43.76	538	43.76	530	43.76	424
54.2374	122	43.78	290	43.78	3096	43.78	467	43.78	500	43.78	399
54.2577	146	43.8	290	43.8	3220	43.8	462	43.8	471	43.8	421
54.278	122	43.82	264	43.82	2991	43.82	383	43.82	506	43.82	434
54.2982	126	43.84	261	43.84	2646	43.84	381	43.84	461	43.84	397
54.3185	104	43.86	282	43.86	2395	43.86	374	43.86	469	43.86	375
54.3388	104	43.88	275	43.88	2249	43.88	365	43.88	460	43.88	384
54.3591	145	43.9	247	43.9	2157	43.9	349	43.9	498	43.9	395
54.3793	108	43.92	288	43.92	1829	43.92	299	43.92	433	43.92	420
54.3996	117	43.94	260	43.94	1600	43.94	334	43.94	439	43.94	376
54.4199	115	43.96	223	43.96	1392	43.96	327	43.96	473	43.96	397
54.4401	103	43.98	245	43.98	1120	43.98	322	43.98	423	43.98	385
54.4604	114	44	256	44	899	44	315	44	418	44	389
54.4807	126	44.02	246	44.02	772	44.02	316	44.02	407	44.02	418
54.5009	137	44.04	288	44.04	686	44.04	327	44.04	391	44.04	411
54.5212	130	44.06	271	44.06	613	44.06	313	44.06	375	44.06	380
54.5415	125	44.08	267	44.08	626	44.08	303	44.08	394	44.08	374
54.5618	137	44.1	231	44.1	503	44.1	341	44.1	437	44.1	369
54.582	132	44.12	259	44.12	521	44.12	294	44.12	428	44.12	386
54.6023	108	44.14	285	44.14	495	44.14	276	44.14	383	44.14	390
54.6226	143	44.16	262	44.16	507	44.16	286	44.16	370	44.16	348
54.6428	112	44.18	279	44.18	482	44.18	321	44.18	443	44.18	369
54.6631	113	44.2	279	44.2	476	44.2	305	44.2	391	44.2	360
54.6834	129	44.22	302	44.22	477	44.22	313	44.22	378	44.22	395
54.7036	124	44.24	270	44.24	458	44.24	304	44.24	390	44.24	356
54.7239	139	44.26	306	44.26	441	44.26	262	44.26	373	44.26	353
54.7442	98	44.28	290	44.28	410	44.28	289	44.28	387	44.28	389
54.7644	116	44.3	317	44.3	450	44.3	308	44.3	391	44.3	346
54.7847	117	44.32	340	44.32	432	44.32	275	44.32	381	44.32	383
54.805	129	44.34	313	44.34	410	44.34	301	44.34	412	44.34	393
54.8253	115	44.36	339	44.36	413	44.36	308	44.36	413	44.36	370
54.8455	108	44.38	304	44.38	452	44.38	286	44.38	380	44.38	341
54.8658	137	44.4	308	44.4	434	44.4	306	44.4	397	44.4	416
54.8861	116	44.42	322	44.42	455	44.42	282	44.42	390	44.42	357
54.9063	126	44.44	329	44.44	461	44.44	312	44.44	395	44.44	331
54.9266	115	44.46	295	44.46	402	44.46	303	44.46	389	44.46	364
54.9469	120	44.48	307	44.48	407	44.48	287	44.48	418	44.48	345
54.9671	108	44.5	312	44.5	427	44.5	294	44.5	412	44.5	361
54.9874	111	44.52	295	44.52	412	44.52	267	44.52	363	44.52	364
55.0077	119	44.54	303	44.54	398	44.54	255	44.54	400	44.54	375
55.0279	108	44.56	311	44.56	454	44.56	291	44.56	352	44.56	381
55.0482	100	44.58	276	44.58	405	44.58	305	44.58	377	44.58	368
55.0685	111	44.6	287	44.6	376	44.6	298	44.6	368	44.6	358
55.0888	126	44.62	280	44.62	431	44.62	307	44.62	397	44.62	407
55.109	129	44.64	276	44.64	423	44.64	309	44.64	383	44.64	349
55.1293	113	44.66	268	44.66	385	44.66	302	44.66	361	44.66	377
55.1496	126	44.68	252	44.68	395	44.68	281	44.68	398	44.68	378
55.1698	127	44.7	231	44.7	384	44.7	276	44.7	346	44.7	321
55.1901	129	44.72	212	44.72	426	44.72	270	44.72	416	44.72	355
55.2104	120	44.74	244	44.74	405	44.74	269	44.74	380	44.74	343
55.2306	119	44.76	238	44.76	398	44.76	270	44.76	379	44.76	345
55.2509	125	44.78	237	44.78	396	44.78	294	44.78	349	44.78	354
55.2712	136	44.8	224	44.8	418	44.8	275	44.8	391	44.8	366
55.2915	122	44.82	237	44.82	453	44.82	263	44.82	349	44.82	328
55.3117	106	44.84	245	44.84	375	44.84	273	44.84	357	44.84	351
55.332	100	44.86	236	44.86	438	44.86	277	44.86	339	44.86	313
55.3523	103	44.88	226	44.88	397	44.88	250	44.88	347	44.88	343
55.3725	124	44.9	230	44.9	391	44.9	264	44.9	359	44.9	383
55.3928	108	44.92	233	44.92	400	44.92	282	44.92	384	44.92	337
55.4131	131	44.94	228	44.94	383	44.94	276	44.94	364	44.94	335
55.4333	115	44.96	201	44.96	373	44.96	278	44.96	367	44.96	345
55.4536	127	44.98	204	44.98	396	44.98	294	44.98	371	44.98	372
55.4739	119	45	224	45	399	45	272	45	373	45	339
55.4942	123	45.02	208	45.02	373	45.02	294	45.02	333	45.02	345
55.5144	138	45.04	214	45.04	426	45.04	275	45.04	339	45.04	324
55.5347	110	45.06	213	45.06	393	45.06	299	45.06	353	45.06	342
55.555	142	45.08	202	45.08	376	45.08	261	45.08	354	45.08	352
55.5752	130	45.1	193	45.1	386	45.1	274	45.1	366	45.1	328
55.5955	138	45.12	248	45.12	389	45.12	268	45.12	352	45.12	338
55.6158	131	45.14	216	45.14	394	45.14	264	45.14	338	45.14	345
55.636	113	45.16	212	45.16	382	45.16	264	45.16	311	45.16	351
55.6563	105	45.18	210	45.18	380	45.18	271	45.18	347	45.18	341
55.6766	138	45.2	196	45.2	409	45.2	270	45.2	364	45.2	353
55.6968	120	45.22	200	45.22	420	45.22	269	45.22	346	45.22	349
55.7171	129	45.24	230	45.24	349	45.24	298	45.24	311	45.24	345
55.7374	105	45.26	211	45.26	389	45.26	275	45.26	350	45.26	340
55.7577	134	45.28	197	45.28	371	45.28	280	45.28	346	45.28	350
55.7779	104	45.3	205	45.3	387	45.3	305	45.3	363	45.3	307
55.7982	114	45.32	202	45.32	405	45.32	288	45.32	370	45.32	314
55.8185	124	45.34	213	45.34	364	45.34	289	45.34	361	45.34	345
55.8387	104	45.36	213	45.36	395	45.36	267	45.36	315	45.36	339
55.859	120	45.38	203	45.38	364	45.38	275	45.38	356	45.38	341
55.8793	128	45.4	210	45.4	401	45.4	272	45.4	335	45.4	333
55.8995	119	45.42	202	45.42	412	45.42	259	45.42	358	45.42	312
55.9198	133	45.44	182	45.44	397	45.44	264	45.44	352	45.44	332
55.9401	118	45.46	196	45.46	373	45.46	265	45.46	350	45.46	344
55.9604	115	45.48	197	45.48	355	45.48	281	45.48	347	45.48	341
55.9806	108	45.5	219	45.5	408	45.5	277	45.5	372	45.5	339
56.0009	121	45.52	205	45.52	412	45.52	253	45.52	351	45.52	353
56.0212	124	45.54	188	45.54	375	45.54	276	45.54	334	45.54	316
56.0414	118	45.56	199	45.56	383	45.56	277	45.56	363	45.56	315
56.0617	108	45.58	242	45.58	385	45.58	285	45.58	303	45.58	301
56.082	107	45.6	221	45.6	369	45.6	297	45.6	338	45.6	313
56.1022	123	45.62	228	45.62	350	45.62	261	45.62	321	45.62	303
56.1225	126	45.64	191	45.64	432	45.64	255	45.64	331	45.64	278
56.1428	134	45.66	193	45.66	390	45.66	277	45.66	354	45.66	311
56.1631	123	45.68	210	45.68	416	45.68	249	45.68	342	45.68	322
56.1833	102	45.7	210	45.7	387	45.7	255	45.7	338	45.7	324
56.2036	128	45.72	217	45.72	392	45.72	292	45.72	360	45.72	324
56.2239	122	45.74	227	45.74	429	45.74	291	45.74	325	45.74	303
56.2441	112	45.76	210	45.76	391	45.76	273	45.76	296	45.76	290
56.2644	117	45.78	221	45.78	376	45.78	246	45.78	333	45.78	302
56.2847	125	45.8	204	45.8	408	45.8	254	45.8	305	45.8	300
56.3049	128	45.82	225	45.82	349	45.82	279	45.82	343	45.82	325
56.3252	129	45.84	192	45.84	377	45.84	289	45.84	333	45.84	346
56.3455	121	45.86	214	45.86	403	45.86	255	45.86	337	45.86	299
56.3658	154	45.88	220	45.88	397	45.88	272	45.88	316	45.88	314
56.386	124	45.9	224	45.9	383	45.9	273	45.9	313	45.9	296
56.4063	135	45.92	208	45.92	401	45.92	263	45.92	347	45.92	320
56.4266	129	45.94	205	45.94	368	45.94	271	45.94	299	45.94	308
56.4468	120	45.96	230	45.96	374	45.96	286	45.96	320	45.96	283
56.4671	144	45.98	228	45.98	383	45.98	243	45.98	314	45.98	300
56.4874	125	46	234	46	410	46	252	46	306	46	294
56.5076	107	46.02	228	46.02	361	46.02	291	46.02	358	46.02	319
56.5279	151	46.04	211	46.04	374	46.04	267	46.04	344	46.04	317
56.5482	105	46.06	196	46.06	363	46.06	226	46.06	342	46.06	271
56.5684	145	46.08	213	46.08	343	46.08	268	46.08	335	46.08	274
56.5887	136	46.1	222	46.1	369	46.1	275	46.1	293	46.1	295
56.609	122	46.12	221	46.12	384	46.12	255	46.12	344	46.12	308
56.6293	145	46.14	204	46.14	393	46.14	240	46.14	312	46.14	270
56.6495	151	46.16	215	46.16	389	46.16	236	46.16	335	46.16	274
56.6698	126	46.18	211	46.18	343	46.18	228	46.18	349	46.18	325
56.6901	137	46.2	209	46.2	350	46.2	260	46.2	341	46.2	303
56.7103	127	46.22	210	46.22	423	46.22	256	46.22	306	46.22	319
56.7306	118	46.24	208	46.24	416	46.24	238	46.24	328	46.24	283
56.7509	130	46.26	211	46.26	376	46.26	274	46.26	361	46.26	278
56.7711	120	46.28	215	46.28	369	46.28	237	46.28	349	46.28	312
56.7914	128	46.3	235	46.3	376	46.3	265	46.3	335	46.3	269
56.8117	130	46.32	178	46.32	358	46.32	285	46.32	303	46.32	294
56.832	126	46.34	183	46.34	372	46.34	240	46.34	314	46.34	280
56.8522	132	46.36	189	46.36	383	46.36	229	46.36	352	46.36	276
56.8725	145	46.38	199	46.38	385	46.38	243	46.38	322	46.38	298
56.8928	142	46.4	211	46.4	378	46.4	260	46.4	333	46.4	288
56.913	152	46.42	205	46.42	373	46.42	248	46.42	327	46.42	279
56.9333	136	46.44	199	46.44	369	46.44	240	46.44	295	46.44	315
56.9536	122	46.46	187	46.46	371	46.46	224	46.46	329	46.46	289
56.9738	124	46.48	202	46.48	375	46.48	255	46.48	298	46.48	296
56.9941	131	46.5	186	46.5	393	46.5	257	46.5	324	46.5	267
57.0144	131	46.52	221	46.52	360	46.52	245	46.52	316	46.52	294
57.0347	143	46.54	195	46.54	367	46.54	261	46.54	278	46.54	301
57.0549	129	46.56	190	46.56	358	46.56	283	46.56	339	46.56	281
57.0752	146	46.58	176	46.58	368	46.58	237	46.58	324	46.58	297
57.0955	129	46.6	223	46.6	353	46.6	296	46.6	316	46.6	296
57.1157	122	46.62	197	46.62	340	46.62	259	46.62	295	46.62	296
57.136	157	46.64	221	46.64	394	46.64	260	46.64	300	46.64	262
57.1563	136	46.66	215	46.66	343	46.66	277	46.66	335	46.66	283
57.1765	110	46.68	220	46.68	368	46.68	252	46.68	299	46.68	272
57.1968	133	46.7	168	46.7	379	46.7	259	46.7	319	46.7	312
57.2171	119	46.72	198	46.72	344	46.72	271	46.72	346	46.72	291
57.2373	128	46.74	194	46.74	407	46.74	243	46.74	349	46.74	267
57.2576	136	46.76	204	46.76	394	46.76	243	46.76	306	46.76	309
57.2779	171	46.78	221	46.78	341	46.78	248	46.78	306	46.78	306
57.2982	131	46.8	206	46.8	358	46.8	264	46.8	358	46.8	308
57.3184	133	46.82	216	46.82	390	46.82	237	46.82	311	46.82	259
57.3387	126	46.84	221	46.84	360	46.84	271	46.84	288	46.84	286
57.359	127	46.86	212	46.86	351	46.86	254	46.86	291	46.86	282
57.3792	149	46.88	224	46.88	372	46.88	222	46.88	323	46.88	295
57.3995	120	46.9	219	46.9	380	46.9	247	46.9	320	46.9	324
57.4198	141	46.92	220	46.92	390	46.92	256	46.92	319	46.92	262
57.44	150	46.94	236	46.94	403	46.94	238	46.94	331	46.94	282
57.4603	125	46.96	235	46.96	381	46.96	257	46.96	319	46.96	283
57.4806	137	46.98	237	46.98	361	46.98	287	46.98	334	46.98	276
57.5009	155	47	241	47	386	47	241	47	340	47	271
57.5211	125	47.02	256	47.02	347	47.02	265	47.02	292	47.02	305
57.5414	131	47.04	229	47.04	404	47.04	251	47.04	324	47.04	243
57.5617	134	47.06	239	47.06	373	47.06	265	47.06	298	47.06	280
57.5819	144	47.08	245	47.08	393	47.08	275	47.08	294	47.08	306
57.6022	138	47.1	262	47.1	357	47.1	237	47.1	295	47.1	305
57.6225	126	47.12	269	47.12	368	47.12	265	47.12	287	47.12	252
57.6427	131	47.14	256	47.14	399	47.14	223	47.14	272	47.14	278
57.663	131	47.16	241	47.16	383	47.16	276	47.16	326	47.16	285
57.6833	133	47.18	250	47.18	408	47.18	286	47.18	297	47.18	296
57.7036	132	47.2	285	47.2	349	47.2	236	47.2	289	47.2	286
57.7238	134	47.22	264	47.22	403	47.22	251	47.22	296	47.22	268
57.7441	147	47.24	294	47.24	381	47.24	251	47.24	305	47.24	236
57.7644	136	47.26	278	47.26	398	47.26	247	47.26	327	47.26	267
57.7846	141	47.28	290	47.28	380	47.28	257	47.28	285	47.28	276
57.8049	126	47.3	294	47.3	387	47.3	234	47.3	349	47.3	293
57.8252	139	47.32	317	47.32	345	47.32	242	47.32	301	47.32	314
57.8454	167	47.34	315	47.34	378	47.34	251	47.34	319	47.34	285
57.8657	127	47.36	313	47.36	389	47.36	237	47.36	320	47.36	228
57.886	149	47.38	324	47.38	384	47.38	238	47.38	314	47.38	287
57.9063	132	47.4	327	47.4	380	47.4	271	47.4	331	47.4	299
57.9265	134	47.42	359	47.42	381	47.42	238	47.42	288	47.42	274
57.9468	150	47.44	333	47.44	387	47.44	261	47.44	314	47.44	282
57.9671	135	47.46	349	47.46	351	47.46	251	47.46	294	47.46	267
57.9873	151	47.48	376	47.48	378	47.48	234	47.48	301	47.48	276
58.0076	135	47.5	367	47.5	380	47.5	234	47.5	296	47.5	287
58.0279	134	47.52	345	47.52	395	47.52	246	47.52	339	47.52	256
58.0481	136	47.54	333	47.54	377	47.54	257	47.54	313	47.54	303
58.0684	149	47.56	377	47.56	379	47.56	264	47.56	323	47.56	309
58.0887	125	47.58	354	47.58	348	47.58	245	47.58	286	47.58	292
58.109	107	47.6	354	47.6	356	47.6	229	47.6	283	47.6	264
58.1292	138	47.62	385	47.62	351	47.62	242	47.62	313	47.62	247
58.1495	125	47.64	327	47.64	371	47.64	250	47.64	327	47.64	292
58.1698	122	47.66	357	47.66	344	47.66	256	47.66	303	47.66	274
58.19	151	47.68	323	47.68	366	47.68	254	47.68	306	47.68	307
58.2103	127	47.7	307	47.7	406	47.7	228	47.7	298	47.7	276
58.2306	141	47.72	286	47.72	350	47.72	253	47.72	312	47.72	302
58.2508	132	47.74	313	47.74	368	47.74	257	47.74	325	47.74	301
58.2711	153	47.76	329	47.76	375	47.76	278	47.76	333	47.76	264
58.2914	136	47.78	291	47.78	408	47.78	285	47.78	304	47.78	271
58.3117	111	47.8	291	47.8	343	47.8	279	47.8	304	47.8	263
58.3319	135	47.82	273	47.82	296	47.82	226	47.82	291	47.82	279
58.3522	139	47.84	255	47.84	346	47.84	259	47.84	305	47.84	290
58.3725	130	47.86	296	47.86	398	47.86	222	47.86	315	47.86	295
58.3927	135	47.88	275	47.88	397	47.88	281	47.88	320	47.88	268
58.413	131	47.9	260	47.9	376	47.9	252	47.9	325	47.9	303
58.4333	119	47.92	275	47.92	360	47.92	234	47.92	302	47.92	300
58.4535	127	47.94	239	47.94	317	47.94	243	47.94	291	47.94	296
58.4738	127	47.96	237	47.96	372	47.96	278	47.96	306	47.96	297
58.4941	132	47.98	245	47.98	367	47.98	245	47.98	311	47.98	301
58.5144	127	48	263	48	376	48	226	48	308	48	273
58.5346	118	48.02	225	48.02	351	48.02	223	48.02	324	48.02	287
58.5549	139	48.04	224	48.04	378	48.04	225	48.04	305	48.04	290
58.5752	130	48.06	247	48.06	391	48.06	257	48.06	282	48.06	262
58.5954	150	48.08	221	48.08	359	48.08	256	48.08	301	48.08	303
58.6157	119	48.1	229	48.1	366	48.1	226	48.1	306	48.1	279
58.636	121	48.12	241	48.12	330	48.12	247	48.12	335	48.12	285
58.6562	133	48.14	225	48.14	386	48.14	226	48.14	300	48.14	276
58.6765	128	48.16	221	48.16	377	48.16	206	48.16	295	48.16	301
58.6968	150	48.18	187	48.18	374	48.18	239	48.18	283	48.18	267
58.717	135	48.2	218	48.2	361	48.2	248	48.2	303	48.2	275
58.7373	125	48.22	189	48.22	358	48.22	259	48.22	290	48.22	289
58.7576	123	48.24	202	48.24	377	48.24	269	48.24	312	48.24	273
58.7779	110	48.26	195	48.26	332	48.26	240	48.26	325	48.26	296
58.7981	153	48.28	193	48.28	330	48.28	231	48.28	282	48.28	305
58.8184	150	48.3	202	48.3	351	48.3	261	48.3	359	48.3	296
58.8387	129	48.32	186	48.32	365	48.32	275	48.32	289	48.32	267
58.8589	143	48.34	206	48.34	334	48.34	237	48.34	300	48.34	294
58.8792	119	48.36	229	48.36	350	48.36	241	48.36	298	48.36	250
58.8995	134	48.38	204	48.38	354	48.38	219	48.38	316	48.38	259
58.9197	135	48.4	174	48.4	349	48.4	230	48.4	322	48.4	283
58.94	98	48.42	191	48.42	342	48.42	235	48.42	295	48.42	282
58.9603	128	48.44	192	48.44	341	48.44	221	48.44	297	48.44	281
58.9806	136	48.46	205	48.46	312	48.46	221	48.46	359	48.46	268
59.0008	121	48.48	185	48.48	351	48.48	256	48.48	325	48.48	279
59.0211	136	48.5	202	48.5	361	48.5	223	48.5	318	48.5	281
59.0414	119	48.52	174	48.52	364	48.52	253	48.52	319	48.52	276
59.0616	103	48.54	196	48.54	372	48.54	240	48.54	293	48.54	278
59.0819	108	48.56	202	48.56	358	48.56	236	48.56	300	48.56	281
59.1022	101	48.58	184	48.58	383	48.58	215	48.58	328	48.58	291
59.1224	116	48.6	183	48.6	370	48.6	234	48.6	302	48.6	296
59.1427	113	48.62	166	48.62	363	48.62	211	48.62	320	48.62	285
59.163	118	48.64	188	48.64	387	48.64	220	48.64	307	48.64	304
59.1833	103	48.66	173	48.66	367	48.66	254	48.66	292	48.66	314
59.2035	117	48.68	174	48.68	374	48.68	259	48.68	313	48.68	303
59.2238	125	48.7	186	48.7	332	48.7	235	48.7	317	48.7	282
59.2441	125	48.72	191	48.72	371	48.72	246	48.72	338	48.72	270
59.2643	125	48.74	179	48.74	366	48.74	236	48.74	334	48.74	272
59.2846	99	48.76	165	48.76	376	48.76	239	48.76	320	48.76	265
59.3049	123	48.78	163	48.78	385	48.78	246	48.78	319	48.78	286
59.3251	110	48.8	186	48.8	384	48.8	227	48.8	344	48.8	279
59.3454	108	48.82	166	48.82	331	48.82	249	48.82	330	48.82	296
59.3657	118	48.84	163	48.84	344	48.84	228	48.84	302	48.84	304
59.386	105	48.86	176	48.86	376	48.86	239	48.86	325	48.86	309
59.4062	120	48.88	178	48.88	361	48.88	246	48.88	342	48.88	285
59.4265	99	48.9	176	48.9	346	48.9	223	48.9	318	48.9	311
59.4468	118	48.92	159	48.92	359	48.92	217	48.92	326	48.92	302
59.467	136	48.94	170	48.94	373	48.94	227	48.94	307	48.94	274
59.4873	109	48.96	164	48.96	368	48.96	239	48.96	316	48.96	306
59.5076	114	48.98	161	48.98	364	48.98	257	48.98	345	48.98	312
59.5278	113	49	182	49	365	49	233	49	345	49	316
59.5481	105	49.02	196	49.02	366	49.02	243	49.02	334	49.02	315
59.5684	106	49.04	163	49.04	357	49.04	250	49.04	350	49.04	295
59.5887	104	49.06	135	49.06	384	49.06	226	49.06	324	49.06	327
59.6089	117	49.08	161	49.08	369	49.08	243	49.08	337	49.08	316
59.6292	102	49.1	185	49.1	371	49.1	243	49.1	352	49.1	286
59.6495	109	49.12	142	49.12	369	49.12	245	49.12	331	49.12	341
59.6697	88	49.14	174	49.14	357	49.14	240	49.14	319	49.14	279
59.69	108	49.16	141	49.16	357	49.16	260	49.16	323	49.16	306
59.7103	105	49.18	150	49.18	371	49.18	240	49.18	351	49.18	307
59.7305	116	49.2	139	49.2	384	49.2	229	49.2	321	49.2	291
59.7508	122	49.22	147	49.22	344	49.22	241	49.22	347	49.22	321
59.7711	107	49.24	166	49.24	344	49.24	214	49.24	353	49.24	335
59.7913	119	49.26	153	49.26	368	49.26	251	49.26	361	49.26	330
59.8116	109	49.28	159	49.28	377	49.28	228	49.28	344	49.28	373
59.8319	117	49.3	157	49.3	385	49.3	230	49.3	311	49.3	305
59.8522	110	49.32	180	49.32	347	49.32	264	49.32	340	49.32	302
59.8724	122	49.34	152	49.34	382	49.34	233	49.34	338	49.34	292
59.8927	102	49.36	160	49.36	355	49.36	228	49.36	338	49.36	346
59.913	116	49.38	166	49.38	368	49.38	219	49.38	347	49.38	298
59.9332	104	49.4	167	49.4	346	49.4	247	49.4	326	49.4	304
59.9535	104	49.42	157	49.42	373	49.42	247	49.42	369	49.42	306
59.9738	113	49.44	150	49.44	334	49.44	237	49.44	312	49.44	322
59.994	114	49.46	147	49.46	348	49.46	236	49.46	349	49.46	285
60.0143	127	49.48	160	49.48	341	49.48	229	49.48	354	49.48	297
60.0346	117	49.5	167	49.5	350	49.5	222	49.5	364	49.5	305
60.0549	104	49.52	130	49.52	353	49.52	243	49.52	331	49.52	325
60.0751	105	49.54	165	49.54	333	49.54	217	49.54	372	49.54	353
60.0954	106	49.56	164	49.56	371	49.56	265	49.56	369	49.56	323
60.1157	108	49.58	174	49.58	386	49.58	227	49.58	333	49.58	320
60.1359	119	49.6	148	49.6	360	49.6	243	49.6	374	49.6	303
60.1562	116	49.62	138	49.62	372	49.62	220	49.62	337	49.62	298
60.1765	128	49.64	146	49.64	392	49.64	235	49.64	361	49.64	319
60.1967	89	49.66	167	49.66	367	49.66	237	49.66	329	49.66	324
60.217	112	49.68	159	49.68	346	49.68	261	49.68	371	49.68	324
60.2373	88	49.7	149	49.7	346	49.7	227	49.7	355	49.7	320
60.2576	110	49.72	153	49.72	359	49.72	233	49.72	348	49.72	326
60.2778	112	49.74	143	49.74	373	49.74	224	49.74	339	49.74	340
60.2981	105	49.76	143	49.76	355	49.76	237	49.76	426	49.76	298
60.3184	124	49.78	150	49.78	380	49.78	234	49.78	390	49.78	285
60.3386	97	49.8	132	49.8	366	49.8	252	49.8	392	49.8	296
60.3589	117	49.82	138	49.82	358	49.82	225	49.82	364	49.82	293
60.3792	103	49.84	136	49.84	359	49.84	206	49.84	398	49.84	343
60.3994	88	49.86	147	49.86	371	49.86	250	49.86	427	49.86	358
60.4197	90	49.88	158	49.88	361	49.88	246	49.88	400	49.88	352
60.44	108	49.9	139	49.9	354	49.9	241	49.9	435	49.9	314
60.4602	89	49.92	173	49.92	338	49.92	261	49.92	427	49.92	340
60.4805	135	49.94	152	49.94	329	49.94	252	49.94	483	49.94	324
[truncated: 1,503 more rows]

## Sheet: S10
FeCoNiCrRu		FeCoNiMnRu		FeCoNiCuRu
2 Theta	Intensity	2 Theta	Intensity	2 Theta	Intensity
10	339	10	437	10	471
10.02	328	10.02	333	10.02	427
10.04	321	10.04	344	10.04	437
10.06	307	10.06	385	10.06	451
10.08	315	10.08	343	10.08	438
10.1	357	10.1	395	10.1	447
10.12	311	10.12	383	10.12	427
10.14	346	10.14	377	10.14	433
10.16	340	10.16	375	10.16	416
10.18	321	10.18	354	10.18	403
10.2	319	10.2	334	10.2	417
10.22	335	10.22	337	10.22	424
10.24	308	10.24	348	10.24	399
10.26	329	10.26	350	10.26	418
10.28	344	10.28	374	10.28	449
10.3	302	10.3	343	10.3	438
10.32	302	10.32	348	10.32	454
10.34	314	10.34	379	10.34	437
10.36	311	10.36	391	10.36	433
10.38	337	10.38	350	10.38	411
10.4	316	10.4	359	10.4	431
10.42	287	10.42	358	10.42	409
10.44	297	10.44	385	10.44	469
10.46	304	10.46	356	10.46	389
10.48	291	10.48	345	10.48	445
10.5	330	10.5	338	10.5	411
10.52	306	10.52	360	10.52	419
10.54	324	10.54	340	10.54	447
10.56	306	10.56	348	10.56	420
10.58	307	10.58	365	10.58	448
10.6	327	10.6	348	10.6	409
10.62	275	10.62	361	10.62	422
10.64	267	10.64	375	10.64	409
10.66	291	10.66	350	10.66	447
10.68	326	10.68	369	10.68	409
10.7	307	10.7	387	10.7	441
10.72	290	10.72	339	10.72	476
10.74	309	10.74	349	10.74	405
10.76	325	10.76	345	10.76	438
10.78	331	10.78	364	10.78	407
10.8	261	10.8	358	10.8	437
10.82	297	10.82	358	10.82	439
10.84	320	10.84	346	10.84	447
10.86	333	10.86	368	10.86	400
10.88	292	10.88	357	10.88	438
10.9	270	10.9	326	10.9	394
10.92	320	10.92	384	10.92	451
10.94	323	10.94	350	10.94	426
10.96	292	10.96	342	10.96	450
10.98	316	10.98	344	10.98	419
11	298	11	350	11	429
11.02	273	11.02	316	11.02	416
11.04	318	11.04	351	11.04	460
11.06	304	11.06	299	11.06	428
11.08	317	11.08	355	11.08	421
11.1	305	11.1	381	11.1	417
11.12	291	11.12	330	11.12	386
11.14	315	11.14	341	11.14	478
11.16	287	11.16	352	11.16	420
11.18	303	11.18	354	11.18	457
11.2	307	11.2	341	11.2	393
11.22	301	11.22	345	11.22	443
11.24	295	11.24	367	11.24	400
11.26	272	11.26	327	11.26	448
11.28	287	11.28	386	11.28	419
11.3	298	11.3	353	11.3	419
11.32	293	11.32	321	11.32	412
11.34	316	11.34	333	11.34	390
11.36	282	11.36	352	11.36	406
11.38	314	11.38	353	11.38	381
11.4	277	11.4	316	11.4	412
11.42	286	11.42	338	11.42	421
11.44	295	11.44	334	11.44	385
11.46	299	11.46	371	11.46	403
11.48	294	11.48	344	11.48	401
11.5	296	11.5	331	11.5	425
11.52	282	11.52	358	11.52	429
11.54	287	11.54	330	11.54	403
11.56	313	11.56	372	11.56	391
11.58	321	11.58	345	11.58	369
11.6	330	11.6	330	11.6	380
11.62	269	11.62	356	11.62	417
11.64	296	11.64	334	11.64	387
11.66	261	11.66	347	11.66	432
11.68	304	11.68	347	11.68	439
11.7	288	11.7	322	11.7	418
11.72	248	11.72	340	11.72	381
11.74	293	11.74	349	11.74	433
11.76	301	11.76	366	11.76	438
11.78	301	11.78	338	11.78	402
11.8	277	11.8	355	11.8	400
11.82	312	11.82	328	11.82	381
11.84	273	11.84	313	11.84	433
11.86	288	11.86	373	11.86	459
11.88	298	11.88	321	11.88	413
11.9	289	11.9	335	11.9	429
11.92	280	11.92	346	11.92	407
11.94	297	11.94	308	11.94	385
11.96	297	11.96	347	11.96	408
11.98	270	11.98	322	11.98	384
12	307	12	325	12	411
12.02	269	12.02	332	12.02	441
12.04	270	12.04	343	12.04	415
12.06	278	12.06	351	12.06	386
12.08	297	12.08	355	12.08	428
12.1	283	12.1	349	12.1	407
12.12	280	12.12	306	12.12	409
12.14	282	12.14	355	12.14	409
12.16	274	12.16	312	12.16	396
12.18	268	12.18	340	12.18	396
12.2	261	12.2	332	12.2	404
12.22	261	12.22	363	12.22	381
12.24	273	12.24	338	12.24	374
12.26	267	12.26	321	12.26	395
12.28	274	12.28	313	12.28	418
12.3	266	12.3	334	12.3	389
12.32	322	12.32	340	12.32	398
12.34	268	12.34	339	12.34	437
12.36	264	12.36	352	12.36	435
12.38	263	12.38	347	12.38	450
12.4	285	12.4	334	12.4	409
12.42	262	12.42	347	12.42	400
12.44	300	12.44	316	12.44	389
12.46	298	12.46	344	12.46	431
12.48	297	12.48	374	12.48	402
12.5	246	12.5	331	12.5	386
12.52	275	12.52	321	12.52	404
12.54	277	12.54	323	12.54	382
12.56	285	12.56	318	12.56	361
12.58	257	12.58	363	12.58	454
12.6	285	12.6	332	12.6	374
12.62	306	12.62	323	12.62	386
12.64	290	12.64	326	12.64	419
12.66	275	12.66	346	12.66	384
12.68	290	12.68	302	12.68	397
12.7	285	12.7	329	12.7	425
12.72	241	12.72	332	12.72	418
12.74	267	12.74	353	12.74	437
12.76	267	12.76	321	12.76	391
12.78	287	12.78	352	12.78	410
12.8	253	12.8	327	12.8	435
12.82	288	12.82	342	12.82	373
12.84	323	12.84	355	12.84	420
12.86	270	12.86	391	12.86	384
12.88	257	12.88	324	12.88	412
12.9	278	12.9	323	12.9	385
12.92	278	12.92	340	12.92	416
12.94	301	12.94	334	12.94	415
12.96	256	12.96	291	12.96	422
12.98	280	12.98	324	12.98	412
13	270	13	302	13	392
13.02	291	13.02	342	13.02	418
13.04	275	13.04	350	13.04	374
13.06	261	13.06	330	13.06	394
13.08	305	13.08	322	13.08	420
13.1	303	13.1	330	13.1	383
13.12	266	13.12	316	13.12	405
13.14	276	13.14	329	13.14	398
13.16	274	13.16	346	13.16	420
13.18	249	13.18	326	13.18	376
13.2	283	13.2	332	13.2	368
13.22	279	13.22	352	13.22	410
13.24	294	13.24	342	13.24	397
13.26	290	13.26	315	13.26	387
13.28	249	13.28	340	13.28	420
13.3	273	13.3	339	13.3	405
13.32	245	13.32	304	13.32	387
13.34	293	13.34	298	13.34	364
13.36	240	13.36	321	13.36	413
13.38	266	13.38	306	13.38	397
13.4	247	13.4	328	13.4	410
13.42	260	13.42	325	13.42	417
13.44	285	13.44	329	13.44	385
13.46	274	13.46	341	13.46	424
13.48	256	13.48	323	13.48	396
13.5	275	13.5	290	13.5	389
13.52	259	13.52	308	13.52	396
13.54	271	13.54	341	13.54	370
13.56	283	13.56	333	13.56	405
13.58	285	13.58	335	13.58	379
13.6	248	13.6	325	13.6	385
13.62	248	13.62	317	13.62	433
13.64	276	13.64	325	13.64	410
13.66	250	13.66	298	13.66	425
13.68	259	13.68	316	13.68	373
13.7	273	13.7	326	13.7	395
13.72	263	13.72	330	13.72	380
13.74	254	13.74	343	13.74	394
13.76	277	13.76	327	13.76	437
13.78	240	13.78	295	13.78	365
13.8	267	13.8	291	13.8	382
13.82	270	13.82	307	13.82	391
13.84	260	13.84	331	13.84	392
13.86	243	13.86	333	13.86	377
13.88	295	13.88	314	13.88	421
13.9	289	13.9	339	13.9	399
13.92	281	13.92	334	13.92	382
13.94	259	13.94	340	13.94	407
13.96	269	13.96	302	13.96	395
13.98	245	13.98	331	13.98	405
14	269	14	311	14	405
14.02	270	14.02	293	14.02	403
14.04	277	14.04	301	14.04	396
14.06	257	14.06	325	14.06	409
14.08	254	14.08	355	14.08	366
14.1	279	14.1	309	14.1	418
14.12	271	14.12	290	14.12	408
14.14	263	14.14	317	14.14	358
14.16	320	14.16	335	14.16	423
14.18	276	14.18	371	14.18	433
14.2	255	14.2	313	14.2	394
14.22	275	14.22	307	14.22	405
14.24	255	14.24	316	14.24	366
14.26	294	14.26	323	14.26	395
14.28	265	14.28	327	14.28	394
14.3	248	14.3	315	14.3	406
14.32	271	14.32	342	14.32	416
14.34	262	14.34	342	14.34	402
14.36	229	14.36	331	14.36	347
14.38	260	14.38	311	14.38	374
14.4	250	14.4	319	14.4	402
14.42	269	14.42	307	14.42	387
14.44	282	14.44	318	14.44	439
14.46	266	14.46	344	14.46	460
14.48	249	14.48	334	14.48	384
14.5	282	14.5	315	14.5	420
14.52	290	14.52	351	14.52	383
14.54	261	14.54	289	14.54	426
14.56	255	14.56	314	14.56	377
14.58	259	14.58	347	14.58	394
14.6	241	14.6	349	14.6	405
14.62	266	14.62	337	14.62	415
14.64	252	14.64	331	14.64	400
14.66	254	14.66	339	14.66	420
14.68	250	14.68	318	14.68	391
14.7	244	14.7	350	14.7	415
14.72	252	14.72	301	14.72	379
14.74	252	14.74	314	14.74	401
14.76	272	14.76	334	14.76	392
14.78	269	14.78	352	14.78	397
14.8	255	14.8	316	14.8	416
14.82	286	14.82	311	14.82	416
14.84	268	14.84	308	14.84	385
14.86	254	14.86	309	14.86	403
14.88	239	14.88	292	14.88	386
14.9	257	14.9	317	14.9	409
14.92	261	14.92	322	14.92	407
14.94	271	14.94	342	14.94	428
14.96	286	14.96	316	14.96	381
14.98	268	14.98	332	14.98	372
15	268	15	331	15	372
15.02	249	15.02	338	15.02	420
15.04	293	15.04	326	15.04	397
15.06	256	15.06	301	15.06	404
15.08	279	15.08	323	15.08	434
15.1	257	15.1	323	15.1	398
15.12	282	15.12	315	15.12	420
15.14	249	15.14	317	15.14	394
15.16	259	15.16	316	15.16	396
15.18	251	15.18	328	15.18	408
15.2	292	15.2	338	15.2	392
15.22	287	15.22	346	15.22	400
15.24	262	15.24	350	15.24	424
15.26	273	15.26	331	15.26	383
15.28	262	15.28	308	15.28	356
15.3	235	15.3	349	15.3	407
15.32	267	15.32	320	15.32	392
15.34	277	15.34	333	15.34	412
15.36	219	15.36	332	15.36	366
15.38	283	15.38	311	15.38	400
15.4	271	15.4	337	15.4	445
15.42	291	15.42	325	15.42	418
15.44	285	15.44	297	15.44	373
15.46	268	15.46	349	15.46	374
15.48	252	15.48	315	15.48	409
15.5	259	15.5	302	15.5	404
15.52	273	15.52	306	15.52	409
15.54	261	15.54	287	15.54	374
15.56	262	15.56	303	15.56	416
15.58	244	15.58	322	15.58	396
15.6	244	15.6	319	15.6	402
15.62	254	15.62	366	15.62	422
15.64	263	15.64	342	15.64	423
15.66	256	15.66	302	15.66	390
15.68	276	15.68	317	15.68	390
15.7	267	15.7	342	15.7	387
15.72	262	15.72	327	15.72	389
15.74	259	15.74	325	15.74	385
15.76	244	15.76	312	15.76	408
15.78	262	15.78	316	15.78	420
15.8	265	15.8	289	15.8	415
15.82	244	15.82	332	15.82	407
15.84	248	15.84	292	15.84	381
15.86	239	15.86	339	15.86	392
15.88	241	15.88	330	15.88	417
15.9	281	15.9	334	15.9	398
15.92	261	15.92	298	15.92	394
15.94	247	15.94	329	15.94	382
15.96	289	15.96	325	15.96	391
15.98	242	15.98	332	15.98	391
16	262	16	304	16	397
16.02	245	16.02	300	16.02	408
16.04	257	16.04	346	16.04	407
16.06	279	16.06	331	16.06	390
16.08	287	16.08	339	16.08	376
16.1	275	16.1	358	16.1	378
16.12	252	16.12	321	16.12	417
16.14	244	16.14	343	16.14	396
16.16	273	16.16	330	16.16	398
16.18	245	16.18	317	16.18	406
16.2	255	16.2	350	16.2	425
16.22	251	16.22	335	16.22	409
16.24	262	16.24	334	16.24	418
16.26	246	16.26	314	16.26	419
16.28	247	16.28	325	16.28	394
16.3	222	16.3	365	16.3	427
16.32	254	16.32	338	16.32	381
16.34	255	16.34	353	16.34	421
16.36	259	16.36	323	16.36	411
16.38	265	16.38	322	16.38	392
16.4	277	16.4	332	16.4	417
16.42	276	16.42	375	16.42	380
16.44	298	16.44	352	16.44	395
16.46	281	16.46	319	16.46	420
16.48	253	16.48	337	16.48	430
16.5	271	16.5	298	16.5	405
16.52	253	16.52	323	16.52	431
16.54	247	16.54	329	16.54	415
16.56	249	16.56	339	16.56	403
16.58	235	16.58	329	16.58	386
16.6	252	16.6	321	16.6	431
16.62	273	16.62	330	16.62	442
16.64	264	16.64	323	16.64	393
16.66	234	16.66	321	16.66	382
16.68	237	16.68	344	16.68	395
16.7	243	16.7	331	16.7	404
16.72	269	16.72	318	16.72	442
16.74	269	16.74	334	16.74	431
16.76	279	16.76	349	16.76	420
16.78	257	16.78	331	16.78	429
16.8	259	16.8	316	16.8	426
16.82	269	16.82	311	16.82	402
16.84	280	16.84	314	16.84	406
16.86	265	16.86	340	16.86	402
16.88	242	16.88	315	16.88	438
16.9	267	16.9	311	16.9	420
16.92	269	16.92	304	16.92	436
16.94	242	16.94	302	16.94	427
16.96	277	16.96	339	16.96	377
16.98	245	16.98	356	16.98	398
17	243	17	309	17	408
17.02	273	17.02	295	17.02	387
17.04	274	17.04	321	17.04	426
17.06	288	17.06	305	17.06	418
17.08	243	17.08	333	17.08	427
17.1	271	17.1	326	17.1	385
17.12	287	17.12	364	17.12	444
17.14	267	17.14	334	17.14	416
17.16	253	17.16	339	17.16	459
17.18	252	17.18	344	17.18	428
17.2	255	17.2	311	17.2	386
17.22	246	17.22	323	17.22	464
17.24	263	17.24	327	17.24	458
17.26	241	17.26	308	17.26	447
17.28	252	17.28	331	17.28	438
17.3	243	17.3	342	17.3	392
17.32	238	17.32	373	17.32	416
17.34	287	17.34	340	17.34	439
17.36	226	17.36	333	17.36	445
17.38	256	17.38	339	17.38	442
17.4	264	17.4	339	17.4	398
17.42	266	17.42	344	17.42	415
17.44	250	17.44	363	17.44	401
17.46	248	17.46	353	17.46	386
17.48	271	17.48	335	17.48	408
17.5	276	17.5	333	17.5	378
17.52	249	17.52	332	17.52	437
17.54	288	17.54	307	17.54	422
17.56	286	17.56	318	17.56	387
17.58	251	17.58	342	17.58	370
17.6	274	17.6	350	17.6	432
17.62	261	17.62	330	17.62	439
17.64	289	17.64	369	17.64	444
17.66	265	17.66	313	17.66	462
17.68	277	17.68	316	17.68	427
17.7	293	17.7	329	17.7	409
17.72	265	17.72	317	17.72	397
17.74	293	17.74	345	17.74	410
17.76	259	17.76	332	17.76	429
17.78	259	17.78	333	17.78	460
17.8	274	17.8	358	17.8	409
17.82	266	17.82	372	17.82	431
17.84	268	17.84	359	17.84	429
17.86	282	17.86	342	17.86	416
17.88	265	17.88	359	17.88	431
17.9	255	17.9	347	17.9	442
17.92	273	17.92	327	17.92	419
17.94	304	17.94	374	17.94	416
17.96	274	17.96	325	17.96	404
17.98	238	17.98	382	17.98	438
18	233	18	316	18	434
18.02	268	18.02	352	18.02	435
18.04	271	18.04	346	18.04	452
18.06	262	18.06	364	18.06	423
18.08	254	18.08	343	18.08	458
18.1	259	18.1	375	18.1	495
18.12	241	18.12	339	18.12	460
18.14	278	18.14	349	18.14	445
18.16	303	18.16	337	18.16	430
18.18	259	18.18	316	18.18	420
18.2	270	18.2	325	18.2	444
18.22	251	18.22	353	18.22	431
18.24	247	18.24	341	18.24	399
18.26	286	18.26	338	18.26	432
18.28	275	18.28	321	18.28	441
18.3	269	18.3	318	18.3	412
18.32	242	18.32	355	18.32	437
18.34	285	18.34	357	18.34	409
18.36	268	18.36	361	18.36	426
18.38	276	18.38	346	18.38	451
18.4	277	18.4	323	18.4	406
18.42	277	18.42	405	18.42	412
18.44	264	18.44	330	18.44	428
18.46	228	18.46	372	18.46	420
18.48	268	18.48	361	18.48	460
18.5	268	18.5	347	18.5	468
18.52	248	18.52	352	18.52	466
18.54	265	18.54	325	18.54	422
18.56	275	18.56	374	18.56	429
18.58	271	18.58	374	18.58	456
18.6	245	18.6	365	18.6	436
18.62	236	18.62	365	18.62	463
18.64	252	18.64	350	18.64	420
18.66	254	18.66	368	18.66	436
18.68	280	18.68	384	18.68	389
18.7	264	18.7	366	18.7	435
18.72	308	18.72	351	18.72	451
18.74	274	18.74	357	18.74	449
18.76	283	18.76	361	18.76	463
18.78	262	18.78	325	18.78	430
18.8	288	18.8	350	18.8	435
18.82	252	18.82	383	18.82	474
18.84	277	18.84	353	18.84	416
18.86	253	18.86	357	18.86	457
18.88	285	18.88	373	18.88	419
18.9	268	18.9	370	18.9	453
18.92	254	18.92	379	18.92	423
18.94	253	18.94	340	18.94	451
18.96	252	18.96	345	18.96	450
18.98	246	18.98	339	18.98	456
19	261	19	322	19	404
19.02	278	19.02	326	19.02	445
19.04	283	19.04	355	19.04	461
19.06	260	19.06	329	19.06	488
19.08	276	19.08	353	19.08	401
19.1	283	19.1	348	19.1	457
19.12	283	19.12	340	19.12	471
19.14	262	19.14	332	19.14	443
19.16	274	19.16	329	19.16	435
19.18	280	19.18	355	19.18	469
19.2	285	19.2	368	19.2	418
19.22	283	19.22	344	19.22	447
19.24	266	19.24	352	19.24	478
19.26	285	19.26	375	19.26	454
19.28	279	19.28	390	19.28	461
19.3	280	19.3	368	19.3	439
19.32	281	19.32	326	19.32	464
19.34	272	19.34	376	19.34	446
19.36	299	19.36	370	19.36	471
19.38	275	19.38	340	19.38	480
19.4	261	19.4	387	19.4	443
19.42	250	19.42	361	19.42	398
19.44	290	19.44	384	19.44	439
19.46	322	19.46	329	19.46	466
19.48	275	19.48	330	19.48	510
19.5	290	19.5	401	19.5	473
19.52	281	19.52	378	19.52	448
19.54	291	19.54	366	19.54	470
19.56	238	19.56	402	19.56	462
19.58	282	19.58	359	19.58	458
19.6	262	19.6	361	19.6	474
19.62	256	19.62	358	19.62	459
19.64	290	19.64	352	19.64	467
19.66	279	19.66	357	19.66	492
19.68	268	19.68	404	19.68	492
19.7	280	19.7	404	19.7	451
19.72	279	19.72	367	19.72	471
19.74	282	19.74	397	19.74	475
19.76	255	19.76	372	19.76	499
19.78	287	19.78	368	19.78	469
19.8	270	19.8	350	19.8	425
19.82	298	19.82	376	19.82	504
19.84	293	19.84	383	19.84	425
19.86	276	19.86	399	19.86	499
19.88	269	19.88	357	19.88	464
19.9	273	19.9	390	19.9	471
19.92	299	19.92	384	19.92	460
19.94	285	19.94	360	19.94	471
19.96	292	19.96	379	19.96	476
19.98	281	19.98	385	19.98	459
20	287	20	375	20	458
20.02	274	20.02	380	20.02	443
20.04	293	20.04	352	20.04	449
20.06	317	20.06	350	20.06	474
20.08	286	20.08	378	20.08	456
20.1	271	20.1	395	20.1	451
20.12	278	20.12	398	20.12	479
20.14	273	20.14	329	20.14	485
20.16	259	20.16	394	20.16	452
20.18	264	20.18	390	20.18	477
20.2	265	20.2	393	20.2	475
20.22	282	20.22	441	20.22	474
20.24	275	20.24	424	20.24	453
20.26	292	20.26	381	20.26	496
20.28	272	20.28	395	20.28	441
20.3	305	20.3	377	20.3	461
20.32	262	20.32	368	20.32	498
20.34	300	20.34	378	20.34	501
20.36	275	20.36	358	20.36	433
20.38	304	20.38	405	20.38	487
20.4	272	20.4	404	20.4	495
20.42	275	20.42	401	20.42	473
20.44	304	20.44	381	20.44	488
20.46	281	20.46	387	20.46	476
20.48	302	20.48	390	20.48	480
20.5	280	20.5	375	20.5	463
20.52	289	20.52	401	20.52	462
20.54	312	20.54	400	20.54	452
20.56	282	20.56	367	20.56	494
20.58	309	20.58	405	20.58	482
20.6	309	20.6	412	20.6	482
20.62	303	20.62	374	20.62	476
20.64	290	20.64	391	20.64	504
20.66	266	20.66	394	20.66	460
20.68	304	20.68	387	20.68	489
20.7	322	20.7	417	20.7	509
20.72	295	20.72	374	20.72	511
20.74	298	20.74	402	20.74	471
20.76	277	20.76	359	20.76	500
20.78	299	20.78	411	20.78	482
20.8	326	20.8	387	20.8	536
20.82	298	20.82	384	20.82	488
20.84	323	20.84	415	20.84	477
20.86	306	20.86	406	20.86	475
20.88	303	20.88	380	20.88	447
20.9	313	20.9	402	20.9	479
20.92	275	20.92	387	20.92	514
20.94	306	20.94	384	20.94	515
20.96	306	20.96	399	20.96	485
20.98	297	20.98	365	20.98	499
21	315	21	364	21	509
21.02	287	21.02	438	21.02	467
21.04	289	21.04	371	21.04	537
21.06	288	21.06	417	21.06	473
21.08	289	21.08	401	21.08	480
21.1	303	21.1	411	21.1	504
21.12	318	21.12	402	21.12	553
21.14	271	21.14	407	21.14	459
21.16	312	21.16	408	21.16	459
21.18	285	21.18	387	21.18	536
21.2	274	21.2	411	21.2	476
21.22	257	21.22	403	21.22	504
21.24	276	21.24	367	21.24	469
21.26	301	21.26	399	21.26	509
21.28	307	21.28	417	21.28	478
21.3	297	21.3	419	21.3	492
21.32	312	21.32	415	21.32	504
21.34	298	21.34	403	21.34	473
21.36	292	21.36	428	21.36	496
21.38	306	21.38	434	21.38	526
21.4	291	21.4	433	21.4	510
21.42	318	21.42	402	21.42	521
21.44	338	21.44	407	21.44	482
21.46	293	21.46	397	21.46	506
21.48	294	21.48	380	21.48	488
21.5	308	21.5	404	21.5	521
21.52	298	21.52	392	21.52	493
21.54	298	21.54	391	21.54	540
21.56	298	21.56	416	21.56	524
21.58	292	21.58	391	21.58	509
21.6	324	21.6	399	21.6	510
21.62	323	21.62	423	21.62	499
21.64	301	21.64	395	21.64	488
21.66	270	21.66	445	21.66	516
21.68	324	21.68	412	21.68	510
21.7	305	21.7	379	21.7	531
21.72	294	21.72	381	21.72	503
21.74	320	21.74	408	21.74	525
21.76	302	21.76	436	21.76	523
21.78	303	21.78	442	21.78	539
21.8	326	21.8	405	21.8	524
21.82	324	21.82	404	21.82	476
21.84	342	21.84	381	21.84	519
21.86	317	21.86	425	21.86	510
21.88	278	21.88	441	21.88	525
21.9	327	21.9	462	21.9	528
21.92	296	21.92	406	21.92	513
21.94	343	21.94	432	21.94	528
21.96	324	21.96	412	21.96	541
21.98	333	21.98	399	21.98	520
22	335	22	423	22	502
22.02	298	22.02	449	22.02	509
22.04	308	22.04	435	22.04	551
22.06	349	22.06	435	22.06	549
22.08	319	22.08	417	22.08	540
22.1	297	22.1	498	22.1	519
22.12	318	22.12	459	22.12	537
22.14	352	22.14	447	22.14	544
22.16	312	22.16	436	22.16	551
22.18	323	22.18	410	22.18	548
22.2	332	22.2	400	22.2	541
22.22	303	22.22	378	22.22	514
22.24	339	22.24	394	22.24	541
22.26	317	22.26	425	22.26	509
22.28	326	22.28	415	22.28	537
22.3	285	22.3	418	22.3	534
22.32	326	22.32	423	22.32	516
22.34	308	22.34	445	22.34	510
22.36	306	22.36	408	22.36	518
22.38	291	22.38	438	22.38	531
22.4	304	22.4	439	22.4	559
22.42	320	22.42	475	22.42	536
22.44	339	22.44	438	22.44	524
22.46	305	22.46	389	22.46	542
22.48	339	22.48	429	22.48	545
22.5	300	22.5	421	22.5	547
22.52	313	22.52	409	22.52	551
22.54	322	22.54	424	22.54	535
22.56	305	22.56	420	22.56	484
22.58	303	22.58	425	22.58	514
22.6	327	22.6	454	22.6	521
22.62	334	22.62	462	22.62	496
22.64	331	22.64	486	22.64	515
22.66	341	22.66	439	22.66	516
22.68	333	22.68	413	22.68	526
22.7	306	22.7	443	22.7	507
22.72	312	22.72	459	22.72	550
22.74	330	22.74	434	22.74	525
22.76	322	22.76	443	22.76	514
22.78	319	22.78	444	22.78	547
22.8	296	22.8	425	22.8	559
22.82	346	22.82	450	22.82	571
22.84	345	22.84	460	22.84	529
22.86	366	22.86	460	22.86	540
22.88	337	22.88	433	22.88	548
22.9	322	22.9	441	22.9	561
22.92	328	22.92	417	22.92	552
22.94	325	22.94	401	22.94	576
22.96	338	22.96	426	22.96	549
22.98	308	22.98	464	22.98	553
23	303	23	473	23	542
23.02	322	23.02	458	23.02	564
23.04	322	23.04	444	23.04	564
23.06	349	23.06	439	23.06	516
23.08	364	23.08	455	23.08	526
23.1	338	23.1	441	23.1	562
23.12	347	23.12	426	23.12	532
23.14	323	23.14	428	23.14	568
23.16	335	23.16	441	23.16	518
23.18	306	23.18	432	23.18	548
23.2	351	23.2	438	23.2	578
23.22	329	23.22	444	23.22	523
23.24	348	23.24	464	23.24	528
23.26	342	23.26	461	23.26	545
23.28	366	23.28	425	23.28	525
23.3	352	23.3	450	23.3	545
23.32	339	23.32	426	23.32	560
23.34	334	23.34	448	23.34	582
23.36	335	23.36	443	23.36	540
23.38	325	23.38	422	23.38	513
23.4	364	23.4	432	23.4	559
23.42	373	23.42	471	23.42	565
23.44	334	23.44	488	23.44	538
23.46	358	23.46	423	23.46	555
23.48	345	23.48	472	23.48	554
23.5	328	23.5	428	23.5	557
23.52	352	23.52	467	23.52	563
23.54	369	23.54	463	23.54	565
23.56	371	23.56	472	23.56	540
23.58	349	23.58	472	23.58	533
23.6	348	23.6	456	23.6	565
23.62	365	23.62	447	23.62	576
23.64	355	23.64	455	23.64	554
23.66	364	23.66	447	23.66	542
23.68	356	23.68	458	23.68	572
23.7	334	23.7	435	23.7	539
23.72	361	23.72	503	23.72	578
23.74	363	23.74	433	23.74	527
23.76	342	23.76	469	23.76	564
23.78	343	23.78	426	23.78	568
23.8	325	23.8	493	23.8	556
23.82	387	23.82	453	23.82	513
23.84	349	23.84	496	23.84	579
23.86	350	23.86	490	23.86	574
23.88	338	23.88	472	23.88	579
23.9	364	23.9	459	23.9	530
23.92	354	23.92	484	23.92	545
23.94	365	23.94	467	23.94	580
23.96	367	23.96	474	23.96	580
23.98	365	23.98	470	23.98	521
24	342	24	474	24	563
24.02	363	24.02	488	24.02	580
24.04	364	24.04	445	24.04	545
24.06	345	24.06	458	24.06	605
24.08	371	24.08	481	24.08	547
24.1	378	24.1	506	24.1	529
24.12	385	24.12	468	24.12	574
24.14	355	24.14	431	24.14	576
24.16	389	24.16	500	24.16	542
24.18	376	24.18	495	24.18	580
24.2	396	24.2	451	24.2	576
24.22	391	24.22	506	24.22	538
24.24	406	24.24	478	24.24	547
24.26	395	24.26	522	24.26	561
24.28	382	24.28	444	24.28	576
24.3	358	24.3	459	24.3	540
24.32	411	24.32	485	24.32	577
24.34	389	24.34	490	24.34	556
24.36	386	24.36	502	24.36	540
24.38	408	24.38	501	24.38	606
24.4	390	24.4	510	24.4	555
24.42	364	24.42	495	24.42	601
24.44	402	24.44	514	24.44	551
24.46	367	24.46	520	24.46	588
24.48	389	24.48	506	24.48	594
24.5	396	24.5	486	24.5	590
24.52	376	24.52	483	24.52	558
24.54	378	24.54	512	24.54	574
24.56	429	24.56	477	24.56	571
24.58	393	24.58	515	24.58	566
24.6	398	24.6	496	24.6	580
24.62	387	24.62	504	24.62	573
24.64	368	24.64	480	24.64	596
24.66	459	24.66	503	24.66	562
24.68	404	24.68	507	24.68	611
24.7	429	24.7	480	24.7	597
24.72	432	24.72	483	24.72	618
24.74	396	24.74	510	24.74	609
24.76	416	24.76	526	24.76	587
24.78	404	24.78	481	24.78	580
24.8	418	24.8	502	24.8	598
24.82	401	24.82	541	24.82	579
24.84	406	24.84	529	24.84	596
24.86	412	24.86	509	24.86	584
24.88	432	24.88	519	24.88	588
24.9	417	24.9	501	24.9	596
24.92	425	24.92	483	24.92	596
24.94	407	24.94	513	24.94	578
24.96	427	24.96	541	24.96	578
24.98	426	24.98	558	24.98	571
25	404	25	518	25	575
25.02	442	25.02	475	25.02	620
25.04	412	25.04	545	25.04	582
25.06	449	25.06	513	25.06	606
25.08	418	25.08	535	25.08	611
25.1	428	25.1	518	25.1	616
25.12	422	25.12	538	25.12	547
25.14	441	25.14	565	25.14	596
25.16	464	25.16	594	25.16	607
25.18	477	25.18	574	25.18	568
25.2	476	25.2	576	25.2	527
25.22	462	25.22	557	25.22	656
25.24	481	25.24	557	25.24	606
25.26	503	25.26	590	25.26	612
25.28	460	25.28	567	25.28	625
25.3	511	25.3	560	25.3	631
25.32	520	25.32	550	25.32	618
25.34	471	25.34	598	25.34	641
25.36	527	25.36	564	25.36	575
25.38	516	25.38	541	25.38	691
25.4	531	25.4	571	25.4	625
25.42	525	25.42	573	25.42	667
25.44	497	25.44	643	25.44	578
25.46	510	25.46	552	25.46	638
25.48	505	25.48	560	25.48	605
25.5	542	25.5	551	25.5	617
25.52	502	25.52	561	25.52	649
25.54	525	25.54	528	25.54	667
25.56	533	25.56	583	25.56	684
25.58	559	25.58	547	25.58	630
25.6	573	25.6	570	25.6	640
25.62	593	25.62	560	25.62	626
25.64	549	25.64	620	25.64	605
25.66	552	25.66	604	25.66	687
25.68	565	25.68	590	25.68	685
25.7	565	25.7	605	25.7	720
25.72	603	25.72	563	25.72	636
25.74	610	25.74	610	25.74	683
25.76	629	25.76	610	25.76	684
25.78	649	25.78	645	25.78	660
25.8	612	25.8	635	25.8	670
25.82	638	25.82	661	25.82	654
25.84	661	25.84	626	25.84	642
25.86	586	25.86	630	25.86	660
25.88	689	25.88	612	25.88	675
25.9	643	25.9	588	25.9	656
25.92	693	25.92	659	25.92	705
25.94	626	25.94	623	25.94	656
25.96	714	25.96	682	25.96	674
25.98	671	25.98	612	25.98	718
26	710	26	695	26	684
26.02	688	26.02	668	26.02	680
26.04	758	26.04	625	26.04	684
26.06	717	26.06	636	26.06	689
26.08	667	26.08	608	26.08	666
26.1	736	26.1	719	26.1	664
26.12	759	26.12	629	26.12	676
26.14	688	26.14	623	26.14	662
26.16	723	26.16	606	26.16	709
26.18	686	26.18	619	26.18	681
26.2	690	26.2	639	26.2	678
26.22	754	26.22	616	26.22	664
26.24	708	26.24	592	26.24	708
26.26	705	26.26	655	26.26	658
26.28	707	26.28	608	26.28	748
26.3	664	26.3	604	26.3	685
26.32	709	26.32	614	26.32	694
26.34	692	26.34	616	26.34	639
26.36	663	26.36	613	26.36	668
26.38	656	26.38	591	26.38	638
26.4	639	26.4	584	26.4	656
26.42	628	26.42	620	26.42	635
26.44	587	26.44	576	26.44	610
26.46	608	26.46	623	26.46	658
26.48	611	26.48	577	26.48	642
26.5	597	26.5	550	26.5	629
26.52	567	26.52	572	26.52	649
26.54	545	26.54	549	26.54	631
26.56	572	26.56	538	26.56	585
26.58	583	26.58	566	26.58	574
26.6	532	26.6	546	26.6	616
26.62	526	26.62	529	26.62	586
26.64	516	26.64	535	26.64	634
26.66	495	26.66	507	26.66	579
26.68	550	26.68	554	26.68	551
26.7	494	26.7	520	26.7	620
26.72	515	26.72	478	26.72	622
26.74	495	26.74	510	26.74	565
26.76	459	26.76	514	26.76	593
26.78	442	26.78	513	26.78	576
26.8	454	26.8	489	26.8	577
26.82	453	26.82	497	26.82	565
26.84	402	26.84	485	26.84	541
26.86	421	26.86	478	26.86	607
26.88	450	26.88	477	26.88	585
26.9	405	26.9	485	26.9	570
26.92	420	26.92	499	26.92	584
26.94	445	26.94	457	26.94	585
26.96	432	26.96	495	26.96	552
26.98	430	26.98	483	26.98	568
27	428	27	463	27	547
27.02	437	27.02	433	27.02	552
27.04	391	27.04	448	27.04	527
27.06	412	27.06	448	27.06	542
27.08	415	27.08	450	27.08	565
27.1	422	27.1	480	27.1	523
27.12	376	27.12	431	27.12	523
27.14	424	27.14	427	27.14	536
27.16	437	27.16	472	27.16	551
27.18	411	27.18	475	27.18	512
27.2	424	27.2	448	27.2	532
27.22	435	27.22	415	27.22	552
27.24	434	27.24	447	27.24	518
27.26	373	27.26	429	27.26	533
27.28	377	27.28	439	27.28	530
27.3	405	27.3	431	27.3	584
27.32	376	27.32	433	27.32	546
27.34	409	27.34	439	27.34	545
27.36	375	27.36	459	27.36	570
27.38	379	27.38	424	27.38	502
27.4	375	27.4	444	27.4	505
27.42	382	27.42	462	27.42	531
27.44	387	27.44	430	27.44	540
27.46	374	27.46	408	27.46	549
27.48	371	27.48	441	27.48	508
27.5	371	27.5	416	27.5	527
27.52	371	27.52	438	27.52	576
27.54	375	27.54	405	27.54	494
27.56	419	27.56	424	27.56	481
27.58	367	27.58	432	27.58	469
27.6	375	27.6	443	27.6	537
27.62	389	27.62	422	27.62	505
27.64	378	27.64	434	27.64	510
27.66	373	27.66	437	27.66	499
27.68	374	27.68	437	27.68	542
27.7	384	27.7	434	27.7	561
27.72	393	27.72	478	27.72	557
27.74	400	27.74	444	27.74	505
27.76	379	27.76	427	27.76	486
27.78	390	27.78	408	27.78	532
27.8	342	27.8	423	27.8	498
27.82	355	27.82	415	27.82	509
27.84	356	27.84	400	27.84	513
27.86	355	27.86	424	27.86	486
27.88	319	27.88	435	27.88	536
27.9	377	27.9	400	27.9	526
27.92	392	27.92	459	27.92	482
27.94	424	27.94	411	27.94	478
27.96	394	27.96	427	27.96	488
27.98	364	27.98	462	27.98	479
28	353	28	418	28	489
28.02	415	28.02	432	28.02	545
28.04	377	28.04	379	28.04	503
28.06	427	28.06	446	28.06	534
28.08	370	28.08	415	28.08	478
28.1	367	28.1	422	28.1	482
28.12	365	28.12	417	28.12	502
28.14	367	28.14	448	28.14	493
28.16	340	28.16	443	28.16	497
28.18	364	28.18	419	28.18	469
28.2	374	28.2	399	28.2	506
28.22	354	28.22	412	28.22	526
28.24	357	28.24	398	28.24	501
28.26	344	28.26	411	28.26	475
28.28	375	28.28	425	28.28	500
28.3	343	28.3	354	28.3	529
28.32	346	28.32	390	28.32	482
28.34	354	28.34	374	28.34	489
28.36	358	28.36	394	28.36	500
28.38	341	28.38	424	28.38	477
28.4	381	28.4	410	28.4	480
28.42	349	28.42	369	28.42	482
28.44	360	28.44	394	28.44	467
28.46	360	28.46	395	28.46	487
28.48	335	28.48	406	28.48	490
28.5	343	28.5	389	28.5	460
28.52	380	28.52	399	28.52	478
28.54	365	28.54	397	28.54	470
28.56	360	28.56	434	28.56	439
28.58	363	28.58	412	28.58	483
28.6	355	28.6	411	28.6	474
28.62	367	28.62	411	28.62	450
28.64	347	28.64	389	28.64	499
28.66	359	28.66	386	28.66	471
28.68	327	28.68	390	28.68	470
28.7	375	28.7	370	28.7	480
28.72	338	28.72	387	28.72	480
28.74	372	28.74	359	28.74	469
28.76	349	28.76	375	28.76	435
28.78	363	28.78	371	28.78	479
28.8	374	28.8	378	28.8	515
28.82	361	28.82	422	28.82	499
28.84	356	28.84	382	28.84	487
28.86	360	28.86	380	28.86	480
28.88	326	28.88	398	28.88	447
28.9	357	28.9	409	28.9	464
28.92	373	28.92	377	28.92	469
28.94	348	28.94	378	28.94	455
28.96	331	28.96	344	28.96	499
28.98	314	28.98	371	28.98	497
29	353	29	399	29	463
29.02	361	29.02	401	29.02	473
29.04	353	29.04	357	29.04	468
29.06	323	29.06	386	29.06	477
29.08	340	29.08	387	29.08	485
29.1	352	29.1	391	29.1	479
29.12	334	29.12	369	29.12	437
29.14	343	29.14	407	29.14	457
29.16	325	29.16	384	29.16	496
29.18	359	29.18	384	29.18	497
29.2	351	29.2	381	29.2	445
29.22	383	29.22	356	29.22	443
29.24	393	29.24	364	29.24	467
29.26	360	29.26	449	29.26	459
29.28	344	29.28	370	29.28	473
29.3	359	29.3	377	29.3	444
29.32	379	29.32	391	29.32	452
29.34	365	29.34	386	29.34	495
29.36	346	29.36	404	29.36	476
29.38	346	29.38	350	29.38	428
29.4	332	29.4	326	29.4	471
29.42	334	29.42	380	29.42	445
29.44	366	29.44	354	29.44	480
29.46	345	29.46	379	29.46	482
29.48	329	29.48	389	29.48	466
29.5	295	29.5	378	29.5	439
29.52	345	29.52	378	29.52	476
29.54	309	29.54	363	29.54	429
29.56	367	29.56	398	29.56	442
29.58	323	29.58	371	29.58	489
29.6	340	29.6	391	29.6	445
29.62	353	29.62	407	29.62	463
29.64	338	29.64	363	29.64	479
29.66	358	29.66	366	29.66	384
29.68	342	29.68	361	29.68	457
29.7	326	29.7	394	29.7	441
29.72	369	29.72	366	29.72	433
29.74	365	29.74	370	29.74	455
29.76	341	29.76	381	29.76	407
29.78	359	29.78	387	29.78	468
29.8	304	29.8	377	29.8	454
29.82	313	29.82	385	29.82	457
29.84	345	29.84	379	29.84	418
29.86	347	29.86	357	29.86	461
29.88	325	29.88	344	29.88	463
29.9	326	29.9	402	29.9	453
29.92	396	29.92	405	29.92	450
29.94	350	29.94	357	29.94	481
29.96	354	29.96	387	29.96	469
29.98	332	29.98	359	29.98	497
30	337	30	353	30	424
30.02	361	30.02	366	30.02	496
30.04	342	30.04	385	30.04	457
30.06	329	30.06	363	30.06	459
30.08	326	30.08	398	30.08	439
30.1	358	30.1	367	30.1	470
30.12	351	30.12	379	30.12	426
30.14	326	30.14	374	30.14	452
30.16	327	30.16	370	30.16	455
30.18	344	30.18	368	30.18	479
30.2	328	30.2	367	30.2	442
30.22	316	30.22	357	30.22	416
30.24	323	30.24	368	30.24	462
30.26	347	30.26	339	30.26	452
30.28	322	30.28	384	30.28	447
30.3	309	30.3	370	30.3	439
30.32	332	30.32	373	30.32	452
30.34	380	30.34	345	30.34	420
30.36	328	30.36	378	30.36	471
30.38	353	30.38	341	30.38	419
30.4	335	30.4	376	30.4	422
30.42	351	30.42	339	30.42	492
30.44	328	30.44	315	30.44	437
30.46	317	30.46	357	30.46	451
30.48	320	30.48	367	30.48	421
30.5	324	30.5	353	30.5	408
30.52	343	30.52	348	30.52	420
30.54	316	30.54	356	30.54	416
30.56	321	30.56	326	30.56	451
30.58	356	30.58	334	30.58	444
30.6	322	30.6	339	30.6	456
30.62	337	30.62	329	30.62	412
30.64	324	30.64	379	30.64	421
30.66	355	30.66	380	30.66	433
30.68	347	30.68	358	30.68	447
30.7	333	30.7	365	30.7	400
30.72	309	30.72	382	30.72	443
30.74	321	30.74	340	30.74	435
30.76	364	30.76	376	30.76	457
30.78	353	30.78	400	30.78	420
30.8	317	30.8	337	30.8	454
30.82	321	30.82	355	30.82	444
30.84	328	30.84	350	30.84	438
30.86	331	30.86	375	30.86	446
30.88	312	30.88	374	30.88	429
30.9	355	30.9	348	30.9	409
30.92	318	30.92	375	30.92	454
30.94	313	30.94	360	30.94	419
30.96	348	30.96	409	30.96	449
30.98	334	30.98	361	30.98	445
31	358	31	347	31	399
31.02	350	31.02	353	31.02	394
31.04	341	31.04	366	31.04	435
31.06	315	31.06	335	31.06	460
31.08	325	31.08	353	31.08	413
31.1	309	31.1	359	31.1	433
31.12	351	31.12	370	31.12	458
31.14	325	31.14	376	31.14	417
31.16	319	31.16	361	31.16	433
31.18	349	31.18	360	31.18	399
31.2	316	31.2	364	31.2	402
31.22	350	31.22	384	31.22	402
31.24	342	31.24	350	31.24	399
31.26	325	31.26	353	31.26	445
31.28	323	31.28	365	31.28	434
31.3	300	31.3	347	31.3	436
31.32	313	31.32	346	31.32	400
31.34	346	31.34	347	31.34	410
31.36	321	31.36	353	31.36	421
31.38	344	31.38	351	31.38	386
31.4	316	31.4	342	31.4	430
31.42	299	31.42	348	31.42	452
31.44	312	31.44	348	31.44	452
31.46	348	31.46	372	31.46	410
31.48	318	31.48	373	31.48	402
31.5	327	31.5	346	31.5	428
31.52	295	31.52	355	31.52	413
31.54	317	31.54	338	31.54	386
31.56	309	31.56	340	31.56	426
31.58	265	31.58	330	31.58	370
31.6	344	31.6	331	31.6	411
31.62	325	31.62	343	31.62	421
31.64	351	31.64	369	31.64	452
31.66	331	31.66	353	31.66	450
31.68	333	31.68	351	31.68	425
31.7	304	31.7	338	31.7	406
31.72	346	31.72	341	31.72	391
31.74	300	31.74	366	31.74	400
31.76	327	31.76	325	31.76	444
31.78	291	31.78	348	31.78	377
31.8	313	31.8	358	31.8	390
31.82	303	31.82	376	31.82	428
31.84	331	31.84	369	31.84	381
31.86	319	31.86	371	31.86	443
31.88	326	31.88	324	31.88	423
31.9	313	31.9	379	31.9	421
31.92	299	31.92	322	31.92	426
31.94	297	31.94	357	31.94	432
31.96	321	31.96	341	31.96	397
31.98	326	31.98	379	31.98	444
32	296	32	344	32	407
32.02	318	32.02	357	32.02	397
32.04	330	32.04	320	32.04	404
32.06	365	32.06	345	32.06	395
32.08	312	32.08	393	32.08	404
32.1	298	32.1	356	32.1	420
32.12	346	32.12	338	32.12	428
32.14	349	32.14	375	32.14	396
32.16	303	32.16	320	32.16	385
32.18	318	32.18	346	32.18	420
32.2	334	32.2	338	32.2	393
32.22	319	32.22	341	32.22	441
32.24	330	32.24	324	32.24	456
32.26	351	32.26	359	32.26	397
32.28	320	32.28	315	32.28	416
32.3	306	32.3	365	32.3	423
32.32	309	32.32	369	32.32	410
32.34	322	32.34	359	32.34	383
32.36	329	32.36	325	32.36	417
32.38	306	32.38	348	32.38	399
32.4	326	32.4	319	32.4	406
32.42	285	32.42	341	32.42	394
32.44	308	32.44	346	32.44	415
32.46	327	32.46	340	32.46	422
32.48	266	32.48	327	32.48	405
32.5	311	32.5	334	32.5	391
32.52	312	32.52	341	32.52	390
32.54	291	32.54	350	32.54	399
32.56	300	32.56	365	32.56	411
32.58	296	32.58	325	32.58	409
32.6	291	32.6	325	32.6	398
32.62	286	32.62	349	32.62	448
32.64	307	32.64	354	32.64	386
32.66	299	32.66	343	32.66	415
32.68	275	32.68	339	32.68	392
32.7	311	32.7	366	32.7	391
32.72	297	32.72	372	32.72	394
32.74	288	32.74	373	32.74	402
32.76	296	32.76	365	32.76	405
32.78	303	32.78	348	32.78	421
32.8	305	32.8	350	32.8	359
32.82	309	32.82	340	32.82	401
32.84	319	32.84	373	32.84	358
32.86	286	32.86	339	32.86	392
32.88	319	32.88	313	32.88	391
32.9	301	32.9	345	32.9	422
32.92	334	32.92	319	32.92	416
32.94	297	32.94	360	32.94	374
32.96	308	32.96	337	32.96	383
32.98	316	32.98	342	32.98	372
33	286	33	337	33	390
33.02	325	33.02	327	33.02	389
33.04	299	33.04	315	33.04	406
33.06	282	33.06	330	33.06	392
33.08	328	33.08	312	33.08	408
33.1	349	33.1	345	33.1	391
33.12	329	33.12	369	33.12	404
33.14	285	33.14	323	33.14	393
33.16	292	33.16	333	33.16	398
33.18	332	33.18	320	33.18	386
33.2	291	33.2	339	33.2	422
33.22	320	33.22	344	33.22	369
33.24	315	33.24	322	33.24	387
33.26	325	33.26	321	33.26	425
33.28	307	33.28	318	33.28	401
33.3	325	33.3	302	33.3	380
33.32	327	33.32	324	33.32	355
33.34	282	33.34	330	33.34	417
33.36	339	33.36	315	33.36	368
33.38	295	33.38	306	33.38	409
33.4	289	33.4	315	33.4	425
33.42	309	33.42	323	33.42	403
33.44	327	33.44	335	33.44	364
33.46	319	33.46	302	33.46	389
33.48	299	33.48	327	33.48	357
33.5	326	33.5	348	33.5	412
33.52	312	33.52	325	33.52	405
33.54	340	33.54	330	33.54	398
33.56	302	33.56	346	33.56	393
33.58	291	33.58	309	33.58	387
33.6	325	33.6	346	33.6	392
33.62	296	33.62	340	33.62	395
33.64	327	33.64	306	33.64	419
33.66	316	33.66	349	33.66	396
33.68	327	33.68	331	33.68	376
33.7	297	33.7	324	33.7	413
33.72	312	33.72	317	33.72	396
33.74	303	33.74	324	33.74	363
33.76	299	33.76	325	33.76	394
33.78	345	33.78	332	33.78	345
33.8	345	33.8	319	33.8	370
33.82	308	33.82	325	33.82	427
33.84	302	33.84	353	33.84	381
33.86	301	33.86	332	33.86	399
33.88	311	33.88	320	33.88	350
33.9	304	33.9	334	33.9	404
33.92	311	33.92	326	33.92	415
33.94	325	33.94	324	33.94	353
33.96	301	33.96	324	33.96	403
33.98	289	33.98	337	33.98	386
34	307	34	326	34	415
34.02	313	34.02	339	34.02	377
34.04	283	34.04	311	34.04	378
34.06	300	34.06	318	34.06	402
34.08	281	34.08	322	34.08	395
34.1	250	34.1	298	34.1	381
34.12	300	34.12	300	34.12	413
34.14	307	34.14	325	34.14	361
34.16	321	34.16	319	34.16	374
34.18	308	34.18	287	34.18	413
34.2	319	34.2	313	34.2	409
34.22	319	34.22	348	34.22	391
34.24	302	34.24	331	34.24	411
34.26	289	34.26	297	34.26	421
34.28	272	34.28	332	34.28	389
34.3	315	34.3	321	34.3	393
34.32	305	34.32	347	34.32	405
34.34	298	34.34	341	34.34	367
34.36	285	34.36	316	34.36	379
34.38	298	34.38	313	34.38	421
34.4	322	34.4	337	34.4	392
34.42	298	34.42	321	34.42	375
34.44	289	34.44	319	34.44	385
34.46	309	34.46	299	34.46	398
34.48	266	34.48	282	34.48	387
34.5	306	34.5	307	34.5	385
34.52	291	34.52	297	34.52	406
34.54	306	34.54	337	34.54	371
34.56	305	34.56	339	34.56	366
34.58	295	34.58	303	34.58	382
34.6	290	34.6	337	34.6	369
34.62	285	34.62	309	34.62	385
34.64	288	34.64	283	34.64	378
34.66	283	34.66	304	34.66	366
34.68	278	34.68	281	34.68	384
34.7	308	34.7	314	34.7	402
34.72	296	34.72	344	34.72	389
34.74	279	34.74	314	34.74	373
34.76	300	34.76	317	34.76	395
34.78	260	34.78	307	34.78	390
34.8	322	34.8	330	34.8	383
34.82	291	34.82	313	34.82	408
34.84	307	34.84	305	34.84	382
34.86	273	34.86	304	34.86	386
34.88	279	34.88	317	34.88	350
34.9	307	34.9	307	34.9	394
34.92	311	34.92	323	34.92	396
34.94	272	34.94	332	34.94	381
34.96	298	34.96	332	34.96	380
34.98	275	34.98	341	34.98	401
35	281	35	324	35	383
35.02	274	35.02	330	35.02	374
35.04	298	35.04	311	35.04	363
35.06	287	35.06	322	35.06	391
35.08	252	35.08	289	35.08	333
35.1	322	35.1	314	35.1	359
35.12	256	35.12	302	35.12	396
35.14	290	35.14	322	35.14	327
35.16	330	35.16	312	35.16	392
35.18	283	35.18	303	35.18	376
35.2	277	35.2	313	35.2	371
35.22	286	35.22	312	35.22	368
35.24	301	35.24	329	35.24	359
35.26	293	35.26	295	35.26	375
35.28	288	35.28	326	35.28	387
35.3	325	35.3	319	35.3	394
35.32	294	35.32	321	35.32	369
35.34	299	35.34	303	35.34	401
35.36	281	35.36	280	35.36	378
35.38	305	35.38	298	35.38	352
35.4	282	35.4	316	35.4	395
35.42	317	35.42	312	35.42	382
35.44	266	35.44	334	35.44	397
35.46	282	35.46	350	35.46	343
35.48	285	35.48	340	35.48	374
35.5	252	35.5	306	35.5	351
35.52	298	35.52	298	35.52	365
35.54	308	35.54	309	35.54	356
35.56	305	35.56	318	35.56	393
35.58	297	35.58	326	35.58	349
35.6	276	35.6	320	35.6	366
35.62	261	35.62	311	35.62	374
35.64	299	35.64	343	35.64	359
35.66	313	35.66	325	35.66	369
35.68	285	35.68	267	35.68	406
35.7	279	35.7	300	35.7	360
35.72	280	35.72	294	35.72	349
35.74	283	35.74	317	35.74	378
35.76	297	35.76	319	35.76	368
35.78	260	35.78	311	35.78	376
35.8	288	35.8	334	35.8	360
35.82	303	35.82	289	35.82	368
35.84	259	35.84	305	35.84	399
35.86	276	35.86	299	35.86	368
35.88	317	35.88	298	35.88	433
35.9	269	35.9	305	35.9	378
35.92	294	35.92	326	35.92	349
35.94	294	35.94	275	35.94	407
35.96	269	35.96	296	35.96	368
35.98	278	35.98	334	35.98	355
36	277	36	301	36	364
36.02	317	36.02	324	36.02	358
36.04	285	36.04	294	36.04	396
36.06	282	36.06	279	36.06	375
36.08	290	36.08	297	36.08	413
36.1	281	36.1	304	36.1	361
36.12	282	36.12	303	36.12	386
36.14	298	36.14	298	36.14	379
36.16	300	36.16	314	36.16	391
36.18	303	36.18	309	36.18	407
36.2	290	36.2	301	36.2	364
36.22	309	36.22	312	36.22	384
36.24	280	36.24	283	36.24	397
36.26	276	36.26	315	36.26	371
36.28	304	36.28	319	36.28	387
36.3	299	36.3	289	36.3	380
36.32	286	36.32	331	36.32	363
36.34	328	36.34	269	36.34	379
36.36	259	36.36	297	36.36	383
36.38	272	36.38	296	36.38	386
36.4	273	36.4	267	36.4	395
36.42	270	36.42	293	36.42	404
36.44	269	36.44	291	36.44	365
36.46	293	36.46	320	36.46	379
36.48	289	36.48	275	36.48	393
36.5	293	36.5	292	36.5	374
36.52	292	36.52	329	36.52	369
36.54	305	36.54	295	36.54	389
36.56	280	36.56	315	36.56	355
36.58	297	36.58	289	36.58	374
36.6	316	36.6	270	36.6	398
36.62	316	36.62	287	36.62	368
36.64	272	36.64	301	36.64	379
36.66	268	36.66	268	36.66	368
36.68	273	36.68	293	36.68	386
36.7	283	36.7	313	36.7	375
36.72	309	36.72	297	36.72	399
36.74	306	36.74	299	36.74	424
36.76	271	36.76	324	36.76	363
36.78	293	36.78	293	36.78	372
36.8	289	36.8	285	36.8	401
36.82	253	36.82	329	36.82	381
36.84	305	36.84	357	36.84	380
36.86	296	36.86	304	36.86	361
36.88	288	36.88	315	36.88	363
36.9	290	36.9	327	36.9	415
36.92	302	36.92	311	36.92	373
36.94	297	36.94	278	36.94	370
36.96	295	36.96	286	36.96	370
36.98	271	36.98	309	36.98	361
37	286	37	331	37	379
37.02	297	37.02	259	37.02	386
37.04	268	37.04	304	37.04	422
37.06	279	37.06	305	37.06	371
37.08	290	37.08	270	37.08	428
37.1	294	37.1	289	37.1	431
37.12	281	37.12	304	37.12	408
37.14	267	37.14	272	37.14	374
37.16	280	37.16	312	37.16	384
37.18	250	37.18	305	37.18	392
37.2	271	37.2	307	37.2	374
37.22	293	37.22	319	37.22	343
37.24	287	37.24	309	37.24	380
37.26	267	37.26	329	37.26	376
37.28	229	37.28	277	37.28	392
37.3	288	37.3	300	37.3	395
37.32	305	37.32	283	37.32	373
37.34	281	37.34	299	37.34	351
37.36	286	37.36	316	37.36	373
37.38	267	37.38	311	37.38	378
37.4	315	37.4	294	37.4	375
37.42	304	37.42	314	37.42	385
37.44	314	37.44	286	37.44	380
37.46	282	37.46	296	37.46	368
37.48	282	37.48	312	37.48	383
37.5	290	37.5	302	37.5	390
37.52	266	37.52	309	37.52	394
37.54	306	37.54	287	37.54	396
37.56	298	37.56	272	37.56	363
37.58	293	37.58	306	37.58	369
37.6	265	37.6	292	37.6	368
37.62	276	37.62	293	37.62	386
37.64	291	37.64	328	37.64	375
37.66	251	37.66	303	37.66	390
37.68	299	37.68	279	37.68	334
37.7	274	37.7	300	37.7	437
37.72	286	37.72	277	37.72	373
37.74	286	37.74	308	37.74	390
37.76	307	37.76	319	37.76	431
37.78	260	37.78	308	37.78	402
37.8	262	37.8	306	37.8	382
37.82	274	37.82	286	37.82	402
37.84	302	37.84	288	37.84	365
37.86	294	37.86	352	37.86	402
37.88	315	37.88	331	37.88	397
37.9	278	37.9	262	37.9	391
37.92	281	37.92	288	37.92	392
37.94	298	37.94	316	37.94	385
37.96	270	37.96	306	37.96	392
37.98	245	37.98	314	37.98	404
38	282	38	306	38	385
38.02	288	38.02	296	38.02	382
38.04	298	38.04	317	38.04	413
38.06	292	38.06	285	38.06	375
38.08	294	38.08	298	38.08	431
38.1	279	38.1	279	38.1	384
38.12	272	38.12	326	38.12	354
38.14	286	38.14	291	38.14	399
38.16	277	38.16	296	38.16	392
38.18	272	38.18	322	38.18	393
38.2	287	38.2	290	38.2	376
38.22	274	38.22	297	38.22	403
38.24	287	38.24	295	38.24	392
38.26	292	38.26	296	38.26	365
38.28	270	38.28	305	38.28	444
38.3	274	38.3	308	38.3	402
38.32	275	38.32	309	38.32	404
38.34	267	38.34	306	38.34	383
38.36	292	38.36	297	38.36	386
38.38	277	38.38	300	38.38	358
38.4	267	38.4	300	38.4	409
38.42	298	38.42	324	38.42	420
38.44	291	38.44	277	38.44	404
38.46	298	38.46	307	38.46	393
38.48	279	38.48	304	38.48	411
38.5	299	38.5	311	38.5	400
38.52	286	38.52	282	38.52	413
38.54	293	38.54	292	38.54	389
38.56	298	38.56	295	38.56	366
38.58	295	38.58	294	38.58	408
38.6	290	38.6	298	38.6	413
38.62	290	38.62	322	38.62	372
38.64	302	38.64	295	38.64	379
38.66	325	38.66	319	38.66	372
38.68	297	38.68	306	38.68	392
38.7	282	38.7	306	38.7	377
38.72	311	38.72	273	38.72	398
38.74	320	38.74	291	38.74	405
38.76	279	38.76	325	38.76	379
38.78	279	38.78	292	38.78	407
38.8	283	38.8	304	38.8	409
38.82	296	38.82	291	38.82	390
38.84	296	38.84	297	38.84	429
38.86	316	38.86	288	38.86	373
38.88	306	38.88	325	38.88	379
38.9	279	38.9	288	38.9	391
38.92	282	38.92	320	38.92	404
38.94	322	38.94	322	38.94	370
38.96	294	38.96	300	38.96	413
38.98	328	38.98	303	38.98	403
39	302	39	339	39	408
39.02	299	39.02	333	39.02	376
39.04	340	39.04	271	39.04	387
39.06	295	39.06	295	39.06	391
39.08	306	39.08	334	39.08	400
39.1	278	39.1	279	39.1	407
39.12	319	39.12	300	39.12	387
39.14	326	39.14	281	39.14	357
39.16	352	39.16	292	39.16	416
39.18	367	39.18	329	39.18	397
39.2	354	39.2	306	39.2	411
39.22	392	39.22	301	39.22	403
39.24	345	39.24	306	39.24	410
39.26	348	39.26	306	39.26	409
39.28	363	39.28	281	39.28	359
39.3	368	39.3	269	39.3	396
39.32	344	39.32	299	39.32	422
39.34	328	39.34	300	39.34	400
39.36	287	39.36	294	39.36	376
39.38	305	39.38	307	39.38	382
39.4	323	39.4	265	39.4	365
39.42	317	39.42	279	39.42	398
39.44	308	39.44	293	39.44	404
39.46	301	39.46	301	39.46	416
39.48	299	39.48	299	39.48	372
39.5	277	39.5	275	39.5	387
39.52	293	39.52	302	39.52	399
39.54	317	39.54	289	39.54	403
39.56	294	39.56	302	39.56	406
39.58	317	39.58	325	39.58	382
39.6	295	39.6	285	39.6	369
39.62	277	39.62	285	39.62	390
39.64	298	39.64	300	39.64	374
39.66	303	39.66	313	39.66	363
39.68	268	39.68	274	39.68	378
39.7	312	39.7	286	39.7	391
39.72	291	39.72	291	39.72	389
39.74	285	39.74	314	39.74	380
39.76	305	39.76	297	39.76	398
39.78	308	39.78	330	39.78	367
39.8	293	39.8	305	39.8	401
39.82	295	39.82	309	39.82	374
39.84	296	39.84	281	39.84	367
39.86	290	39.86	266	39.86	377
39.88	298	39.88	283	39.88	368
39.9	291	39.9	307	39.9	389
39.92	287	39.92	285	39.92	398
39.94	297	39.94	312	39.94	416
39.96	312	39.96	320	39.96	363
39.98	275	39.98	296	39.98	350
40	251	40	288	40	404
40.02	346	40.02	260	40.02	368
40.04	289	40.04	302	40.04	412
40.06	283	40.06	315	40.06	407
40.08	318	40.08	322	40.08	398
40.1	314	40.1	289	40.1	409
40.12	302	40.12	333	40.12	410
40.14	290	40.14	316	40.14	354
40.16	295	40.16	298	40.16	385
40.18	302	40.18	305	40.18	393
40.2	298	40.2	321	40.2	371
40.22	309	40.22	293	40.22	412
40.24	300	40.24	302	40.24	371
40.26	315	40.26	280	40.26	374
40.28	296	40.28	296	40.28	398
40.3	283	40.3	292	40.3	394
40.32	327	40.32	291	40.32	394
40.34	321	40.34	305	40.34	381
40.36	316	40.36	311	40.36	406
40.38	305	40.38	319	40.38	396
40.4	307	40.4	293	40.4	391
40.42	286	40.42	288	40.42	395
40.44	329	40.44	282	40.44	379
40.46	346	40.46	328	40.46	370
40.48	308	40.48	293	40.48	365
40.5	318	40.5	289	40.5	397
40.52	268	40.52	326	40.52	422
40.54	345	40.54	254	40.54	413
40.56	301	40.56	313	40.56	424
40.58	286	40.58	280	40.58	422
40.6	281	40.6	311	40.6	383
40.62	272	40.62	324	40.62	370
40.64	283	40.64	263	40.64	367
40.66	344	40.66	322	40.66	394
40.68	299	40.68	302	40.68	421
40.7	281	40.7	295	40.7	379
40.72	274	40.72	319	40.72	373
40.74	293	40.74	345	40.74	437
40.76	318	40.76	286	40.76	409
40.78	325	40.78	315	40.78	404
40.8	295	40.8	313	40.8	396
40.82	317	40.82	289	40.82	401
40.84	315	40.84	277	40.84	399
40.86	296	40.86	299	40.86	381
40.88	304	40.88	318	40.88	399
40.9	324	40.9	313	40.9	428
40.92	306	40.92	286	40.92	406
40.94	324	40.94	300	40.94	399
40.96	311	40.96	320	40.96	419
40.98	324	40.98	316	40.98	386
41	287	41	307	41	379
41.02	304	41.02	298	41.02	417
41.04	302	41.04	319	41.04	410
41.06	295	41.06	316	41.06	417
41.08	322	41.08	288	41.08	422
41.1	296	41.1	330	41.1	423
41.12	325	41.12	315	41.12	415
41.14	299	41.14	298	41.14	397
41.16	327	41.16	317	41.16	377
41.18	301	41.18	307	41.18	380
41.2	320	41.2	340	41.2	437
41.22	299	41.22	331	41.22	410
41.24	343	41.24	337	41.24	420
41.26	297	41.26	303	41.26	435
41.28	323	41.28	342	41.28	410
41.3	320	41.3	306	41.3	345
41.32	340	41.32	306	41.32	359
41.34	347	41.34	311	41.34	395
41.36	322	41.36	330	41.36	419
41.38	321	41.38	312	41.38	406
41.4	339	41.4	331	41.4	419
41.42	354	41.42	321	41.42	416
41.44	329	41.44	324	41.44	428
41.46	326	41.46	369	41.46	403
41.48	287	41.48	331	41.48	436
41.5	361	41.5	360	41.5	402
41.52	340	41.52	334	41.52	424
41.54	355	41.54	351	41.54	387
41.56	338	41.56	333	41.56	395
41.58	291	41.58	337	41.58	415
41.6	342	41.6	330	41.6	436
41.62	324	41.62	315	41.62	464
41.64	349	41.64	352	41.64	429
41.66	342	41.66	345	41.66	433
41.68	331	41.68	351	41.68	426
41.7	318	41.7	351	41.7	449
41.72	335	41.72	389	41.72	461
41.74	324	41.74	370	41.74	451
41.76	341	41.76	367	41.76	430
41.78	377	41.78	368	41.78	455
41.8	378	41.8	349	41.8	460
41.82	368	41.82	384	41.82	437
41.84	418	41.84	393	41.84	455
41.86	345	41.86	369	41.86	454
41.88	381	41.88	366	41.88	413
41.9	399	41.9	398	41.9	422
41.92	372	41.92	379	41.92	479
41.94	398	41.94	381	41.94	470
41.96	407	41.96	356	41.96	514
41.98	407	41.98	391	41.98	454
42	389	42	409	42	461
42.02	385	42.02	406	42.02	463
42.04	379	42.04	412	42.04	481
42.06	377	42.06	417	42.06	451
42.08	413	42.08	437	42.08	471
42.1	428	42.1	407	42.1	443
42.12	415	42.12	432	42.12	472
42.14	399	42.14	407	42.14	438
42.16	418	42.16	407	42.16	488
42.18	437	42.18	403	42.18	512
42.2	429	42.2	423	42.2	480
42.22	417	42.22	437	42.22	484
42.24	408	42.24	476	42.24	488
42.26	399	42.26	483	42.26	493
42.28	467	42.28	448	42.28	477
42.3	409	42.3	436	42.3	512
42.32	442	42.32	457	42.32	499
42.34	463	42.34	433	42.34	518
42.36	485	42.36	473	42.36	453
42.38	450	42.38	452	42.38	437
42.4	472	42.4	461	42.4	501
42.42	511	42.42	473	42.42	499
42.44	502	42.44	443	42.44	508
42.46	490	42.46	515	42.46	494
42.48	505	42.48	462	42.48	514
42.5	518	42.5	511	42.5	512
42.52	524	42.52	495	42.52	530
42.54	572	42.54	495	42.54	540
42.56	630	42.56	540	42.56	518
42.58	613	42.58	486	42.58	493
42.6	606	42.6	503	42.6	546
42.62	617	42.62	539	42.62	499
42.64	592	42.64	534	42.64	561
42.66	629	42.66	524	42.66	513
42.68	613	42.68	550	42.68	548
42.7	620	42.7	524	42.7	552
42.72	667	42.72	518	42.72	557
42.74	677	42.74	500	42.74	515
42.76	674	42.76	539	42.76	554
42.78	721	42.78	547	42.78	546
42.8	710	42.8	563	42.8	536
42.82	681	42.82	553	42.82	560
42.84	760	42.84	537	42.84	539
42.86	781	42.86	612	42.86	562
42.88	813	42.88	581	42.88	538
42.9	823	42.9	576	42.9	535
42.92	903	42.92	580	42.92	619
42.94	932	42.94	642	42.94	593
42.96	1005	42.96	628	42.96	591
42.98	1058	42.98	626	42.98	610
43	1123	43	677	43	561
43.02	1218	43.02	742	43.02	627
43.04	1328	43.04	804	43.04	605
43.06	1466	43.06	822	43.06	617
43.08	1598	43.08	911	43.08	622
43.1	1602	43.1	991	43.1	593
43.12	1733	43.12	1092	43.12	655
43.14	1833	43.14	1168	43.14	635
43.16	2071	43.16	1311	43.16	723
43.18	2022	43.18	1445	43.18	714
43.2	2144	43.2	1544	43.2	694
43.22	2062	43.22	1718	43.22	714
43.24	2055	43.24	1750	43.24	747
43.26	2034	43.26	1778	43.26	825
43.28	1969	43.28	1947	43.28	889
43.3	1811	43.3	1870	43.3	963
43.32	1798	43.32	2002	43.32	1105
43.34	1591	43.34	1978	43.34	1229
43.36	1513	43.36	1849	43.36	1525
43.38	1407	43.38	1772	43.38	1678
43.4	1271	43.4	1721	43.4	1796
43.42	1155	43.42	1617	43.42	1798
43.44	1019	43.44	1378	43.44	1813
43.46	918	43.46	1342	43.46	1882
43.48	862	43.48	1191	43.48	1947
43.5	749	43.5	1084	43.5	2165
43.52	738	43.52	992	43.52	2271
43.54	651	43.54	853	43.54	2336
43.56	652	43.56	775	43.56	2234
43.58	600	43.58	733	43.58	2139
43.6	574	43.6	642	43.6	2192
43.62	520	43.62	662	43.62	2050
43.64	503	43.64	567	43.64	1978
43.66	486	43.66	560	43.66	1851
43.68	507	43.68	494	43.68	1719
43.7	487	43.7	473	43.7	1544
43.72	500	43.72	461	43.72	1490
43.74	470	43.74	459	43.74	1384
43.76	447	43.76	424	43.76	1325
43.78	483	43.78	399	43.78	1233
43.8	443	43.8	421	43.8	1074
43.82	447	43.82	434	43.82	1019
43.84	429	43.84	397	43.84	916
43.86	479	43.86	375	43.86	872
43.88	474	43.88	384	43.88	822
43.9	411	43.9	395	43.9	746
43.92	370	43.92	420	43.92	727
43.94	411	43.94	376	43.94	702
43.96	434	43.96	397	43.96	624
43.98	426	43.98	385	43.98	610
44	406	44	389	44	584
44.02	445	44.02	418	44.02	638
44.04	447	44.04	411	44.04	619
44.06	467	44.06	380	44.06	563
44.08	450	44.08	374	44.08	631
44.1	469	44.1	369	44.1	553
44.12	495	44.12	386	44.12	579
44.14	530	44.14	390	44.14	578
44.16	539	44.16	348	44.16	575
44.18	603	44.18	369	44.18	557
44.2	612	44.2	360	44.2	580
44.22	623	44.22	395	44.22	552
44.24	555	44.24	356	44.24	501
44.26	580	44.26	353	44.26	555
44.28	579	44.28	389	44.28	520
44.3	578	44.3	346	44.3	539
44.32	557	44.32	383	44.32	581
44.34	539	44.34	393	44.34	571
44.36	479	44.36	370	44.36	557
44.38	479	44.38	341	44.38	533
44.4	449	44.4	416	44.4	550
44.42	434	44.42	357	44.42	537
44.44	393	44.44	331	44.44	523
44.46	444	44.46	364	44.46	559
44.48	434	44.48	345	44.48	518
44.5	403	44.5	361	44.5	544
44.52	396	44.52	364	44.52	534
44.54	395	44.54	375	44.54	519
44.56	403	44.56	381	44.56	511
44.58	349	44.58	368	44.58	561
44.6	369	44.6	358	44.6	479
44.62	406	44.62	407	44.62	520
44.64	409	44.64	349	44.64	542
44.66	373	44.66	377	44.66	526
44.68	394	44.68	378	44.68	488
44.7	405	44.7	321	44.7	505
44.72	358	44.72	355	44.72	523
44.74	420	44.74	343	44.74	503
44.76	415	44.76	345	44.76	500
44.78	441	44.78	354	44.78	494
44.8	410	44.8	366	44.8	495
44.82	376	44.82	328	44.82	483
44.84	397	44.84	351	44.84	516
44.86	380	44.86	313	44.86	485
44.88	418	44.88	343	44.88	471
44.9	335	44.9	383	44.9	467
44.92	377	44.92	337	44.92	436
44.94	378	44.94	335	44.94	486
44.96	397	44.96	345	44.96	466
44.98	352	44.98	372	44.98	475
45	379	45	339	45	492
45.02	423	45.02	345	45.02	496
45.04	355	45.04	324	45.04	464
45.06	372	45.06	342	45.06	487
45.08	337	45.08	352	45.08	493
45.1	343	45.1	328	45.1	490
45.12	371	45.12	338	45.12	459
45.14	353	45.14	345	45.14	459
45.16	356	45.16	351	45.16	466
45.18	368	45.18	341	45.18	463
45.2	366	45.2	353	45.2	448
45.22	356	45.22	349	45.22	437
45.24	361	45.24	345	45.24	467
45.26	358	45.26	340	45.26	434
45.28	368	45.28	350	45.28	463
45.3	315	45.3	307	45.3	442
45.32	370	45.32	314	45.32	466
45.34	356	45.34	345	45.34	434
45.36	332	45.36	339	45.36	494
45.38	322	45.38	341	45.38	452
45.4	339	45.4	333	45.4	457
45.42	377	45.42	312	45.42	409
45.44	349	45.44	332	45.44	446
45.46	352	45.46	344	45.46	468
45.48	341	45.48	341	45.48	446
45.5	344	45.5	339	45.5	466
45.52	351	45.52	353	45.52	502
45.54	357	45.54	316	45.54	437
45.56	329	45.56	315	45.56	446
45.58	323	45.58	301	45.58	452
45.6	360	45.6	313	45.6	473
45.62	332	45.62	303	45.62	451
45.64	293	45.64	278	45.64	454
45.66	328	45.66	311	45.66	490
45.68	382	45.68	322	45.68	434
45.7	373	45.7	324	45.7	446
45.72	325	45.72	324	45.72	417
45.74	315	45.74	303	45.74	448
45.76	315	45.76	290	45.76	431
45.78	315	45.78	302	45.78	438
45.8	337	45.8	300	45.8	456
45.82	343	45.82	325	45.82	406
45.84	351	45.84	346	45.84	390
45.86	366	45.86	299	45.86	404
45.88	345	45.88	314	45.88	417
45.9	323	45.9	296	45.9	415
45.92	319	45.92	320	45.92	417
45.94	327	45.94	308	45.94	401
45.96	304	45.96	283	45.96	416
45.98	304	45.98	300	45.98	394
46	317	46	294	46	415
46.02	325	46.02	319	46.02	423
46.04	328	46.04	317	46.04	372
46.06	349	46.06	271	46.06	411
46.08	332	46.08	274	46.08	383
46.1	332	46.1	295	46.1	411
46.12	332	46.12	308	46.12	395
46.14	345	46.14	270	46.14	383
46.16	327	46.16	274	46.16	405
46.18	317	46.18	325	46.18	401
46.2	322	46.2	303	46.2	435
46.22	307	46.22	319	46.22	380
46.24	289	46.24	283	46.24	428
46.26	321	46.26	278	46.26	410
46.28	332	46.28	312	46.28	426
46.3	328	46.3	269	46.3	411
46.32	308	46.32	294	46.32	415
46.34	328	46.34	280	46.34	389
46.36	332	46.36	276	46.36	400
46.38	365	46.38	298	46.38	403
46.4	313	46.4	288	46.4	359
46.42	325	46.42	279	46.42	404
46.44	320	46.44	315	46.44	412
46.46	311	46.46	289	46.46	405
46.48	316	46.48	296	46.48	405
46.5	267	46.5	267	46.5	408
46.52	298	46.52	294	46.52	378
46.54	349	46.54	301	46.54	428
46.56	311	46.56	281	46.56	402
46.58	321	46.58	297	46.58	405
46.6	294	46.6	296	46.6	378
46.62	335	46.62	296	46.62	364
46.64	322	46.64	262	46.64	381
46.66	307	46.66	283	46.66	397
46.68	306	46.68	272	46.68	405
46.7	299	46.7	312	46.7	385
46.72	328	46.72	291	46.72	366
46.74	314	46.74	267	46.74	392
46.76	342	46.76	309	46.76	383
46.78	323	46.78	306	46.78	375
46.8	306	46.8	308	46.8	367
46.82	325	46.82	259	46.82	390
46.84	316	46.84	286	46.84	348
46.86	312	46.86	282	46.86	365
46.88	277	46.88	295	46.88	355
46.9	281	46.9	324	46.9	407
46.92	346	46.92	262	46.92	372
46.94	293	46.94	282	46.94	387
46.96	320	46.96	283	46.96	390
46.98	300	46.98	276	46.98	354
47	317	47	271	47	364
47.02	307	47.02	305	47.02	361
47.04	316	47.04	243	47.04	354
47.06	313	47.06	280	47.06	372
47.08	277	47.08	306	47.08	384
47.1	316	47.1	305	47.1	351
47.12	320	47.12	252	47.12	344
47.14	315	47.14	278	47.14	370
47.16	339	47.16	285	47.16	360
47.18	328	47.18	296	47.18	347
47.2	327	47.2	286	47.2	367
47.22	262	47.22	268	47.22	368
47.24	303	47.24	236	47.24	396
47.26	288	47.26	267	47.26	377
47.28	317	47.28	276	47.28	353
47.3	286	47.3	293	47.3	371
47.32	300	47.32	314	47.32	357
47.34	305	47.34	285	47.34	340
47.36	319	47.36	228	47.36	323
47.38	283	47.38	287	47.38	365
47.4	301	47.4	299	47.4	387
47.42	320	47.42	274	47.42	359
47.44	316	47.44	282	47.44	354
47.46	329	47.46	267	47.46	371
47.48	304	47.48	276	47.48	348
47.5	302	47.5	287	47.5	334
47.52	316	47.52	256	47.52	371
47.54	321	47.54	303	47.54	348
47.56	294	47.56	309	47.56	364
47.58	299	47.58	292	47.58	356
47.6	293	47.6	264	47.6	353
47.62	329	47.62	247	47.62	372
47.64	289	47.64	292	47.64	348
47.66	320	47.66	274	47.66	361
47.68	318	47.68	307	47.68	369
47.7	301	47.7	276	47.7	348
47.72	287	47.72	302	47.72	345
47.74	297	47.74	301	47.74	350
47.76	260	47.76	264	47.76	342
47.78	328	47.78	271	47.78	359
47.8	298	47.8	263	47.8	341
47.82	349	47.82	279	47.82	327
47.84	294	47.84	290	47.84	343
47.86	306	47.86	295	47.86	378
47.88	338	47.88	268	47.88	381
47.9	287	47.9	303	47.9	352
47.92	290	47.92	300	47.92	337
47.94	313	47.94	296	47.94	340
47.96	316	47.96	297	47.96	359
47.98	338	47.98	301	47.98	354
48	287	48	273	48	346
48.02	311	48.02	287	48.02	350
48.04	297	48.04	290	48.04	386
48.06	321	48.06	262	48.06	383
48.08	294	48.08	303	48.08	356
48.1	304	48.1	279	48.1	328
48.12	339	48.12	285	48.12	349
48.14	337	48.14	276	48.14	360
48.16	339	48.16	301	48.16	298
48.18	307	48.18	267	48.18	340
48.2	315	48.2	275	48.2	357
48.22	309	48.22	289	48.22	358
48.24	278	48.24	273	48.24	356
48.26	318	48.26	296	48.26	377
48.28	314	48.28	305	48.28	352
48.3	307	48.3	296	48.3	350
48.32	343	48.32	267	48.32	349
48.34	316	48.34	294	48.34	322
48.36	283	48.36	250	48.36	345
48.38	307	48.38	259	48.38	361
48.4	277	48.4	283	48.4	343
48.42	298	48.42	282	48.42	365
48.44	288	48.44	281	48.44	342
48.46	275	48.46	268	48.46	339
48.48	301	48.48	279	48.48	328
48.5	324	48.5	281	48.5	355
48.52	339	48.52	276	48.52	371
48.54	324	48.54	278	48.54	365
48.56	320	48.56	281	48.56	337
48.58	321	48.58	291	48.58	317
48.6	298	48.6	296	48.6	339
48.62	300	48.62	285	48.62	361
48.64	323	48.64	304	48.64	337
48.66	335	48.66	314	48.66	342
48.68	326	48.68	303	48.68	363
48.7	320	48.7	282	48.7	335
48.72	315	48.72	270	48.72	340
48.74	318	48.74	272	48.74	333
48.76	343	48.76	265	48.76	342
48.78	331	48.78	286	48.78	364
48.8	330	48.8	279	48.8	340
48.82	334	48.82	296	48.82	326
48.84	307	48.84	304	48.84	378
48.86	300	48.86	309	48.86	328
48.88	313	48.88	285	48.88	339
48.9	322	48.9	311	48.9	348
48.92	324	48.92	302	48.92	332
48.94	355	48.94	274	48.94	350
48.96	329	48.96	306	48.96	348
48.98	299	48.98	312	48.98	361
49	321	49	316	49	339
49.02	357	49.02	315	49.02	346
49.04	311	49.04	295	49.04	343
49.06	325	49.06	327	49.06	326
49.08	331	49.08	316	49.08	356
49.1	323	49.1	286	49.1	361
49.12	334	49.12	341	49.12	330
49.14	322	49.14	279	49.14	337
49.16	337	49.16	306	49.16	335
49.18	321	49.18	307	49.18	355
49.2	356	49.2	291	49.2	359
49.22	359	49.22	321	49.22	333
49.24	331	49.24	335	49.24	332
49.26	357	49.26	330	49.26	364
49.28	361	49.28	373	49.28	321
49.3	369	49.3	305	49.3	314
49.32	323	49.32	302	49.32	322
49.34	379	49.34	292	49.34	341
49.36	339	49.36	346	49.36	341
49.38	376	49.38	298	49.38	352
49.4	337	49.4	304	49.4	367
49.42	347	49.42	306	49.42	330
49.44	353	49.44	322	49.44	347
49.46	385	49.46	285	49.46	328
49.48	361	49.48	297	49.48	349
49.5	374	49.5	305	49.5	337
49.52	358	49.52	325	49.52	361
49.54	368	49.54	353	49.54	300
49.56	372	49.56	323	49.56	370
49.58	386	49.58	320	49.58	349
49.6	386	49.6	303	49.6	372
49.62	354	49.62	298	49.62	342
49.64	368	49.64	319	49.64	333
49.66	359	49.66	324	49.66	345
49.68	385	49.68	324	49.68	350
49.7	368	49.7	320	49.7	359
49.72	386	49.72	326	49.72	367
49.74	403	49.74	340	49.74	364
49.76	402	49.76	298	49.76	356
49.78	434	49.78	285	49.78	372
49.8	376	49.8	296	49.8	347
49.82	383	49.82	293	49.82	334
49.84	416	49.84	343	49.84	344
49.86	427	49.86	358	49.86	381
49.88	413	49.88	352	49.88	371
49.9	444	49.9	314	49.9	373
49.92	494	49.92	340	49.92	369
49.94	489	49.94	324	49.94	382
[truncated: 1,503 more rows]

## Sheet: S12
S12a					S12b					S12c
800℃-3 h		800℃			900℃-3 h		900℃			1000℃-3 h		1000℃
2 Theta	Intensity	2 Theta	Intensity		2 Theta	Intensity	2 Theta	Intensity		2 Theta	Intensity	2 Theta	Intensity
5	333	10	85		5	325	10	70.8333		10	437	10	17
5.02	378	10.02	85		5.02	329	10.02	70.8333		10.02	333	10.02	17
5.04	346	10.04	85		5.04	312	10.04	70.8333		10.04	344	10.04	17
5.06	351	10.06	99.1667		5.06	311	10.06	85		10.06	385	10.06	34
5.08	347	10.08	85		5.08	332	10.08	70.8333		10.08	343	10.08	17
5.1	373	10.1	99.1667		5.1	325	10.1	70.8333		10.1	395	10.1	34
5.12	379	10.12	85		5.12	345	10.12	70.8333		10.12	383	10.12	34
5.14	398	10.14	99.1667		5.14	313	10.14	42.5		10.14	377	10.14	51
5.16	380	10.16	113.333		5.16	337	10.16	42.5		10.16	375	10.16	51
5.18	385	10.18	113.333		5.18	319	10.18	42.5		10.18	354	10.18	51
5.2	354	10.2	113.333		5.2	325	10.2	56.6667		10.2	334	10.2	51
5.22	370	10.22	113.333		5.22	330	10.22	70.8333		10.22	337	10.22	51
5.24	380	10.24	127.5		5.24	352	10.24	70.8333		10.24	348	10.24	34
5.26	392	10.26	127.5		5.26	346	10.26	70.8333		10.26	350	10.26	34
5.28	416	10.28	99.1667		5.28	351	10.28	70.8333		10.28	374	10.28	34
5.3	408	10.3	99.1667		5.3	329	10.3	56.6667		10.3	343	10.3	34
5.32	396	10.32	85		5.32	322	10.32	56.6667		10.32	348	10.32	34
5.34	406	10.34	85		5.34	372	10.34	42.5		10.34	379	10.34	34
5.36	421	10.36	85		5.36	351	10.36	56.6667		10.36	391	10.36	34
5.38	411	10.38	85		5.38	317	10.38	56.6667		10.38	350	10.38	34
5.4	373	10.4	85		5.4	356	10.4	56.6667		10.4	359	10.4	34
5.42	377	10.42	99.1667		5.42	374	10.42	56.6667		10.42	358	10.42	34
5.44	377	10.44	99.1667		5.44	347	10.44	56.6667		10.44	385	10.44	34
5.46	387	10.46	99.1667		5.46	379	10.46	70.8333		10.46	356	10.46	34
5.48	412	10.48	70.8333		5.48	399	10.48	70.8333		10.48	345	10.48	34
5.5	386	10.5	70.8333		5.5	370	10.5	56.6667		10.5	338	10.5	51
5.52	402	10.52	56.6667		5.52	368	10.52	56.6667		10.52	360	10.52	68
5.54	435	10.54	56.6667		5.54	344	10.54	56.6667		10.54	340	10.54	68
5.56	393	10.56	70.8333		5.56	376	10.56	56.6667		10.56	348	10.56	68
5.58	462	10.58	85		5.58	382	10.58	56.6667		10.58	365	10.58	68
5.6	404	10.6	85		5.6	375	10.6	70.8333		10.6	348	10.6	68
5.62	365	10.62	99.1667		5.62	374	10.62	70.8333		10.62	361	10.62	51
5.64	423	10.64	99.1667		5.64	357	10.64	85		10.64	375	10.64	34
5.66	398	10.66	113.333		5.66	360	10.66	70.8333		10.66	350	10.66	17
5.68	379	10.68	99.1667		5.68	360	10.68	70.8333		10.68	369	10.68	17
5.7	392	10.7	99.1667		5.7	375	10.7	56.6667		10.7	387	10.7	17
5.72	418	10.72	85		5.72	378	10.72	56.6667		10.72	339	10.72	17
5.74	398	10.74	85		5.74	345	10.74	56.6667		10.74	349	10.74	17
5.76	403	10.76	99.1667		5.76	383	10.76	42.5		10.76	345	10.76	34
5.78	427	10.78	85		5.78	378	10.78	42.5		10.78	364	10.78	34
5.8	393	10.8	70.8333		5.8	383	10.8	56.6667		10.8	358	10.8	51
5.82	416	10.82	70.8333		5.82	371	10.82	56.6667		10.82	358	10.82	51
5.84	441	10.84	70.8333		5.84	374	10.84	70.8333		10.84	346	10.84	51
5.86	411	10.86	56.6667		5.86	377	10.86	56.6667		10.86	368	10.86	51
5.88	422	10.88	70.8333		5.88	376	10.88	56.6667		10.88	357	10.88	34
5.9	411	10.9	70.8333		5.9	343	10.9	70.8333		10.9	326	10.9	34
5.92	452	10.92	70.8333		5.92	386	10.92	56.6667		10.92	384	10.92	34
5.94	407	10.94	70.8333		5.94	366	10.94	56.6667		10.94	350	10.94	34
5.96	424	10.96	70.8333		5.96	402	10.96	56.6667		10.96	342	10.96	34
5.98	400	10.98	85		5.98	367	10.98	56.6667		10.98	344	10.98	51
6	386	11	70.8333		6	382	11	56.6667		11	350	11	51
6.02	411	11.02	85		6.02	425	11.02	56.6667		11.02	316	11.02	51
6.04	433	11.04	85		6.04	428	11.04	56.6667		11.04	351	11.04	51
6.06	426	11.06	85		6.06	397	11.06	56.6667		11.06	299	11.06	51
6.08	431	11.08	85		6.08	400	11.08	56.6667		11.08	355	11.08	51
6.1	418	11.1	85		6.1	400	11.1	56.6667		11.1	381	11.1	51
6.12	405	11.12	85		6.12	395	11.12	42.5		11.12	330	11.12	68
6.14	435	11.14	85		6.14	399	11.14	42.5		11.14	341	11.14	68
6.16	384	11.16	85		6.16	417	11.16	28.3333		11.16	352	11.16	68
6.18	435	11.18	85		6.18	423	11.18	28.3333		11.18	354	11.18	68
6.2	419	11.2	85		6.2	406	11.2	28.3333		11.2	341	11.2	68
6.22	432	11.22	85		6.22	446	11.22	28.3333		11.22	345	11.22	68
6.24	444	11.24	85		6.24	426	11.24	28.3333		11.24	367	11.24	68
6.26	429	11.26	85		6.26	435	11.26	56.6667		11.26	327	11.26	68
6.28	422	11.28	85		6.28	406	11.28	56.6667		11.28	386	11.28	51
6.3	407	11.3	85		6.3	419	11.3	56.6667		11.3	353	11.3	51
6.32	443	11.32	85		6.32	433	11.32	56.6667		11.32	321	11.32	68
6.34	437	11.34	85		6.34	398	11.34	56.6667		11.34	333	11.34	68
6.36	454	11.36	85		6.36	401	11.36	56.6667		11.36	352	11.36	51
6.38	458	11.38	85		6.38	417	11.38	42.5		11.38	353	11.38	51
6.4	470	11.4	70.8333		6.4	435	11.4	42.5		11.4	316	11.4	34
6.42	482	11.42	70.8333		6.42	385	11.42	42.5		11.42	338	11.42	34
6.44	425	11.44	56.6667		6.44	423	11.44	56.6667		11.44	334	11.44	34
6.46	464	11.46	85		6.46	413	11.46	56.6667		11.46	371	11.46	34
6.48	462	11.48	85		6.48	397	11.48	70.8333		11.48	344	11.48	34
6.5	450	11.5	99.1667		6.5	419	11.5	56.6667		11.5	331	11.5	34
6.52	490	11.52	99.1667		6.52	434	11.52	56.6667		11.52	358	11.52	51
6.54	446	11.54	99.1667		6.54	411	11.54	56.6667		11.54	330	11.54	51
6.56	471	11.56	85		6.56	445	11.56	56.6667		11.56	372	11.56	68
6.58	443	11.58	99.1667		6.58	412	11.58	56.6667		11.58	345	11.58	68
6.6	421	11.6	99.1667		6.6	419	11.6	56.6667		11.6	330	11.6	68
6.62	435	11.62	85		6.62	450	11.62	42.5		11.62	356	11.62	51
6.64	471	11.64	85		6.64	430	11.64	42.5		11.64	334	11.64	68
6.66	415	11.66	85		6.66	425	11.66	42.5		11.66	347	11.66	51
6.68	419	11.68	85		6.68	399	11.68	42.5		11.68	347	11.68	51
6.7	487	11.7	70.8333		6.7	409	11.7	42.5		11.7	322	11.7	51
6.72	458	11.72	70.8333		6.72	470	11.72	42.5		11.72	340	11.72	34
6.74	456	11.74	56.6667		6.74	443	11.74	42.5		11.74	349	11.74	51
6.76	428	11.76	70.8333		6.76	447	11.76	42.5		11.76	366	11.76	51
6.78	457	11.78	70.8333		6.78	457	11.78	42.5		11.78	338	11.78	51
6.8	443	11.8	85		6.8	431	11.8	42.5		11.8	355	11.8	51
6.82	429	11.82	85		6.82	470	11.82	42.5		11.82	328	11.82	51
6.84	497	11.84	85		6.84	417	11.84	56.6667		11.84	313	11.84	51
6.86	482	11.86	85		6.86	441	11.86	56.6667		11.86	373	11.86	51
6.88	472	11.88	70.8333		6.88	402	11.88	42.5		11.88	321	11.88	51
6.9	488	11.9	70.8333		6.9	446	11.9	42.5		11.9	335	11.9	34
6.92	460	11.92	56.6667		6.92	443	11.92	42.5		11.92	346	11.92	34
6.94	444	11.94	56.6667		6.94	476	11.94	56.6667		11.94	308	11.94	51
6.96	452	11.96	70.8333		6.96	409	11.96	42.5		11.96	347	11.96	51
6.98	427	11.98	85		6.98	427	11.98	42.5		11.98	322	11.98	51
7	437	12	85		7	429	12	42.5		12	325	12	51
7.02	498	12.02	99.1667		7.02	417	12.02	42.5		12.02	332	12.02	51
7.04	467	12.04	99.1667		7.04	423	12.04	28.3333		12.04	343	12.04	51
7.06	511	12.06	99.1667		7.06	422	12.06	28.3333		12.06	351	12.06	68
7.08	434	12.08	85		7.08	423	12.08	28.3333		12.08	355	12.08	68
7.1	444	12.1	70.8333		7.1	409	12.1	42.5		12.1	349	12.1	68
7.12	462	12.12	70.8333		7.12	456	12.12	42.5		12.12	306	12.12	68
7.14	462	12.14	85		7.14	436	12.14	56.6667		12.14	355	12.14	68
7.16	467	12.16	99.1667		7.16	435	12.16	70.8333		12.16	312	12.16	68
7.18	420	12.18	99.1667		7.18	438	12.18	70.8333		12.18	340	12.18	68
7.2	434	12.2	99.1667		7.2	449	12.2	70.8333		12.2	332	12.2	51
7.22	445	12.22	99.1667		7.22	426	12.22	56.6667		12.22	363	12.22	51
7.24	454	12.24	99.1667		7.24	439	12.24	42.5		12.24	338	12.24	51
7.26	469	12.26	99.1667		7.26	439	12.26	28.3333		12.26	321	12.26	51
7.28	426	12.28	99.1667		7.28	446	12.28	28.3333		12.28	313	12.28	51
7.3	464	12.3	85		7.3	410	12.3	28.3333		12.3	334	12.3	68
7.32	460	12.32	85		7.32	429	12.32	28.3333		12.32	340	12.32	68
7.34	415	12.34	85		7.34	427	12.34	42.5		12.34	339	12.34	68
7.36	453	12.36	85		7.36	442	12.36	56.6667		12.36	352	12.36	68
7.38	450	12.38	70.8333		7.38	445	12.38	70.8333		12.38	347	12.38	51
7.4	454	12.4	56.6667		7.4	433	12.4	70.8333		12.4	334	12.4	51
7.42	487	12.42	56.6667		7.42	480	12.42	70.8333		12.42	347	12.42	51
7.44	480	12.44	70.8333		7.44	433	12.44	56.6667		12.44	316	12.44	51
7.46	443	12.46	70.8333		7.46	436	12.46	42.5		12.46	344	12.46	51
7.48	454	12.48	85		7.48	441	12.48	42.5		12.48	374	12.48	51
7.5	467	12.5	99.1667		7.5	421	12.5	42.5		12.5	331	12.5	34
7.52	462	12.52	85		7.52	432	12.52	42.5		12.52	321	12.52	34
7.54	463	12.54	85		7.54	437	12.54	42.5		12.54	323	12.54	51
7.56	470	12.56	85		7.56	461	12.56	42.5		12.56	318	12.56	34
7.58	451	12.58	70.8333		7.58	454	12.58	42.5		12.58	363	12.58	34
7.6	459	12.6	56.6667		7.6	442	12.6	42.5		12.6	332	12.6	34
7.62	446	12.62	42.5		7.62	460	12.62	56.6667		12.62	323	12.62	34
7.64	432	12.64	42.5		7.64	451	12.64	42.5		12.64	326	12.64	34
7.66	452	12.66	42.5		7.66	445	12.66	42.5		12.66	346	12.66	34
7.68	451	12.68	56.6667		7.68	415	12.68	56.6667		12.68	302	12.68	34
7.7	426	12.7	56.6667		7.7	389	12.7	56.6667		12.7	329	12.7	34
7.72	472	12.72	70.8333		7.72	436	12.72	42.5		12.72	332	12.72	34
7.74	455	12.74	70.8333		7.74	413	12.74	42.5		12.74	353	12.74	17
7.76	471	12.76	70.8333		7.76	431	12.76	42.5		12.76	321	12.76	34
7.78	447	12.78	70.8333		7.78	430	12.78	28.3333		12.78	352	12.78	34
7.8	462	12.8	70.8333		7.8	421	12.8	42.5		12.8	327	12.8	34
7.82	485	12.82	56.6667		7.82	417	12.82	56.6667		12.82	342	12.82	34
7.84	462	12.84	70.8333		7.84	463	12.84	70.8333		12.84	355	12.84	34
7.86	472	12.86	70.8333		7.86	431	12.86	70.8333		12.86	391	12.86	34
7.88	455	12.88	85		7.88	429	12.88	70.8333		12.88	324	12.88	34
7.9	441	12.9	85		7.9	430	12.9	70.8333		12.9	323	12.9	34
7.92	437	12.92	70.8333		7.92	441	12.92	70.8333		12.92	340	12.92	34
7.94	432	12.94	70.8333		7.94	422	12.94	56.6667		12.94	334	12.94	34
7.96	471	12.96	70.8333		7.96	392	12.96	56.6667		12.96	291	12.96	51
7.98	474	12.98	85		7.98	405	12.98	56.6667		12.98	324	12.98	51
8	428	13	85		8	445	13	56.6667		13	302	13	34
8.02	435	13.02	85		8.02	453	13.02	56.6667		13.02	342	13.02	34
8.04	483	13.04	99.1667		8.04	433	13.04	70.8333		13.04	350	13.04	34
8.06	435	13.06	99.1667		8.06	447	13.06	56.6667		13.06	330	13.06	34
8.08	417	13.08	85		8.08	431	13.08	56.6667		13.08	322	13.08	34
8.1	455	13.1	85		8.1	420	13.1	70.8333		13.1	330	13.1	34
8.12	443	13.12	85		8.12	462	13.12	85		13.12	316	13.12	34
8.14	420	13.14	85		8.14	446	13.14	85		13.14	329	13.14	51
8.16	410	13.16	70.8333		8.16	412	13.16	99.1667		13.16	346	13.16	34
8.18	455	13.18	70.8333		8.18	478	13.18	99.1667		13.18	326	13.18	34
8.2	435	13.2	56.6667		8.2	438	13.2	70.8333		13.2	332	13.2	51
8.22	455	13.22	70.8333		8.22	457	13.22	70.8333		13.22	352	13.22	51
8.24	405	13.24	70.8333		8.24	435	13.24	56.6667		13.24	342	13.24	68
8.26	430	13.26	70.8333		8.26	435	13.26	42.5		13.26	315	13.26	51
8.28	456	13.28	70.8333		8.28	413	13.28	42.5		13.28	340	13.28	51
8.3	456	13.3	85		8.3	438	13.3	42.5		13.3	339	13.3	51
8.32	451	13.32	85		8.32	449	13.32	56.6667		13.32	304	13.32	34
8.34	423	13.34	85		8.34	409	13.34	56.6667		13.34	298	13.34	34
8.36	436	13.36	70.8333		8.36	417	13.36	70.8333		13.36	321	13.36	34
8.38	445	13.38	85		8.38	427	13.38	70.8333		13.38	306	13.38	34
8.4	402	13.4	70.8333		8.4	412	13.4	70.8333		13.4	328	13.4	51
8.42	442	13.42	70.8333		8.42	442	13.42	70.8333		13.42	325	13.42	51
8.44	430	13.44	70.8333		8.44	448	13.44	70.8333		13.44	329	13.44	51
8.46	423	13.46	85		8.46	444	13.46	70.8333		13.46	341	13.46	51
8.48	431	13.48	70.8333		8.48	418	13.48	70.8333		13.48	323	13.48	51
8.5	436	13.5	70.8333		8.5	451	13.5	70.8333		13.5	290	13.5	51
8.52	430	13.52	70.8333		8.52	460	13.52	70.8333		13.52	308	13.52	34
8.54	420	13.54	70.8333		8.54	437	13.54	56.6667		13.54	341	13.54	34
8.56	448	13.56	70.8333		8.56	447	13.56	56.6667		13.56	333	13.56	51
8.58	442	13.58	85		8.58	432	13.58	56.6667		13.58	335	13.58	51
8.6	431	13.6	85		8.6	446	13.6	56.6667		13.6	325	13.6	34
8.62	469	13.62	85		8.62	411	13.62	56.6667		13.62	317	13.62	34
8.64	434	13.64	85		8.64	402	13.64	56.6667		13.64	325	13.64	34
8.66	458	13.66	99.1667		8.66	446	13.66	42.5		13.66	298	13.66	17
8.68	424	13.68	85		8.68	428	13.68	56.6667		13.68	316	13.68	17
8.7	423	13.7	85		8.7	421	13.7	56.6667		13.7	326	13.7	17
8.72	437	13.72	85		8.72	418	13.72	56.6667		13.72	330	13.72	17
8.74	441	13.74	85		8.74	393	13.74	56.6667		13.74	343	13.74	17
8.76	473	13.76	70.8333		8.76	430	13.76	56.6667		13.76	327	13.76	17
8.78	444	13.78	70.8333		8.78	429	13.78	56.6667		13.78	295	13.78	34
8.8	433	13.8	70.8333		8.8	433	13.8	42.5		13.8	291	13.8	34
8.82	435	13.82	56.6667		8.82	411	13.82	42.5		13.82	307	13.82	34
8.84	427	13.84	56.6667		8.84	437	13.84	42.5		13.84	331	13.84	34
8.86	434	13.86	42.5		8.86	394	13.86	42.5		13.86	333	13.86	34
8.88	478	13.88	56.6667		8.88	448	13.88	42.5		13.88	314	13.88	34
8.9	446	13.9	56.6667		8.9	432	13.9	42.5		13.9	339	13.9	34
8.92	452	13.92	56.6667		8.92	427	13.92	42.5		13.92	334	13.92	34
8.94	430	13.94	70.8333		8.94	394	13.94	56.6667		13.94	340	13.94	34
8.96	446	13.96	85		8.96	424	13.96	56.6667		13.96	302	13.96	34
8.98	404	13.98	85		8.98	437	13.98	56.6667		13.98	331	13.98	51
9	426	14	85		9	422	14	56.6667		14	311	14	51
9.02	391	14.02	70.8333		9.02	455	14.02	56.6667		14.02	293	14.02	51
9.04	448	14.04	70.8333		9.04	415	14.04	56.6667		14.04	301	14.04	34
9.06	444	14.06	56.6667		9.06	433	14.06	42.5		14.06	325	14.06	51
9.08	458	14.08	56.6667		9.08	401	14.08	42.5		14.08	355	14.08	51
9.1	438	14.1	70.8333		9.1	424	14.1	42.5		14.1	309	14.1	51
9.12	446	14.12	56.6667		9.12	415	14.12	28.3333		14.12	290	14.12	51
9.14	413	14.14	56.6667		9.14	400	14.14	42.5		14.14	317	14.14	51
9.16	409	14.16	70.8333		9.16	427	14.16	42.5		14.16	335	14.16	51
9.18	463	14.18	70.8333		9.18	405	14.18	42.5		14.18	371	14.18	51
9.2	408	14.2	70.8333		9.2	436	14.2	42.5		14.2	313	14.2	51
9.22	398	14.22	70.8333		9.22	422	14.22	42.5		14.22	307	14.22	51
9.24	427	14.24	85		9.24	423	14.24	42.5		14.24	316	14.24	51
9.26	456	14.26	85		9.26	428	14.26	56.6667		14.26	323	14.26	34
9.28	438	14.28	99.1667		9.28	385	14.28	56.6667		14.28	327	14.28	34
9.3	396	14.3	99.1667		9.3	448	14.3	56.6667		14.3	315	14.3	51
9.32	449	14.32	85		9.32	428	14.32	42.5		14.32	342	14.32	34
9.34	427	14.34	85		9.34	404	14.34	42.5		14.34	342	14.34	34
9.36	436	14.36	70.8333		9.36	384	14.36	42.5		14.36	331	14.36	34
9.38	409	14.38	70.8333		9.38	427	14.38	42.5		14.38	311	14.38	51
9.4	447	14.4	56.6667		9.4	462	14.4	42.5		14.4	319	14.4	34
9.42	409	14.42	70.8333		9.42	439	14.42	56.6667		14.42	307	14.42	34
9.44	412	14.44	70.8333		9.44	401	14.44	56.6667		14.44	318	14.44	51
9.46	436	14.46	85		9.46	369	14.46	56.6667		14.46	344	14.46	51
9.48	431	14.48	99.1667		9.48	434	14.48	56.6667		14.48	334	14.48	51
9.5	447	14.5	99.1667		9.5	407	14.5	56.6667		14.5	315	14.5	51
9.52	422	14.52	85		9.52	402	14.52	56.6667		14.52	351	14.52	51
9.54	444	14.54	85		9.54	398	14.54	42.5		14.54	289	14.54	51
9.56	451	14.56	85		9.56	402	14.56	42.5		14.56	314	14.56	51
9.58	419	14.58	70.8333		9.58	407	14.58	42.5		14.58	347	14.58	68
9.6	401	14.6	56.6667		9.6	424	14.6	42.5		14.6	349	14.6	51
9.62	406	14.62	70.8333		9.62	421	14.62	42.5		14.62	337	14.62	68
9.64	396	14.64	70.8333		9.64	415	14.64	42.5		14.64	331	14.64	68
9.66	402	14.66	70.8333		9.66	430	14.66	42.5		14.66	339	14.66	68
9.68	432	14.68	70.8333		9.68	381	14.68	42.5		14.68	318	14.68	68
9.7	425	14.7	85		9.7	412	14.7	42.5		14.7	350	14.7	51
9.72	474	14.72	85		9.72	406	14.72	56.6667		14.72	301	14.72	51
9.74	455	14.74	85		9.74	389	14.74	56.6667		14.74	314	14.74	34
9.76	433	14.76	99.1667		9.76	415	14.76	70.8333		14.76	334	14.76	34
9.78	441	14.78	85		9.78	395	14.78	56.6667		14.78	352	14.78	34
9.8	437	14.8	85		9.8	437	14.8	70.8333		14.8	316	14.8	34
9.82	395	14.82	99.1667		9.82	421	14.82	70.8333		14.82	311	14.82	51
9.84	418	14.84	99.1667		9.84	404	14.84	70.8333		14.84	308	14.84	51
9.86	413	14.86	85		9.86	389	14.86	70.8333		14.86	309	14.86	51
9.88	416	14.88	85		9.88	382	14.88	70.8333		14.88	292	14.88	68
9.9	457	14.9	85		9.9	445	14.9	56.6667		14.9	317	14.9	68
9.92	449	14.92	85		9.92	409	14.92	56.6667		14.92	322	14.92	68
9.94	441	14.94	70.8333		9.94	422	14.94	70.8333		14.94	342	14.94	51
9.96	427	14.96	85		9.96	372	14.96	70.8333		14.96	316	14.96	51
9.98	410	14.98	70.8333		9.98	392	14.98	56.6667		14.98	332	14.98	51
10	369	15	70.8333		10	410	15	70.8333		15	331	15	51
10.02	427	15.02	70.8333		10.02	382	15.02	56.6667		15.02	338	15.02	51
10.04	426	15.04	70.8333		10.04	402	15.04	56.6667		15.04	326	15.04	51
10.06	435	15.06	70.8333		10.06	390	15.06	42.5		15.06	301	15.06	51
10.08	406	15.08	85		10.08	408	15.08	42.5		15.08	323	15.08	51
10.1	394	15.1	99.1667		10.1	393	15.1	42.5		15.1	323	15.1	51
10.12	404	15.12	99.1667		10.12	392	15.12	42.5		15.12	315	15.12	51
10.14	376	15.14	113.333		10.14	404	15.14	42.5		15.14	317	15.14	34
10.16	417	15.16	113.333		10.16	371	15.16	56.6667		15.16	316	15.16	17
10.18	364	15.18	113.333		10.18	374	15.18	56.6667		15.18	328	15.18	17
10.2	430	15.2	99.1667		10.2	372	15.2	70.8333		15.2	338	15.2	17
10.22	399	15.22	85		10.22	412	15.22	56.6667		15.22	346	15.22	34
10.24	397	15.24	85		10.24	384	15.24	56.6667		15.24	350	15.24	34
10.26	415	15.26	70.8333		10.26	418	15.26	56.6667		15.26	331	15.26	51
10.28	424	15.28	85		10.28	403	15.28	42.5		15.28	308	15.28	51
10.3	412	15.3	85		10.3	395	15.3	42.5		15.3	349	15.3	68
10.32	376	15.32	85		10.32	374	15.32	56.6667		15.32	320	15.32	68
10.34	384	15.34	99.1667		10.34	401	15.34	42.5		15.34	333	15.34	51
10.36	403	15.36	99.1667		10.36	406	15.36	42.5		15.36	332	15.36	51
10.38	408	15.38	85		10.38	343	15.38	42.5		15.38	311	15.38	51
10.4	430	15.4	99.1667		10.4	423	15.4	42.5		15.4	337	15.4	51
10.42	442	15.42	85		10.42	399	15.42	56.6667		15.42	325	15.42	68
10.44	413	15.44	85		10.44	391	15.44	42.5		15.44	297	15.44	68
10.46	426	15.46	70.8333		10.46	371	15.46	42.5		15.46	349	15.46	68
10.48	411	15.48	70.8333		10.48	373	15.48	42.5		15.48	315	15.48	68
10.5	394	15.5	85		10.5	422	15.5	56.6667		15.5	302	15.5	68
10.52	434	15.52	99.1667		10.52	400	15.52	70.8333		15.52	306	15.52	51
10.54	425	15.54	85		10.54	387	15.54	56.6667		15.54	287	15.54	51
10.56	411	15.56	85		10.56	374	15.56	56.6667		15.56	303	15.56	51
10.58	406	15.58	85		10.58	379	15.58	42.5		15.58	322	15.58	68
10.6	394	15.6	85		10.6	400	15.6	42.5		15.6	319	15.6	68
10.62	372	15.62	70.8333		10.62	358	15.62	56.6667		15.62	366	15.62	68
10.64	379	15.64	56.6667		10.64	402	15.64	56.6667		15.64	342	15.64	85
10.66	359	15.66	42.5		10.66	393	15.66	56.6667		15.66	302	15.66	85
10.68	409	15.68	42.5		10.68	391	15.68	56.6667		15.68	317	15.68	68
10.7	411	15.7	56.6667		10.7	395	15.7	70.8333		15.7	342	15.7	68
10.72	380	15.72	56.6667		10.72	379	15.72	70.8333		15.72	327	15.72	68
10.74	417	15.74	42.5		10.74	394	15.74	70.8333		15.74	325	15.74	68
10.76	379	15.76	56.6667		10.76	378	15.76	56.6667		15.76	312	15.76	68
10.78	384	15.78	56.6667		10.78	394	15.78	56.6667		15.78	316	15.78	68
10.8	387	15.8	70.8333		10.8	395	15.8	56.6667		15.8	289	15.8	68
10.82	403	15.82	70.8333		10.82	397	15.82	70.8333		15.82	332	15.82	68
10.84	405	15.84	70.8333		10.84	365	15.84	70.8333		15.84	292	15.84	68
10.86	376	15.86	70.8333		10.86	383	15.86	56.6667		15.86	339	15.86	51
10.88	410	15.88	70.8333		10.88	415	15.88	56.6667		15.88	330	15.88	51
10.9	428	15.9	85		10.9	380	15.9	56.6667		15.9	334	15.9	51
10.92	345	15.92	85		10.92	352	15.92	56.6667		15.92	298	15.92	68
10.94	416	15.94	70.8333		10.94	432	15.94	56.6667		15.94	329	15.94	68
10.96	410	15.96	85		10.96	385	15.96	42.5		15.96	325	15.96	85
10.98	402	15.98	85		10.98	374	15.98	56.6667		15.98	332	15.98	85
11	363	16	85		11	381	16	56.6667		16	304	16	68
11.02	350	16.02	85		11.02	398	16.02	56.6667		16.02	300	16.02	51
11.04	426	16.04	85		11.04	363	16.04	56.6667		16.04	346	16.04	51
11.06	376	16.06	85		11.06	360	16.06	42.5		16.06	331	16.06	51
11.08	392	16.08	85		11.08	387	16.08	42.5		16.08	339	16.08	34
11.1	365	16.1	70.8333		11.1	366	16.1	42.5		16.1	358	16.1	34
11.12	397	16.12	70.8333		11.12	372	16.12	28.3333		16.12	321	16.12	51
11.14	373	16.14	70.8333		11.14	350	16.14	42.5		16.14	343	16.14	51
11.16	368	16.16	56.6667		11.16	371	16.16	28.3333		16.16	330	16.16	51
11.18	400	16.18	70.8333		11.18	370	16.18	42.5		16.18	317	16.18	51
11.2	404	16.2	70.8333		11.2	413	16.2	42.5		16.2	350	16.2	51
11.22	368	16.22	85		11.22	372	16.22	42.5		16.22	335	16.22	34
11.24	365	16.24	85		11.24	377	16.24	42.5		16.24	334	16.24	34
11.26	365	16.26	99.1667		11.26	390	16.26	42.5		16.26	314	16.26	34
11.28	384	16.28	99.1667		11.28	392	16.28	56.6667		16.28	325	16.28	34
11.3	404	16.3	99.1667		11.3	364	16.3	56.6667		16.3	365	16.3	51
11.32	400	16.32	99.1667		11.32	394	16.32	56.6667		16.32	338	16.32	51
11.34	372	16.34	85		11.34	352	16.34	56.6667		16.34	353	16.34	34
11.36	373	16.36	56.6667		11.36	403	16.36	56.6667		16.36	323	16.36	34
11.38	382	16.38	70.8333		11.38	384	16.38	56.6667		16.38	322	16.38	34
11.4	407	16.4	70.8333		11.4	374	16.4	42.5		16.4	332	16.4	34
11.42	372	16.42	70.8333		11.42	349	16.42	56.6667		16.42	375	16.42	51
11.44	350	16.44	56.6667		11.44	384	16.44	56.6667		16.44	352	16.44	51
11.46	345	16.46	70.8333		11.46	361	16.46	70.8333		16.46	319	16.46	51
11.48	360	16.48	85		11.48	385	16.48	70.8333		16.48	337	16.48	68
11.5	368	16.5	99.1667		11.5	350	16.5	70.8333		16.5	298	16.5	68
11.52	373	16.52	113.333		11.52	397	16.52	70.8333		16.52	323	16.52	68
11.54	361	16.54	113.333		11.54	365	16.54	70.8333		16.54	329	16.54	68
11.56	385	16.56	113.333		11.56	374	16.56	70.8333		16.56	339	16.56	51
11.58	351	16.58	113.333		11.58	339	16.58	70.8333		16.58	329	16.58	51
11.6	406	16.6	113.333		11.6	356	16.6	56.6667		16.6	321	16.6	51
11.62	397	16.62	85		11.62	363	16.62	56.6667		16.62	330	16.62	34
11.64	361	16.64	85		11.64	368	16.64	70.8333		16.64	323	16.64	51
11.66	353	16.66	70.8333		11.66	409	16.66	70.8333		16.66	321	16.66	51
11.68	383	16.68	70.8333		11.68	380	16.68	85		16.68	344	16.68	51
11.7	371	16.7	70.8333		11.7	374	16.7	85		16.7	331	16.7	51
11.72	344	16.72	70.8333		11.72	378	16.72	85		16.72	318	16.72	68
11.74	376	16.74	70.8333		11.74	386	16.74	85		16.74	334	16.74	51
11.76	378	16.76	70.8333		11.76	379	16.76	85		16.76	349	16.76	51
11.78	386	16.78	70.8333		11.78	371	16.78	70.8333		16.78	331	16.78	51
11.8	390	16.8	70.8333		11.8	338	16.8	56.6667		16.8	316	16.8	51
11.82	375	16.82	70.8333		11.82	382	16.82	56.6667		16.82	311	16.82	51
11.84	378	16.84	70.8333		11.84	355	16.84	56.6667		16.84	314	16.84	51
11.86	350	16.86	70.8333		11.86	352	16.86	42.5		16.86	340	16.86	51
11.88	391	16.88	70.8333		11.88	345	16.88	42.5		16.88	315	16.88	51
11.9	383	16.9	70.8333		11.9	343	16.9	42.5		16.9	311	16.9	51
11.92	378	16.92	70.8333		11.92	391	16.92	56.6667		16.92	304	16.92	51
11.94	339	16.94	70.8333		11.94	353	16.94	56.6667		16.94	302	16.94	51
11.96	378	16.96	70.8333		11.96	338	16.96	42.5		16.96	339	16.96	51
11.98	368	16.98	85		11.98	346	16.98	42.5		16.98	356	16.98	51
12	358	17	99.1667		12	391	17	56.6667		17	309	17	51
12.02	357	17.02	85		12.02	359	17.02	56.6667		17.02	295	17.02	51
12.04	318	17.04	99.1667		12.04	383	17.04	56.6667		17.04	321	17.04	51
12.06	326	17.06	99.1667		12.06	335	17.06	42.5		17.06	305	17.06	51
12.08	355	17.08	85		12.08	375	17.08	70.8333		17.08	333	17.08	51
12.1	351	17.1	85		12.1	351	17.1	70.8333		17.1	326	17.1	51
12.12	397	17.12	85		12.12	332	17.12	85		17.12	364	17.12	51
12.14	386	17.14	70.8333		12.14	343	17.14	70.8333		17.14	334	17.14	51
12.16	347	17.16	56.6667		12.16	380	17.16	70.8333		17.16	339	17.16	68
12.18	353	17.18	56.6667		12.18	344	17.18	70.8333		17.18	344	17.18	51
12.2	351	17.2	56.6667		12.2	367	17.2	85		17.2	311	17.2	51
12.22	356	17.22	56.6667		12.22	358	17.22	70.8333		17.22	323	17.22	51
12.24	386	17.24	70.8333		12.24	355	17.24	56.6667		17.24	327	17.24	34
12.26	395	17.26	70.8333		12.26	334	17.26	56.6667		17.26	308	17.26	34
12.28	378	17.28	85		12.28	373	17.28	70.8333		17.28	331	17.28	34
12.3	355	17.3	99.1667		12.3	366	17.3	70.8333		17.3	342	17.3	34
12.32	351	17.32	99.1667		12.32	376	17.32	56.6667		17.32	373	17.32	51
12.34	364	17.34	113.333		12.34	397	17.34	42.5		17.34	340	17.34	51
12.36	360	17.36	113.333		12.36	393	17.36	56.6667		17.36	333	17.36	51
12.38	342	17.38	127.5		12.38	345	17.38	42.5		17.38	339	17.38	51
12.4	369	17.4	127.5		12.4	349	17.4	56.6667		17.4	339	17.4	51
12.42	366	17.42	127.5		12.42	349	17.42	56.6667		17.42	344	17.42	51
12.44	337	17.44	127.5		12.44	376	17.44	42.5		17.44	363	17.44	51
12.46	331	17.46	113.333		12.46	374	17.46	56.6667		17.46	353	17.46	34
12.48	363	17.48	99.1667		12.48	365	17.48	70.8333		17.48	335	17.48	34
12.5	382	17.5	99.1667		12.5	386	17.5	70.8333		17.5	333	17.5	51
12.52	379	17.52	85		12.52	344	17.52	70.8333		17.52	332	17.52	34
12.54	361	17.54	85		12.54	334	17.54	70.8333		17.54	307	17.54	34
12.56	343	17.56	70.8333		12.56	383	17.56	70.8333		17.56	318	17.56	34
12.58	340	17.58	70.8333		12.58	391	17.58	56.6667		17.58	342	17.58	51
12.6	342	17.6	85		12.6	344	17.6	70.8333		17.6	350	17.6	51
12.62	355	17.62	85		12.62	374	17.62	56.6667		17.62	330	17.62	51
12.64	358	17.64	85		12.64	373	17.64	56.6667		17.64	369	17.64	34
12.66	341	17.66	85		12.66	358	17.66	70.8333		17.66	313	17.66	34
12.68	381	17.68	85		12.68	303	17.68	70.8333		17.68	316	17.68	51
12.7	358	17.7	85		12.7	332	17.7	70.8333		17.7	329	17.7	51
12.72	380	17.72	56.6667		12.72	348	17.72	70.8333		17.72	317	17.72	51
12.74	343	17.74	56.6667		12.74	401	17.74	70.8333		17.74	345	17.74	51
12.76	377	17.76	56.6667		12.76	361	17.76	70.8333		17.76	332	17.76	51
12.78	354	17.78	56.6667		12.78	348	17.78	70.8333		17.78	333	17.78	51
12.8	369	17.8	70.8333		12.8	369	17.8	70.8333		17.8	358	17.8	51
12.82	356	17.82	70.8333		12.82	332	17.82	70.8333		17.82	372	17.82	51
12.84	354	17.84	85		12.84	337	17.84	70.8333		17.84	359	17.84	51
12.86	331	17.86	85		12.86	360	17.86	70.8333		17.86	342	17.86	51
12.88	351	17.88	85		12.88	368	17.88	85		17.88	359	17.88	68
12.9	367	17.9	70.8333		12.9	340	17.9	85		17.9	347	17.9	51
12.92	321	17.92	56.6667		12.92	369	17.92	70.8333		17.92	327	17.92	51
12.94	320	17.94	56.6667		12.94	314	17.94	56.6667		17.94	374	17.94	51
12.96	379	17.96	56.6667		12.96	356	17.96	56.6667		17.96	325	17.96	51
12.98	360	17.98	70.8333		12.98	344	17.98	42.5		17.98	382	17.98	51
13	371	18	70.8333		13	349	18	42.5		18	316	18	68
13.02	381	18.02	70.8333		13.02	380	18.02	42.5		18.02	352	18.02	68
13.04	368	18.04	85		13.04	357	18.04	42.5		18.04	346	18.04	68
13.06	343	18.06	85		13.06	366	18.06	42.5		18.06	364	18.06	68
13.08	346	18.08	85		13.08	342	18.08	56.6667		18.08	343	18.08	68
13.1	324	18.1	70.8333		13.1	322	18.1	56.6667		18.1	375	18.1	68
13.12	339	18.12	56.6667		13.12	346	18.12	70.8333		18.12	339	18.12	68
13.14	373	18.14	56.6667		13.14	353	18.14	56.6667		18.14	349	18.14	68
13.16	329	18.16	56.6667		13.16	326	18.16	56.6667		18.16	337	18.16	85
13.18	364	18.18	85		13.18	385	18.18	56.6667		18.18	316	18.18	68
13.2	367	18.2	85		13.2	333	18.2	56.6667		18.2	325	18.2	68
13.22	317	18.22	99.1667		13.22	340	18.22	42.5		18.22	353	18.22	51
13.24	333	18.24	113.333		13.24	367	18.24	28.3333		18.24	341	18.24	51
13.26	304	18.26	113.333		13.26	323	18.26	42.5		18.26	338	18.26	34
13.28	360	18.28	99.1667		13.28	364	18.28	28.3333		18.28	321	18.28	34
13.3	341	18.3	85		13.3	352	18.3	56.6667		18.3	318	18.3	34
13.32	338	18.32	70.8333		13.32	330	18.32	70.8333		18.32	355	18.32	34
13.34	367	18.34	56.6667		13.34	320	18.34	56.6667		18.34	357	18.34	51
13.36	371	18.36	70.8333		13.36	358	18.36	56.6667		18.36	361	18.36	68
13.38	366	18.38	56.6667		13.38	372	18.38	56.6667		18.38	346	18.38	68
13.4	335	18.4	70.8333		13.4	354	18.4	56.6667		18.4	323	18.4	68
13.42	349	18.42	85		13.42	369	18.42	70.8333		18.42	405	18.42	68
13.44	374	18.44	85		13.44	333	18.44	56.6667		18.44	330	18.44	51
13.46	334	18.46	99.1667		13.46	356	18.46	70.8333		18.46	372	18.46	51
13.48	372	18.48	113.333		13.48	333	18.48	70.8333		18.48	361	18.48	34
13.5	380	18.5	113.333		13.5	342	18.5	85		18.5	347	18.5	34
13.52	358	18.52	99.1667		13.52	356	18.52	70.8333		18.52	352	18.52	34
13.54	343	18.54	113.333		13.54	326	18.54	70.8333		18.54	325	18.54	34
13.56	325	18.56	99.1667		13.56	351	18.56	56.6667		18.56	374	18.56	34
13.58	358	18.58	85		13.58	363	18.58	56.6667		18.58	374	18.58	51
13.6	349	18.6	85		13.6	403	18.6	70.8333		18.6	365	18.6	51
13.62	334	18.62	85		13.62	345	18.62	70.8333		18.62	365	18.62	51
13.64	353	18.64	70.8333		13.64	327	18.64	70.8333		18.64	350	18.64	51
13.66	315	18.66	85		13.66	375	18.66	70.8333		18.66	368	18.66	68
13.68	361	18.68	85		13.68	308	18.68	70.8333		18.68	384	18.68	68
13.7	353	18.7	85		13.7	338	18.7	70.8333		18.7	366	18.7	85
13.72	327	18.72	85		13.72	319	18.72	56.6667		18.72	351	18.72	85
13.74	331	18.74	99.1667		13.74	346	18.74	56.6667		18.74	357	18.74	85
13.76	356	18.76	99.1667		13.76	350	18.76	56.6667		18.76	361	18.76	68
13.78	343	18.78	99.1667		13.78	345	18.78	56.6667		18.78	325	18.78	68
13.8	341	18.8	99.1667		13.8	331	18.8	70.8333		18.8	350	18.8	51
13.82	373	18.82	99.1667		13.82	320	18.82	70.8333		18.82	383	18.82	51
13.84	328	18.84	85		13.84	322	18.84	70.8333		18.84	353	18.84	51
13.86	347	18.86	85		13.86	353	18.86	70.8333		18.86	357	18.86	51
13.88	347	18.88	70.8333		13.88	359	18.88	56.6667		18.88	373	18.88	51
13.9	321	18.9	99.1667		13.9	359	18.9	70.8333		18.9	370	18.9	68
13.92	323	18.92	85		13.92	322	18.92	70.8333		18.92	379	18.92	68
13.94	360	18.94	85		13.94	349	18.94	70.8333		18.94	340	18.94	68
13.96	365	18.96	99.1667		13.96	382	18.96	85		18.96	345	18.96	51
13.98	350	18.98	85		13.98	359	18.98	70.8333		18.98	339	18.98	68
14	361	19	85		14	313	19	70.8333		19	322	19	68
14.02	333	19.02	85		14.02	337	19.02	85		19.02	326	19.02	68
14.04	352	19.04	70.8333		14.04	361	19.04	70.8333		19.04	355	19.04	68
14.06	338	19.06	70.8333		14.06	357	19.06	85		19.06	329	19.06	85
14.08	350	19.08	70.8333		14.08	345	19.08	70.8333		19.08	353	19.08	85
14.1	324	19.1	85		14.1	344	19.1	70.8333		19.1	348	19.1	85
14.12	311	19.12	70.8333		14.12	308	19.12	70.8333		19.12	340	19.12	85
14.14	339	19.14	70.8333		14.14	369	19.14	70.8333		19.14	332	19.14	68
14.16	329	19.16	56.6667		14.16	343	19.16	56.6667		19.16	329	19.16	51
14.18	317	19.18	56.6667		14.18	324	19.18	56.6667		19.18	355	19.18	68
14.2	344	19.2	56.6667		14.2	390	19.2	56.6667		19.2	368	19.2	51
14.22	352	19.22	70.8333		14.22	364	19.22	56.6667		19.22	344	19.22	34
14.24	316	19.24	85		14.24	343	19.24	56.6667		19.24	352	19.24	51
14.26	350	19.26	99.1667		14.26	320	19.26	70.8333		19.26	375	19.26	51
14.28	358	19.28	99.1667		14.28	348	19.28	70.8333		19.28	390	19.28	51
14.3	314	19.3	99.1667		14.3	306	19.3	70.8333		19.3	368	19.3	51
14.32	347	19.32	99.1667		14.32	333	19.32	70.8333		19.32	326	19.32	51
14.34	361	19.34	99.1667		14.34	368	19.34	85		19.34	376	19.34	51
14.36	366	19.36	85		14.36	350	19.36	85		19.36	370	19.36	51
14.38	333	19.38	85		14.38	345	19.38	85		19.38	340	19.38	51
14.4	359	19.4	85		14.4	349	19.4	85		19.4	387	19.4	51
14.42	346	19.42	85		14.42	318	19.42	99.1667		19.42	361	19.42	51
14.44	360	19.44	85		14.44	358	19.44	99.1667		19.44	384	19.44	68
14.46	316	19.46	85		14.46	367	19.46	85		19.46	329	19.46	85
14.48	373	19.48	85		14.48	352	19.48	70.8333		19.48	330	19.48	85
14.5	325	19.5	85		14.5	347	19.5	56.6667		19.5	401	19.5	85
14.52	333	19.52	85		14.52	326	19.52	70.8333		19.52	378	19.52	85
14.54	327	19.54	99.1667		14.54	313	19.54	56.6667		19.54	366	19.54	102
14.56	349	19.56	113.333		14.56	340	19.56	70.8333		19.56	402	19.56	102
14.58	355	19.58	99.1667		14.58	369	19.58	85		19.58	359	19.58	85
14.6	324	19.6	99.1667		14.6	321	19.6	99.1667		19.6	361	19.6	68
14.62	363	19.62	99.1667		14.62	293	19.62	99.1667		19.62	358	19.62	68
14.64	345	19.64	85		14.64	355	19.64	85		19.64	352	19.64	68
14.66	341	19.66	70.8333		14.66	342	19.66	70.8333		19.66	357	19.66	68
14.68	348	19.68	85		14.68	350	19.68	56.6667		19.68	404	19.68	68
14.7	355	19.7	70.8333		14.7	298	19.7	56.6667		19.7	404	19.7	68
14.72	340	19.72	85		14.72	319	19.72	70.8333		19.72	367	19.72	51
14.74	339	19.74	99.1667		14.74	337	19.74	70.8333		19.74	397	19.74	51
14.76	363	19.76	113.333		14.76	391	19.76	85		19.76	372	19.76	51
14.78	330	19.78	113.333		14.78	345	19.78	85		19.78	368	19.78	51
14.8	332	19.8	113.333		14.8	354	19.8	85		19.8	350	19.8	51
14.82	338	19.82	113.333		14.82	327	19.82	70.8333		19.82	376	19.82	68
14.84	348	19.84	113.333		14.84	348	19.84	56.6667		19.84	383	19.84	68
14.86	344	19.86	99.1667		14.86	320	19.86	56.6667		19.86	399	19.86	68
14.88	371	19.88	70.8333		14.88	331	19.88	56.6667		19.88	357	19.88	68
14.9	326	19.9	56.6667		14.9	320	19.9	70.8333		19.9	390	19.9	85
14.92	354	19.92	56.6667		14.92	340	19.92	70.8333		19.92	384	19.92	68
14.94	383	19.94	56.6667		14.94	352	19.94	70.8333		19.94	360	19.94	68
14.96	345	19.96	56.6667		14.96	356	19.96	70.8333		19.96	379	19.96	85
14.98	314	19.98	70.8333		14.98	333	19.98	70.8333		19.98	385	19.98	68
15	335	20	70.8333		15	357	20	70.8333		20	375	20	68
15.02	333	20.02	70.8333		15.02	360	20.02	70.8333		20.02	380	20.02	68
15.04	337	20.04	85		15.04	363	20.04	70.8333		20.04	352	20.04	51
15.06	348	20.06	99.1667		15.06	338	20.06	70.8333		20.06	350	20.06	51
15.08	328	20.08	85		15.08	356	20.08	70.8333		20.08	378	20.08	51
15.1	321	20.1	99.1667		15.1	326	20.1	70.8333		20.1	395	20.1	51
15.12	318	20.12	113.333		15.12	358	20.12	85		20.12	398	20.12	51
15.14	321	20.14	113.333		15.14	352	20.14	70.8333		20.14	329	20.14	51
15.16	348	20.16	127.5		15.16	360	20.16	85		20.16	394	20.16	68
15.18	351	20.18	127.5		15.18	339	20.18	85		20.18	390	20.18	51
15.2	348	20.2	127.5		15.2	312	20.2	70.8333		20.2	393	20.2	51
15.22	342	20.22	127.5		15.22	319	20.22	70.8333		20.22	441	20.22	51
15.24	306	20.24	113.333		15.24	344	20.24	85		20.24	424	20.24	51
15.26	320	20.26	113.333		15.26	347	20.26	85		20.26	381	20.26	51
15.28	330	20.28	99.1667		15.28	322	20.28	70.8333		20.28	395	20.28	51
15.3	333	20.3	99.1667		15.3	348	20.3	85		20.3	377	20.3	51
15.32	346	20.32	113.333		15.32	373	20.32	85		20.32	368	20.32	51
15.34	302	20.34	113.333		15.34	329	20.34	70.8333		20.34	378	20.34	34
15.36	334	20.36	113.333		15.36	353	20.36	56.6667		20.36	358	20.36	51
15.38	339	20.38	113.333		15.38	324	20.38	42.5		20.38	405	20.38	34
15.4	308	20.4	113.333		15.4	338	20.4	42.5		20.4	404	20.4	34
15.42	338	20.42	113.333		15.42	332	20.42	56.6667		20.42	401	20.42	34
15.44	320	20.44	99.1667		15.44	328	20.44	70.8333		20.44	381	20.44	34
15.46	320	20.46	99.1667		15.46	337	20.46	56.6667		20.46	387	20.46	34
15.48	317	20.48	85		15.48	328	20.48	70.8333		20.48	390	20.48	51
15.5	345	20.5	70.8333		15.5	309	20.5	70.8333		20.5	375	20.5	51
15.52	352	20.52	85		15.52	313	20.52	85		20.52	401	20.52	51
15.54	369	20.54	70.8333		15.54	337	20.54	85		20.54	400	20.54	68
15.56	329	20.56	56.6667		15.56	340	20.56	99.1667		20.56	367	20.56	68
15.58	348	20.58	70.8333		15.58	318	20.58	85		20.58	405	20.58	68
15.6	360	20.6	70.8333		15.6	337	20.6	85		20.6	412	20.6	68
15.62	340	20.62	85		15.62	335	20.62	99.1667		20.62	374	20.62	68
15.64	319	20.64	99.1667		15.64	341	20.64	99.1667		20.64	391	20.64	85
15.66	350	20.66	99.1667		15.66	328	20.66	85		20.66	394	20.66	85
15.68	307	20.68	99.1667		15.68	320	20.68	99.1667		20.68	387	20.68	85
15.7	327	20.7	99.1667		15.7	333	20.7	99.1667		20.7	417	20.7	68
15.72	318	20.72	113.333		15.72	314	20.72	99.1667		20.72	374	20.72	68
15.74	287	20.74	99.1667		15.74	358	20.74	99.1667		20.74	402	20.74	68
15.76	295	20.76	113.333		15.76	312	20.76	99.1667		20.76	359	20.76	51
15.78	307	20.78	99.1667		15.78	305	20.78	85		20.78	411	20.78	51
15.8	341	20.8	99.1667		15.8	325	20.8	70.8333		20.8	387	20.8	68
15.82	343	20.82	99.1667		15.82	324	20.82	70.8333		20.82	384	20.82	68
15.84	341	20.84	99.1667		15.84	325	20.84	70.8333		20.84	415	20.84	85
15.86	308	20.86	85		15.86	331	20.86	70.8333		20.86	406	20.86	85
15.88	324	20.88	85		15.88	360	20.88	85		20.88	380	20.88	102
15.9	344	20.9	99.1667		15.9	337	20.9	85		20.9	402	20.9	85
15.92	367	20.92	99.1667		15.92	330	20.92	99.1667		20.92	387	20.92	102
15.94	326	20.94	113.333		15.94	358	20.94	99.1667		20.94	384	20.94	102
15.96	324	20.96	127.5		15.96	341	20.96	99.1667		20.96	399	20.96	85
15.98	323	20.98	113.333		15.98	319	20.98	85		20.98	365	20.98	68
16	316	21	113.333		16	342	21	70.8333		21	364	21	85
16.02	306	21.02	113.333		16.02	358	21.02	56.6667		21.02	438	21.02	68
16.04	302	21.04	113.333		16.04	320	21.04	56.6667		21.04	371	21.04	68
16.06	314	21.06	113.333		16.06	311	21.06	56.6667		21.06	417	21.06	51
16.08	324	21.08	113.333		16.08	335	21.08	70.8333		21.08	401	21.08	68
16.1	327	21.1	99.1667		16.1	315	21.1	70.8333		21.1	411	21.1	68
16.12	343	21.12	85		16.12	337	21.12	70.8333		21.12	402	21.12	68
16.14	379	21.14	99.1667		16.14	367	21.14	70.8333		21.14	407	21.14	85
16.16	350	21.16	99.1667		16.16	355	21.16	70.8333		21.16	408	21.16	68
16.18	354	21.18	99.1667		16.18	340	21.18	56.6667		21.18	387	21.18	68
16.2	333	21.2	99.1667		16.2	323	21.2	42.5		21.2	411	21.2	68
16.22	367	21.22	113.333		16.22	344	21.22	28.3333		21.22	403	21.22	68
16.24	311	21.24	99.1667		16.24	329	21.24	56.6667		21.24	367	21.24	68
16.26	353	21.26	113.333		16.26	330	21.26	70.8333		21.26	399	21.26	68
16.28	352	21.28	113.333		16.28	315	21.28	70.8333		21.28	417	21.28	68
16.3	318	21.3	113.333		16.3	354	21.3	70.8333		21.3	419	21.3	68
16.32	338	21.32	113.333		16.32	332	21.32	70.8333		21.32	415	21.32	68
16.34	338	21.34	127.5		16.34	383	21.34	85		21.34	403	21.34	68
16.36	322	21.36	127.5		16.36	358	21.36	70.8333		21.36	428	21.36	68
16.38	326	21.38	113.333		16.38	338	21.38	70.8333		21.38	434	21.38	68
16.4	365	21.4	113.333		16.4	340	21.4	70.8333		21.4	433	21.4	68
16.42	334	21.42	99.1667		16.42	339	21.42	70.8333		21.42	402	21.42	85
16.44	325	21.44	85		16.44	349	21.44	85		21.44	407	21.44	85
16.46	326	21.46	85		16.46	337	21.46	85		21.46	397	21.46	68
16.48	344	21.48	99.1667		16.48	331	21.48	85		21.48	380	21.48	51
16.5	339	21.5	113.333		16.5	302	21.5	99.1667		21.5	404	21.5	68
16.52	350	21.52	127.5		16.52	332	21.52	99.1667		21.52	392	21.52	68
16.54	342	21.54	127.5		16.54	364	21.54	99.1667		21.54	391	21.54	68
16.56	360	21.56	113.333		16.56	369	21.56	85		21.56	416	21.56	85
16.58	355	21.58	99.1667		16.58	353	21.58	70.8333		21.58	391	21.58	85
16.6	369	21.6	99.1667		16.6	345	21.6	56.6667		21.6	399	21.6	102
16.62	364	21.62	99.1667		16.62	340	21.62	70.8333		21.62	423	21.62	119
16.64	341	21.64	85		16.64	348	21.64	56.6667		21.64	395	21.64	102
16.66	370	21.66	99.1667		16.66	350	21.66	56.6667		21.66	445	21.66	85
16.68	328	21.68	99.1667		16.68	344	21.68	70.8333		21.68	412	21.68	68
16.7	337	21.7	113.333		16.7	324	21.7	85		21.7	379	21.7	68
16.72	315	21.72	113.333		16.72	331	21.72	85		21.72	381	21.72	51
16.74	342	21.74	113.333		16.74	317	21.74	85		21.74	408	21.74	51
16.76	349	21.76	99.1667		16.76	311	21.76	85		21.76	436	21.76	51
16.78	354	21.78	85		16.78	386	21.78	85		21.78	442	21.78	51
16.8	333	21.8	85		16.8	392	21.8	85		21.8	405	21.8	51
16.82	347	21.82	85		16.82	317	21.82	85		21.82	404	21.82	68
16.84	332	21.84	70.8333		16.84	347	21.84	70.8333		21.84	381	21.84	68
16.86	340	21.86	85		16.86	339	21.86	85		21.86	425	21.86	85
16.88	338	21.88	85		16.88	374	21.88	99.1667		21.88	441	21.88	85
16.9	350	21.9	85		16.9	350	21.9	99.1667		21.9	462	21.9	102
16.92	325	21.92	99.1667		16.92	375	21.92	113.333		21.92	406	21.92	102
16.94	326	21.94	85		16.94	347	21.94	99.1667		21.94	432	21.94	102
16.96	367	21.96	99.1667		16.96	345	21.96	113.333		21.96	412	21.96	85
16.98	352	21.98	113.333		16.98	338	21.98	113.333		21.98	399	21.98	85
17	338	22	113.333		17	349	22	113.333		22	423	22	68
17.02	383	22.02	127.5		17.02	340	22.02	113.333		22.02	449	22.02	68
17.04	347	22.04	170		17.04	334	22.04	113.333		22.04	435	22.04	85
17.06	321	22.06	155.833		17.06	338	22.06	113.333		22.06	435	22.06	85
17.08	343	22.08	155.833		17.08	331	22.08	99.1667		22.08	417	22.08	102
17.1	351	22.1	155.833		17.1	347	22.1	85		22.1	498	22.1	102
17.12	372	22.12	127.5		17.12	352	22.12	70.8333		22.12	459	22.12	102
17.14	378	22.14	113.333		17.14	343	22.14	70.8333		22.14	447	22.14	102
17.16	329	22.16	113.333		17.16	334	22.16	56.6667		22.16	436	22.16	85
17.18	351	22.18	99.1667		17.18	327	22.18	70.8333		22.18	410	22.18	85
17.2	329	22.2	113.333		17.2	345	22.2	85		22.2	400	22.2	85
17.22	355	22.22	113.333		17.22	333	22.22	85		22.22	378	22.22	68
17.24	352	22.24	127.5		17.24	361	22.24	85		22.24	394	22.24	68
17.26	360	22.26	99.1667		17.26	332	22.26	70.8333		22.26	425	22.26	68
17.28	368	22.28	99.1667		17.28	365	22.28	70.8333		22.28	415	22.28	51
17.3	357	22.3	85		17.3	369	22.3	70.8333		22.3	418	22.3	51
17.32	343	22.32	85		17.32	332	22.32	85		22.32	423	22.32	68
17.34	308	22.34	85		17.34	359	22.34	85		22.34	445	22.34	68
17.36	334	22.36	99.1667		17.36	360	22.36	85		22.36	408	22.36	68
17.38	347	22.38	85		17.38	339	22.38	99.1667		22.38	438	22.38	85
17.4	366	22.4	113.333		17.4	345	22.4	85		22.4	439	22.4	102
17.42	390	22.42	99.1667		17.42	345	22.42	85		22.42	475	22.42	102
17.44	367	22.44	113.333		17.44	340	22.44	70.8333		22.44	438	22.44	102
17.46	360	22.46	99.1667		17.46	363	22.46	56.6667		22.46	389	22.46	102
17.48	323	22.48	85		17.48	358	22.48	70.8333		22.48	429	22.48	85
17.5	330	22.5	85		17.5	328	22.5	56.6667		22.5	421	22.5	68
17.52	346	22.52	85		17.52	357	22.52	70.8333		22.52	409	22.52	85
17.54	366	22.54	99.1667		17.54	333	22.54	70.8333		22.54	424	22.54	85
17.56	352	22.56	99.1667		17.56	366	22.56	70.8333		22.56	420	22.56	85
17.58	373	22.58	85		17.58	329	22.58	85		22.58	425	22.58	85
17.6	338	22.6	99.1667		17.6	351	22.6	85		22.6	454	22.6	102
17.62	358	22.62	113.333		17.62	369	22.62	85		22.62	462	22.62	85
17.64	318	22.64	113.333		17.64	361	22.64	85		22.64	486	22.64	85
17.66	392	22.66	99.1667		17.66	330	22.66	85		22.66	439	22.66	85
17.68	417	22.68	99.1667		17.68	318	22.68	85		22.68	413	22.68	85
17.7	370	22.7	113.333		17.7	339	22.7	70.8333		22.7	443	22.7	85
17.72	410	22.72	127.5		17.72	368	22.72	70.8333		22.72	459	22.72	85
17.74	365	22.74	127.5		17.74	365	22.74	56.6667		22.74	434	22.74	102
17.76	333	22.76	113.333		17.76	333	22.76	56.6667		22.76	443	22.76	85
17.78	352	22.78	113.333		17.78	349	22.78	56.6667		22.78	444	22.78	85
17.8	348	22.8	99.1667		17.8	366	22.8	70.8333		22.8	425	22.8	85
17.82	375	22.82	99.1667		17.82	325	22.82	70.8333		22.82	450	22.82	85
17.84	384	22.84	99.1667		17.84	337	22.84	85		22.84	460	22.84	85
17.86	385	22.86	99.1667		17.86	356	22.86	85		22.86	460	22.86	85
17.88	360	22.88	99.1667		17.88	364	22.88	85		22.88	433	22.88	85
17.9	358	22.9	99.1667		17.9	312	22.9	85		22.9	441	22.9	85
17.92	337	22.92	99.1667		17.92	327	22.92	85		22.92	417	22.92	85
17.94	385	22.94	85		17.94	349	22.94	70.8333		22.94	401	22.94	68
17.96	354	22.96	99.1667		17.96	345	22.96	85		22.96	426	22.96	85
17.98	321	22.98	99.1667		17.98	352	22.98	85		22.98	464	22.98	85
18	330	23	99.1667		18	352	23	85		23	473	23	85
18.02	365	23.02	99.1667		18.02	364	23.02	85		23.02	458	23.02	85
18.04	353	23.04	99.1667		18.04	351	23.04	85		23.04	444	23.04	85
18.06	387	23.06	127.5		18.06	366	23.06	85		23.06	439	23.06	102
18.08	355	23.08	113.333		18.08	332	23.08	85		23.08	455	23.08	119
18.1	356	23.1	113.333		18.1	366	23.1	70.8333		23.1	441	23.1	119
18.12	371	23.12	113.333		18.12	338	23.12	85		23.12	426	23.12	102
18.14	386	23.14	113.333		18.14	335	23.14	85		23.14	428	23.14	85
18.16	357	23.16	113.333		18.16	369	23.16	85		23.16	441	23.16	102
18.18	380	23.18	113.333		18.18	363	23.18	85		23.18	432	23.18	85
18.2	366	23.2	113.333		18.2	329	23.2	85		23.2	438	23.2	68
18.22	372	23.22	113.333		18.22	372	23.22	99.1667		23.22	444	23.22	68
18.24	330	23.24	127.5		18.24	358	23.24	99.1667		23.24	464	23.24	68
18.26	341	23.26	127.5		18.26	345	23.26	99.1667		23.26	461	23.26	85
18.28	365	23.28	127.5		18.28	355	23.28	99.1667		23.28	425	23.28	102
18.3	318	23.3	127.5		18.3	298	23.3	99.1667		23.3	450	23.3	102
18.32	332	23.32	113.333		18.32	304	23.32	113.333		23.32	426	23.32	102
18.34	331	23.34	99.1667		18.34	350	23.34	113.333		23.34	448	23.34	102
18.36	364	23.36	70.8333		18.36	321	23.36	113.333		23.36	443	23.36	119
18.38	339	23.38	85		18.38	343	23.38	99.1667		23.38	422	23.38	102
18.4	340	23.4	99.1667		18.4	328	23.4	113.333		23.4	432	23.4	102
18.42	379	23.42	113.333		18.42	357	23.42	113.333		23.42	471	23.42	85
18.44	390	23.44	127.5		18.44	358	23.44	99.1667		23.44	488	23.44	85
18.46	351	23.46	141.667		18.46	331	23.46	85		23.46	423	23.46	85
18.48	333	23.48	155.833		18.48	366	23.48	85		23.48	472	23.48	85
18.5	360	23.5	155.833		18.5	348	23.5	85		23.5	428	23.5	85
18.52	371	23.52	141.667		18.52	372	23.52	85		23.52	467	23.52	68
18.54	368	23.54	141.667		18.54	356	23.54	70.8333		23.54	463	23.54	85
18.56	356	23.56	127.5		18.56	364	23.56	70.8333		23.56	472	23.56	85
18.58	342	23.58	127.5		18.58	351	23.58	70.8333		23.58	472	23.58	68
18.6	360	23.6	127.5		18.6	345	23.6	99.1667		23.6	456	23.6	85
18.62	363	23.62	113.333		18.62	376	23.62	113.333		23.62	447	23.62	102
18.64	378	23.64	113.333		18.64	376	23.64	99.1667		23.64	455	23.64	102
18.66	367	23.66	113.333		18.66	326	23.66	113.333		23.66	447	23.66	102
18.68	350	23.68	113.333		18.68	348	23.68	127.5		23.68	458	23.68	102
18.7	383	23.7	113.333		18.7	376	23.7	127.5		23.7	435	23.7	102
18.72	370	23.72	113.333		18.72	339	23.72	113.333		23.72	503	23.72	85
18.74	345	23.74	127.5		18.74	389	23.74	99.1667		23.74	433	23.74	102
18.76	372	23.76	127.5		18.76	328	23.76	113.333		23.76	469	23.76	85
18.78	346	23.78	113.333		18.78	354	23.78	127.5		23.78	426	23.78	85
18.8	372	23.8	99.1667		18.8	364	23.8	127.5		23.8	493	23.8	102
18.82	391	23.82	99.1667		18.82	345	23.82	113.333		23.82	453	23.82	102
18.84	372	23.84	113.333		18.84	369	23.84	99.1667		23.84	496	23.84	85
18.86	374	23.86	113.333		18.86	359	23.86	99.1667		23.86	490	23.86	85
18.88	359	23.88	127.5		18.88	382	23.88	99.1667		23.88	472	23.88	102
18.9	341	23.9	127.5		18.9	367	23.9	85		23.9	459	23.9	102
18.92	383	23.92	127.5		18.92	381	23.92	85		23.92	484	23.92	119
18.94	346	23.94	127.5		18.94	361	23.94	99.1667		23.94	467	23.94	119
18.96	351	23.96	127.5		18.96	377	23.96	127.5		23.96	474	23.96	136
18.98	393	23.98	127.5		18.98	354	23.98	127.5		23.98	470	23.98	136
19	392	24	127.5		19	408	24	141.667		24	474	24	136
19.02	391	24.02	127.5		19.02	351	24.02	127.5		24.02	488	24.02	119
19.04	373	24.04	141.667		19.04	370	24.04	127.5		24.04	445	24.04	102
19.06	378	24.06	141.667		19.06	368	24.06	127.5		24.06	458	24.06	102
19.08	407	24.08	141.667		19.08	340	24.08	113.333		24.08	481	24.08	102
19.1	377	24.1	141.667		19.1	363	24.1	113.333		24.1	506	24.1	68
19.12	384	24.12	155.833		19.12	404	24.12	113.333		24.12	468	24.12	85
19.14	390	24.14	155.833		19.14	379	24.14	113.333		24.14	431	24.14	68
19.16	367	24.16	155.833		19.16	384	24.16	99.1667		24.16	500	24.16	85
19.18	361	24.18	170		19.18	361	24.18	113.333		24.18	495	24.18	85
19.2	331	24.2	141.667		19.2	372	24.2	113.333		24.2	451	24.2	102
19.22	389	24.22	141.667		19.22	334	24.22	113.333		24.22	506	24.22	119
19.24	381	24.24	141.667		19.24	348	24.24	127.5		24.24	478	24.24	136
19.26	350	24.26	141.667		19.26	337	24.26	127.5		24.26	522	24.26	136
19.28	394	24.28	141.667		19.28	332	24.28	113.333		24.28	444	24.28	136
19.3	423	24.3	141.667		19.3	343	24.3	127.5		24.3	459	24.3	136
19.32	374	24.32	141.667		19.32	373	24.32	127.5		24.32	485	24.32	136
19.34	381	24.34	141.667		19.34	340	24.34	127.5		24.34	490	24.34	119
19.36	401	24.36	113.333		19.36	309	24.36	127.5		24.36	502	24.36	119
19.38	397	24.38	113.333		19.38	350	24.38	127.5		24.38	501	24.38	119
19.4	393	24.4	113.333		19.4	352	24.4	113.333		24.4	510	24.4	102
19.42	369	24.42	127.5		19.42	398	24.42	113.333		24.42	495	24.42	119
19.44	366	24.44	141.667		19.44	356	24.44	113.333		24.44	514	24.44	102
19.46	384	24.46	141.667		19.46	358	24.46	113.333		24.46	520	24.46	102
19.48	361	24.48	141.667		19.48	354	24.48	113.333		24.48	506	24.48	85
19.5	386	24.5	155.833		19.5	331	24.5	99.1667		24.5	486	24.5	102
19.52	384	24.52	155.833		19.52	334	24.52	99.1667		24.52	483	24.52	102
19.54	371	24.54	141.667		19.54	327	24.54	99.1667		24.54	512	24.54	102
19.56	404	24.56	127.5		19.56	328	24.56	99.1667		24.56	477	24.56	102
19.58	391	24.58	127.5		19.58	372	24.58	70.8333		24.58	515	24.58	119
19.6	395	24.6	141.667		19.6	383	24.6	85		24.6	496	24.6	119
19.62	409	24.62	141.667		19.62	351	24.62	99.1667		24.62	504	24.62	136
19.64	390	24.64	155.833		19.64	367	24.64	127.5		24.64	480	24.64	136
19.66	389	24.66	141.667		19.66	356	24.66	155.833		24.66	503	24.66	136
19.68	391	24.68	141.667		19.68	386	24.68	170		24.68	507	24.68	153
19.7	377	24.7	155.833		19.7	384	24.7	170		24.7	480	24.7	153
19.72	366	24.72	155.833		19.72	385	24.72	155.833		24.72	483	24.72	136
19.74	393	24.74	155.833		19.74	343	24.74	155.833		24.74	510	24.74	136
19.76	386	24.76	155.833		19.76	417	24.76	155.833		24.76	526	24.76	119
19.78	374	24.78	141.667		19.78	390	24.78	141.667		24.78	481	24.78	119
19.8	397	24.8	141.667		19.8	333	24.8	141.667		24.8	502	24.8	119
19.82	417	24.82	127.5		19.82	344	24.82	141.667		24.82	541	24.82	119
19.84	389	24.84	141.667		19.84	355	24.84	141.667		24.84	529	24.84	119
19.86	402	24.86	127.5		19.86	394	24.86	141.667		24.86	509	24.86	136
19.88	384	24.88	127.5		19.88	372	24.88	155.833		24.88	519	24.88	153
19.9	359	24.9	127.5		19.9	376	24.9	155.833		24.9	501	24.9	153
19.92	393	24.92	127.5		19.92	365	24.92	155.833		24.92	483	24.92	136
19.94	436	24.94	127.5		19.94	368	24.94	155.833		24.94	513	24.94	136
19.96	366	24.96	141.667		19.96	386	24.96	170		24.96	541	24.96	136
19.98	401	24.98	141.667		19.98	393	24.98	155.833		24.98	558	24.98	153
20	379	25	155.833		20	376	25	155.833		25	518	25	170
20.02	404	25.02	155.833		20.02	381	25.02	141.667		25.02	475	25.02	170
20.04	382	25.04	170		20.04	366	25.04	141.667		25.04	545	25.04	170
20.06	392	25.06	184.167		20.06	394	25.06	127.5		25.06	513	25.06	187
20.08	419	25.08	184.167		20.08	371	25.08	127.5		25.08	535	25.08	170
20.1	375	25.1	170		20.1	382	25.1	113.333		25.1	518	25.1	153
20.12	374	25.12	141.667		20.12	373	25.12	99.1667		25.12	538	25.12	153
20.14	409	25.14	127.5		20.14	382	25.14	99.1667		25.14	565	25.14	136
20.16	408	25.16	127.5		20.16	389	25.16	113.333		25.16	594	25.16	136
20.18	401	25.18	127.5		20.18	351	25.18	99.1667		25.18	574	25.18	136
20.2	422	25.2	141.667		20.2	367	25.2	113.333		25.2	576	25.2	136
20.22	391	25.22	141.667		20.22	372	25.22	113.333		25.22	557	25.22	153
20.24	386	25.24	170		20.24	368	25.24	113.333		25.24	557	25.24	153
20.26	404	25.26	184.167		20.26	376	25.26	127.5		25.26	590	25.26	153
20.28	384	25.28	170		20.28	387	25.28	113.333		25.28	567	25.28	136
20.3	403	25.3	155.833		20.3	378	25.3	127.5		25.3	560	25.3	136
20.32	398	25.32	155.833		20.32	397	25.32	127.5		25.32	550	25.32	170
20.34	380	25.34	155.833		20.34	378	25.34	127.5		25.34	598	25.34	153
20.36	416	25.36	170		20.36	389	25.36	141.667		25.36	564	25.36	119
20.38	383	25.38	170		20.38	384	25.38	141.667		25.38	541	25.38	136
20.4	400	25.4	170		20.4	357	25.4	141.667		25.4	571	25.4	153
20.42	368	25.42	170		20.42	376	25.42	155.833		25.42	573	25.42	153
20.44	448	25.44	170		20.44	410	25.44	155.833		25.44	643	25.44	153
20.46	400	25.46	170		20.46	369	25.46	141.667		25.46	552	25.46	136
20.48	380	25.48	155.833		20.48	360	25.48	141.667		25.48	560	25.48	136
20.5	403	25.5	155.833		20.5	418	25.5	155.833		25.5	551	25.5	153
20.52	392	25.52	155.833		20.52	410	25.52	155.833		25.52	561	25.52	170
20.54	391	25.54	170		20.54	410	25.54	155.833		25.54	528	25.54	136
20.56	406	25.56	170		20.56	368	25.56	155.833		25.56	583	25.56	136
20.58	429	25.58	170		20.58	399	25.58	155.833		25.58	547	25.58	153
20.6	372	25.6	170		20.6	385	25.6	155.833		25.6	570	25.6	136
20.62	420	25.62	170		20.62	401	25.62	155.833		25.62	560	25.62	119
20.64	431	25.64	170		20.64	389	25.64	127.5		25.64	620	25.64	119
20.66	396	25.66	155.833		20.66	403	25.66	113.333		25.66	604	25.66	136
20.68	378	25.68	155.833		20.68	384	25.68	127.5		25.68	590	25.68	119
20.7	399	25.7	155.833		20.7	445	25.7	141.667		25.7	605	25.7	136
20.72	409	25.72	155.833		20.72	364	25.72	141.667		25.72	563	25.72	153
20.74	407	25.74	184.167		20.74	370	25.74	155.833		25.74	610	25.74	153
20.76	372	25.76	212.5		20.76	358	25.76	155.833		25.76	610	25.76	153
20.78	415	25.78	212.5		20.78	338	25.78	170		25.78	645	25.78	153
20.8	400	25.8	212.5		20.8	383	25.8	170		25.8	635	25.8	136
20.82	408	25.82	198.333		20.82	385	25.82	170		25.82	661	25.82	119
20.84	381	25.84	184.167		20.84	367	25.84	155.833		25.84	626	25.84	136
20.86	405	25.86	170		20.86	331	25.86	155.833		25.86	630	25.86	170
20.88	402	25.88	127.5		20.88	377	25.88	155.833		25.88	612	25.88	153
20.9	386	25.9	127.5		20.9	365	25.9	155.833		25.9	588	25.9	153
20.92	407	25.92	113.333		20.92	404	25.92	155.833		25.92	659	25.92	170
20.94	387	25.94	127.5		20.94	374	25.94	141.667		25.94	623	25.94	170
20.96	441	25.96	127.5		20.96	396	25.96	127.5		25.96	682	25.96	153
20.98	407	25.98	113.333		20.98	406	25.98	113.333		25.98	612	25.98	153
21	429	26	127.5		21	418	26	141.667		26	695	26	136
21.02	378	26.02	127.5		21.02	407	26.02	141.667		26.02	668	26.02	119
21.04	409	26.04	155.833		21.04	387	26.04	141.667		26.04	625	26.04	119
21.06	389	26.06	155.833		21.06	395	26.06	127.5		26.06	636	26.06	136
21.08	434	26.08	155.833		21.08	386	26.08	141.667		26.08	608	26.08	136
21.1	447	26.1	141.667		21.1	402	26.1	141.667		26.1	719	26.1	153
21.12	423	26.12	141.667		21.12	379	26.12	141.667		26.12	629	26.12	170
21.14	428	26.14	141.667		21.14	398	26.14	141.667		26.14	623	26.14	153
21.16	422	26.16	141.667		21.16	381	26.16	141.667		26.16	606	26.16	153
21.18	428	26.18	141.667		21.18	378	26.18	141.667		26.18	619	26.18	153
21.2	402	26.2	155.833		21.2	401	26.2	155.833		26.2	639	26.2	153
21.22	406	26.22	155.833		21.22	404	26.22	155.833		26.22	616	26.22	136
21.24	404	26.24	170		21.24	389	26.24	155.833		26.24	592	26.24	102
21.26	397	26.26	170		21.26	364	26.26	141.667		26.26	655	26.26	102
21.28	404	26.28	170		21.28	366	26.28	141.667		26.28	608	26.28	102
21.3	421	26.3	170		21.3	393	26.3	127.5		26.3	604	26.3	102
21.32	441	26.32	184.167		21.32	387	26.32	141.667		26.32	614	26.32	119
21.34	436	26.34	170		21.34	427	26.34	141.667		26.34	616	26.34	102
21.36	403	26.36	155.833		21.36	400	26.36	141.667		26.36	613	26.36	136
21.38	412	26.38	141.667		21.38	390	26.38	127.5		26.38	591	26.38	136
21.4	433	26.4	141.667		21.4	387	26.4	127.5		26.4	584	26.4	136
21.42	432	26.42	127.5		21.42	389	26.42	113.333		26.42	620	26.42	119
21.44	429	26.44	113.333		21.44	372	26.44	113.333		26.44	576	26.44	102
21.46	434	26.46	99.1667		21.46	393	26.46	99.1667		26.46	623	26.46	102
21.48	409	26.48	99.1667		21.48	387	26.48	85		26.48	577	26.48	85
21.5	439	26.5	113.333		21.5	371	26.5	99.1667		26.5	550	26.5	102
21.52	448	26.52	127.5		21.52	359	26.52	99.1667		26.52	572	26.52	102
21.54	468	26.54	127.5		21.54	410	26.54	85		26.54	549	26.54	102
21.56	418	26.56	113.333		21.56	397	26.56	85		26.56	538	26.56	119
21.58	393	26.58	113.333		21.58	391	26.58	99.1667		26.58	566	26.58	119
21.6	394	26.6	113.333		21.6	385	26.6	113.333		26.6	546	26.6	119
21.62	425	26.62	127.5		21.62	416	26.62	127.5		26.62	529	26.62	102
21.64	434	26.64	113.333		21.64	410	26.64	127.5		26.64	535	26.64	102
21.66	417	26.66	127.5		21.66	357	26.66	127.5		26.66	507	26.66	85
21.68	454	26.68	127.5		21.68	439	26.68	113.333		26.68	554	26.68	85
21.7	415	26.7	127.5		21.7	395	26.7	99.1667		26.7	520	26.7	85
21.72	449	26.72	127.5		21.72	387	26.72	85		26.72	478	26.72	85
21.74	439	26.74	113.333		21.74	416	26.74	85		26.74	510	26.74	102
21.76	461	26.76	113.333		21.76	390	26.76	85		26.76	514	26.76	102
21.78	402	26.78	113.333		21.78	423	26.78	99.1667		26.78	513	26.78	102
21.8	443	26.8	113.333		21.8	439	26.8	99.1667		26.8	489	26.8	102
21.82	450	26.82	127.5		21.82	402	26.82	113.333		26.82	497	26.82	85
21.84	472	26.84	127.5		21.84	407	26.84	113.333		26.84	485	26.84	85
21.86	418	26.86	127.5		21.86	384	26.86	99.1667		26.86	478	26.86	68
21.88	454	26.88	127.5		21.88	407	26.88	99.1667		26.88	477	26.88	85
21.9	445	26.9	113.333		21.9	380	26.9	99.1667		26.9	485	26.9	85
21.92	475	26.92	113.333		21.92	423	26.92	99.1667		26.92	499	26.92	85
21.94	436	26.94	113.333		21.94	395	26.94	113.333		26.94	457	26.94	102
21.96	442	26.96	113.333		21.96	394	26.96	99.1667		26.96	495	26.96	102
21.98	431	26.98	113.333		21.98	386	26.98	99.1667		26.98	483	26.98	102
22	460	27	99.1667		22	434	27	99.1667		27	463	27	102
22.02	464	27.02	99.1667		22.02	416	27.02	85		27.02	433	27.02	102
22.04	439	27.04	99.1667		22.04	407	27.04	85		27.04	448	27.04	119
22.06	423	27.06	99.1667		22.06	393	27.06	85		27.06	448	27.06	102
22.08	460	27.08	85		22.08	400	27.08	85		27.08	450	27.08	119
22.1	431	27.1	99.1667		22.1	406	27.1	85		27.1	480	27.1	119
22.12	396	27.12	99.1667		22.12	380	27.12	70.8333		27.12	431	27.12	102
22.14	461	27.14	113.333		22.14	394	27.14	70.8333		27.14	427	27.14	119
22.16	484	27.16	127.5		22.16	415	27.16	70.8333		27.16	472	27.16	119
22.18	430	27.18	127.5		22.18	418	27.18	70.8333		27.18	475	27.18	119
22.2	408	27.2	127.5		22.2	433	27.2	70.8333		27.2	448	27.2	102
22.22	479	27.22	127.5		22.22	390	27.22	56.6667		27.22	415	27.22	102
22.24	432	27.24	141.667		22.24	413	27.24	56.6667		27.24	447	27.24	119
22.26	454	27.26	141.667		22.26	418	27.26	70.8333		27.26	429	27.26	119
22.28	463	27.28	127.5		22.28	384	27.28	85		27.28	439	27.28	102
22.3	485	27.3	127.5		22.3	411	27.3	85		27.3	431	27.3	85
22.32	449	27.32	113.333		22.32	429	27.32	85		27.32	433	27.32	85
22.34	443	27.34	113.333		22.34	399	27.34	85		27.34	439	27.34	85
22.36	431	27.36	99.1667		22.36	415	27.36	70.8333		27.36	459	27.36	85
22.38	461	27.38	113.333		22.38	420	27.38	99.1667		27.38	424	27.38	68
22.4	396	27.4	99.1667		22.4	419	27.4	85		27.4	444	27.4	85
22.42	481	27.42	113.333		22.42	420	27.42	85		27.42	462	27.42	102
22.44	438	27.44	127.5		22.44	383	27.44	85		27.44	430	27.44	119
22.46	507	27.46	127.5		22.46	424	27.46	85		27.46	408	27.46	119
22.48	476	27.48	113.333		22.48	418	27.48	85		27.48	441	27.48	119
22.5	466	27.5	99.1667		22.5	400	27.5	85		27.5	416	27.5	119
22.52	458	27.52	85		22.52	446	27.52	85		27.52	438	27.52	102
22.54	464	27.54	85		22.54	427	27.54	85		27.54	405	27.54	102
22.56	472	27.56	85		22.56	424	27.56	85		27.56	424	27.56	102
22.58	471	27.58	85		22.58	374	27.58	85		27.58	432	27.58	85
22.6	458	27.6	85		22.6	426	27.6	85		27.6	443	27.6	85
22.62	508	27.62	85		22.62	417	27.62	85		27.62	422	27.62	85
22.64	434	27.64	99.1667		22.64	448	27.64	85		27.64	434	27.64	85
22.66	456	27.66	99.1667		22.66	453	27.66	70.8333		27.66	437	27.66	68
22.68	446	27.68	85		22.68	426	27.68	70.8333		27.68	437	27.68	68
22.7	475	27.7	85		22.7	403	27.7	70.8333		27.7	434	27.7	68
22.72	492	27.72	85		22.72	463	27.72	70.8333		27.72	478	27.72	68
22.74	496	27.74	99.1667		22.74	434	27.74	70.8333		27.74	444	27.74	68
22.76	427	27.76	99.1667		22.76	436	27.76	56.6667		27.76	427	27.76	68
22.78	453	27.78	99.1667		22.78	453	27.78	56.6667		27.78	408	27.78	51
22.8	485	27.8	99.1667		22.8	453	27.8	70.8333		27.8	423	27.8	51
22.82	463	27.82	99.1667		22.82	413	27.82	70.8333		27.82	415	27.82	51
22.84	509	27.84	99.1667		22.84	428	27.84	70.8333		27.84	400	27.84	68
22.86	471	27.86	85		22.86	408	27.86	70.8333		27.86	424	27.86	68
22.88	474	27.88	99.1667		22.88	442	27.88	56.6667		27.88	435	27.88	68
22.9	494	27.9	99.1667		22.9	444	27.9	70.8333		27.9	400	27.9	68
22.92	449	27.92	99.1667		22.92	420	27.92	70.8333		27.92	459	27.92	68
22.94	470	27.94	113.333		22.94	470	27.94	70.8333		27.94	411	27.94	68
22.96	459	27.96	113.333		22.96	415	27.96	99.1667		27.96	427	27.96	68
22.98	496	27.98	127.5		22.98	437	27.98	99.1667		27.98	462	27.98	68
23	451	28	127.5		23	410	28	113.333		28	418	28	68
23.02	478	28.02	127.5		23.02	454	28.02	113.333		28.02	432	28.02	85
23.04	430	28.04	113.333		23.04	425	28.04	113.333		28.04	379	28.04	85
23.06	436	28.06	99.1667		23.06	445	28.06	99.1667		28.06	446	28.06	85
23.08	458	28.08	113.333		23.08	452	28.08	99.1667		28.08	415	28.08	85
23.1	505	28.1	99.1667		23.1	439	28.1	85		28.1	422	28.1	85
23.12	497	28.12	85		23.12	422	28.12	70.8333		28.12	417	28.12	85
23.14	473	28.14	99.1667		23.14	427	28.14	70.8333		28.14	448	28.14	85
23.16	487	28.16	99.1667		23.16	432	28.16	85		28.16	443	28.16	102
23.18	484	28.18	99.1667		23.18	423	28.18	85		28.18	419	28.18	102
23.2	502	28.2	113.333		23.2	433	28.2	85		28.2	399	28.2	119
23.22	494	28.22	113.333		23.22	425	28.22	113.333		28.22	412	28.22	119
23.24	483	28.24	99.1667		23.24	444	28.24	113.333		28.24	398	28.24	119
23.26	463	28.26	99.1667		23.26	424	28.26	113.333		28.26	411	28.26	102
23.28	488	28.28	99.1667		23.28	463	28.28	113.333		28.28	425	28.28	102
23.3	485	28.3	85		23.3	455	28.3	99.1667		28.3	354	28.3	85
23.32	442	28.32	85		23.32	450	28.32	99.1667		28.32	390	28.32	68
23.34	489	28.34	99.1667		23.34	430	28.34	85		28.34	374	28.34	85
23.36	460	28.36	99.1667		23.36	428	28.36	85		28.36	394	28.36	68
23.38	453	28.38	99.1667		23.38	444	28.38	70.8333		28.38	424	28.38	51
23.4	447	28.4	99.1667		23.4	425	28.4	85		28.4	410	28.4	68
23.42	459	28.42	99.1667		23.42	443	28.42	99.1667		28.42	369	28.42	68
23.44	454	28.44	99.1667		23.44	470	28.44	99.1667		28.44	394	28.44	85
23.46	493	28.46	99.1667		23.46	432	28.46	99.1667		28.46	395	28.46	68
23.48	453	28.48	99.1667		23.48	437	28.48	85		28.48	406	28.48	85
23.5	470	28.5	99.1667		23.5	497	28.5	85		28.5	389	28.5	85
23.52	519	28.52	113.333		23.52	428	28.52	85		28.52	399	28.52	85
23.54	495	28.54	113.333		23.54	409	28.54	70.8333		28.54	397	28.54	85
23.56	476	28.56	113.333		23.56	479	28.56	70.8333		28.56	434	28.56	68
23.58	478	28.58	113.333		23.58	429	28.58	70.8333		28.58	412	28.58	68
23.6	484	28.6	99.1667		23.6	457	28.6	70.8333		28.6	411	28.6	68
23.62	480	28.62	113.333		23.62	438	28.62	85		28.62	411	28.62	68
23.64	489	28.64	99.1667		23.64	427	28.64	85		28.64	389	28.64	85
23.66	477	28.66	113.333		23.66	438	28.66	85		28.66	386	28.66	68
23.68	515	28.68	113.333		23.68	424	28.68	85		28.68	390	28.68	68
23.7	509	28.7	113.333		23.7	433	28.7	99.1667		28.7	370	28.7	68
23.72	498	28.72	113.333		23.72	487	28.72	99.1667		28.72	387	28.72	51
23.74	469	28.74	99.1667		23.74	445	28.74	99.1667		28.74	359	28.74	51
23.76	468	28.76	99.1667		23.76	454	28.76	85		28.76	375	28.76	68
23.78	532	28.78	99.1667		23.78	474	28.78	56.6667		28.78	371	28.78	68
23.8	501	28.8	85		23.8	487	28.8	56.6667		28.8	378	28.8	68
23.82	507	28.82	99.1667		23.82	473	28.82	42.5		28.82	422	28.82	85
23.84	532	28.84	85		23.84	462	28.84	42.5		28.84	382	28.84	102
23.86	523	28.86	70.8333		23.86	499	28.86	42.5		28.86	380	28.86	102
23.88	463	28.88	85		23.88	460	28.88	56.6667		28.88	398	28.88	102
23.9	453	28.9	85		23.9	443	28.9	56.6667		28.9	409	28.9	85
23.92	485	28.92	70.8333		23.92	452	28.92	56.6667		28.92	377	28.92	85
23.94	518	28.94	85		23.94	451	28.94	56.6667		28.94	378	28.94	68
23.96	534	28.96	85		23.96	442	28.96	56.6667		28.96	344	28.96	51
23.98	518	28.98	85		23.98	468	28.98	56.6667		28.98	371	28.98	68
24	516	29	85		24	458	29	56.6667		29	399	29	68
24.02	507	29.02	70.8333		24.02	461	29.02	56.6667		29.02	401	29.02	85
24.04	528	29.04	70.8333		24.04	463	29.04	70.8333		29.04	357	29.04	102
24.06	536	29.06	70.8333		24.06	469	29.06	70.8333		29.06	386	29.06	102
24.08	515	29.08	85		24.08	492	29.08	70.8333		29.08	387	29.08	119
24.1	516	29.1	85		24.1	502	29.1	56.6667		29.1	391	29.1	119
24.12	508	29.12	99.1667		24.12	470	29.12	56.6667		29.12	369	29.12	136
24.14	483	29.14	99.1667		24.14	476	29.14	70.8333		29.14	407	29.14	119
24.16	522	29.16	85		24.16	476	29.16	70.8333		29.16	384	29.16	102
24.18	504	29.18	85		24.18	474	29.18	85		29.18	384	29.18	102
24.2	529	29.2	85		24.2	408	29.2	113.333		29.2	381	29.2	102
24.22	527	29.22	70.8333		24.22	500	29.22	99.1667		29.22	356	29.22	102
24.24	544	29.24	70.8333		24.24	443	29.24	113.333		29.24	364	29.24	85
24.26	496	29.26	70.8333		24.26	454	29.26	99.1667		29.26	449	29.26	85
24.28	537	29.28	70.8333		24.28	481	29.28	85		29.28	370	29.28	85
24.3	499	29.3	85		24.3	464	29.3	70.8333		29.3	377	29.3	85
24.32	563	29.32	99.1667		24.32	476	29.32	70.8333		29.32	391	29.32	85
24.34	540	29.34	99.1667		24.34	451	29.34	85		29.34	386	29.34	68
24.36	556	29.36	113.333		24.36	457	29.36	85		29.36	404	29.36	68
24.38	525	29.38	99.1667		24.38	428	29.38	85		29.38	350	29.38	68
24.4	544	29.4	99.1667		24.4	480	29.4	99.1667		29.4	326	29.4	68
24.42	506	29.42	99.1667		24.42	495	29.42	85		29.42	380	29.42	68
24.44	541	29.44	85		24.44	496	29.44	85		29.44	354	29.44	68
24.46	573	29.46	85		24.46	503	29.46	85		29.46	379	29.46	51
24.48	546	29.48	85		24.48	467	29.48	85		29.48	389	29.48	68
24.5	540	29.5	99.1667		24.5	511	29.5	85		29.5	378	29.5	68
24.52	497	29.52	99.1667		24.52	479	29.52	85		29.52	378	29.52	85
24.54	511	29.54	85		24.54	500	29.54	85		29.54	363	29.54	85
24.56	534	29.56	85		24.56	463	29.56	99.1667		29.56	398	29.56	85
24.58	560	29.58	70.8333		24.58	482	29.58	113.333		29.58	371	29.58	68
24.6	511	29.6	85		24.6	479	29.6	113.333		29.6	391	29.6	68
24.62	553	29.62	85		24.62	506	29.62	99.1667		29.62	407	29.62	68
24.64	578	29.64	70.8333		24.64	513	29.64	85		29.64	363	29.64	68
24.66	546	29.66	85		24.66	501	29.66	99.1667		29.66	366	29.66	68
24.68	549	29.68	85		24.68	466	29.68	85		29.68	361	29.68	102
24.7	563	29.7	99.1667		24.7	507	29.7	70.8333		29.7	394	29.7	119
24.72	577	29.72	99.1667		24.72	493	29.72	85		29.72	366	29.72	119
24.74	580	29.74	113.333		24.74	526	29.74	85		29.74	370	29.74	119
24.76	520	29.76	113.333		24.76	494	29.76	99.1667		29.76	381	29.76	119
24.78	540	29.78	127.5		24.78	498	29.78	99.1667		29.78	387	29.78	119
24.8	576	29.8	113.333		24.8	496	29.8	85		29.8	377	29.8	102
24.82	577	29.82	85		24.82	540	29.82	85		29.82	385	29.82	85
24.84	556	29.84	85		24.84	496	29.84	85		29.84	379	29.84	85
24.86	545	29.86	85		24.86	490	29.86	99.1667		29.86	357	29.86	102
24.88	521	29.88	70.8333		24.88	504	29.88	85		29.88	344	29.88	119
24.9	566	29.9	70.8333		24.9	510	29.9	99.1667		29.9	402	29.9	119
24.92	583	29.92	70.8333		24.92	515	29.92	113.333		29.92	405	29.92	119
24.94	556	29.94	85		24.94	536	29.94	127.5		29.94	357	29.94	119
24.96	575	29.96	99.1667		24.96	482	29.96	113.333		29.96	387	29.96	119
24.98	563	29.98	85		24.98	478	29.98	113.333		29.98	359	29.98	136
25	591	30	70.8333		25	482	30	85		30	353	30	153
25.02	577	30.02	70.8333		25.02	497	30.02	70.8333		30.02	366	30.02	170
25.04	564	30.04	70.8333		25.04	525	30.04	70.8333		30.04	385	30.04	170
25.06	514	30.06	70.8333		25.06	504	30.06	85		30.06	363	30.06	187
25.08	597	30.08	56.6667		25.08	520	30.08	70.8333		30.08	398	30.08	187
25.1	571	30.1	70.8333		25.1	506	30.1	99.1667		30.1	367	30.1	170
25.12	547	30.12	85		25.12	540	30.12	99.1667		30.12	379	30.12	136
25.14	559	30.14	85		25.14	534	30.14	113.333		30.14	374	30.14	119
25.16	575	30.16	113.333		25.16	523	30.16	113.333		30.16	370	30.16	102
25.18	585	30.18	99.1667		25.18	501	30.18	113.333		30.18	368	30.18	102
25.2	601	30.2	99.1667		25.2	496	30.2	85		30.2	367	30.2	119
25.22	551	30.22	99.1667		25.22	539	30.22	85		30.22	357	30.22	119
25.24	567	30.24	99.1667		25.24	528	30.24	99.1667		30.24	368	30.24	119
25.26	603	30.26	85		25.26	539	30.26	99.1667		30.26	339	30.26	136
25.28	606	30.28	99.1667		25.28	559	30.28	85		30.28	384	30.28	136
25.3	597	30.3	99.1667		25.3	493	30.3	99.1667		30.3	370	30.3	136
25.32	584	30.32	99.1667		25.32	495	30.32	99.1667		30.32	373	30.32	119
25.34	633	30.34	99.1667		25.34	525	30.34	99.1667		30.34	345	30.34	119
25.36	598	30.36	99.1667		25.36	532	30.36	99.1667		30.36	378	30.36	102
25.38	576	30.38	99.1667		25.38	535	30.38	99.1667		30.38	341	30.38	102
25.4	604	30.4	85		25.4	553	30.4	85		30.4	376	30.4	102
25.42	600	30.42	85		25.42	570	30.42	85		30.42	339	30.42	85
25.44	583	30.44	85		25.44	541	30.44	85		30.44	315	30.44	85
25.46	612	30.46	99.1667		25.46	527	30.46	85		30.46	357	30.46	85
25.48	624	30.48	99.1667		25.48	555	30.48	99.1667		30.48	367	30.48	68
25.5	572	30.5	99.1667		25.5	552	30.5	85		30.5	353	30.5	51
25.52	596	30.52	99.1667		25.52	520	30.52	85		30.52	348	30.52	51
25.54	629	30.54	99.1667		25.54	535	30.54	85		30.54	356	30.54	51
25.56	588	30.56	99.1667		25.56	549	30.56	85		30.56	326	30.56	51
25.58	607	30.58	85		25.58	546	30.58	85		30.58	334	30.58	68
25.6	614	30.6	70.8333		25.6	526	30.6	85		30.6	339	30.6	85
25.62	612	30.62	56.6667		25.62	561	30.62	85		30.62	329	30.62	85
25.64	623	30.64	56.6667		25.64	544	30.64	85		30.64	379	30.64	85
25.66	631	30.66	56.6667		25.66	523	30.66	70.8333		30.66	380	30.66	85
25.68	603	30.68	70.8333		25.68	552	30.68	85		30.68	358	30.68	102
25.7	618	30.7	85		25.7	578	30.7	85		30.7	365	30.7	85
25.72	567	30.72	85		25.72	606	30.72	70.8333		30.72	382	30.72	85
25.74	550	30.74	85		25.74	587	30.74	70.8333		30.74	340	30.74	102
25.76	584	30.76	85		25.76	524	30.76	70.8333		30.76	376	30.76	85
25.78	610	30.78	85		25.78	555	30.78	56.6667		30.78	400	30.78	85
25.8	588	30.8	99.1667		25.8	589	30.8	56.6667		30.8	337	30.8	85
25.82	586	30.82	85		25.82	578	30.82	42.5		30.82	355	30.82	68
25.84	562	30.84	99.1667		25.84	514	30.84	42.5		30.84	350	30.84	68
25.86	593	30.86	99.1667		25.86	547	30.86	42.5		30.86	375	30.86	51
25.88	638	30.88	99.1667		25.88	548	30.88	42.5		30.88	374	30.88	68
25.9	606	30.9	99.1667		25.9	539	30.9	56.6667		30.9	348	30.9	68
25.92	624	30.92	99.1667		25.92	547	30.92	70.8333		30.92	375	30.92	85
25.94	584	30.94	99.1667		25.94	545	30.94	85		30.94	360	30.94	85
25.96	601	30.96	99.1667		25.96	553	30.96	85		30.96	409	30.96	85
25.98	572	30.98	99.1667		25.98	571	30.98	70.8333		30.98	361	30.98	85
26	601	31	99.1667		26	557	31	85		31	347	31	102
26.02	592	31.02	85		26.02	506	31.02	85		31.02	353	31.02	85
26.04	598	31.04	85		26.04	531	31.04	85		31.04	366	31.04	85
26.06	583	31.06	85		26.06	539	31.06	70.8333		31.06	335	31.06	85
26.08	588	31.08	85		26.08	548	31.08	56.6667		31.08	353	31.08	85
26.1	559	31.1	85		26.1	565	31.1	56.6667		31.1	359	31.1	68
26.12	564	31.12	70.8333		26.12	558	31.12	56.6667		31.12	370	31.12	68
26.14	600	31.14	70.8333		26.14	513	31.14	70.8333		31.14	376	31.14	68
26.16	565	31.16	70.8333		26.16	557	31.16	56.6667		31.16	361	31.16	85
26.18	606	31.18	70.8333		26.18	556	31.18	70.8333		31.18	360	31.18	102
26.2	605	31.2	70.8333		26.2	533	31.2	85		31.2	364	31.2	102
26.22	575	31.22	70.8333		26.22	563	31.22	99.1667		31.22	384	31.22	102
26.24	573	31.24	70.8333		26.24	561	31.24	99.1667		31.24	350	31.24	85
26.26	568	31.26	85		26.26	554	31.26	99.1667		31.26	353	31.26	85
26.28	566	31.28	85		26.28	502	31.28	85		31.28	365	31.28	85
26.3	603	31.3	85		26.3	528	31.3	85		31.3	347	31.3	85
26.32	592	31.32	70.8333		26.32	494	31.32	70.8333		31.32	346	31.32	68
26.34	575	31.34	70.8333		26.34	527	31.34	70.8333		31.34	347	31.34	85
26.36	608	31.36	70.8333		26.36	523	31.36	56.6667		31.36	353	31.36	85
26.38	616	31.38	70.8333		26.38	558	31.38	56.6667		31.38	351	31.38	85
26.4	597	31.4	85		26.4	561	31.4	56.6667		31.4	342	31.4	68
26.42	581	31.42	70.8333		26.42	496	31.42	56.6667		31.42	348	31.42	85
26.44	600	31.44	70.8333		26.44	518	31.44	56.6667		31.44	348	31.44	68
26.46	584	31.46	70.8333		26.46	463	31.46	56.6667		31.46	372	31.46	68
26.48	616	31.48	85		26.48	520	31.48	56.6667		31.48	373	31.48	85
26.5	587	31.5	85		26.5	507	31.5	56.6667		31.5	346	31.5	68
26.52	623	31.52	85		26.52	545	31.52	70.8333		31.52	355	31.52	68
26.54	550	31.54	70.8333		26.54	506	31.54	56.6667		31.54	338	31.54	68
26.56	584	31.56	70.8333		26.56	516	31.56	56.6667		31.56	340	31.56	68
26.58	613	31.58	70.8333		26.58	511	31.58	70.8333		31.58	330	31.58	68
26.6	577	31.6	70.8333		26.6	493	31.6	70.8333		31.6	331	31.6	85
26.62	605	31.62	70.8333		26.62	523	31.62	56.6667		31.62	343	31.62	85
26.64	591	31.64	70.8333		26.64	557	31.64	56.6667		31.64	369	31.64	85
26.66	590	31.66	85		26.66	537	31.66	56.6667		31.66	353	31.66	85
26.68	566	31.68	99.1667		26.68	514	31.68	70.8333		31.68	351	31.68	68
26.7	554	31.7	99.1667		26.7	554	31.7	56.6667		31.7	338	31.7	51
26.72	590	31.72	113.333		26.72	509	31.72	70.8333		31.72	341	31.72	51
26.74	550	31.74	85		26.74	524	31.74	56.6667		31.74	366	31.74	51
26.76	546	31.76	85		26.76	474	31.76	56.6667		31.76	325	31.76	68
26.78	548	31.78	70.8333		26.78	507	31.78	56.6667		31.78	348	31.78	68
26.8	541	31.8	70.8333		26.8	518	31.8	42.5		31.8	358	31.8	85
26.82	558	31.82	70.8333		26.82	511	31.82	56.6667		31.82	376	31.82	85
26.84	544	31.84	70.8333		26.84	527	31.84	70.8333		31.84	369	31.84	102
26.86	541	31.86	70.8333		26.86	494	31.86	56.6667		31.86	371	31.86	102
26.88	518	31.88	70.8333		26.88	486	31.88	85		31.88	324	31.88	102
26.9	536	31.9	56.6667		26.9	502	31.9	85		31.9	379	31.9	102
26.92	567	31.92	70.8333		26.92	490	31.92	85		31.92	322	31.92	102
26.94	550	31.94	70.8333		26.94	499	31.94	70.8333		31.94	357	31.94	85
26.96	511	31.96	70.8333		26.96	482	31.96	70.8333		31.96	341	31.96	85
26.98	483	31.98	85		26.98	456	31.98	85		31.98	379	31.98	68
27	535	32	85		27	495	32	70.8333		32	344	32	68
27.02	528	32.02	70.8333		27.02	482	32.02	70.8333		32.02	357	32.02	68
27.04	501	32.04	56.6667		27.04	479	32.04	56.6667		32.04	320	32.04	68
27.06	560	32.06	42.5		27.06	449	32.06	56.6667		32.06	345	32.06	68
27.08	527	32.08	42.5		27.08	458	32.08	56.6667		32.08	393	32.08	68
27.1	505	32.1	42.5		27.1	488	32.1	42.5		32.1	356	32.1	51
27.12	480	32.12	28.3333		27.12	475	32.12	56.6667		32.12	338	32.12	68
27.14	505	32.14	42.5		27.14	469	32.14	56.6667		32.14	375	32.14	68
27.16	529	32.16	42.5		27.16	488	32.16	56.6667		32.16	320	32.16	85
27.18	518	32.18	70.8333		27.18	434	32.18	56.6667		32.18	346	32.18	85
27.2	508	32.2	70.8333		27.2	456	32.2	70.8333		32.2	338	32.2	85
27.22	492	32.22	70.8333		27.22	493	32.22	70.8333		32.22	341	32.22	85
27.24	508	32.24	70.8333		27.24	473	32.24	70.8333		32.24	324	32.24	85
27.26	516	32.26	70.8333		27.26	457	32.26	70.8333		32.26	359	32.26	68
27.28	510	32.28	70.8333		27.28	435	32.28	70.8333		32.28	315	32.28	68
27.3	514	32.3	70.8333		27.3	438	32.3	70.8333		32.3	365	32.3	51
27.32	483	32.32	70.8333		27.32	449	32.32	70.8333		32.32	369	32.32	51
27.34	533	32.34	70.8333		27.34	481	32.34	56.6667		32.34	359	32.34	68
27.36	475	32.36	85		27.36	439	32.36	42.5		32.36	325	32.36	68
27.38	482	32.38	70.8333		27.38	437	32.38	56.6667		32.38	348	32.38	68
27.4	516	32.4	85		27.4	438	32.4	56.6667		32.4	319	32.4	68
27.42	482	32.42	70.8333		27.42	479	32.42	56.6667		32.42	341	32.42	68
27.44	525	32.44	70.8333		27.44	428	32.44	70.8333		32.44	346	32.44	85
27.46	504	32.46	70.8333		27.46	399	32.46	70.8333		32.46	340	32.46	68
27.48	521	32.48	70.8333		27.48	459	32.48	70.8333		32.48	327	32.48	68
27.5	515	32.5	85		27.5	443	32.5	70.8333		32.5	334	32.5	68
27.52	508	32.52	99.1667		27.52	486	32.52	70.8333		32.52	341	32.52	68
27.54	488	32.54	113.333		27.54	435	32.54	70.8333		32.54	350	32.54	85
27.56	507	32.56	99.1667		27.56	436	32.56	70.8333		32.56	365	32.56	85
27.58	486	32.58	85		27.58	428	32.58	85		32.58	325	32.58	68
27.6	479	32.6	85		27.6	445	32.6	56.6667		32.6	325	32.6	68
27.62	476	32.62	70.8333		27.62	416	32.62	56.6667		32.62	349	32.62	51
27.64	484	32.64	56.6667		27.64	435	32.64	42.5		32.64	354	32.64	51
27.66	494	32.66	42.5		27.66	458	32.66	42.5		32.66	343	32.66	51
27.68	500	32.68	42.5		27.68	432	32.68	42.5		32.68	339	32.68	51
27.7	495	32.7	42.5		27.7	493	32.7	42.5		32.7	366	32.7	51
27.72	480	32.72	56.6667		27.72	454	32.72	56.6667		32.72	372	32.72	68
27.74	485	32.74	56.6667		27.74	444	32.74	56.6667		32.74	373	32.74	85
27.76	473	32.76	42.5		27.76	463	32.76	56.6667		32.76	365	32.76	85
27.78	522	32.78	56.6667		27.78	461	32.78	70.8333		32.78	348	32.78	68
27.8	471	32.8	70.8333		27.8	405	32.8	56.6667		32.8	350	32.8	68
27.82	461	32.82	85		27.82	417	32.82	70.8333		32.82	340	32.82	68
27.84	473	32.84	70.8333		27.84	419	32.84	70.8333		32.84	373	32.84	51
27.86	531	32.86	70.8333		27.86	483	32.86	56.6667		32.86	339	32.86	51
27.88	487	32.88	70.8333		27.88	452	32.88	56.6667		32.88	313	32.88	34
27.9	471	32.9	70.8333		27.9	400	32.9	70.8333		32.9	345	32.9	34
27.92	445	32.92	70.8333		27.92	419	32.92	56.6667		32.92	319	32.92	51
27.94	484	32.94	56.6667		27.94	458	32.94	70.8333		32.94	360	32.94	68
27.96	487	32.96	56.6667		27.96	456	32.96	85		32.96	337	32.96	68
27.98	476	32.98	56.6667		27.98	456	32.98	85		32.98	342	32.98	68
28	471	33	70.8333		28	424	33	99.1667		33	337	33	68
28.02	502	33.02	56.6667		28.02	447	33.02	99.1667		33.02	327	33.02	51
28.04	470	33.04	56.6667		28.04	426	33.04	99.1667		33.04	315	33.04	51
28.06	459	33.06	70.8333		28.06	419	33.06	85		33.06	330	33.06	34
28.08	444	33.08	70.8333		28.08	462	33.08	85		33.08	312	33.08	34
28.1	448	33.1	85		28.1	438	33.1	85		33.1	345	33.1	34
28.12	494	33.12	85		28.12	431	33.12	70.8333		33.12	369	33.12	68
28.14	509	33.14	99.1667		28.14	406	33.14	56.6667		33.14	323	33.14	85
28.16	511	33.16	85		28.16	449	33.16	70.8333		33.16	333	33.16	68
28.18	452	33.18	70.8333		28.18	453	33.18	56.6667		33.18	320	33.18	68
28.2	412	33.2	70.8333		28.2	433	33.2	56.6667		33.2	339	33.2	68
28.22	481	33.22	70.8333		28.22	433	33.22	70.8333		33.22	344	33.22	68
28.24	519	33.24	70.8333		28.24	420	33.24	70.8333		33.24	322	33.24	85
28.26	466	33.26	70.8333		28.26	442	33.26	85		33.26	321	33.26	68
28.28	515	33.28	70.8333		28.28	413	33.28	99.1667		33.28	318	33.28	68
28.3	439	33.3	70.8333		28.3	434	33.3	99.1667		33.3	302	33.3	85
28.32	474	33.32	85		28.32	400	33.32	99.1667		33.32	324	33.32	85
28.34	474	33.34	70.8333		28.34	432	33.34	70.8333		33.34	330	33.34	85
28.36	439	33.36	56.6667		28.36	419	33.36	70.8333		33.36	315	33.36	68
28.38	439	33.38	42.5		28.38	453	33.38	70.8333		33.38	306	33.38	51
28.4	461	33.4	42.5		28.4	400	33.4	70.8333		33.4	315	33.4	51
28.42	463	33.42	42.5		28.42	413	33.42	70.8333		33.42	323	33.42	68
28.44	450	33.44	42.5		28.44	385	33.44	70.8333		33.44	335	33.44	68
28.46	472	33.46	42.5		28.46	404	33.46	70.8333		33.46	302	33.46	68
28.48	441	33.48	42.5		28.48	391	33.48	85		33.48	327	33.48	68
28.5	458	33.5	56.6667		28.5	421	33.5	70.8333		33.5	348	33.5	85
28.52	530	33.52	56.6667		28.52	428	33.52	70.8333		33.52	325	33.52	85
28.54	459	33.54	42.5		28.54	449	33.54	56.6667		33.54	330	33.54	68
28.56	457	33.56	56.6667		28.56	445	33.56	56.6667		33.56	346	33.56	51
28.58	451	33.58	42.5		28.58	423	33.58	70.8333		33.58	309	33.58	51
28.6	468	33.6	56.6667		28.6	413	33.6	70.8333		33.6	346	33.6	68
28.62	493	33.62	56.6667		28.62	406	33.62	85		33.62	340	33.62	68
28.64	415	33.64	70.8333		28.64	455	33.64	70.8333		33.64	306	33.64	85
28.66	437	33.66	85		28.66	455	33.66	70.8333		33.66	349	33.66	102
28.68	434	33.68	99.1667		28.68	422	33.68	85		33.68	331	33.68	102
28.7	457	33.7	99.1667		28.7	421	33.7	70.8333		33.7	324	33.7	119
28.72	454	33.72	99.1667		28.72	412	33.72	85		33.72	317	33.72	102
28.74	473	33.74	99.1667		28.74	423	33.74	85		33.74	324	33.74	85
28.76	473	33.76	85		28.76	466	33.76	70.8333		33.76	325	33.76	68
28.78	445	33.78	70.8333		28.78	456	33.78	85		33.78	332	33.78	51
28.8	468	33.8	70.8333		28.8	421	33.8	85		33.8	319	33.8	68
28.82	435	33.82	56.6667		28.82	391	33.82	85		33.82	325	33.82	68
28.84	438	33.84	56.6667		28.84	394	33.84	70.8333		33.84	353	33.84	68
28.86	472	33.86	56.6667		28.86	395	33.86	70.8333		33.86	332	33.86	85
28.88	478	33.88	70.8333		28.88	404	33.88	70.8333		33.88	320	33.88	85
28.9	471	33.9	70.8333		28.9	406	33.9	56.6667		33.9	334	33.9	102
28.92	462	33.92	85		28.92	428	33.92	56.6667		33.92	326	33.92	102
28.94	421	33.94	85		28.94	431	33.94	56.6667		33.94	324	33.94	102
28.96	427	33.96	70.8333		28.96	423	33.96	56.6667		33.96	324	33.96	102
28.98	439	33.98	56.6667		28.98	433	33.98	70.8333		33.98	337	33.98	102
29	474	34	56.6667		29	403	34	70.8333		34	326	34	102
29.02	420	34.02	56.6667		29.02	436	34.02	70.8333		34.02	339	34.02	102
29.04	457	34.04	70.8333		29.04	432	34.04	85		34.04	311	34.04	85
29.06	424	34.06	70.8333		29.06	387	34.06	85		34.06	318	34.06	85
29.08	482	34.08	85		29.08	412	34.08	99.1667		34.08	322	34.08	85
29.1	471	34.1	85		29.1	406	34.1	85		34.1	298	34.1	85
29.12	453	34.12	99.1667		29.12	375	34.12	85		34.12	300	34.12	85
29.14	456	34.14	99.1667		29.14	428	34.14	70.8333		34.14	325	34.14	85
29.16	453	34.16	99.1667		29.16	431	34.16	70.8333		34.16	319	34.16	85
29.18	404	34.18	85		29.18	442	34.18	70.8333		34.18	287	34.18	85
29.2	452	34.2	70.8333		29.2	424	34.2	56.6667		34.2	313	34.2	85
29.22	474	34.22	70.8333		29.22	412	34.22	70.8333		34.22	348	34.22	102
29.24	455	34.24	85		29.24	393	34.24	85		34.24	331	34.24	85
29.26	448	34.26	85		29.26	434	34.26	85		34.26	297	34.26	102
29.28	427	34.28	70.8333		29.28	389	34.28	85		34.28	332	34.28	102
29.3	431	34.3	70.8333		29.3	405	34.3	85		34.3	321	34.3	85
29.32	412	34.32	85		29.32	427	34.32	85		34.32	347	34.32	102
29.34	424	34.34	85		29.34	399	34.34	85		34.34	341	34.34	119
29.36	432	34.36	85		29.36	379	34.36	99.1667		34.36	316	34.36	119
29.38	436	34.38	99.1667		29.38	419	34.38	113.333		34.38	313	34.38	153
29.4	407	34.4	99.1667		29.4	431	34.4	113.333		34.4	337	34.4	170
29.42	448	34.42	99.1667		29.42	418	34.42	127.5		34.42	321	34.42	187
29.44	437	34.44	113.333		29.44	412	34.44	141.667		34.44	319	34.44	204
29.46	446	34.46	99.1667		29.46	401	34.46	141.667		34.46	299	34.46	221
29.48	439	34.48	113.333		29.48	447	34.48	170		34.48	282	34.48	272
29.5	443	34.5	113.333		29.5	405	34.5	212.5		34.5	307	34.5	340
29.52	445	34.52	141.667		29.52	422	34.52	269.167		34.52	297	34.52	425
29.54	443	34.54	141.667		29.54	372	34.54	325.833		34.54	337	34.54	459
29.56	398	34.56	198.333		29.56	408	34.56	410.833		34.56	339	34.56	442
29.58	426	34.58	283.333		29.58	406	34.58	510		34.58	303	34.58	476
29.6	416	34.6	325.833		29.6	386	34.6	524.167		34.6	337	34.6	476
29.62	433	34.62	396.667		29.62	419	34.62	566.667		34.62	309	34.62	459
29.64	439	34.64	425		29.64	395	34.64	538.333		34.64	283	34.64	408
29.66	441	34.66	425		29.66	383	34.66	495.833		34.66	304	34.66	357
29.68	438	34.68	425		29.68	385	34.68	439.167		34.68	281	34.68	306
29.7	444	34.7	396.667		29.7	420	34.7	382.5		34.7	314	34.7	255
29.72	445	34.72	354.167		29.72	369	34.72	325.833		34.72	344	34.72	238
29.74	424	34.74	283.333		29.74	390	34.74	255		34.74	314	34.74	170
29.76	429	34.76	255		29.76	397	34.76	212.5		34.76	317	34.76	102
29.78	441	34.78	226.667		29.78	355	34.78	184.167		34.78	307	34.78	85
29.8	395	34.8	184.167		29.8	379	34.8	141.667		34.8	330	34.8	85
29.82	419	34.82	170		29.82	366	34.82	141.667		34.82	313	34.82	85
29.84	437	34.84	141.667		29.84	394	34.84	99.1667		34.84	305	34.84	102
29.86	424	34.86	113.333		29.86	436	34.86	85		34.86	304	34.86	102
29.88	406	34.88	99.1667		29.88	410	34.88	99.1667		34.88	317	34.88	102
29.9	447	34.9	85		29.9	408	34.9	99.1667		34.9	307	34.9	85
29.92	422	34.92	99.1667		29.92	426	34.92	99.1667		34.92	323	34.92	102
29.94	411	34.94	70.8333		29.94	384	34.94	99.1667		34.94	332	34.94	102
29.96	416	34.96	85		29.96	369	34.96	99.1667		34.96	332	34.96	102
29.98	460	34.98	85		29.98	411	34.98	99.1667		34.98	341	34.98	85
30	405	35	99.1667		30	390	35	99.1667		35	324	35	85
30.02	408	35.02	99.1667		30.02	431	35.02	85		35.02	330	35.02	85
30.04	433	35.04	99.1667		30.04	410	35.04	70.8333		35.04	311	35.04	85
30.06	435	35.06	99.1667		30.06	415	35.06	70.8333		35.06	322	35.06	68
30.08	463	35.08	99.1667		30.08	416	35.08	85		35.08	289	35.08	68
30.1	467	35.1	99.1667		30.1	403	35.1	85		35.1	314	35.1	68
30.12	426	35.12	85		30.12	395	35.12	70.8333		35.12	302	35.12	85
30.14	423	35.14	70.8333		30.14	399	35.14	70.8333		35.14	322	35.14	68
30.16	422	35.16	85		30.16	394	35.16	85		35.16	312	35.16	68
30.18	459	35.18	99.1667		30.18	397	35.18	85		35.18	303	35.18	85
30.2	398	35.2	99.1667		30.2	402	35.2	70.8333		35.2	313	35.2	68
30.22	407	35.22	99.1667		30.22	407	35.22	70.8333		35.22	312	35.22	68
30.24	391	35.24	99.1667		30.24	379	35.24	70.8333		35.24	329	35.24	68
30.26	435	35.26	85		30.26	381	35.26	70.8333		35.26	295	35.26	68
30.28	377	35.28	70.8333		30.28	417	35.28	85		35.28	326	35.28	68
30.3	452	35.3	70.8333		30.3	396	35.3	85		35.3	319	35.3	68
30.32	417	35.32	56.6667		30.32	410	35.32	70.8333		35.32	321	35.32	68
30.34	411	35.34	56.6667		30.34	398	35.34	85		35.34	303	35.34	68
30.36	442	35.36	70.8333		30.36	413	35.36	85		35.36	280	35.36	68
30.38	430	35.38	70.8333		30.38	389	35.38	70.8333		35.38	298	35.38	85
30.4	413	35.4	85		30.4	349	35.4	56.6667		35.4	316	35.4	85
30.42	406	35.42	85		30.42	401	35.42	56.6667		35.42	312	35.42	85
30.44	435	35.44	70.8333		30.44	392	35.44	56.6667		35.44	334	35.44	85
30.46	418	35.46	70.8333		30.46	428	35.46	56.6667		35.46	350	35.46	102
30.48	396	35.48	85		30.48	395	35.48	56.6667		35.48	340	35.48	85
30.5	428	35.5	85		30.5	377	35.5	56.6667		35.5	306	35.5	68
30.52	406	35.52	85		30.52	385	35.52	56.6667		35.52	298	35.52	68
30.54	421	35.54	99.1667		30.54	369	35.54	56.6667		35.54	309	35.54	68
30.56	428	35.56	99.1667		30.56	368	35.56	56.6667		35.56	318	35.56	51
30.58	395	35.58	85		30.58	356	35.58	56.6667		35.58	326	35.58	68
30.6	425	35.6	85		30.6	383	35.6	56.6667		35.6	320	35.6	68
30.62	401	35.62	85		30.62	385	35.62	70.8333		35.62	311	35.62	85
30.64	380	35.64	70.8333		30.64	376	35.64	70.8333		35.64	343	35.64	102
30.66	413	35.66	70.8333		30.66	429	35.66	85		35.66	325	35.66	102
30.68	408	35.68	70.8333		30.68	360	35.68	70.8333		35.68	267	35.68	102
30.7	370	35.7	70.8333		30.7	382	35.7	70.8333		35.7	300	35.7	85
30.72	426	35.72	85		30.72	391	35.72	85		35.72	294	35.72	85
30.74	422	35.74	99.1667		30.74	387	35.74	70.8333		35.74	317	35.74	85
30.76	403	35.76	113.333		30.76	391	35.76	70.8333		35.76	319	35.76	68
30.78	398	35.78	113.333		30.78	397	35.78	70.8333		35.78	311	35.78	68
30.8	419	35.8	113.333		30.8	387	35.8	85		35.8	334	35.8	68
30.82	433	35.82	113.333		30.82	384	35.82	99.1667		35.82	289	35.82	68
30.84	403	35.84	113.333		30.84	396	35.84	99.1667		35.84	305	35.84	68
30.86	391	35.86	85		30.86	359	35.86	99.1667		35.86	299	35.86	68
30.88	386	35.88	70.8333		30.88	377	35.88	99.1667		35.88	298	35.88	68
30.9	411	35.9	70.8333		30.9	374	35.9	99.1667		35.9	305	35.9	68
30.92	399	35.92	70.8333		30.92	369	35.92	113.333		35.92	326	35.92	68
30.94	401	35.94	70.8333		30.94	426	35.94	113.333		35.94	275	35.94	68
30.96	422	35.96	85		30.96	409	35.96	85		35.96	296	35.96	68
30.98	401	35.98	85		30.98	387	35.98	99.1667		35.98	334	35.98	68
31	425	36	99.1667		31	366	36	85		36	301	36	85
31.02	400	36.02	85		31.02	381	36.02	85		36.02	324	36.02	85
31.04	430	36.04	85		31.04	392	36.04	85		36.04	294	36.04	85
31.06	410	36.06	70.8333		31.06	384	36.06	99.1667		36.06	279	36.06	85
31.08	402	36.08	70.8333		31.08	355	36.08	99.1667		36.08	297	36.08	85
31.1	381	36.1	70.8333		31.1	390	36.1	99.1667		36.1	304	36.1	85
31.12	400	36.12	70.8333		31.12	366	36.12	99.1667		36.12	303	36.12	85
31.14	431	36.14	70.8333		31.14	372	36.14	99.1667		36.14	298	36.14	68
31.16	407	36.16	85		31.16	373	36.16	85		36.16	314	36.16	68
31.18	390	36.18	85		31.18	376	36.18	85		36.18	309	36.18	85
31.2	384	36.2	85		31.2	379	36.2	56.6667		36.2	301	36.2	85
31.22	399	36.22	70.8333		31.22	391	36.22	70.8333		36.22	312	36.22	85
31.24	427	36.24	70.8333		31.24	395	36.24	70.8333		36.24	283	36.24	85
31.26	422	36.26	70.8333		31.26	413	36.26	70.8333		36.26	315	36.26	85
31.28	375	36.28	70.8333		31.28	385	36.28	70.8333		36.28	319	36.28	85
31.3	417	36.3	70.8333		31.3	358	36.3	70.8333		36.3	289	36.3	68
31.32	419	36.32	70.8333		31.32	395	36.32	85		36.32	331	36.32	68
31.34	426	36.34	70.8333		31.34	378	36.34	85		36.34	269	36.34	68
31.36	418	36.36	70.8333		31.36	378	36.36	70.8333		36.36	297	36.36	68
31.38	380	36.38	70.8333		31.38	375	36.38	70.8333		36.38	296	36.38	85
31.4	386	36.4	56.6667		31.4	358	36.4	56.6667		36.4	267	36.4	102
31.42	407	36.42	70.8333		31.42	328	36.42	56.6667		36.42	293	36.42	102
31.44	422	36.44	70.8333		31.44	427	36.44	56.6667		36.44	291	36.44	119
31.46	402	36.46	70.8333		31.46	397	36.46	56.6667		36.46	320	36.46	119
31.48	413	36.48	85		31.48	373	36.48	56.6667		36.48	275	36.48	119
31.5	421	36.5	99.1667		31.5	364	36.5	56.6667		36.5	292	36.5	119
31.52	407	36.52	99.1667		31.52	359	36.52	70.8333		36.52	329	36.52	119
31.54	400	36.54	99.1667		31.54	381	36.54	70.8333		36.54	295	36.54	119
31.56	390	36.56	85		31.56	365	36.56	56.6667		36.56	315	36.56	102
31.58	406	36.58	85		31.58	384	36.58	56.6667		36.58	289	36.58	85
31.6	374	36.6	85		31.6	365	36.6	56.6667		36.6	270	36.6	85
31.62	416	36.62	85		31.62	408	36.62	56.6667		36.62	287	36.62	68
31.64	407	36.64	70.8333		31.64	352	36.64	56.6667		36.64	301	36.64	68
31.66	392	36.66	70.8333		31.66	412	36.66	70.8333		36.66	268	36.66	68
31.68	378	36.68	70.8333		31.68	366	36.68	70.8333		36.68	293	36.68	102
31.7	427	36.7	85		31.7	367	36.7	70.8333		36.7	313	36.7	102
31.72	420	36.72	70.8333		31.72	384	36.72	85		36.72	297	36.72	119
31.74	396	36.74	70.8333		31.74	394	36.74	85		36.74	299	36.74	119
31.76	402	36.76	70.8333		31.76	400	36.76	85		36.76	324	36.76	119
31.78	397	36.78	70.8333		31.78	389	36.78	70.8333		36.78	293	36.78	102
31.8	392	36.8	85		31.8	359	36.8	70.8333		36.8	285	36.8	102
31.82	398	36.82	99.1667		31.82	332	36.82	85		36.82	329	36.82	102
31.84	423	36.84	113.333		31.84	363	36.84	85		36.84	357	36.84	102
31.86	399	36.86	113.333		31.86	326	36.86	70.8333		36.86	304	36.86	102
31.88	372	36.88	113.333		31.88	378	36.88	70.8333		36.88	315	36.88	102
31.9	423	36.9	113.333		31.9	351	36.9	70.8333		36.9	327	36.9	102
31.92	406	36.92	113.333		31.92	370	36.92	56.6667		36.92	311	36.92	102
31.94	430	36.94	99.1667		31.94	340	36.94	56.6667		36.94	278	36.94	102
31.96	382	36.96	99.1667		31.96	366	36.96	42.5		36.96	286	36.96	85
31.98	425	36.98	85		31.98	361	36.98	42.5		36.98	309	36.98	68
32	390	37	85		32	372	37	42.5		37	331	37	68
32.02	408	37.02	85		32.02	366	37.02	56.6667		37.02	259	37.02	68
32.04	379	37.04	70.8333		32.04	332	37.04	56.6667		37.04	304	37.04	68
32.06	375	37.06	70.8333		32.06	373	37.06	70.8333		37.06	305	37.06	68
32.08	364	37.08	56.6667		32.08	385	37.08	70.8333		37.08	270	37.08	68
32.1	410	37.1	56.6667		32.1	390	37.1	70.8333		37.1	289	37.1	68
32.12	420	37.12	56.6667		32.12	339	37.12	85		37.12	304	37.12	85
32.14	369	37.14	70.8333		32.14	381	37.14	85		37.14	272	37.14	85
32.16	364	37.16	70.8333		32.16	379	37.16	85		37.16	312	37.16	85
32.18	406	37.18	85		32.18	341	37.18	85		37.18	305	37.18	102
32.2	391	37.2	85		32.2	376	37.2	85		37.2	307	37.2	102
32.22	415	37.22	99.1667		32.22	327	37.22	70.8333		37.22	319	37.22	102
32.24	415	37.24	99.1667		32.24	355	37.24	56.6667		37.24	309	37.24	102
32.26	425	37.26	99.1667		32.26	359	37.26	56.6667		37.26	329	37.26	85
32.28	413	37.28	99.1667		32.28	381	37.28	42.5		37.28	277	37.28	85
32.3	420	37.3	99.1667		32.3	325	37.3	42.5		37.3	300	37.3	102
32.32	385	37.32	85		32.32	389	37.32	56.6667		37.32	283	37.32	85
32.34	385	37.34	85		32.34	361	37.34	56.6667		37.34	299	37.34	68
32.36	430	37.36	85		32.36	384	37.36	70.8333		37.36	316	37.36	68
32.38	396	37.38	85		32.38	383	37.38	70.8333		37.38	311	37.38	85
32.4	373	37.4	85		32.4	383	37.4	56.6667		37.4	294	37.4	85
32.42	395	37.42	85		32.42	332	37.42	70.8333		37.42	314	37.42	85
32.44	354	37.44	85		32.44	372	37.44	70.8333		37.44	286	37.44	102
32.46	398	37.46	85		32.46	358	37.46	85		37.46	296	37.46	102
32.48	404	37.48	85		32.48	346	37.48	85		37.48	312	37.48	119
32.5	379	37.5	85		32.5	366	37.5	99.1667		37.5	302	37.5	119
32.52	392	37.52	85		32.52	380	37.52	99.1667		37.52	309	37.52	102
32.54	384	37.54	85		32.54	381	37.54	113.333		37.54	287	37.54	102
32.56	393	37.56	85		32.56	357	37.56	99.1667		37.56	272	37.56	102
32.58	385	37.58	70.8333		32.58	337	37.58	99.1667		37.58	306	37.58	102
32.6	367	37.6	70.8333		32.6	355	37.6	85		37.6	292	37.6	102
32.62	384	37.62	70.8333		32.62	312	37.62	99.1667		37.62	293	37.62	102
32.64	375	37.64	85		32.64	372	37.64	99.1667		37.64	328	37.64	119
32.66	401	37.66	85		32.66	386	37.66	70.8333		37.66	303	37.66	102
32.68	406	37.68	99.1667		32.68	343	37.68	70.8333		37.68	279	37.68	102
32.7	384	37.7	99.1667		32.7	351	37.7	70.8333		37.7	300	37.7	85
32.72	398	37.72	127.5		32.72	374	37.72	70.8333		37.72	277	37.72	68
32.74	376	37.74	127.5		32.74	377	37.74	56.6667		37.74	308	37.74	68
32.76	360	37.76	127.5		32.76	381	37.76	56.6667		37.76	319	37.76	34
32.78	413	37.78	127.5		32.78	360	37.78	56.6667		37.78	308	37.78	34
32.8	419	37.8	127.5		32.8	377	37.8	70.8333		37.8	306	37.8	34
32.82	418	37.82	113.333		32.82	351	37.82	85		37.82	286	37.82	51
32.84	393	37.84	99.1667		32.84	369	37.84	85		37.84	288	37.84	68
32.86	389	37.86	99.1667		32.86	370	37.86	70.8333		37.86	352	37.86	85
32.88	383	37.88	85		32.88	380	37.88	85		37.88	331	37.88	102
32.9	397	37.9	70.8333		32.9	357	37.9	99.1667		37.9	262	37.9	102
32.92	428	37.92	70.8333		32.92	338	37.92	99.1667		37.92	288	37.92	119
32.94	449	37.94	70.8333		32.94	369	37.94	99.1667		37.94	316	37.94	119
32.96	380	37.96	85		32.96	361	37.96	85		37.96	306	37.96	102
32.98	397	37.98	85		32.98	340	37.98	70.8333		37.98	314	37.98	85
33	406	38	99.1667		33	359	38	70.8333		38	306	38	68
33.02	355	38.02	99.1667		33.02	367	38.02	70.8333		38.02	296	38.02	85
33.04	345	38.04	99.1667		33.04	357	38.04	56.6667		38.04	317	38.04	85
33.06	373	38.06	85		33.06	365	38.06	42.5		38.06	285	38.06	85
33.08	409	38.08	70.8333		33.08	375	38.08	56.6667		38.08	298	38.08	102
33.1	413	38.1	70.8333		33.1	320	38.1	70.8333		38.1	279	38.1	102
33.12	380	38.12	70.8333		33.12	359	38.12	70.8333		38.12	326	38.12	119
33.14	353	38.14	70.8333		33.14	401	38.14	70.8333		38.14	291	38.14	119
33.16	383	38.16	85		33.16	363	38.16	70.8333		38.16	296	38.16	102
33.18	384	38.18	99.1667		33.18	331	38.18	85		38.18	322	38.18	102
33.2	330	38.2	99.1667		33.2	320	38.2	85		38.2	290	38.2	85
33.22	358	38.22	113.333		33.22	333	38.22	85		38.22	297	38.22	85
33.24	370	38.24	113.333		33.24	313	38.24	70.8333		38.24	295	38.24	85
33.26	415	38.26	99.1667		33.26	333	38.26	70.8333		38.26	296	38.26	85
33.28	379	38.28	113.333		33.28	352	38.28	56.6667		38.28	305	38.28	68
33.3	405	38.3	127.5		33.3	349	38.3	70.8333		38.3	308	38.3	68
33.32	374	38.32	113.333		33.32	335	38.32	70.8333		38.32	309	38.32	68
33.34	394	38.34	127.5		33.34	339	38.34	56.6667		38.34	306	38.34	68
33.36	372	38.36	127.5		33.36	348	38.36	85		38.36	297	38.36	85
33.38	400	38.38	99.1667		33.38	345	38.38	85		38.38	300	38.38	85
33.4	367	38.4	99.1667		33.4	344	38.4	99.1667		38.4	300	38.4	102
33.42	387	38.42	99.1667		33.42	368	38.42	99.1667		38.42	324	38.42	102
33.44	373	38.44	85		33.44	355	38.44	99.1667		38.44	277	38.44	102
33.46	403	38.46	70.8333		33.46	337	38.46	85		38.46	307	38.46	85
33.48	415	38.48	70.8333		33.48	371	38.48	85		38.48	304	38.48	68
33.5	394	38.5	70.8333		33.5	315	38.5	70.8333		38.5	311	38.5	68
33.52	402	38.52	70.8333		33.52	339	38.52	70.8333		38.52	282	38.52	85
33.54	392	38.54	85		33.54	335	38.54	70.8333		38.54	292	38.54	85
33.56	369	38.56	85		33.56	354	38.56	85		38.56	295	38.56	102
33.58	369	38.58	99.1667		33.58	334	38.58	99.1667		38.58	294	38.58	119
33.6	407	38.6	113.333		33.6	353	38.6	99.1667		38.6	298	38.6	119
33.62	368	38.62	127.5		33.62	370	38.62	99.1667		38.62	322	38.62	119
33.64	368	38.64	127.5		33.64	342	38.64	113.333		38.64	295	38.64	119
33.66	359	38.66	127.5		33.66	329	38.66	113.333		38.66	319	38.66	119
33.68	378	38.68	113.333		33.68	311	38.68	113.333		38.68	306	38.68	102
33.7	371	38.7	113.333		33.7	364	38.7	113.333		38.7	306	38.7	85
33.72	380	38.72	99.1667		33.72	339	38.72	113.333		38.72	273	38.72	85
33.74	370	38.74	113.333		33.74	354	38.74	99.1667		38.74	291	38.74	68
33.76	370	38.76	113.333		33.76	349	38.76	99.1667		38.76	325	38.76	85
33.78	365	38.78	127.5		33.78	369	38.78	85		38.78	292	38.78	85
33.8	390	38.8	127.5		33.8	341	38.8	85		38.8	304	38.8	85
33.82	382	38.82	127.5		33.82	364	38.82	99.1667		38.82	291	38.82	102
33.84	356	38.84	141.667		33.84	351	38.84	99.1667		38.84	297	38.84	102
33.86	369	38.86	141.667		33.86	345	38.86	85		38.86	288	38.86	119
33.88	375	38.88	141.667		33.88	364	38.88	85		38.88	325	38.88	102
33.9	410	38.9	127.5		33.9	356	38.9	99.1667		38.9	288	38.9	102
33.92	390	38.92	113.333		33.92	338	38.92	99.1667		38.92	320	38.92	85
33.94	404	38.94	99.1667		33.94	339	38.94	99.1667		38.94	322	38.94	68
33.96	348	38.96	99.1667		33.96	346	38.96	85		38.96	300	38.96	68
33.98	391	38.98	99.1667		33.98	316	38.98	99.1667		38.98	303	38.98	85
34	378	39	99.1667		34	338	39	99.1667		39	339	39	85
34.02	404	39.02	113.333		34.02	322	39.02	99.1667		39.02	333	39.02	85
34.04	367	39.04	113.333		34.04	355	39.04	99.1667		39.04	271	39.04	102
34.06	371	39.06	113.333		34.06	349	39.06	113.333		39.06	295	39.06	119
34.08	357	39.08	99.1667		34.08	308	39.08	113.333		39.08	334	39.08	119
34.1	395	39.1	85		34.1	337	39.1	113.333		39.1	279	39.1	119
34.12	402	39.12	85		34.12	359	39.12	113.333		39.12	300	39.12	102
34.14	347	39.14	85		34.14	333	39.14	127.5		39.14	281	39.14	85
34.16	387	39.16	99.1667		34.16	322	39.16	127.5		39.16	292	39.16	102
34.18	378	39.18	113.333		34.18	348	39.18	127.5		39.18	329	39.18	102
34.2	364	39.2	113.333		34.2	355	39.2	113.333		39.2	306	39.2	119
34.22	365	39.22	113.333		34.22	311	39.22	113.333		39.22	301	39.22	136
34.24	392	39.24	127.5		34.24	325	39.24	113.333		39.24	306	39.24	153
34.26	375	39.26	127.5		34.26	357	39.26	113.333		39.26	306	39.26	170
34.28	359	39.28	127.5		34.28	366	39.28	113.333		39.28	281	39.28	187
34.3	401	39.3	127.5		34.3	394	39.3	113.333		39.3	269	39.3	170
34.32	374	39.32	127.5		34.32	316	39.32	113.333		39.32	299	39.32	153
34.34	386	39.34	127.5		34.34	361	39.34	99.1667		39.34	300	39.34	119
34.36	333	39.36	113.333		34.36	343	39.36	99.1667		39.36	294	39.36	119
34.38	367	39.38	99.1667		34.38	356	39.38	99.1667		39.38	307	39.38	119
34.4	390	39.4	113.333		34.4	317	39.4	99.1667		39.4	265	39.4	136
34.42	357	39.42	113.333		34.42	312	39.42	99.1667		39.42	279	39.42	119
34.44	393	39.44	127.5		34.44	344	39.44	99.1667		39.44	293	39.44	102
34.46	392	39.46	127.5		34.46	318	39.46	113.333		39.46	301	39.46	102
34.48	376	39.48	127.5		34.48	326	39.48	127.5		39.48	299	39.48	102
34.5	394	39.5	127.5		34.5	311	39.5	127.5		39.5	275	39.5	102
34.52	397	39.52	127.5		34.52	337	39.52	127.5		39.52	302	39.52	102
34.54	372	39.54	127.5		34.54	353	39.54	113.333		39.54	289	39.54	119
34.56	386	39.56	113.333		34.56	325	39.56	113.333		39.56	302	39.56	136
34.58	420	39.58	127.5		34.58	326	39.58	113.333		39.58	325	39.58	153
34.6	370	39.6	127.5		34.6	343	39.6	99.1667		39.6	285	39.6	153
34.62	360	39.62	113.333		34.62	321	39.62	85		39.62	285	39.62	136
34.64	349	39.64	99.1667		34.64	333	39.64	70.8333		39.64	300	39.64	119
34.66	376	39.66	99.1667		34.66	361	39.66	99.1667		39.66	313	39.66	119
34.68	383	39.68	99.1667		34.68	307	39.68	99.1667		39.68	274	39.68	136
34.7	401	39.7	85		34.7	343	39.7	113.333		39.7	286	39.7	136
34.72	394	39.72	85		34.72	335	39.72	113.333		39.72	291	39.72	136
34.74	377	39.74	85		34.74	329	39.74	127.5		39.74	314	39.74	170
34.76	381	39.76	99.1667		34.76	343	39.76	141.667		39.76	297	39.76	187
34.78	404	39.78	113.333		34.78	314	39.78	155.833		39.78	330	39.78	187
34.8	376	39.8	127.5		34.8	325	39.8	141.667		39.8	305	39.8	204
34.82	368	39.82	113.333		34.82	341	39.82	141.667		39.82	309	39.82	204
34.84	352	39.84	113.333		34.84	328	39.84	141.667		39.84	281	39.84	204
34.86	392	39.86	113.333		34.86	342	39.86	127.5		39.86	266	39.86	221
34.88	360	39.88	113.333		34.88	333	39.88	127.5		39.88	283	39.88	221
34.9	364	39.9	99.1667		34.9	349	39.9	127.5		39.9	307	39.9	204
34.92	383	39.92	99.1667		34.92	363	39.92	141.667		39.92	285	39.92	221
34.94	345	39.94	113.333		34.94	342	39.94	155.833		39.94	312	39.94	238
34.96	393	39.96	141.667		34.96	364	39.96	170		39.96	320	39.96	272
34.98	367	39.98	170		34.98	327	39.98	212.5		39.98	296	39.98	289
35	365	40	198.333		35	329	40	240.833		40	288	40	323
35.02	348	40.02	226.667		35.02	320	40.02	283.333		40.02	260	40.02	408
35.04	359	40.04	255		35.04	323	40.04	325.833		40.04	302	40.04	493
35.06	372	40.06	283.333		35.06	330	40.06	410.833		40.06	315	40.06	578
35.08	387	40.08	325.833		35.08	303	40.08	538.333		40.08	322	40.08	629
35.1	347	40.1	396.667		35.1	306	40.1	609.167		40.1	289	40.1	680
35.12	372	40.12	510		35.12	317	40.12	694.167		40.12	333	40.12	714
35.14	393	40.14	623.333		35.14	333	40.14	750.833		40.14	316	40.14	680
35.16	418	40.16	722.5		35.16	315	40.16	779.167		40.16	298	40.16	646
35.18	384	40.18	779.167		35.18	307	40.18	750.833		40.18	305	40.18	544
35.2	341	40.2	821.667		35.2	338	40.2	680		40.2	321	40.2	493
35.22	361	40.22	807.5		35.22	325	40.22	595		40.22	293	40.22	442
35.24	383	40.24	779.167		35.24	322	40.24	510		40.24	302	40.24	374
35.26	403	40.26	708.333		35.26	354	40.26	453.333		40.26	280	40.26	306
35.28	393	40.28	623.333		35.28	329	40.28	396.667		40.28	296	40.28	238
35.3	379	40.3	580.833		35.3	330	40.3	311.667		40.3	292	40.3	204
35.32	377	40.32	538.333		35.32	317	40.32	269.167		40.32	291	40.32	170
35.34	373	40.34	453.333		35.34	351	40.34	240.833		40.34	305	40.34	136
35.36	394	40.36	396.667		35.36	318	40.36	198.333		40.36	311	40.36	136
35.38	384	40.38	311.667		35.38	321	40.38	141.667		40.38	319	40.38	119
35.4	329	40.4	255		35.4	299	40.4	141.667		40.4	293	40.4	136
35.42	398	40.42	212.5		35.42	312	40.42	127.5		40.42	288	40.42	136
35.44	375	40.44	198.333		35.44	339	40.44	141.667		40.44	282	40.44	136
35.46	355	40.46	155.833		35.46	337	40.46	127.5		40.46	328	40.46	136
35.48	359	40.48	113.333		35.48	299	40.48	127.5		40.48	293	40.48	119
35.5	368	40.5	127.5		35.5	333	40.5	127.5		40.5	289	40.5	136
35.52	377	40.52	127.5		35.52	351	40.52	127.5		40.52	326	40.52	136
35.54	383	40.54	113.333		35.54	311	40.54	127.5		40.54	254	40.54	119
35.56	353	40.56	113.333		35.56	341	40.56	127.5		40.56	313	40.56	119
35.58	364	40.58	113.333		35.58	351	40.58	113.333		40.58	280	40.58	119
35.6	372	40.6	127.5		35.6	353	40.6	127.5		40.6	311	40.6	119
35.62	390	40.62	141.667		35.62	329	40.62	127.5		40.62	324	40.62	119
35.64	412	40.64	141.667		35.64	339	40.64	113.333		40.64	263	40.64	119
35.66	391	40.66	141.667		35.66	317	40.66	99.1667		40.66	322	40.66	119
35.68	360	40.68	141.667		35.68	341	40.68	99.1667		40.68	302	40.68	119
35.7	352	40.7	127.5		35.7	303	40.7	113.333		40.7	295	40.7	119
35.72	363	40.72	127.5		35.72	367	40.72	113.333		40.72	319	40.72	119
35.74	380	40.74	127.5		35.74	338	40.74	113.333		40.74	345	40.74	119
35.76	407	40.76	127.5		35.76	316	40.76	127.5		40.76	286	40.76	119
35.78	378	40.78	127.5		35.78	326	40.78	127.5		40.78	315	40.78	136
35.8	387	40.8	141.667		35.8	308	40.8	127.5		40.8	313	40.8	153
35.82	352	40.82	141.667		35.82	313	40.82	127.5		40.82	289	40.82	153
35.84	364	40.84	127.5		35.84	338	40.84	127.5		40.84	277	40.84	153
35.86	366	40.86	141.667		35.86	312	40.86	113.333		40.86	299	40.86	136
35.88	368	40.88	141.667		35.88	296	40.88	99.1667		40.88	318	40.88	136
35.9	397	40.9	141.667		35.9	299	40.9	99.1667		40.9	313	40.9	136
35.92	353	40.92	155.833		35.92	322	40.92	99.1667		40.92	286	40.92	119
35.94	395	40.94	155.833		35.94	292	40.94	113.333		40.94	300	40.94	119
35.96	397	40.96	141.667		35.96	320	40.96	141.667		40.96	320	40.96	102
35.98	368	40.98	141.667		35.98	320	40.98	141.667		40.98	316	40.98	119
36	394	41	127.5		36	346	41	155.833		41	307	41	102
36.02	403	41.02	141.667		36.02	302	41.02	155.833		41.02	298	41.02	85
36.04	377	41.04	127.5		36.04	300	41.04	141.667		41.04	319	41.04	85
36.06	382	41.06	127.5		36.06	334	41.06	141.667		41.06	316	41.06	102
36.08	380	41.08	141.667		36.08	296	41.08	127.5		41.08	288	41.08	119
36.1	367	41.1	141.667		36.1	307	41.1	113.333		41.1	330	41.1	136
36.12	390	41.12	155.833		36.12	332	41.12	113.333		41.12	315	41.12	153
36.14	389	41.14	155.833		36.14	324	41.14	127.5		41.14	298	41.14	170
36.16	352	41.16	155.833		36.16	298	41.16	141.667		41.16	317	41.16	170
36.18	397	41.18	141.667		36.18	314	41.18	141.667		41.18	307	41.18	187
36.2	405	41.2	141.667		36.2	325	41.2	141.667		41.2	340	41.2	153
36.22	375	41.22	155.833		36.22	293	41.22	141.667		41.22	331	41.22	119
36.24	352	41.24	155.833		36.24	307	41.24	141.667		41.24	337	41.24	119
36.26	410	41.26	141.667		36.26	303	41.26	127.5		41.26	303	41.26	119
36.28	349	41.28	155.833		36.28	329	41.28	99.1667		41.28	342	41.28	119
36.3	377	41.3	141.667		36.3	306	41.3	99.1667		41.3	306	41.3	119
36.32	376	41.32	155.833		36.32	367	41.32	113.333		41.32	306	41.32	119
36.34	363	41.34	141.667		36.34	301	41.34	127.5		41.34	311	41.34	136
36.36	379	41.36	141.667		36.36	280	41.36	141.667		41.36	330	41.36	153
36.38	379	41.38	141.667		36.38	340	41.38	141.667		41.38	312	41.38	153
36.4	368	41.4	155.833		36.4	335	41.4	155.833		41.4	331	41.4	153
36.42	343	41.42	170		36.42	316	41.42	141.667		41.42	321	41.42	136
36.44	357	41.44	170		36.44	315	41.44	155.833		41.44	324	41.44	136
36.46	371	41.46	170		36.46	324	41.46	141.667		41.46	369	41.46	136
36.48	382	41.48	170		36.48	348	41.48	127.5		41.48	331	41.48	153
36.5	349	41.5	155.833		36.5	325	41.5	127.5		41.5	360	41.5	153
36.52	373	41.52	141.667		36.52	325	41.52	113.333		41.52	334	41.52	170
36.54	384	41.54	141.667		36.54	320	41.54	127.5		41.54	351	41.54	170
36.56	369	41.56	141.667		36.56	337	41.56	141.667		41.56	333	41.56	170
36.58	392	41.58	170		36.58	312	41.58	141.667		41.58	337	41.58	187
36.6	390	41.6	184.167		36.6	334	41.6	155.833		41.6	330	41.6	187
36.62	339	41.62	212.5		36.62	311	41.62	170		41.62	315	41.62	187
36.64	353	41.64	212.5		36.64	331	41.64	184.167		41.64	352	41.64	187
36.66	403	41.66	198.333		36.66	312	41.66	198.333		41.66	345	41.66	204
36.68	402	41.68	184.167		36.68	313	41.68	198.333		41.68	351	41.68	204
36.7	395	41.7	170		36.7	294	41.7	198.333		41.7	351	41.7	204
36.72	394	41.72	170		36.72	318	41.72	184.167		41.72	389	41.72	221
36.74	371	41.74	184.167		36.74	325	41.74	198.333		41.74	370	41.74	221
36.76	363	41.76	184.167		36.76	324	41.76	170		41.76	367	41.76	221
36.78	375	41.78	198.333		36.78	300	41.78	170		41.78	368	41.78	221
36.8	383	41.8	184.167		36.8	306	41.8	155.833		41.8	349	41.8	204
36.82	354	41.82	198.333		36.82	326	41.82	170		41.82	384	41.82	204
36.84	348	41.84	212.5		36.84	314	41.84	170		41.84	393	41.84	204
36.86	374	41.86	212.5		36.86	316	41.86	184.167		41.86	369	41.86	221
36.88	373	41.88	212.5		36.88	317	41.88	198.333		41.88	366	41.88	187
36.9	366	41.9	198.333		36.9	326	41.9	226.667		41.9	398	41.9	187
36.92	395	41.92	198.333		36.92	344	41.92	212.5		41.92	379	41.92	187
36.94	356	41.94	184.167		36.94	309	41.94	212.5		41.94	381	41.94	187
36.96	351	41.96	184.167		36.96	297	41.96	198.333		41.96	356	41.96	187
36.98	347	41.98	184.167		36.98	307	41.98	198.333		41.98	391	41.98	170
37	354	42	170		37	311	42	212.5		42	409	42	170
37.02	353	42.02	184.167		37.02	343	42.02	226.667		42.02	406	42.02	204
37.04	364	42.04	212.5		37.04	314	42.04	240.833		42.04	412	42.04	238
37.06	381	42.06	226.667		37.06	305	42.06	269.167		42.06	417	42.06	272
37.08	369	42.08	240.833		37.08	311	42.08	269.167		42.08	437	42.08	289
37.1	368	42.1	255		37.1	346	42.1	269.167		42.1	407	42.1	323
37.12	376	42.12	283.333		37.12	285	42.12	255		42.12	432	42.12	323
37.14	368	42.14	283.333		37.14	308	42.14	255		42.14	407	42.14	323
37.16	372	42.16	297.5		37.16	296	42.16	255		42.16	407	42.16	340
37.18	402	42.18	283.333		37.18	288	42.18	240.833		42.18	403	42.18	340
37.2	390	42.2	269.167		37.2	333	42.2	240.833		42.2	423	42.2	357
37.22	370	42.22	255		37.22	278	42.22	269.167		42.22	437	42.22	374
37.24	350	42.24	255		37.24	308	42.24	283.333		42.24	476	42.24	425
37.26	377	42.26	283.333		37.26	330	42.26	269.167		42.26	483	42.26	476
37.28	364	42.28	283.333		37.28	315	42.28	283.333		42.28	448	42.28	527
37.3	381	42.3	297.5		37.3	331	42.3	283.333		42.3	436	42.3	646
37.32	343	42.32	311.667		37.32	307	42.32	311.667		42.32	457	42.32	765
37.34	400	42.34	311.667		37.34	343	42.34	325.833		42.34	433	42.34	833
37.36	394	42.36	325.833		37.36	286	42.36	340		42.36	473	42.36	935
37.38	407	42.38	311.667		37.38	311	42.38	340		42.38	452	42.38	1037
37.4	363	42.4	297.5		37.4	313	42.4	368.333		42.4	461	42.4	1105
37.42	340	42.42	325.833		37.42	320	42.42	396.667		42.42	473	42.42	1207
37.44	382	42.44	340		37.44	322	42.44	425		42.44	443	42.44	1275
37.46	373	42.46	354.167		37.46	307	42.46	467.5		42.46	515	42.46	1360
37.48	387	42.48	368.333		37.48	313	42.48	524.167		42.48	462	42.48	1445
37.5	377	42.5	396.667		37.5	306	42.5	510		42.5	511	42.5	1581
37.52	416	42.52	410.833		37.52	296	42.52	538.333		42.52	495	42.52	1632
37.54	385	42.54	453.333		37.54	299	42.54	566.667		42.54	495	42.54	1615
37.56	395	42.56	467.5		37.56	311	42.56	595		42.56	540	42.56	1615
37.58	376	42.58	495.833		37.58	322	42.58	609.167		42.58	486	42.58	1615
37.6	365	42.6	524.167		37.6	317	42.6	651.667		42.6	503	42.6	1547
37.62	368	42.62	566.667		37.62	315	42.62	722.5		42.62	539	42.62	1547
37.64	408	42.64	566.667		37.64	324	42.64	793.333		42.64	534	42.64	1564
37.66	365	42.66	566.667		37.66	328	42.66	850		42.66	524	42.66	1615
37.68	385	42.68	595		37.68	299	42.68	920.833		42.68	550	42.68	1615
37.7	375	42.7	609.167		37.7	295	42.7	920.833		42.7	524	42.7	1615
37.72	361	42.72	623.333		37.72	306	42.72	935		42.72	518	42.72	1513
37.74	380	42.74	637.5		37.74	301	42.74	949.167		42.74	500	42.74	1394
37.76	408	42.76	651.667		37.76	299	42.76	991.667		42.76	539	42.76	1241
37.78	390	42.78	708.333		37.78	313	42.78	1005.83		42.78	547	42.78	1105
37.8	376	42.8	750.833		37.8	296	42.8	1034.17		42.8	563	42.8	986
37.82	366	42.82	793.333		37.82	291	42.82	1076.67		42.82	553	42.82	952
37.84	392	42.84	835.833		37.84	345	42.84	1076.67		42.84	537	42.84	969
37.86	374	42.86	878.333		37.86	294	42.86	1062.5		42.86	612	42.86	952
37.88	349	42.88	949.167		37.88	300	42.88	1076.67		42.88	581	42.88	918
37.9	394	42.9	963.333		37.9	285	42.9	1076.67		42.9	576	42.9	867
37.92	393	42.92	963.333		37.92	313	42.92	1076.67		42.92	580	42.92	782
37.94	402	42.94	977.5		37.94	316	42.94	1076.67		42.94	642	42.94	714
37.96	339	42.96	963.333		37.96	299	42.96	1076.67		42.96	628	42.96	612
37.98	377	42.98	977.5		37.98	306	42.98	1020		42.98	626	42.98	578
38	365	43	991.667		38	289	43	977.5		43	677	43	544
38.02	382	43.02	991.667		38.02	285	43.02	935		43.02	742	43.02	493
38.04	372	43.04	1005.83		38.04	313	43.04	864.167		43.04	804	43.04	493
38.06	405	43.06	977.5		38.06	285	43.06	779.167		43.06	822	43.06	459
38.08	390	43.08	1005.83		38.08	321	43.08	750.833		43.08	911	43.08	425
38.1	375	43.1	935		38.1	273	43.1	750.833		43.1	991	43.1	391
38.12	383	43.12	906.667		38.12	290	43.12	722.5		43.12	1092	43.12	374
38.14	384	43.14	878.333		38.14	313	43.14	694.167		43.14	1168	43.14	340
38.16	332	43.16	835.833		38.16	308	43.16	651.667		43.16	1311	43.16	323
38.18	337	43.18	793.333		38.18	320	43.18	623.333		43.18	1445	43.18	323
38.2	357	43.2	765		38.2	320	43.2	595		43.2	1544	43.2	272
38.22	383	43.22	765		38.22	316	43.22	524.167		43.22	1718	43.22	272
38.24	404	43.24	736.667		38.24	322	43.24	510		43.24	1750	43.24	272
38.26	392	43.26	708.333		38.26	324	43.26	481.667		43.26	1778	43.26	255
38.28	347	43.28	694.167		38.28	332	43.28	453.333		43.28	1947	43.28	255
38.3	417	43.3	623.333		38.3	320	43.3	425		43.3	1870	43.3	255
38.32	399	43.32	609.167		38.32	297	43.32	410.833		43.32	2002	43.32	238
38.34	363	43.34	566.667		38.34	275	43.34	410.833		43.34	1978	43.34	221
38.36	356	43.36	552.5		38.36	277	43.36	382.5		43.36	1849	43.36	238
38.38	377	43.38	524.167		38.38	322	43.38	368.333		43.38	1772	43.38	221
38.4	366	43.4	495.833		38.4	331	43.4	340		43.4	1721	43.4	204
38.42	367	43.42	510		38.42	328	43.42	325.833		43.42	1617	43.42	238
38.44	390	43.44	495.833		38.44	287	43.44	340		43.44	1378	43.44	238
38.46	384	43.46	510		38.46	322	43.46	340		43.46	1342	43.46	238
38.48	381	43.48	495.833		38.48	318	43.48	311.667		43.48	1191	43.48	255
38.5	393	43.5	453.333		38.5	295	43.5	283.333		43.5	1084	43.5	255
38.52	380	43.52	453.333		38.52	296	43.52	283.333		43.52	992	43.52	255
38.54	377	43.54	439.167		38.54	296	43.54	283.333		43.54	853	43.54	238
38.56	375	43.56	453.333		38.56	296	43.56	283.333		43.56	775	43.56	221
38.58	387	43.58	425		38.58	287	43.58	269.167		43.58	733	43.58	204
38.6	396	43.6	410.833		38.6	293	43.6	240.833		43.6	642	43.6	221
38.62	407	43.62	382.5		38.62	299	43.62	240.833		43.62	662	43.62	221
38.64	399	43.64	325.833		38.64	329	43.64	226.667		43.64	567	43.64	238
38.66	407	43.66	311.667		38.66	321	43.66	212.5		43.66	560	43.66	255
38.68	389	43.68	283.333		38.68	351	43.68	170		43.68	494	43.68	255
38.7	361	43.7	240.833		38.7	316	43.7	184.167		43.7	473	43.7	221
38.72	431	43.72	240.833		38.72	345	43.72	198.333		43.72	461	43.72	221
38.74	375	43.74	240.833		38.74	287	43.74	226.667		43.74	459	43.74	204
38.76	376	43.76	269.167		38.76	299	43.76	269.167		43.76	424	43.76	204
38.78	380	43.78	283.333		38.78	314	43.78	255		43.78	399	43.78	187
38.8	398	43.8	297.5		38.8	317	43.8	255		43.8	421	43.8	187
38.82	397	43.82	283.333		38.82	291	43.82	255		43.82	434	43.82	187
38.84	395	43.84	269.167		38.84	307	43.84	240.833		43.84	397	43.84	187
38.86	360	43.86	283.333		38.86	311	43.86	212.5		43.86	375	43.86	204
38.88	372	43.88	269.167		38.88	355	43.88	184.167		43.88	384	43.88	221
38.9	370	43.9	269.167		38.9	296	43.9	198.333		43.9	395	43.9	204
38.92	368	43.92	283.333		38.92	338	43.92	198.333		43.92	420	43.92	238
38.94	354	43.94	283.333		38.94	323	43.94	212.5		43.94	376	43.94	221
38.96	404	43.96	297.5		38.96	317	43.96	212.5		43.96	397	43.96	221
38.98	397	43.98	297.5		38.98	319	43.98	198.333		43.98	385	43.98	187
39	401	44	297.5		39	323	44	198.333		44	389	44	204
39.02	384	44.02	297.5		39.02	306	44.02	212.5		44.02	418	44.02	187
39.04	395	44.04	283.333		39.04	296	44.04	198.333		44.04	411	44.04	204
39.06	426	44.06	269.167		39.06	346	44.06	212.5		44.06	380	44.06	221
39.08	398	44.08	226.667		39.08	324	44.08	198.333		44.08	374	44.08	221
39.1	384	44.1	240.833		39.1	320	44.1	240.833		44.1	369	44.1	221
39.12	424	44.12	255		39.12	318	44.12	240.833		44.12	386	44.12	238
39.14	394	44.14	269.167		39.14	283	44.14	240.833		44.14	390	44.14	238
39.16	341	44.16	269.167		39.16	333	44.16	240.833		44.16	348	44.16	238
39.18	397	44.18	255		39.18	302	44.18	240.833		44.18	369	44.18	221
39.2	391	44.2	269.167		39.2	320	44.2	240.833		44.2	360	44.2	238
39.22	366	44.22	269.167		39.22	321	44.22	240.833		44.22	395	44.22	238
39.24	376	44.24	240.833		39.24	320	44.24	198.333		44.24	356	44.24	255
39.26	378	44.26	226.667		39.26	325	44.26	212.5		44.26	353	44.26	272
39.28	377	44.28	226.667		39.28	314	44.28	184.167		44.28	389	44.28	255
39.3	360	44.3	240.833		39.3	299	44.3	198.333		44.3	346	44.3	272
39.32	357	44.32	269.167		39.32	286	44.32	184.167		44.32	383	44.32	272
39.34	385	44.34	269.167		39.34	317	44.34	184.167		44.34	393	44.34	255
39.36	344	44.36	269.167		39.36	317	44.36	212.5		44.36	370	44.36	238
39.38	373	44.38	255		39.38	301	44.38	198.333		44.38	341	44.38	221
39.4	379	44.4	269.167		39.4	297	44.4	212.5		44.4	416	44.4	238
39.42	387	44.42	226.667		39.42	332	44.42	212.5		44.42	357	44.42	238
39.44	379	44.44	198.333		39.44	292	44.44	198.333		44.44	331	44.44	238
39.46	367	44.46	184.167		39.46	296	44.46	212.5		44.46	364	44.46	221
39.48	368	44.48	198.333		39.48	340	44.48	198.333		44.48	345	44.48	221
39.5	393	44.5	212.5		39.5	338	44.5	198.333		44.5	361	44.5	204
39.52	379	44.52	198.333		39.52	311	44.52	198.333		44.52	364	44.52	204
39.54	400	44.54	212.5		39.54	340	44.54	212.5		44.54	375	44.54	187
39.56	386	44.56	226.667		39.56	348	44.56	226.667		44.56	381	44.56	187
39.58	400	44.58	240.833		39.58	289	44.58	226.667		44.58	368	44.58	187
39.6	390	44.6	255		39.6	340	44.6	212.5		44.6	358	44.6	204
39.62	374	44.62	255		39.62	335	44.62	198.333		44.62	407	44.62	221
39.64	356	44.64	240.833		39.64	307	44.64	198.333		44.64	349	44.64	221
39.66	382	44.66	226.667		39.66	289	44.66	198.333		44.66	377	44.66	204
39.68	378	44.68	212.5		39.68	300	44.68	170		44.68	378	44.68	170
39.7	369	44.7	226.667		39.7	306	44.7	141.667		44.7	321	44.7	153
39.72	368	44.72	198.333		39.72	309	44.72	155.833		44.72	355	44.72	187
39.74	355	44.74	184.167		39.74	302	44.74	170		44.74	343	44.74	170
39.76	375	44.76	198.333		39.76	290	44.76	170		44.76	345	44.76	187
39.78	353	44.78	198.333		39.78	330	44.78	170		44.78	354	44.78	187
39.8	378	44.8	212.5		39.8	309	44.8	170		44.8	366	44.8	204
39.82	397	44.82	226.667		39.82	322	44.82	184.167		44.82	328	44.82	221
39.84	398	44.84	226.667		39.84	296	44.84	198.333		44.84	351	44.84	221
39.86	344	44.86	212.5		39.86	307	44.86	184.167		44.86	313	44.86	221
39.88	377	44.88	212.5		39.88	329	44.88	170		44.88	343	44.88	204
39.9	405	44.9	226.667		39.9	291	44.9	155.833		44.9	383	44.9	187
39.92	381	44.92	226.667		39.92	328	44.92	155.833		44.92	337	44.92	221
39.94	399	44.94	226.667		39.94	306	44.94	155.833		44.94	335	44.94	204
39.96	378	44.96	240.833		39.96	318	44.96	141.667		44.96	345	44.96	187
39.98	425	44.98	240.833		39.98	340	44.98	155.833		44.98	372	44.98	170
40	408	45	240.833		40	315	45	170		45	339	45	170
40.02	375	45.02	226.667		40.02	319	45.02	198.333		45.02	345	45.02	187
40.04	373	45.04	212.5		40.04	311	45.04	212.5		45.04	324	45.04	170
40.06	406	45.06	184.167		40.06	324	45.06	212.5		45.06	342	45.06	187
40.08	395	45.08	170		40.08	288	45.08	212.5		45.08	352	45.08	204
40.1	407	45.1	170		40.1	288	45.1	198.333		45.1	328	45.1	221
40.12	396	45.12	170		40.12	327	45.12	212.5		45.12	338	45.12	221
40.14	384	45.14	184.167		40.14	330	45.14	212.5		45.14	345	45.14	238
40.16	383	45.16	198.333		40.16	311	45.16	212.5		45.16	351	45.16	221
40.18	400	45.18	170		40.18	309	45.18	198.333		45.18	341	45.18	238
40.2	377	45.2	170		40.2	313	45.2	184.167		45.2	353	45.2	238
40.22	401	45.22	184.167		40.22	330	45.22	184.167		45.22	349	45.22	238
40.24	418	45.24	198.333		40.24	316	45.24	155.833		45.24	345	45.24	238
40.26	375	45.26	226.667		40.26	288	45.26	141.667		45.26	340	45.26	221
40.28	411	45.28	240.833		40.28	290	45.28	141.667		45.28	350	45.28	238
40.3	399	45.3	240.833		40.3	311	45.3	127.5		45.3	307	45.3	221
40.32	369	45.32	255		40.32	302	45.32	141.667		45.32	314	45.32	204
40.34	392	45.34	255		40.34	312	45.34	155.833		45.34	345	45.34	204
40.36	412	45.36	240.833		40.36	319	45.36	170		45.36	339	45.36	187
40.38	396	45.38	198.333		40.38	311	45.38	198.333		45.38	341	45.38	170
40.4	372	45.4	198.333		40.4	309	45.4	226.667		45.4	333	45.4	119
40.42	390	45.42	184.167		40.42	312	45.42	226.667		45.42	312	45.42	119
40.44	382	45.44	184.167		40.44	337	45.44	226.667		45.44	332	45.44	119
40.46	385	45.46	184.167		40.46	318	45.46	212.5		45.46	344	45.46	136
40.48	381	45.48	198.333		40.48	330	45.48	184.167		45.48	341	45.48	136
40.5	408	45.5	198.333		40.5	319	45.5	170		45.5	339	45.5	136
40.52	391	45.52	212.5		40.52	334	45.52	170		45.52	353	45.52	153
40.54	354	45.54	226.667		40.54	305	45.54	155.833		45.54	316	45.54	187
40.56	387	45.56	226.667		40.56	295	45.56	170		45.56	315	45.56	204
40.58	411	45.58	212.5		40.58	357	45.58	184.167		45.58	301	45.58	187
40.6	428	45.6	212.5		40.6	313	45.6	184.167		45.6	313	45.6	136
40.62	381	45.62	184.167		40.62	297	45.62	184.167		45.62	303	45.62	136
40.64	378	45.64	170		40.64	327	45.64	170		45.64	278	45.64	136
40.66	363	45.66	170		40.66	291	45.66	155.833		45.66	311	45.66	119
40.68	407	45.68	155.833		40.68	323	45.68	141.667		45.68	322	45.68	102
40.7	356	45.7	155.833		40.7	328	45.7	141.667		45.7	324	45.7	85
40.72	366	45.72	155.833		40.72	354	45.72	127.5		45.72	324	45.72	85
40.74	395	45.74	155.833		40.74	296	45.74	113.333		45.74	303	45.74	119
40.76	405	45.76	170		40.76	347	45.76	113.333		45.76	290	45.76	136
40.78	365	45.78	184.167		40.78	361	45.78	113.333		45.78	302	45.78	136
40.8	415	45.8	198.333		40.8	318	45.8	99.1667		45.8	300	45.8	153
40.82	415	45.82	184.167		40.82	324	45.82	99.1667		45.82	325	45.82	170
40.84	392	45.84	184.167		40.84	331	45.84	99.1667		45.84	346	45.84	170
40.86	398	45.86	184.167		40.86	301	45.86	99.1667		45.86	299	45.86	170
40.88	411	45.88	170		40.88	311	45.88	113.333		45.88	314	45.88	153
40.9	395	45.9	170		40.9	314	45.9	127.5		45.9	296	45.9	136
40.92	396	45.92	170		40.92	309	45.92	141.667		45.92	320	45.92	119
40.94	427	45.94	170		40.94	327	45.94	141.667		45.94	308	45.94	119
40.96	423	45.96	184.167		40.96	313	45.96	141.667		45.96	283	45.96	119
40.98	413	45.98	198.333		40.98	312	45.98	127.5		45.98	300	45.98	119
41	424	46	184.167		41	292	46	127.5		46	294	46	136
41.02	425	46.02	155.833		41.02	319	46.02	127.5		46.02	319	46.02	119
41.04	402	46.04	141.667		41.04	348	46.04	113.333		46.04	317	46.04	136
41.06	397	46.06	141.667		41.06	316	46.06	113.333		46.06	271	46.06	136
41.08	380	46.08	127.5		41.08	324	46.08	127.5		46.08	274	46.08	153
41.1	424	46.1	127.5		41.1	372	46.1	127.5		46.1	295	46.1	136
41.12	400	46.12	113.333		41.12	309	46.12	127.5		46.12	308	46.12	136
41.14	403	46.14	127.5		41.14	331	46.14	127.5		46.14	270	46.14	136
41.16	454	46.16	155.833		41.16	330	46.16	127.5		46.16	274	46.16	136
41.18	370	46.18	141.667		41.18	328	46.18	113.333		46.18	325	46.18	119
41.2	391	46.2	141.667		41.2	317	46.2	99.1667		46.2	303	46.2	119
41.22	442	46.22	141.667		41.22	341	46.22	99.1667		46.22	319	46.22	102
41.24	441	46.24	127.5		41.24	326	46.24	99.1667		46.24	283	46.24	119
41.26	411	46.26	141.667		41.26	353	46.26	113.333		46.26	278	46.26	102
41.28	410	46.28	127.5		41.28	320	46.28	113.333		46.28	312	46.28	119
41.3	433	46.3	127.5		41.3	348	46.3	113.333		46.3	269	46.3	119
41.32	458	46.32	127.5		41.32	340	46.32	113.333		46.32	294	46.32	119
41.34	426	46.34	127.5		41.34	312	46.34	127.5		46.34	280	46.34	119
41.36	469	46.36	113.333		41.36	332	46.36	113.333		46.36	276	46.36	102
41.38	485	46.38	113.333		41.38	325	46.38	99.1667		46.38	298	46.38	102
41.4	431	46.4	113.333		41.4	338	46.4	85		46.4	288	46.4	85
41.42	420	46.42	127.5		41.42	345	46.42	85		46.42	279	46.42	102
41.44	430	46.44	99.1667		41.44	332	46.44	85		46.44	315	46.44	85
41.46	430	46.46	113.333		41.46	343	46.46	85		46.46	289	46.46	85
41.48	415	46.48	113.333		41.48	340	46.48	99.1667		46.48	296	46.48	119
41.5	431	46.5	113.333		41.5	397	46.5	99.1667		46.5	267	46.5	119
41.52	467	46.52	113.333		41.52	366	46.52	113.333		46.52	294	46.52	119
41.54	463	46.54	127.5		41.54	369	46.54	127.5		46.54	301	46.54	119
41.56	436	46.56	141.667		41.56	343	46.56	113.333		46.56	281	46.56	119
41.58	456	46.58	141.667		41.58	361	46.58	141.667		46.58	297	46.58	119
41.6	426	46.6	141.667		41.6	385	46.6	141.667		46.6	296	46.6	119
41.62	515	46.62	155.833		41.62	357	46.62	141.667		46.62	296	46.62	102
41.64	456	46.64	155.833		41.64	357	46.64	141.667		46.64	262	46.64	102
41.66	459	46.66	155.833		41.66	348	46.66	127.5		46.66	283	46.66	102
41.68	436	46.68	155.833		41.68	361	46.68	113.333		46.68	272	46.68	102
41.7	424	46.7	141.667		41.7	335	46.7	99.1667		46.7	312	46.7	102
41.72	501	46.72	141.667		41.72	347	46.72	99.1667		46.72	291	46.72	85
41.74	469	46.74	155.833		41.74	367	46.74	70.8333		46.74	267	46.74	102
41.76	433	46.76	155.833		41.76	365	46.76	85		46.76	309	46.76	119
41.78	481	46.78	141.667		41.78	358	46.78	85		46.78	306	46.78	136
41.8	463	46.8	141.667		41.8	344	46.8	99.1667		46.8	308	46.8	136
41.82	458	46.82	127.5		41.82	375	46.82	99.1667		46.82	259	46.82	136
41.84	459	46.84	113.333		41.84	396	46.84	99.1667		46.84	286	46.84	136
41.86	439	46.86	99.1667		41.86	355	46.86	113.333		46.86	282	46.86	136
41.88	475	46.88	99.1667		41.88	390	46.88	99.1667		46.88	295	46.88	119
41.9	446	46.9	99.1667		41.9	340	46.9	113.333		46.9	324	46.9	119
41.92	481	46.92	99.1667		41.92	375	46.92	99.1667		46.92	262	46.92	102
41.94	459	46.94	113.333		41.94	384	46.94	99.1667		46.94	282	46.94	102
41.96	510	46.96	113.333		41.96	350	46.96	113.333		46.96	283	46.96	102
41.98	522	46.98	113.333		41.98	395	46.98	113.333		46.98	276	46.98	102
42	514	47	113.333		42	390	47	113.333		47	271	47	102
42.02	523	47.02	113.333		42.02	396	47.02	127.5		47.02	305	47.02	102
42.04	514	47.04	113.333		42.04	381	47.04	127.5		47.04	243	47.04	102
42.06	489	47.06	113.333		42.06	411	47.06	127.5		47.06	280	47.06	102
42.08	505	47.08	113.333		42.08	395	47.08	113.333		47.08	306	47.08	102
42.1	548	47.1	113.333		42.1	404	47.1	99.1667		47.1	305	47.1	119
42.12	530	47.12	113.333		42.12	378	47.12	113.333		47.12	252	47.12	119
42.14	516	47.14	113.333		42.14	429	47.14	99.1667		47.14	278	47.14	102
42.16	533	47.16	127.5		42.16	456	47.16	99.1667		47.16	285	47.16	102
42.18	523	47.18	127.5		42.18	409	47.18	99.1667		47.18	296	47.18	119
42.2	508	47.2	127.5		42.2	448	47.2	99.1667		47.2	286	47.2	119
42.22	529	47.22	127.5		42.22	436	47.22	113.333		47.22	268	47.22	119
42.24	519	47.24	113.333		42.24	450	47.24	85		47.24	236	47.24	119
42.26	526	47.26	113.333		42.26	431	47.26	99.1667		47.26	267	47.26	119
42.28	548	47.28	113.333		42.28	410	47.28	99.1667		47.28	276	47.28	119
42.3	528	47.3	99.1667		42.3	421	47.3	99.1667		47.3	293	47.3	102
42.32	560	47.32	113.333		42.32	452	47.32	85		47.32	314	47.32	85
42.34	563	47.34	127.5		42.34	466	47.34	85		47.34	285	47.34	85
42.36	579	47.36	127.5		42.36	461	47.36	85		47.36	228	47.36	85
42.38	542	47.38	113.333		42.38	403	47.38	85		47.38	287	47.38	119
42.4	566	47.4	127.5		42.4	469	47.4	85		47.4	299	47.4	102
42.42	640	47.42	113.333		42.42	423	47.42	85		47.42	274	47.42	119
42.44	608	47.44	99.1667		42.44	433	47.44	70.8333		47.44	282	47.44	136
42.46	613	47.46	99.1667		42.46	450	47.46	99.1667		47.46	267	47.46	153
42.48	629	47.48	113.333		42.48	488	47.48	99.1667		47.48	276	47.48	136
42.5	627	47.5	113.333		42.5	467	47.5	85		47.5	287	47.5	136
42.52	592	47.52	113.333		42.52	469	47.52	85		47.52	256	47.52	136
42.54	601	47.54	113.333		42.54	499	47.54	113.333		47.54	303	47.54	136
42.56	606	47.56	99.1667		42.56	484	47.56	113.333		47.56	309	47.56	136
42.58	629	47.58	113.333		42.58	524	47.58	113.333		47.58	292	47.58	153
42.6	625	47.6	113.333		42.6	474	47.6	113.333		47.6	264	47.6	136
42.62	681	47.62	99.1667		42.62	535	47.62	127.5		47.62	247	47.62	136
42.64	645	47.64	85		42.64	538	47.64	127.5		47.64	292	47.64	119
42.66	648	47.66	99.1667		42.66	533	47.66	127.5		47.66	274	47.66	119
42.68	697	47.68	99.1667		42.68	495	47.68	99.1667		47.68	307	47.68	85
42.7	704	47.7	99.1667		42.7	510	47.7	99.1667		47.7	276	47.7	85
42.72	712	47.72	99.1667		42.72	522	47.72	99.1667		47.72	302	47.72	85
42.74	717	47.74	85		42.74	528	47.74	99.1667		47.74	301	47.74	85
42.76	746	47.76	99.1667		42.76	586	47.76	99.1667		47.76	264	47.76	102
42.78	751	47.78	113.333		42.78	578	47.78	99.1667		47.78	271	47.78	85
42.8	713	47.8	113.333		42.8	587	47.8	113.333		47.8	263	47.8	102
42.82	736	47.82	113.333		42.82	582	47.82	113.333		47.82	279	47.82	102
42.84	715	47.84	99.1667		42.84	537	47.84	113.333		47.84	290	47.84	119
42.86	780	47.86	113.333		42.86	601	47.86	113.333		47.86	295	47.86	102
42.88	761	47.88	127.5		42.88	613	47.88	113.333		47.88	268	47.88	102
42.9	739	47.9	127.5		42.9	634	47.9	113.333		47.9	303	47.9	119
42.92	759	47.92	113.333		42.92	640	47.92	113.333		47.92	300	47.92	136
42.94	853	47.94	113.333		42.94	648	47.94	127.5		47.94	296	47.94	153
42.96	864	47.96	99.1667		42.96	719	47.96	127.5		47.96	297	47.96	153
42.98	821	47.98	113.333		42.98	687	47.98	113.333		47.98	301	47.98	153
43	918	48	113.333		43	660	48	99.1667		48	273	48	136
43.02	833	48.02	113.333		43.02	761	48.02	85		48.02	287	48.02	102
43.04	895	48.04	99.1667		43.04	742	48.04	70.8333		48.04	290	48.04	102
43.06	953	48.06	127.5		43.06	755	48.06	70.8333		48.06	262	48.06	85
43.08	924	48.08	127.5		43.08	795	48.08	70.8333		48.08	303	48.08	68
43.1	914	48.1	141.667		43.1	862	48.1	70.8333		48.1	279	48.1	68
43.12	918	48.12	127.5		43.12	886	48.12	85		48.12	285	48.12	68
43.14	993	48.14	127.5		43.14	909	48.14	113.333		48.14	276	48.14	85
43.16	970	48.16	113.333		43.16	920	48.16	113.333		48.16	301	48.16	119
43.18	985	48.18	127.5		43.18	959	48.18	99.1667		48.18	267	48.18	136
43.2	953	48.2	113.333		43.2	1023	48.2	85		48.2	275	48.2	119
43.22	1010	48.22	99.1667		43.22	1021	48.22	70.8333		48.22	289	48.22	119
43.24	995	48.24	99.1667		43.24	1126	48.24	70.8333		48.24	273	48.24	153
43.26	1074	48.26	99.1667		43.26	1130	48.26	70.8333		48.26	296	48.26	153
43.28	988	48.28	85		43.28	1123	48.28	56.6667		48.28	305	48.28	136
43.3	1079	48.3	85		43.3	1133	48.3	70.8333		48.3	296	48.3	119
43.32	1101	48.32	85		43.32	1119	48.32	85		48.32	267	48.32	119
43.34	1132	48.34	99.1667		43.34	1196	48.34	99.1667		48.34	294	48.34	136
43.36	1162	48.36	99.1667		43.36	1222	48.36	99.1667		48.36	250	48.36	119
43.38	1129	48.38	113.333		43.38	1158	48.38	99.1667		48.38	259	48.38	119
43.4	1153	48.4	99.1667		43.4	1157	48.4	99.1667		48.4	283	48.4	102
43.42	1199	48.42	113.333		43.42	1165	48.42	113.333		48.42	282	48.42	119
43.44	1262	48.44	127.5		43.44	1070	48.44	99.1667		48.44	281	48.44	136
43.46	1270	48.46	127.5		43.46	1092	48.46	113.333		48.46	268	48.46	136
43.48	1270	48.48	113.333		43.48	968	48.48	127.5		48.48	279	48.48	119
43.5	1290	48.5	113.333		43.5	993	48.5	127.5		48.5	281	48.5	119
43.52	1214	48.52	113.333		43.52	969	48.52	127.5		48.52	276	48.52	102
43.54	1244	48.54	113.333		43.54	926	48.54	127.5		48.54	278	48.54	102
43.56	1277	48.56	113.333		43.56	851	48.56	127.5		48.56	281	48.56	102
43.58	1177	48.58	99.1667		43.58	753	48.58	113.333		48.58	291	48.58	119
43.6	1212	48.6	99.1667		43.6	742	48.6	113.333		48.6	296	48.6	136
43.62	1159	48.62	127.5		43.62	706	48.62	99.1667		48.62	285	48.62	153
43.64	1123	48.64	127.5		43.64	663	48.64	99.1667		48.64	304	48.64	153
43.66	1145	48.66	141.667		43.66	601	48.66	127.5		48.66	314	48.66	153
43.68	1038	48.68	127.5		43.68	606	48.68	127.5		48.68	303	48.68	153
43.7	997	48.7	127.5		43.7	563	48.7	113.333		48.7	282	48.7	136
43.72	1001	48.72	113.333		43.72	551	48.72	113.333		48.72	270	48.72	119
43.74	920	48.74	113.333		43.74	494	48.74	113.333		48.74	272	48.74	119
43.76	894	48.76	99.1667		43.76	462	48.76	113.333		48.76	265	48.76	119
43.78	805	48.78	85		43.78	423	48.78	99.1667		48.78	286	48.78	119
43.8	810	48.8	99.1667		43.8	471	48.8	99.1667		48.8	279	48.8	119
43.82	832	48.82	113.333		43.82	446	48.82	99.1667		48.82	296	48.82	136
43.84	763	48.84	99.1667		43.84	427	48.84	113.333		48.84	304	48.84	119
43.86	743	48.86	113.333		43.86	423	48.86	113.333		48.86	309	48.86	119
43.88	753	48.88	127.5		43.88	445	48.88	127.5		48.88	285	48.88	119
43.9	686	48.9	127.5		43.9	430	48.9	127.5		48.9	311	48.9	119
43.92	639	48.92	127.5		43.92	398	48.92	127.5		48.92	302	48.92	119
43.94	631	48.94	127.5		43.94	427	48.94	113.333		48.94	274	48.94	119
43.96	633	48.96	113.333		43.96	413	48.96	113.333		48.96	306	48.96	119
43.98	616	48.98	127.5		43.98	418	48.98	99.1667		48.98	312	48.98	119
44	629	49	113.333		44	403	49	99.1667		49	316	49	136
44.02	566	49.02	127.5		44.02	406	49.02	99.1667		49.02	315	49.02	136
44.04	580	49.04	127.5		44.04	407	49.04	99.1667		49.04	295	49.04	136
44.06	561	49.06	127.5		44.06	403	49.06	113.333		49.06	327	49.06	153
44.08	570	49.08	141.667		44.08	381	49.08	127.5		49.08	316	49.08	187
44.1	519	49.1	141.667		44.1	398	49.1	127.5		49.1	286	49.1	204
44.12	523	49.12	155.833		44.12	398	49.12	127.5		49.12	341	49.12	238
44.14	519	49.14	155.833		44.14	393	49.14	141.667		49.14	279	49.14	221
44.16	536	49.16	141.667		44.16	352	49.16	127.5		49.16	306	49.16	221
44.18	560	49.18	141.667		44.18	376	49.18	141.667		49.18	307	49.18	272
44.2	514	49.2	127.5		44.2	378	49.2	127.5		49.2	291	49.2	272
44.22	522	49.22	127.5		44.22	386	49.22	127.5		49.22	321	49.22	272
44.24	510	49.24	113.333		44.24	374	49.24	141.667		49.24	335	49.24	272
44.26	520	49.26	99.1667		44.26	363	49.26	170		49.26	330	49.26	306
44.28	536	49.28	113.333		44.28	386	49.28	198.333		49.28	373	49.28	357
44.3	499	49.3	127.5		44.3	356	49.3	198.333		49.3	305	49.3	391
44.32	482	49.32	141.667		44.32	360	49.32	170		49.32	302	49.32	408
44.34	447	49.34	155.833		44.34	361	49.34	184.167		49.34	292	49.34	425
44.36	510	49.36	155.833		44.36	345	49.36	184.167		49.36	346	49.36	476
44.38	528	49.38	155.833		44.38	366	49.38	184.167		49.38	298	49.38	544
44.4	508	49.4	155.833		44.4	360	49.4	141.667		49.4	304	49.4	595
44.42	492	49.42	170		44.42	358	49.42	155.833		49.42	306	49.42	595
44.44	456	49.44	184.167		44.44	326	49.44	170		49.44	322	49.44	646
44.46	468	49.46	198.333		44.46	338	49.46	184.167		49.46	285	49.46	697
44.48	476	49.48	198.333		44.48	372	49.48	184.167		49.48	297	49.48	748
44.5	495	49.5	212.5		44.5	330	49.5	212.5		49.5	305	49.5	731
44.52	484	49.52	198.333		44.52	338	49.52	212.5		49.52	325	49.52	680
44.54	405	49.54	198.333		44.54	343	49.54	226.667		49.54	353	49.54	646
44.56	435	49.56	198.333		44.56	337	49.56	255		49.56	323	49.56	646
44.58	459	49.58	198.333		44.58	345	49.58	283.333		49.58	320	49.58	595
44.6	482	49.6	198.333		44.6	343	49.6	283.333		49.6	303	49.6	578
44.62	500	49.62	212.5		44.62	346	49.62	311.667		49.62	298	49.62	527
44.64	503	49.64	240.833		44.64	346	49.64	325.833		49.64	319	49.64	544
44.66	461	49.66	255		44.66	391	49.66	340		49.66	324	49.66	544
44.68	482	49.68	240.833		44.68	361	49.68	354.167		49.68	324	49.68	527
44.7	474	49.7	240.833		44.7	372	49.7	382.5		49.7	320	49.7	493
44.72	474	49.72	240.833		44.72	364	49.72	396.667		49.72	326	49.72	493
44.74	468	49.74	255		44.74	366	49.74	410.833		49.74	340	49.74	476
44.76	504	49.76	283.333		44.76	356	49.76	439.167		49.76	298	49.76	476
44.78	441	49.78	297.5		44.78	355	49.78	453.333		49.78	285	49.78	459
44.8	460	49.8	297.5		44.8	334	49.8	467.5		49.8	296	49.8	442
44.82	416	49.82	340		44.82	358	49.82	481.667		49.82	293	49.82	391
44.84	478	49.84	340		44.84	359	49.84	481.667		49.84	343	49.84	357
44.86	436	49.86	340		44.86	368	49.86	467.5		49.86	358	49.86	357
44.88	429	49.88	311.667		44.88	331	49.88	467.5		49.88	352	49.88	306
44.9	432	49.9	297.5		44.9	402	49.9	467.5		49.9	314	49.9	272
44.92	442	49.92	311.667		44.92	348	49.92	439.167		49.92	340	49.92	306
[truncated: 2,254 more rows]

## Sheet: S13
2 Theta	Yobs	Ycalc	Diff	2 Theta	Bragg_HighS			a (Å)	3.61423(15)
6.0094	5990	6145.15	-3155.15	43.3265	-900			b(Å)	3.61423(15)
6.03	5994	6072.88	-3078.88	50.4608	-900			c(Å)	3.61423(15)
6.0506	6030	6002.43	-2972.43	74.1445	-900			α(°)	90
6.0712	5999	5933.77	-2934.77	89.9617	-900			β(°)	90
6.0918	5911	5866.84	-2955.84	--	--			γ(°)	90
6.1124	5718	5801.6	-3083.6	--	--			Volume(Å3)	47.2116(60)
6.133	5701	5738	-3037
6.1536	5688	5675.99	-2987.99					Rwp=2.956%
6.1742	5527	5615.55	-3088.55					Rp= 2.218%
6.1948	5578	5556.61	-2978.61					GOF= 1.440
6.2154	5510	5499.15	-2989.15					X2=GOF^2
6.236	5299	5443.12	-3144.12
6.2566	5470	5388.48	-2918.48
6.2772	5188	5335.22	-3147.22
6.2978	5400	5283.27	-2883.27
6.3184	5119	5232.6	-3113.6
6.339	5217	5183.2	-2966.2
6.3596	5264	5135.02	-2871.02
6.3802	5145	5088.03	-2943.03
6.4008	5070	5042.2	-2972.2
6.4214	5026	4997.5	-2971.5
6.442	4909	4953.9	-3044.9
6.4626	4895	4911.37	-3016.37
6.4832	4787	4869.89	-3082.89
6.5038	4905	4829.42	-2924.42
6.5244	4753	4789.95	-3036.95
6.545	4831	4751.44	-2920.44
6.5656	4817	4713.87	-2896.87
6.5862	4651	4677.21	-3026.21
6.6068	4655	4641.45	-2986.45
6.6274	4679	4606.56	-2927.56
6.648	4537	4572.51	-3035.51
6.6686	4594	4539.29	-2945.29
6.6892	4409	4506.87	-3097.87
6.7098	4478	4475.23	-2997.23
6.7304	4388	4444.36	-3056.36
6.751	4405	4414.22	-3009.22
6.7716	4346	4384.81	-3038.81
6.7922	4270	4356.1	-3086.1
6.8128	4387	4328.08	-2941.08
6.8334	4232	4300.72	-3068.72
6.854	4393	4274	-2881
6.8746	4240	4247.93	-3007.93
6.8952	4328	4222.46	-2894.46
6.9158	4124	4197.59	-3073.59
6.9364	4221	4173.31	-2952.31
6.957	4086	4149.59	-3063.59
6.9776	4081	4126.43	-3045.43
6.9982	4137	4103.79	-2966.79
7.0188	4074	4081.68	-3007.68
7.0394	4143	4060.08	-2917.08
7.06	3929	4038.97	-3109.97
7.0806	4013	4018.33	-3005.33
7.1012	4034	3998.16	-2964.16
7.1218	3976	3978.45	-3002.45
7.1424	3961	3959.18	-2998.18
7.163	3848	3940.33	-3092.33
7.1836	3934	3921.9	-2987.9
7.2042	3972	3903.87	-2931.87
7.2248	3960	3886.23	-2926.23
7.2454	3816	3868.97	-3052.97
7.266	3848	3852.08	-3004.08
7.2866	3813	3835.55	-3022.55
7.3072	3808	3819.37	-3011.37
7.3278	3768	3803.52	-3035.52
7.3484	3781	3788	-3007
7.369	3728	3772.8	-3044.8
7.3896	3784	3757.91	-2973.91
7.4102	3672	3743.31	-3071.31
7.4308	3766	3729.01	-2963.01
7.4514	3697	3714.98	-3017.98
7.472	3803	3701.22	-2898.22
7.4926	3711	3687.73	-2976.73
7.5132	3672	3674.5	-3002.5
7.5338	3606	3661.5	-3055.5
7.5544	3624	3648.75	-3024.75
7.575	3601	3636.23	-3035.23
7.5956	3586	3623.93	-3037.93
7.6162	3608	3611.85	-3003.85
7.6368	3593	3599.98	-3006.98
7.6574	3613	3588.31	-2975.31
7.678	3608	3576.83	-2968.83
7.6986	3721	3565.54	-2844.54
7.7192	3501	3554.44	-3053.44
7.7398	3571	3543.51	-2972.51
7.7604	3545	3532.75	-2987.75
7.781	3567	3522.16	-2955.16
7.8016	3460	3511.72	-3051.72
7.8222	3476	3501.44	-3025.44
7.8428	3514	3491.31	-2977.31
7.8634	3592	3481.31	-2889.31
7.884	3402	3471.46	-3069.46
7.9046	3442	3461.73	-3019.73
7.9252	3429	3452.14	-3023.14
7.9458	3475	3442.67	-2967.67
7.9664	3439	3433.31	-2994.31
7.987	3471	3424.07	-2953.07
8.0076	3442	3414.94	-2972.94
8.0282	3439	3405.92	-2966.92
8.0488	3303	3396.99	-3093.99
8.0694	3351	3388.17	-3037.17
8.09	3331	3379.44	-3048.44
8.1106	3450	3370.8	-2920.8
8.1312	3313	3362.24	-3049.24
8.1518	3489	3353.78	-2864.78
8.1724	3336	3345.39	-3009.39
8.193	3389	3337.08	-2948.08
8.2136	3298	3328.84	-3030.84
8.2342	3242	3320.68	-3078.68
8.2548	3292	3312.58	-3020.58
8.2754	3359	3304.55	-2945.55
8.296	3303	3296.59	-2993.59
8.3166	3280	3288.69	-3008.69
8.3372	3298	3280.84	-2982.84
8.3578	3169	3273.06	-3104.06
8.3784	3255	3265.33	-3010.33
8.399	3325	3257.64	-2932.64
8.4196	3241	3250.02	-3009.02
8.4402	3259	3242.44	-2983.44
8.4608	3284	3234.9	-2950.9
8.4814	3236	3227.42	-2991.42
8.502	3159	3219.97	-3060.97
8.5226	3260	3212.57	-2952.57
8.5432	3271	3205.21	-2934.21
8.5638	3214	3197.89	-2983.89
8.5844	3235	3190.6	-2955.6
8.605	3121	3183.36	-3062.36
8.6256	3197	3176.14	-2979.14
8.6462	3144	3168.97	-3024.97
8.6668	3213	3161.82	-2948.82
8.6874	3147	3154.71	-3007.71
8.708	3168	3147.63	-2979.63
8.7286	3149	3140.58	-2991.58
8.7492	3066	3133.56	-3067.56
8.7698	3069	3126.57	-3057.57
8.7904	3154	3119.61	-2965.61
8.811	3152	3112.68	-2960.68
8.8316	3200	3105.77	-2905.77
8.8522	3072	3098.89	-3026.89
8.8728	3041	3092.04	-3051.04
8.8934	3001	3085.21	-3084.21
8.914	3089	3078.41	-2989.41
8.9346	3031	3071.63	-3040.63
8.9552	3002	3064.88	-3062.88
8.9758	3102	3058.15	-2956.15
8.9964	3034	3051.45	-3017.45
9.017	3014	3044.77	-3030.77
9.0376	3043	3038.11	-2995.11
9.0582	3118	3031.48	-2913.48
9.0788	3113	3024.87	-2911.87
9.0994	2988	3018.29	-3030.29
9.12	2974	3011.73	-3037.73
9.1406	2953	3005.2	-3052.2
9.1612	2970	2998.68	-3028.68
9.1818	2932	2992.19	-3060.19
9.2024	2898	2985.73	-3087.73
9.223	2971	2979.29	-3008.29
9.2436	3063	2972.87	-2909.87
9.2642	2929	2966.48	-3037.48
9.2848	3014	2960.11	-2946.11
9.3054	2832	2953.77	-3121.77
9.326	3034	2947.45	-2913.45
9.3466	2951	2941.16	-2990.16
9.3672	2900	2934.89	-3034.89
9.3878	3022	2928.65	-2906.65
9.4084	3041	2922.43	-2881.43
9.429	2924	2916.24	-2992.24
9.4496	2982	2910.08	-2928.08
9.4702	2844	2903.94	-3059.94
9.4908	2784	2897.83	-3113.83
9.5114	2843	2891.74	-3048.74
9.532	2881	2885.69	-3004.69
9.5526	2786	2879.66	-3093.66
9.5732	2832	2873.66	-3041.66
9.5938	2834	2867.69	-3033.69
9.6144	2878	2861.75	-2983.75
9.635	2778	2855.83	-3077.83
9.6556	2921	2849.95	-2928.95
9.6762	2906	2844.1	-2938.1
9.6968	2935	2838.27	-2903.27
9.7174	2779	2832.48	-3053.48
9.738	2833	2826.72	-2993.72
9.7586	2794	2820.99	-3026.99
9.7792	2803	2815.29	-3012.29
9.7998	2826	2809.63	-2983.63
9.8204	2774	2803.99	-3029.99
9.841	2818	2798.39	-2980.39
9.8616	2805	2792.82	-2987.82
9.8822	2771	2787.28	-3016.28
9.9028	2797	2781.78	-2984.78
9.9234	2688	2776.31	-3088.31
9.944	2800	2770.88	-2970.88
9.9646	2700	2765.48	-3065.48
9.9852	2799	2760.12	-2961.12
10.0058	2784	2754.79	-2970.79
10.0264	2693	2749.49	-3056.49
10.047	2824	2744.24	-2920.24
10.0676	2705	2739.01	-3034.01
10.0882	2791	2733.83	-2942.83
10.1088	2753	2728.68	-2975.68
10.1294	2737	2723.57	-2986.57
10.15	2803	2718.49	-2915.49
10.1706	2672	2713.45	-3041.45
10.1912	2693	2708.45	-3015.45
10.2118	2745	2703.48	-2958.48
10.2324	2607	2698.56	-3091.56
10.253	2763	2693.67	-2930.67
10.2736	2716	2688.82	-2972.82
10.2942	2749	2684.01	-2935.01
10.3148	2687	2679.23	-2992.23
10.3354	2752	2674.5	-2922.5
10.356	2678	2669.85	-2991.85
10.3766	2610	2665.2	-3055.2
10.3972	2704	2660.58	-2956.58
10.4178	2599	2656.01	-3057.01
10.4384	2645	2651.46	-3006.46
10.459	2684	2646.96	-2962.96
10.4796	2705	2642.5	-2937.5
10.5002	2672	2638.08	-2966.08
10.5208	2634	2633.69	-2999.69
10.5414	2600	2629.35	-3029.35
10.562	2681	2625.04	-2944.04
10.5826	2698	2620.78	-2922.78
10.6032	2638	2616.55	-2978.55
10.6238	2678	2612.37	-2934.37
10.6444	2649	2608.22	-2959.22
10.665	2544	2604.11	-3060.11
10.6856	2654	2600.04	-2946.04
10.7062	2623	2596.01	-2973.01
10.7268	2553	2592.02	-3039.02
10.7474	2462	2588.07	-3126.07
10.768	2621	2584.16	-2963.16
10.7886	2515	2580.28	-3065.28
10.8092	2543	2576.45	-3033.45
10.8298	2648	2572.65	-2924.65
10.8504	2597	2568.9	-2971.9
10.871	2675	2565.18	-2890.18
10.8916	2623	2561.5	-2938.5
10.9122	2549	2557.85	-3008.85
10.9328	2508	2554.25	-3046.25
10.9534	2596	2550.68	-2954.68
10.974	2486	2547.15	-3061.15
10.9946	2487	2543.66	-3056.66
11.0152	2487	2540.21	-3053.21
11.0358	2505	2536.79	-3031.79
11.0564	2535	2533.41	-2998.41
11.077	2546	2530.07	-2984.07
11.0976	2452	2526.76	-3074.76
11.1182	2543	2523.49	-2980.49
11.1388	2483	2520.25	-3037.25
11.1594	2540	2517.06	-2977.06
11.18	2500	2513.89	-3013.89
11.2006	2535	2510.77	-2975.77
11.2212	2527	2507.67	-2980.67
11.2418	2529	2504.61	-2975.61
11.2624	2414	2501.59	-3087.59
11.283	2491	2498.6	-3007.6
11.3036	2419	2495.64	-3076.64
11.3242	2481	2492.72	-3011.72
11.3448	2479	2489.83	-3010.83
11.3654	2475	2486.97	-3011.97
11.386	2399	2484.15	-3085.15
11.4066	2525	2481.36	-2956.36
11.4272	2446	2478.6	-3032.6
11.4478	2503	2475.87	-2972.87
11.4684	2374	2473.18	-3099.18
11.489	2474	2470.51	-2996.51
11.5096	2422	2467.88	-3045.88
11.5302	2459	2465.27	-3006.27
11.5508	2419	2462.7	-3043.7
11.5714	2441	2460.16	-3019.16
11.592	2446	2457.64	-3011.64
11.6126	2496	2455.16	-2959.16
11.6332	2472	2452.7	-2980.7
11.6538	2437	2450.27	-3013.27
11.6744	2455	2447.87	-2992.87
11.695	2471	2445.5	-2974.5
11.7156	2491	2443.16	-2952.16
11.7362	2481	2440.84	-2959.84
11.7568	2541	2438.55	-2897.55
11.7774	2367	2436.28	-3069.28
11.798	2447	2434.05	-2987.05
11.8186	2452	2431.83	-2979.83
11.8392	2423	2429.65	-3006.65
11.8598	2349	2427.48	-3078.48
11.8804	2468	2425.35	-2957.35
11.901	2391	2423.23	-3032.23
11.9216	2390	2421.14	-3031.14
11.9422	2334	2419.08	-3085.08
11.9628	2403	2417.04	-3014.04
11.9834	2428	2415.02	-2987.02
12.004	2431	2413.02	-2982.02
12.0246	2393	2411.04	-3018.04
12.0452	2373	2409.09	-3036.09
12.0658	2448	2407.16	-2959.16
12.0864	2409	2405.25	-2996.25
12.107	2520	2403.36	-2883.36
12.1276	2537	2401.49	-2864.49
12.1482	2441	2399.64	-2958.64
12.1688	2371	2397.81	-3026.81
12.1894	2404	2396.01	-2992.01
12.21	2392	2394.22	-3002.22
12.2306	2386	2392.45	-3006.45
12.2512	2339	2390.69	-3051.69
12.2718	2407	2388.96	-2981.96
12.2924	2285	2387.24	-3102.24
12.313	2406	2385.54	-2979.54
12.3336	2362	2383.86	-3021.86
12.3542	2307	2382.2	-3075.2
12.3748	2449	2380.55	-2931.55
12.3954	2438	2378.92	-2940.92
12.416	2353	2377.31	-3024.31
12.4366	2457	2375.71	-2918.71
12.4572	2373	2374.13	-3001.13
12.4778	2441	2372.56	-2931.56
12.4984	2402	2371.01	-2969.01
12.519	2392	2369.47	-2977.47
12.5396	2302	2367.95	-3065.95
12.5602	2434	2366.44	-2932.44
12.5808	2302	2364.95	-3062.95
12.6014	2330	2363.47	-3033.47
12.622	2369	2362	-2993
12.6426	2384	2360.55	-2976.55
12.6632	2409	2359.11	-2950.11
12.6838	2375	2357.68	-2982.68
12.7044	2379	2356.26	-2977.26
12.725	2314	2354.86	-3040.86
12.7456	2310	2353.47	-3043.47
12.7662	2344	2352.09	-3008.09
12.7868	2320	2350.72	-3030.72
12.8074	2366	2349.37	-2983.37
12.828	2397	2348.03	-2951.03
12.8486	2358	2346.69	-2988.69
12.8692	2346	2345.37	-2999.37
12.8898	2424	2344.06	-2920.06
12.9104	2278	2342.76	-3064.76
12.931	2280	2341.47	-3061.47
12.9516	2358	2340.19	-2982.19
12.9722	2272	2338.92	-3066.92
12.9928	2244	2337.66	-3093.66
13.0134	2279	2336.41	-3057.41
13.034	2411	2335.17	-2924.17
13.0546	2413	2333.94	-2920.94
13.0752	2411	2332.72	-2921.72
13.0958	2278	2331.5	-3053.5
13.1164	2445	2330.3	-2885.3
13.137	2345	2329.1	-2984.1
13.1576	2271	2327.92	-3056.92
13.1782	2338	2326.74	-2988.74
13.1988	2322	2325.57	-3003.57
13.2194	2229	2324.41	-3095.41
13.24	2325	2323.26	-2998.26
13.2606	2381	2322.11	-2941.11
13.2812	2380	2320.98	-2940.98
13.3018	2373	2319.85	-2946.85
13.3224	2328	2318.73	-2990.73
13.343	2314	2317.62	-3003.62
13.3636	2313	2316.51	-3003.51
13.3842	2383	2315.42	-2932.42
13.4048	2381	2314.33	-2933.33
13.4254	2283	2313.24	-3030.24
13.446	2343	2312.17	-2969.17
13.4666	2288	2311.1	-3023.1
13.4872	2344	2310.04	-2966.04
13.5078	2316	2308.99	-2992.99
13.5284	2271	2307.95	-3036.95
13.549	2261	2306.91	-3045.91
13.5696	2299	2305.88	-3006.88
13.5902	2345	2304.85	-2959.85
13.6108	2330	2303.84	-2973.84
13.6314	2223	2302.83	-3079.83
13.652	2369	2301.82	-2932.82
13.6726	2318	2300.83	-2982.83
13.6932	2198	2299.84	-3101.84
13.7138	2319	2298.86	-2979.86
13.7344	2324	2297.88	-2973.88
13.755	2352	2296.91	-2944.91
13.7756	2330	2295.95	-2965.95
13.7962	2344	2295	-2951
13.8168	2296	2294.05	-2998.05
13.8374	2246	2293.11	-3047.11
13.858	2346	2292.18	-2946.18
13.8786	2176	2291.25	-3115.25
13.8992	2197	2290.33	-3093.33
13.9198	2285	2289.42	-3004.42
13.9404	2333	2288.51	-2955.51
13.961	2378	2287.61	-2909.61
13.9816	2290	2286.72	-2996.72
14.0022	2337	2285.84	-2948.84
14.0228	2340	2284.96	-2944.96
14.0434	2379	2284.09	-2905.09
14.064	2256	2283.22	-3027.22
14.0846	2255	2282.37	-3027.37
14.1052	2263	2281.52	-3018.52
14.1258	2240	2280.68	-3040.68
14.1464	2210	2279.84	-3069.84
14.167	2319	2279.02	-2960.02
14.1876	2224	2278.19	-3054.19
14.2082	2235	2277.38	-3042.38
14.2288	2330	2276.58	-2946.58
14.2494	2266	2275.78	-3009.78
14.27	2205	2274.99	-3069.99
14.2906	2247	2274.21	-3027.21
14.3112	2257	2273.44	-3016.44
14.3318	2195	2272.67	-3077.67
14.3524	2272	2271.91	-2999.91
14.373	2310	2271.16	-2961.16
14.3936	2252	2270.42	-3018.42
14.4142	2248	2269.69	-3021.69
14.4348	2296	2268.96	-2972.96
14.4554	2206	2268.24	-3062.24
14.476	2292	2267.54	-2975.54
14.4966	2178	2266.83	-3088.83
14.5172	2185	2266.14	-3081.14
14.5378	2297	2265.46	-2968.46
14.5584	2296	2264.79	-2968.79
14.579	2268	2264.13	-2996.13
14.5996	2366	2263.47	-2897.47
14.6202	2272	2262.84	-2990.84
14.6408	2227	2262.21	-3035.21
14.6614	2342	2261.58	-2919.58
14.682	2204	2260.95	-3056.95
14.7026	2286	2260.34	-2974.34
14.7232	2214	2259.73	-3045.73
14.7438	2277	2259.13	-2982.13
14.7644	2256	2258.54	-3002.54
14.785	2295	2257.96	-2962.96
14.8056	2253	2257.39	-3004.39
14.8262	2224	2256.83	-3032.83
14.8468	2185	2256.28	-3071.28
14.8674	2213	2255.74	-3042.74
14.888	2256	2255.21	-2999.21
14.9086	2278	2254.68	-2976.68
14.9292	2213	2254.17	-3041.17
14.9498	2218	2253.67	-3035.67
14.9704	2224	2253.18	-3029.18
14.991	2173	2252.69	-3079.69
15.0116	2263	2252.22	-2989.22
15.0322	2273	2251.76	-2978.76
15.0528	2331	2251.31	-2920.31
15.0734	2271	2250.87	-2979.87
15.094	2189	2250.44	-3061.44
15.1146	2203	2250.02	-3047.02
15.1352	2224	2249.61	-3025.61
15.1558	2218	2249.21	-3031.21
15.1764	2329	2248.82	-2919.82
15.197	2309	2248.45	-2939.45
15.2176	2283	2248.08	-2965.08
15.2382	2196	2247.73	-3051.73
15.2588	2324	2247.38	-2923.38
15.2794	2235	2247.05	-3012.05
15.3	2244	2246.73	-3002.73
15.3206	2241	2246.42	-3005.42
15.3412	2279	2246.12	-2967.12
15.3618	2219	2245.84	-3026.84
15.3824	2267	2245.56	-2978.56
15.403	2261	2245.3	-2984.3
15.4236	2279	2245.05	-2966.05
15.4442	2231	2244.81	-3013.81
15.4648	2249	2244.58	-2995.58
15.4854	2253	2244.37	-2991.37
15.506	2237	2244.16	-3007.16
15.5266	2210	2243.97	-3033.97
15.5472	2245	2243.79	-2998.79
15.5678	2241	2243.63	-3002.63
15.5884	2266	2243.47	-2977.47
15.609	2295	2243.33	-2948.33
15.6296	2174	2243.21	-3069.21
15.6502	2187	2243.09	-3056.09
15.6708	2248	2242.99	-2994.99
15.6914	2260	2242.9	-2982.9
15.712	2332	2242.82	-2910.82
15.7326	2234	2242.75	-3008.75
15.7532	2219	2242.7	-3023.7
15.7738	2200	2242.66	-3042.66
15.7944	2279	2242.64	-2963.64
15.815	2207	2242.63	-3035.63
15.8356	2204	2242.63	-3038.63
15.8562	2211	2242.64	-3031.64
15.8768	2251	2242.67	-2991.67
15.8974	2126	2242.72	-3116.72
15.918	2328	2242.77	-2914.77
15.9386	2187	2242.84	-3055.84
15.9592	2261	2242.92	-2981.92
15.9798	2232	2243.02	-3011.02
16.0004	2302	2243.13	-2941.13
16.021	2256	2243.26	-2987.26
16.0416	2259	2243.4	-2984.4
16.0622	2187	2243.55	-3056.55
16.0828	2246	2243.72	-2997.72
16.1034	2268	2243.9	-2975.9
16.124	2295	2244.09	-2949.09
16.1446	2292	2244.3	-2952.3
16.1652	2255	2244.53	-2989.53
16.1858	2304	2244.77	-2940.77
16.2064	2299	2245.02	-2946.02
16.227	2304	2245.29	-2941.29
16.2476	2245	2245.57	-3000.57
16.2682	2241	2245.87	-3004.87
16.2888	2237	2246.18	-3009.18
16.3094	2151	2246.51	-3095.51
16.33	2273	2246.85	-2973.85
16.3506	2302	2247.21	-2945.21
16.3712	2272	2247.58	-2975.58
16.3918	2318	2247.97	-2929.97
16.4124	2197	2248.37	-3051.37
16.433	2276	2248.79	-2972.79
16.4536	2313	2249.22	-2936.22
16.4742	2206	2249.67	-3043.67
16.4948	2220	2250.14	-3030.14
16.5154	2304	2250.62	-2946.62
16.536	2310	2251.12	-2941.12
16.5566	2258	2251.63	-2993.63
16.5772	2323	2252.16	-2929.16
16.5978	2295	2252.71	-2957.71
16.6184	2243	2253.27	-3010.27
16.639	2199	2253.85	-3054.85
16.6596	2279	2254.46	-2975.46
16.6802	2278	2255.09	-2977.09
16.7008	2303	2255.75	-2952.75
16.7214	2295	2256.38	-2961.38
16.742	2279	2257.02	-2978.02
16.7626	2298	2257.68	-2959.68
16.7832	2311	2258.36	-2947.36
16.8038	2348	2259.05	-2911.05
16.8244	2177	2259.76	-3082.76
16.845	2246	2260.48	-3014.48
16.8656	2274	2261.22	-2987.22
16.8862	2244	2261.98	-3017.98
16.9068	2293	2262.75	-2969.75
16.9274	2293	2263.54	-2970.54
16.948	2220	2264.35	-3044.35
16.9686	2214	2265.17	-3051.17
16.9892	2249	2266	-3017
17.0098	2249	2266.86	-3017.86
17.0304	2299	2267.73	-2968.73
17.051	2277	2268.62	-2991.62
17.0716	2229	2269.52	-3040.52
17.0922	2281	2270.44	-2989.44
17.1128	2251	2271.38	-3020.38
17.1334	2224	2272.33	-3048.33
17.154	2287	2273.3	-2986.3
17.1746	2386	2274.29	-2888.29
17.1952	2331	2275.29	-2944.29
17.2158	2261	2276.31	-3015.31
17.2364	2298	2277.35	-2979.35
17.257	2308	2278.41	-2970.41
17.2776	2350	2279.48	-2929.48
17.2982	2228	2280.57	-3052.57
17.3188	2343	2281.68	-2938.68
17.3394	2297	2282.8	-2985.8
17.36	2314	2283.95	-2969.95
17.3806	2208	2285.11	-3077.11
17.4012	2231	2286.28	-3055.28
17.4218	2282	2287.48	-3005.48
17.4424	2244	2288.69	-3044.69
17.463	2299	2289.93	-2990.93
17.4836	2301	2291.17	-2990.17
17.5042	2225	2292.44	-3067.44
17.5248	2310	2293.73	-2983.73
17.5454	2266	2295.04	-3029.04
17.566	2290	2296.36	-3006.36
17.5866	2232	2297.7	-3065.7
17.6072	2381	2299.07	-2918.07
17.6278	2279	2300.45	-3021.45
17.6484	2269	2301.86	-3032.86
17.669	2329	2303.28	-2974.28
17.6896	2255	2304.73	-3049.73
17.7102	2276	2306.21	-3030.21
17.7308	2332	2307.71	-2975.71
17.7514	2324	2309.27	-2985.27
17.772	2319	2310.91	-2991.91
17.7926	2289	2312.47	-3023.47
17.8132	2372	2313.98	-2941.98
17.8338	2319	2315.51	-2996.51
17.8544	2261	2317.05	-3056.05
17.875	2305	2318.61	-3013.61
17.8956	2368	2320.19	-2952.19
17.9162	2282	2321.79	-3039.79
17.9368	2247	2323.4	-3076.4
17.9574	2372	2325.04	-2953.04
17.978	2287	2326.69	-3039.69
17.9986	2252	2328.36	-3076.36
18.0192	2329	2330.04	-3001.04
18.0398	2337	2331.75	-2994.75
18.0604	2276	2333.47	-3057.47
18.081	2257	2335.21	-3078.21
18.1016	2356	2336.97	-2980.97
18.1222	2435	2338.75	-2903.75
18.1428	2360	2340.54	-2980.54
18.1634	2357	2342.36	-2985.36
18.184	2313	2344.19	-3031.19
18.2046	2367	2346.04	-2979.04
18.2252	2327	2347.91	-3020.91
18.2458	2358	2349.8	-2991.8
18.2664	2443	2351.71	-2908.71
18.287	2306	2353.63	-3047.63
18.3076	2287	2355.57	-3068.57
18.3282	2364	2357.54	-2993.54
18.3488	2368	2359.52	-2991.52
18.3694	2436	2361.52	-2925.52
18.39	2358	2363.54	-3005.54
18.4106	2332	2365.57	-3033.57
18.4312	2323	2367.63	-3044.63
18.4518	2344	2369.7	-3025.7
18.4724	2390	2371.8	-2981.8
18.493	2305	2373.91	-3068.91
18.5136	2426	2376.04	-2950.04
18.5342	2325	2378.19	-3053.19
18.5548	2389	2380.36	-2991.36
18.5754	2436	2382.55	-2946.55
18.596	2349	2384.76	-3035.76
18.6166	2360	2386.98	-3026.98
18.6372	2382	2389.23	-3007.23
18.6578	2369	2391.49	-3022.49
18.6784	2461	2393.78	-2932.78
18.699	2396	2396.08	-3000.08
18.7196	2379	2398.41	-3019.41
18.7402	2432	2400.75	-2968.75
18.7608	2421	2403.11	-2982.11
18.7814	2541	2405.49	-2864.49
18.802	2350	2407.89	-3057.89
18.8226	2500	2410.31	-2910.31
18.8432	2376	2412.75	-3036.75
18.8638	2461	2415.21	-2954.21
18.8844	2479	2417.69	-2938.69
18.905	2373	2420.19	-3047.19
18.9256	2443	2422.71	-2979.71
18.9462	2405	2425.25	-3020.25
18.9668	2290	2427.81	-3137.81
18.9874	2372	2430.39	-3058.39
19.008	2452	2432.99	-2980.99
19.0286	2428	2435.61	-3007.61
19.0492	2458	2438.25	-2980.25
19.0698	2456	2440.9	-2984.9
19.0904	2372	2443.58	-3071.58
19.111	2537	2446.28	-2909.28
19.1316	2494	2449	-2955
19.1522	2417	2451.74	-3034.74
19.1728	2462	2454.5	-2992.5
19.1934	2391	2457.28	-3066.28
19.214	2353	2460.08	-3107.08
19.2346	2413	2462.9	-3049.9
19.2552	2553	2465.74	-2912.74
19.2758	2488	2468.61	-2980.61
19.2964	2389	2471.49	-3082.49
19.317	2435	2474.39	-3039.39
19.3376	2497	2477.32	-2980.32
19.3582	2429	2480.26	-3051.26
19.3788	2503	2483.23	-2980.23
19.3994	2538	2486.21	-2948.21
19.42	2530	2489.22	-2959.22
19.4406	2577	2492.25	-2915.25
19.4612	2582	2495.3	-2913.3
19.4818	2483	2498.37	-3015.37
19.5024	2458	2501.46	-3043.46
19.523	2483	2504.57	-3021.57
19.5436	2546	2507.71	-2961.71
19.5642	2462	2510.86	-3048.86
19.5848	2482	2514.04	-3032.04
19.6054	2529	2517.24	-2988.24
19.626	2497	2520.46	-3023.46
19.6466	2526	2523.7	-2997.7
19.6672	2526	2526.96	-3000.96
19.6878	2493	2530.25	-3037.25
19.7084	2590	2533.55	-2943.55
19.729	2512	2536.88	-3024.88
19.7496	2569	2540.23	-2971.23
19.7702	2594	2543.6	-2949.6
19.7908	2505	2547	-3042
19.8114	2601	2550.41	-2949.41
19.832	2568	2553.85	-2985.85
19.8526	2578	2557.31	-2979.31
19.8732	2523	2560.8	-3037.8
19.8938	2453	2564.3	-3111.3
19.9144	2584	2567.83	-2983.83
19.935	2505	2571.38	-3066.38
19.9556	2654	2574.96	-2920.96
19.9762	2486	2578.55	-3092.55
19.9968	2511	2582.17	-3071.17
20.0174	2629	2585.82	-2956.82
20.038	2636	2589.48	-2953.48
20.0586	2576	2593.17	-3017.17
20.0792	2640	2596.88	-2956.88
20.0998	2532	2600.62	-3068.62
20.1204	2475	2604.38	-3129.38
20.141	2640	2608.16	-2968.16
20.1616	2699	2611.97	-2912.97
20.1822	2562	2615.8	-3053.8
20.2028	2621	2619.66	-2998.66
20.2234	2686	2623.54	-2937.54
20.244	2594	2627.44	-3033.44
20.2646	2621	2631.37	-3010.37
20.2852	2676	2635.33	-2959.33
20.3058	2676	2639.31	-2963.31
20.3264	2656	2643.31	-2987.31
20.347	2662	2647.34	-2985.34
20.3676	2606	2651.39	-3045.39
20.3882	2634	2655.47	-3021.47
20.4088	2653	2659.58	-3006.58
20.4294	2743	2663.71	-2920.71
20.45	2655	2667.87	-3012.87
20.4706	2605	2672.05	-3067.05
20.4912	2723	2676.26	-2953.26
20.5118	2755	2680.5	-2925.5
20.5324	2658	2684.76	-3026.76
20.553	2616	2689.06	-3073.06
20.5736	2682	2693.38	-3011.38
20.5942	2675	2697.72	-3022.72
20.6148	2723	2702.1	-2979.1
20.6354	2731	2706.5	-2975.5
20.656	2719	2710.93	-2991.93
20.6766	2690	2715.39	-3025.39
20.6972	2669	2719.88	-3050.88
20.7178	2615	2724.39	-3109.39
20.7384	2729	2728.94	-2999.94
20.759	2729	2733.52	-3004.52
20.7796	2768	2738.12	-2970.12
20.8002	2741	2742.76	-3001.76
20.8208	2713	2747.43	-3034.43
20.8414	2801	2752.13	-2951.13
20.862	2689	2756.86	-3067.86
20.8826	2745	2761.62	-3016.62
20.9032	2992	2766.41	-2774.41
20.9238	2885	2771.24	-2886.24
20.9444	2871	2776.1	-2905.1
20.965	2931	2780.99	-2849.99
20.9856	2846	2785.92	-2939.92
21.0062	2787	2790.88	-3003.88
21.0268	2801	2795.87	-2994.87
21.0474	2792	2800.9	-3008.9
21.068	2798	2805.97	-3007.97
21.0886	2909	2811.07	-2902.07
21.1092	2808	2816.2	-3008.2
21.1298	2837	2821.38	-2984.38
21.1504	2757	2826.59	-3069.59
21.171	2909	2831.84	-2922.84
21.1916	2845	2837.12	-2992.12
21.2122	2936	2842.45	-2906.45
21.2328	2743	2847.81	-3104.81
21.2534	2866	2853.22	-2987.22
21.274	2970	2858.66	-2888.66
21.2946	2930	2864.15	-2934.15
21.3152	2978	2869.68	-2891.68
21.3358	2844	2875.25	-3031.25
21.3564	2886	2880.86	-2994.86
21.377	2789	2886.52	-3097.52
21.3976	2832	2892.22	-3060.22
21.4182	2881	2897.96	-3016.96
21.4388	2896	2903.75	-3007.75
21.4594	2843	2909.59	-3066.59
21.48	2890	2915.48	-3025.48
21.5006	2903	2921.41	-3018.41
21.5212	3013	2927.39	-2914.39
21.5418	2907	2933.41	-3026.41
21.5624	3026	2939.49	-2913.49
21.583	2972	2945.62	-2973.62
21.6036	3015	2951.8	-2936.8
21.6242	3017	2958.03	-2941.03
21.6448	2935	2964.32	-3029.32
21.6654	2999	2970.65	-2971.65
21.686	3061	2977.04	-2916.04
21.7066	2981	2983.49	-3002.49
21.7272	2940	2989.99	-3049.99
21.7478	2996	2996.55	-3000.55
21.7684	2969	3003.17	-3034.17
21.789	3085	3009.84	-2924.84
21.8096	2928	3016.58	-3088.58
21.8302	3048	3023.37	-2975.37
21.8508	3074	3030.23	-2956.23
21.8714	3011	3037.14	-3026.14
21.892	2952	3044.12	-3092.12
21.9126	3126	3051.16	-2925.16
21.9332	3097	3058.26	-2961.26
21.9538	3049	3065.43	-3016.43
21.9744	3111	3072.67	-2961.67
21.995	2987	3079.97	-3092.97
22.0156	3005	3087.34	-3082.34
22.0362	3003	3094.77	-3091.77
22.0568	3105	3102.27	-2997.27
22.0774	3027	3109.84	-3082.84
22.098	3143	3117.49	-2974.49
22.1186	3274	3125.2	-2851.2
22.1392	3161	3132.99	-2971.99
22.1598	3049	3140.84	-3091.84
22.1804	3150	3148.77	-2998.77
22.201	3205	3156.78	-2951.78
22.2216	3145	3164.85	-3019.85
22.2422	3178	3173	-2995
22.2628	3202	3181.23	-2979.23
22.2834	3146	3189.53	-3043.53
22.304	3320	3197.91	-2877.91
22.3246	3296	3206.36	-2910.36
22.3452	3168	3214.89	-3046.89
22.3658	3263	3223.5	-2960.5
22.3864	3237	3232.19	-2995.19
22.407	3252	3240.95	-2988.95
22.4276	3296	3249.8	-2953.8
22.4482	3278	3258.72	-2980.72
22.4688	3229	3267.73	-3038.73
22.4894	3311	3276.81	-2965.81
22.51	3270	3285.98	-3015.98
22.5306	3210	3295.23	-3085.23
22.5512	3247	3304.56	-3057.56
22.5718	3351	3313.97	-2962.97
22.5924	3210	3323.46	-3113.46
22.613	3256	3333.04	-3077.04
22.6336	3393	3342.69	-2949.69
22.6542	3248	3352.43	-3104.43
22.6748	3397	3362.26	-2965.26
22.6954	3379	3372.17	-2993.17
22.716	3361	3382.16	-3021.16
22.7366	3316	3392.23	-3076.23
22.7572	3437	3402.39	-2965.39
22.7778	3363	3412.64	-3049.64
22.7984	3385	3422.97	-3037.97
22.819	3503	3433.38	-2930.38
22.8396	3414	3443.88	-3029.88
22.8602	3429	3454.47	-3025.47
22.8808	3510	3465.14	-2955.14
22.9014	3497	3475.9	-2978.9
22.922	3444	3486.75	-3042.75
22.9426	3499	3497.68	-2998.68
22.9632	3603	3508.7	-2905.7
22.9838	3395	3519.81	-3124.81
23.0044	3505	3531	-3026
23.025	3506	3542.28	-3036.28
23.0456	3642	3553.65	-2911.65
23.0662	3501	3565.11	-3064.11
23.0868	3580	3576.66	-2996.66
23.1074	3575	3588.29	-3013.29
23.128	3622	3600.02	-2978.02
23.1486	3585	3611.84	-3026.84
23.1692	3563	3623.75	-3060.75
23.1898	3640	3635.74	-2995.74
23.2104	3600	3647.83	-3047.83
23.231	3811	3660.01	-2849.01
23.2516	3706	3672.29	-2966.29
23.2722	3639	3684.65	-3045.65
23.2928	3745	3697.11	-2952.11
23.3134	3704	3709.66	-3005.66
23.334	3639	3722.3	-3083.3
23.3546	3765	3735.04	-2970.04
23.3752	3788	3747.88	-2959.88
23.3958	3827	3760.8	-2933.8
23.4164	3780	3773.83	-2993.83
23.437	3812	3786.95	-2974.95
23.4576	3737	3800.16	-3063.16
23.4782	3833	3813.48	-2980.48
23.4988	3783	3826.89	-3043.89
23.5194	3804	3840.4	-3036.4
23.54	3872	3854.01	-2982.01
23.5606	3862	3867.72	-3005.72
23.5812	3849	3881.53	-3032.53
23.6018	3985	3895.44	-2910.44
23.6224	3981	3909.45	-2928.45
23.643	3937	3923.57	-2986.57
23.6636	3852	3937.78	-3085.78
23.6842	3883	3952.1	-3069.1
23.7048	3902	3966.52	-3064.52
23.7254	4050	3981.05	-2931.05
23.746	3917	3995.68	-3078.68
23.7666	4030	4010.41	-2980.41
23.7872	4100	4025.25	-2925.25
23.8078	4065	4040.2	-2975.2
23.8284	3989	4055.26	-3066.26
23.849	4170	4070.42	-2900.42
23.8696	4117	4085.69	-2968.69
23.8902	4239	4101.07	-2862.07
23.9108	4093	4116.56	-3023.56
23.9314	4052	4132.16	-3080.16
23.952	4074	4147.87	-3073.87
23.9726	4156	4163.69	-3007.69
23.9932	4118	4179.62	-3061.62
24.0138	4257	4195.66	-2938.66
24.0344	4291	4211.81	-2920.81
24.055	4295	4228.08	-2933.08
24.0756	4202	4244.45	-3042.45
24.0962	4309	4260.94	-2951.94
24.1168	4249	4277.54	-3028.54
24.1374	4298	4294.26	-2996.26
24.158	4332	4311.09	-2979.09
24.1786	4220	4328.03	-3108.03
24.1992	4281	4345.08	-3064.08
24.2198	4400	4362.25	-2962.25
24.2404	4358	4379.53	-3021.53
24.261	4399	4396.92	-2997.92
24.2816	4509	4414.43	-2905.43
24.3022	4457	4432.04	-2975.04
24.3228	4462	4449.77	-2987.77
24.3434	4400	4467.61	-3067.61
24.364	4495	4485.55	-2990.55
24.3846	4491	4503.61	-3012.61
24.4052	4594	4521.77	-2927.77
24.4258	4520	4540.04	-3020.04
24.4464	4652	4558.42	-2906.42
24.467	4617	4576.9	-2959.9
24.4876	4548	4595.49	-3047.49
24.5082	4682	4614.17	-2932.17
24.5288	4622	4632.96	-3010.96
24.5494	4626	4651.85	-3025.85
24.57	4704	4670.83	-2966.83
24.5906	4622	4689.94	-3067.94
24.6112	4818	4709.16	-2891.16
24.6318	4841	4728.51	-2887.51
24.6524	4785	4747.98	-2962.98
24.673	4771	4767.57	-2996.57
24.6936	4663	4787.25	-3124.25
24.7142	4878	4807.03	-2929.03
24.7348	4853	4826.9	-2973.9
24.7554	4739	4846.85	-3107.85
24.776	4859	4866.86	-3007.86
24.7966	4901	4886.94	-2985.94
24.8172	5005	4907.06	-2902.06
24.8378	4864	4927.22	-3063.22
24.8584	4923	4947.42	-3024.42
24.879	4993	4967.64	-2974.64
24.8996	4997	4987.88	-2990.88
24.9202	4928	5008.13	-3080.13
24.9408	5018	5028.39	-3010.39
24.9614	4978	5048.63	-3070.63
24.982	5076	5068.87	-2992.87
25.0026	4952	5089.08	-3137.08
25.0232	5326	5109.26	-2783.26
25.0438	5110	5129.39	-3019.39
25.0644	5294	5149.47	-2855.47
25.085	5227	5169.47	-2942.47
25.1056	5112	5189.4	-3077.4
25.1262	5152	5209.23	-3057.23
25.1468	5347	5228.95	-2881.95
25.1674	5249	5248.54	-2999.54
25.188	5372	5267.99	-2895.99
25.2086	5203	5287.28	-3084.28
25.2292	5321	5306.4	-2985.4
25.2498	5357	5325.32	-2968.32
25.2704	5440	5344.04	-2904.04
25.291	5350	5362.52	-3012.52
25.3116	5403	5380.75	-2977.75
25.3322	5362	5398.7	-3036.7
25.3528	5363	5416.37	-3053.37
25.3734	5305	5433.72	-3128.72
25.394	5426	5450.73	-3024.73
25.4146	5407	5467.4	-3060.4
25.4352	5468	5483.73	-3015.73
25.4558	5394	5499.63	-3105.63
25.4764	5555	5514.95	-2959.95
25.497	5362	5529.79	-3167.79
25.5176	5522	5544.13	-3022.13
25.5382	5505	5557.92	-3052.92
25.5588	5634	5571.16	-2937.16
25.5794	5601	5583.8	-2982.8
25.6	5580	5595.82	-3015.82
25.6206	5623	5607.19	-2984.19
25.6412	5623	5617.88	-2994.88
25.6618	5599	5627.85	-3028.85
25.6824	5577	5637.08	-3060.08
25.703	5552	5645.54	-3093.54
25.7236	5678	5653.19	-2975.19
25.7442	5639	5660.01	-3021.01
25.7648	5541	5665.96	-3124.96
25.7854	5731	5671.03	-2940.03
25.806	5773	5675.17	-2902.17
25.8266	5646	5678.37	-3032.37
25.8472	5741	5680.59	-2939.59
25.8678	5637	5681.82	-3044.82
25.8884	5592	5682.01	-3090.01
25.909	5773	5681.17	-2908.17
25.9296	5624	5679.26	-3055.26
25.9502	5600	5676.28	-3076.28
25.9708	5557	5672.2	-3115.2
25.9914	5629	5667.02	-3038.02
26.012	5677	5660.72	-2983.72
26.0326	5785	5653.3	-2868.3
26.0532	5569	5644.75	-3075.75
26.0738	5627	5635.07	-3008.07
26.0944	5642	5624.25	-2982.25
26.115	5763	5612.31	-2849.31
26.1356	5516	5599.24	-3083.24
26.1562	5625	5585.06	-2960.06
26.1768	5580	5569.77	-2989.77
26.1974	5533	5553.41	-3020.41
26.218	5498	5535.96	-3037.96
26.2386	5500	5517.46	-3017.46
26.2592	5515	5497.94	-2982.94
26.2798	5416	5477.42	-3061.42
26.3004	5530	5455.94	-2925.94
26.321	5454	5433.52	-2979.52
26.3416	5328	5410.19	-3082.19
26.3622	5460	5386.01	-2926.01
26.3828	5474	5361	-2887
26.4034	5280	5335.2	-3055.2
26.424	5182	5308.65	-3126.65
26.4446	5282	5281.41	-2999.41
26.4652	5217	5253.5	-3036.5
26.4858	5262	5224.97	-2962.97
26.5064	5230	5195.88	-2965.88
26.527	5146	5166.27	-3020.27
26.5476	5263	5136.18	-2873.18
26.5682	5143	5105.65	-2962.65
26.5888	5079	5074.74	-2995.74
26.6094	5130	5043.49	-2913.49
26.63	5076	5011.94	-2935.94
26.6506	4995	4980.15	-2985.15
26.6712	5057	4948.15	-2891.15
26.6918	4909	4915.99	-3006.99
26.7124	4905	4883.7	-2978.7
26.733	4912	4851.34	-2939.34
26.7536	4778	4818.94	-3040.94
26.7742	4905	4786.54	-2881.54
26.7948	4816	4754.17	-2938.17
26.8154	4652	4721.83	-3069.83
26.836	4739	4689.59	-2950.59
26.8566	4630	4657.48	-3027.48
26.8772	4707	4625.49	-2918.49
26.8978	4652	4593.69	-2941.69
26.9184	4528	4562.09	-3034.09
26.939	4492	4530.73	-3038.73
26.9596	4411	4499.61	-3088.61
26.9802	4403	4468.77	-3065.77
27.0008	4504	4438.23	-2934.23
27.0214	4378	4407.99	-3029.99
27.042	4409	4378.08	-2969.08
27.0626	4355	4348.53	-2993.53
27.0832	4377	4319.34	-2942.34
27.1038	4287	4290.54	-3003.54
27.1244	4299	4262.12	-2963.12
27.145	4268	4234.09	-2966.09
27.1656	4243	4206.46	-2963.46
27.1862	4202	4179.23	-2977.23
27.2068	4229	4152.42	-2923.42
27.2274	4150	4126.02	-2976.02
27.248	4076	4100.06	-3024.06
27.2686	4109	4074.52	-2965.52
27.2892	3982	4049.43	-3067.43
27.3098	4081	4024.79	-2943.79
27.3304	4029	4000.59	-2971.59
27.351	3936	3976.84	-3040.84
27.3716	3918	3953.52	-3035.52
27.3922	3977	3930.66	-2953.66
27.4128	3764	3908.25	-3144.25
27.4334	3928	3886.3	-2958.3
27.454	3887	3864.8	-2977.8
27.4746	3916	3843.77	-2927.77
27.4952	3783	3823.2	-3040.2
27.5158	3797	3803.1	-3006.1
27.5364	3859	3783.47	-2924.47
27.557	3747	3764.3	-3017.3
27.5776	3683	3745.62	-3062.62
27.5982	3640	3727.42	-3087.42
27.6188	3688	3709.7	-3021.7
27.6394	3627	3692.48	-3065.48
27.66	3565	3675.75	-3110.75
27.6806	3611	3659.53	-3048.53
27.7012	3652	3643.83	-2991.83
27.7218	3598	3628.65	-3030.65
27.7424	3501	3614.01	-3113.01
27.763	3574	3599.93	-3025.93
27.7836	3568	3586.43	-3018.43
27.8042	3419	3573.54	-3154.54
27.8248	3528	3561.29	-3033.29
27.8454	3498	3549.73	-3051.73
27.866	3403	3538.88	-3135.88
27.8866	3344	3528.77	-3184.77
27.9072	3390	3519.48	-3129.48
27.9278	3357	3511.08	-3154.08
27.9484	3485	3503.65	-3018.65
27.969	3411	3497.31	-3086.31
27.9896	3281	3492.19	-3211.19
28.0102	3379	3488.48	-3109.48
28.0308	3358	3486.42	-3128.42
28.0514	3330	3486.31	-3156.31
28.072	3296	3488.6	-3192.6
28.0926	3211	3493.87	-3282.87
28.1132	3188	3503.06	-3315.06
28.1338	3298	3517.67	-3219.67
28.1544	3259	3540.47	-3281.47
28.175	3423	3576.77	-3153.77
28.1956	3818	3634.66	-2816.66
28.2162	4346	3717.19	-2371.19
28.2368	4498	3801.8	-2303.8
28.2574	3970	3830.98	-2860.98
28.278	3666	3756.72	-3090.72
28.2986	3897	3615.02	-2718.02
28.3192	3720	3475.86	-2755.86
28.3398	3313	3352.68	-3039.68
28.3604	3178	3230.78	-3052.78
28.381	3100	3123.72	-3023.72
28.4016	3120	3051.58	-2931.58
28.4222	3140	3012.3	-2872.3
28.4428	3079	2991.12	-2912.12
28.4634	2983	2976.64	-2993.64
28.484	3076	2964.18	-2888.18
28.5046	3012	2952.44	-2940.44
28.5252	3104	2941.15	-2837.15
28.5458	2939	2930.18	-2991.18
28.5664	2889	2919.49	-3030.49
28.587	2999	2909.04	-2910.04
28.6076	2948	2898.81	-2950.81
28.6282	2990	2888.78	-2898.78
28.6488	2849	2878.92	-3029.92
28.6694	2872	2869.23	-2997.23
28.69	2839	2859.7	-3020.7
28.7106	2822	2850.32	-3028.32
28.7312	2799	2841.08	-3042.08
28.7518	2930	2831.98	-2901.98
28.7724	2886	2823.02	-2937.02
28.793	2895	2814.18	-2919.18
28.8136	2887	2805.47	-2918.47
28.8342	2673	2796.88	-3123.88
28.8548	2729	2788.41	-3059.41
28.8754	2811	2780.06	-2969.06
28.896	2789	2771.82	-2982.82
28.9166	2742	2763.69	-3021.69
28.9372	2763	2755.67	-2992.67
28.9578	2807	2747.75	-2940.75
28.9784	2784	2739.94	-2955.94
28.999	2741	2732.23	-2991.23
29.0196	2766	2724.62	-2958.62
29.0402	2779	2717.1	-2938.1
29.0608	2762	2709.68	-2947.68
29.0814	2733	2702.36	-2969.36
29.102	2741	2695.12	-2954.12
29.1226	2664	2687.98	-3023.98
29.1432	2771	2680.92	-2909.92
29.1638	2728	2673.95	-2945.95
29.1844	2652	2667.07	-3015.07
29.205	2604	2660.27	-3056.27
29.2256	2621	2653.55	-3032.55
29.2462	2601	2646.91	-3045.91
29.2668	2712	2640.35	-2928.35
29.2874	2906	2633.87	-2727.87
29.308	2962	2627.47	-2665.47
29.3286	2698	2621.14	-2923.14
29.3492	2749	2614.88	-2865.88
29.3698	2714	2608.69	-2894.69
29.3904	2731	2602.59	-2871.59
29.411	2636	2596.57	-2960.57
29.4316	2658	2590.61	-2932.61
29.4522	2685	2584.73	-2899.73
29.4728	2638	2578.91	-2940.91
29.4934	2560	2573.16	-3013.16
29.514	2550	2567.47	-3017.47
29.5346	2568	2561.85	-2993.85
29.5552	2482	2556.3	-3074.3
29.5758	2539	2550.8	-3011.8
29.5964	2608	2545.37	-2937.37
29.617	2480	2540	-3060
29.6376	2482	2534.69	-3052.69
29.6582	2552	2529.44	-2977.44
29.6788	2494	2524.24	-3030.24
29.6994	2598	2519.09	-2921.09
29.72	2421	2514.01	-3093.01
29.7406	2561	2509	-2948
29.7612	2466	2504.05	-3038.05
29.7818	2466	2499.15	-3033.15
29.8024	2515	2494.3	-2979.3
29.823	2513	2489.51	-2976.51
29.8436	2557	2484.77	-2927.77
29.8642	2425	2480.08	-3055.08
29.8848	2387	2475.45	-3088.45
29.9054	2492	2470.87	-2978.87
29.926	2438	2466.33	-3028.33
29.9466	2480	2461.85	-2981.85
29.9672	2460	2457.41	-2997.41
29.9878	2414	2453.03	-3039.03
30.0084	2437	2448.69	-3011.69
30.029	2454	2444.4	-2990.4
30.0496	2308	2440.15	-3132.15
30.0702	2431	2435.96	-3004.96
30.0908	2371	2431.8	-3060.8
30.1114	2352	2427.69	-3075.69
30.132	2407	2423.63	-3016.63
30.1526	2494	2419.61	-2925.61
30.1732	2442	2415.64	-2973.64
30.1938	2344	2411.71	-3067.71
30.2144	2396	2407.82	-3011.82
30.235	2338	2403.97	-3065.97
30.2556	2387	2400.16	-3013.16
30.2762	2457	2396.4	-2939.4
30.2968	2362	2392.67	-3030.67
30.3174	2434	2388.99	-2954.99
30.338	2399	2385.34	-2986.34
30.3586	2400	2381.74	-2981.74
30.3792	2373	2378.17	-3005.17
30.3998	2411	2374.64	-2963.64
30.4204	2390	2371.15	-2981.15
30.441	2360	2367.7	-3007.7
30.4616	2325	2364.29	-3039.29
30.4822	2300	2360.91	-3060.91
30.5028	2327	2357.56	-3030.56
30.5234	2323	2354.26	-3031.26
30.544	2346	2350.99	-3004.99
30.5646	2288	2347.75	-3059.75
30.5852	2338	2344.55	-3006.55
30.6058	2291	2341.39	-3050.39
30.6264	2339	2338.26	-2999.26
30.647	2257	2335.16	-3078.16
30.6676	2342	2332.09	-2990.09
30.6882	2305	2329.06	-3024.06
30.7088	2413	2326.07	-2913.07
30.7294	2441	2323.1	-2882.1
30.75	2308	2320.17	-3012.17
30.7706	2366	2317.26	-2951.26
30.7912	2323	2314.4	-2991.4
30.8118	2282	2311.56	-3029.56
30.8324	2277	2308.75	-3031.75
30.853	2395	2305.97	-2910.97
30.8736	2295	2303.22	-3008.22
30.8942	2246	2300.5	-3054.5
30.9148	2278	2297.82	-3019.82
30.9354	2305	2295.16	-2990.16
30.956	2232	2292.53	-3060.53
30.9766	2246	2289.93	-3043.93
30.9972	2273	2287.35	-3014.35
31.0178	2256	2284.81	-3028.81
31.0384	2326	2282.29	-2956.29
31.059	2229	2279.8	-3050.8
31.0796	2296	2277.34	-2981.34
31.1002	2243	2274.9	-3031.9
31.1208	2280	2272.5	-2992.5
31.1414	2283	2270.12	-2987.12
31.162	2266	2267.76	-3001.76
31.1826	2205	2265.43	-3060.43
31.2032	2273	2263.13	-2990.13
31.2238	2360	2260.85	-2900.85
31.2444	2238	2258.6	-3020.6
31.265	2288	2256.37	-2968.37
31.2856	2194	2254.16	-3060.16
31.3062	2228	2251.99	-3023.99
31.3268	2233	2249.83	-3016.83
31.3474	2249	2247.7	-2998.7
31.368	2213	2245.59	-3032.59
31.3886	2268	2243.51	-2975.51
31.4092	2301	2241.45	-2940.45
31.4298	2172	2239.41	-3067.41
31.4504	2251	2237.4	-2986.4
31.471	2251	2235.41	-2984.41
31.4916	2255	2233.44	-2978.44
31.5122	2268	2231.49	-2963.49
31.5328	2300	2229.57	-2929.57
31.5534	2239	2227.66	-2988.66
31.574	2270	2225.78	-2955.78
31.5946	2256	2223.92	-2967.92
31.6152	2271	2222.08	-2951.08
31.6358	2225	2220.26	-2995.26
31.6564	2251	2218.46	-2967.46
31.677	2275	2216.69	-2941.69
31.6976	2203	2214.93	-3011.93
31.7182	2185	2213.19	-3028.19
31.7388	2291	2211.48	-2920.48
31.7594	2181	2209.78	-3028.78
31.78	2212	2208.1	-2996.1
31.8006	2257	2206.44	-2949.44
31.8212	2205	2204.8	-2999.8
31.8418	2156	2203.18	-3047.18
31.8624	2140	2201.58	-3061.58
31.883	2146	2200	-3054
31.9036	2161	2198.43	-3037.43
31.9242	2124	2196.89	-3072.89
31.9448	2281	2195.36	-2914.36
31.9654	2216	2193.85	-2977.85
31.986	2254	2192.36	-2938.36
32.0066	2170	2190.88	-3020.88
32.0272	2139	2189.42	-3050.42
32.0478	2193	2187.98	-2994.98
32.0684	2137	2186.56	-3049.56
32.089	2229	2185.15	-2956.15
32.1096	2234	2183.76	-2949.76
32.1302	2124	2182.39	-3058.39
32.1508	2191	2181.03	-2990.03
32.1714	2274	2179.69	-2905.69
32.192	2126	2178.37	-3052.37
32.2126	2131	2177.06	-3046.06
32.2332	2186	2175.77	-2989.77
32.2538	2231	2174.5	-2943.5
32.2744	2177	2173.24	-2996.24
32.295	2102	2172	-3070
32.3156	2193	2170.77	-2977.77
32.3362	2109	2169.56	-3060.56
32.3568	2221	2168.38	-2947.38
32.3774	2077	2167.19	-3090.19
32.398	2207	2166.02	-2959.02
32.4186	2112	2164.86	-3052.86
32.4392	2136	2163.71	-3027.71
32.4598	2117	2162.58	-3045.58
32.4804	2144	2161.46	-3017.46
32.501	2169	2160.36	-2991.36
32.5216	2156	2159.27	-3003.27
32.5422	2178	2158.19	-2980.19
32.5628	2111	2157.12	-3046.12
32.5834	2157	2156.07	-2999.07
32.604	2128	2155.03	-3027.03
32.6246	2125	2154.01	-3029.01
32.6452	2224	2153	-2929
32.6658	2142	2152	-3010
32.6864	2145	2151.01	-3006.01
32.707	2092	2150.04	-3058.04
32.7276	2138	2149.08	-3011.08
32.7482	2123	2148.13	-3025.13
32.7688	2168	2147.19	-2979.19
32.7894	2080	2146.26	-3066.26
32.81	2153	2145.35	-2992.35
32.8306	2121	2144.45	-3023.45
32.8512	2155	2143.56	-2988.56
32.8718	2155	2142.68	-2987.68
32.8924	2168	2141.81	-2973.81
32.913	2151	2140.95	-2989.95
32.9336	2206	2140.11	-2934.11
32.9542	2174	2139.28	-2965.28
32.9748	2148	2138.45	-2990.45
32.9954	2223	2137.64	-2914.64
33.016	2142	2136.84	-2994.84
33.0366	2061	2136.05	-3075.05
33.0572	2108	2135.27	-3027.27
33.0778	2041	2134.5	-3093.5
33.0984	2132	2133.74	-3001.74
33.119	2097	2133	-3036
33.1396	2156	2132.26	-2976.26
33.1602	2126	2131.53	-3005.53
33.1808	2099	2130.81	-3031.81
33.2014	2134	2130.11	-2996.11
33.222	2052	2129.41	-3077.41
33.2426	2063	2128.72	-3065.72
33.2632	2180	2128.04	-2948.04
33.2838	2105	2127.38	-3022.38
33.3044	2160	2126.72	-2966.72
33.325	2153	2126.07	-2973.07
33.3456	2074	2125.43	-3051.43
33.3662	2161	2124.8	-2963.8
33.3868	2080	2124.18	-3044.18
33.4074	2146	2123.57	-2977.57
33.428	2005	2122.96	-3117.96
33.4486	2105	2122.37	-3017.37
33.4692	2053	2121.79	-3068.79
33.4898	2119	2121.21	-3002.21
33.5104	2122	2120.64	-2998.64
33.531	2090	2120.09	-3030.09
33.5516	2219	2119.54	-2900.54
33.5722	2087	2119	-3032
33.5928	2089	2118.47	-3029.47
33.6134	2081	2117.94	-3036.94
33.634	2094	2117.43	-3023.43
33.6546	1956	2116.92	-3160.92
33.6752	2148	2116.43	-2968.43
33.6958	2076	2115.94	-3039.94
33.7164	2127	2115.46	-2988.46
33.737	2051	2114.98	-3063.98
33.7576	2065	2114.52	-3049.52
33.7782	2061	2114.06	-3053.06
33.7988	2217	2113.62	-2896.62
33.8194	2094	2113.18	-3019.18
33.84	2106	2112.75	-3006.75
33.8606	2174	2112.32	-2938.32
33.8812	2086	2111.91	-3025.91
33.9018	2028	2111.5	-3083.5
33.9224	2115	2111.1	-2996.1
33.943	2060	2110.71	-3050.71
33.9636	2114	2110.32	-2996.32
33.9842	2119	2109.95	-2990.95
34.0048	2197	2109.58	-2912.58
34.0254	2078	2109.26	-3031.26
34.046	2103	2108.92	-3005.92
34.0666	2085	2108.58	-3023.58
34.0872	2049	2108.24	-3059.24
34.1078	2086	2107.91	-3021.91
34.1284	2167	2107.59	-2940.59
34.149	2101	2107.28	-3006.28
34.1696	2049	2106.97	-3057.97
34.1902	2156	2106.67	-2950.67
34.2108	2156	2106.38	-2950.38
34.2314	2079	2106.09	-3027.09
34.252	2099	2105.82	-3006.82
34.2726	2078	2105.55	-3027.55
34.2932	2088	2105.29	-3017.29
34.3138	2048	2105.03	-3057.03
34.3344	2127	2104.79	-2977.79
34.355	2123	2104.55	-2981.55
34.3756	2204	2104.31	-2900.31
34.3962	2110	2104.09	-2994.09
34.4168	2146	2103.87	-2957.87
34.4374	2113	2103.66	-2990.66
34.458	2193	2103.46	-2910.46
34.4786	2116	2103.27	-2987.27
34.4992	2101	2103.08	-3002.08
34.5198	2083	2102.9	-3019.9
34.5404	2124	2102.73	-2978.73
34.561	2035	2102.56	-3067.56
34.5816	2048	2102.4	-3054.4
34.6022	2114	2102.25	-2988.25
34.6228	2097	2102.11	-3005.11
34.6434	2173	2101.97	-2928.97
34.664	2129	2101.85	-2972.85
34.6846	2150	2101.73	-2951.73
34.7052	2120	2101.61	-2981.61
34.7258	2138	2101.51	-2963.51
34.7464	2091	2101.41	-3010.41
34.767	2030	2101.32	-3071.32
34.7876	2022	2101.23	-3079.23
34.8082	2102	2101.16	-2999.16
34.8288	2059	2101.09	-3042.09
34.8494	2152	2101.03	-2949.03
34.87	2139	2100.98	-2961.98
34.8906	2133	2100.93	-2967.93
34.9112	2113	2100.89	-2987.89
34.9318	2113	2100.86	-2987.86
34.9524	2076	2100.84	-3024.84
34.973	1993	2100.82	-3107.82
34.9936	2162	2100.82	-2938.82
35.0142	2110	2100.82	-2990.82
35.0348	2173	2100.82	-2927.82
35.0554	2181	2100.84	-2919.84
35.076	2040	2100.86	-3060.86
35.0966	2105	2100.89	-2995.89
35.1172	2057	2100.93	-3043.93
35.1378	2081	2100.98	-3019.98
35.1584	2042	2101.03	-3059.03
35.179	2019	2101.1	-3082.1
35.1996	2160	2101.17	-2941.17
35.2202	2097	2101.25	-3004.25
35.2408	2141	2101.33	-2960.33
35.2614	2228	2101.43	-2873.43
35.282	2127	2101.53	-2974.53
35.3026	2093	2101.64	-3008.64
35.3232	2157	2101.76	-2944.76
35.3438	2189	2101.88	-2912.88
35.3644	2090	2102.02	-3012.02
35.385	2047	2102.16	-3055.16
35.4056	2117	2102.31	-2985.31
35.4262	2097	2102.47	-3005.47
35.4468	2174	2102.64	-2928.64
35.4674	2170	2102.82	-2932.82
35.488	2093	2103	-3010
35.5086	2084	2103.19	-3019.19
35.5292	2143	2103.4	-2960.4
35.5498	2171	2103.61	-2932.61
35.5704	2089	2103.82	-3014.82
35.591	2073	2104.05	-3031.05
35.6116	2204	2104.29	-2900.29
35.6322	2006	2104.53	-3098.53
35.6528	2071	2104.78	-3033.78
35.6734	2070	2105.05	-3035.05
35.694	2142	2105.32	-2963.32
35.7146	2084	2105.6	-3021.6
35.7352	2177	2105.88	-2928.88
35.7558	2109	2106.18	-2997.18
35.7764	2142	2106.49	-2964.49
35.797	2079	2106.8	-3027.8
35.8176	2056	2107.13	-3051.13
35.8382	2162	2107.46	-2945.46
35.8588	2116	2107.8	-2991.8
35.8794	2157	2108.15	-2951.15
35.9	2111	2108.51	-2997.51
35.9206	2233	2108.88	-2875.88
35.9412	2058	2109.26	-3051.26
35.9618	2111	2109.65	-2998.65
35.9824	2208	2110.05	-2902.05
36.003	2025	2110.46	-3085.46
36.0236	2167	2110.88	-2943.88
36.0442	2084	2111.3	-3027.3
36.0648	2014	2111.74	-3097.74
36.0854	2207	2112.18	-2905.18
36.106	2129	2112.64	-2983.64
36.1266	2117	2113.1	-2996.1
36.1472	2138	2113.58	-2975.58
36.1678	2208	2114.07	-2906.07
36.1884	2128	2114.56	-2986.56
36.209	2167	2115.06	-2948.06
36.2296	2172	2115.58	-2943.58
36.2502	2105	2116.1	-3011.1
36.2708	2173	2116.64	-2943.64
36.2914	2134	2117.18	-2983.18
36.312	2195	2117.74	-2922.74
36.3326	2070	2118.31	-3048.31
36.3532	2135	2118.88	-2983.88
36.3738	2108	2119.47	-3011.47
36.3944	2135	2120.06	-2985.06
36.415	2178	2120.67	-2942.67
36.4356	2223	2121.29	-2898.29
36.4562	2125	2121.92	-2996.92
36.4768	2200	2122.55	-2922.55
36.4974	2192	2123.2	-2931.2
36.518	2184	2123.86	-2939.86
36.5386	2164	2124.53	-2960.53
36.5592	2131	2125.21	-2994.21
36.5798	2189	2125.91	-2936.91
36.6004	2086	2126.61	-3040.61
36.621	2125	2127.32	-3002.32
36.6416	2113	2128.05	-3015.05
36.6622	2142	2128.79	-2986.79
36.6828	2175	2129.53	-2954.53
36.7034	2171	2130.29	-2959.29
36.724	2099	2131.06	-3032.06
36.7446	2112	2131.84	-3019.84
36.7652	2156	2132.63	-2976.63
36.7858	2214	2133.44	-2919.44
36.8064	2167	2134.25	-2967.25
36.827	2122	2135.08	-3013.08
36.8476	2170	2135.91	-2965.91
36.8682	2168	2136.76	-2968.76
36.8888	2108	2137.62	-3029.62
36.9094	2175	2138.5	-2963.5
36.93	2113	2139.38	-3026.38
36.9506	2100	2140.28	-3040.28
36.9712	2126	2141.18	-3015.18
36.9918	2057	2142.1	-3085.1
37.0124	2125	2143.03	-3018.03
37.033	2127	2143.98	-3016.98
37.0536	2118	2144.93	-3026.93
37.0742	2161	2145.9	-2984.9
37.0948	2192	2146.88	-2954.88
37.1154	2215	2147.87	-2932.87
37.136	2284	2148.87	-2864.87
37.1566	2208	2149.89	-2941.89
37.1772	2169	2150.91	-2981.91
37.1978	2172	2151.95	-2979.95
37.2184	2146	2153.01	-3007.01
37.239	2194	2154.07	-2960.07
37.2596	2143	2155.15	-3012.15
37.2802	2176	2156.24	-2980.24
37.3008	2139	2157.34	-3018.34
37.3214	2141	2158.46	-3017.46
37.342	2147	2159.58	-3012.58
37.3626	2177	2160.72	-2983.72
37.3832	2262	2161.88	-2899.88
37.4038	2236	2163.04	-2927.04
37.4244	2130	2164.22	-3034.22
37.445	2220	2165.41	-2945.41
37.4656	2150	2166.61	-3016.61
37.4862	2137	2167.83	-3030.83
37.5068	2166	2169.06	-3003.06
37.5274	2161	2170.3	-3009.3
37.548	2226	2171.56	-2945.56
37.5686	2198	2172.83	-2974.83
37.5892	2084	2174.11	-3090.11
37.6098	2193	2175.41	-2982.41
37.6304	2125	2176.72	-3051.72
37.651	2195	2178.04	-2983.04
37.6716	2171	2179.38	-3008.38
37.6922	2237	2180.72	-2943.72
37.7128	2212	2182.09	-2970.09
37.7334	2196	2183.46	-2987.46
37.754	2205	2184.85	-2979.85
37.7746	2168	2186.26	-3018.26
37.7952	2200	2187.67	-2987.67
37.8158	2205	2189.1	-2984.1
37.8364	2144	2190.55	-3046.55
37.857	2170	2192.01	-3022.01
37.8776	2200	2193.48	-2993.48
37.8982	2256	2194.97	-2938.97
37.9188	2229	2196.46	-2967.46
37.9394	2138	2197.98	-3059.98
37.96	2110	2199.5	-3089.5
37.9806	2185	2201.05	-3016.05
38.0012	2286	2202.6	-2916.6
38.0218	2193	2204.17	-3011.17
38.0424	2182	2205.76	-3023.76
38.063	2187	2207.36	-3020.36
38.0836	2142	2208.97	-3066.97
38.1042	2078	2210.6	-3132.6
38.1248	2193	2212.24	-3019.24
38.1454	2191	2213.9	-3022.9
38.166	2306	2215.57	-2909.57
38.1866	2323	2217.26	-2894.26
38.2072	2228	2218.96	-2990.96
38.2278	2198	2220.67	-3022.67
38.2484	2279	2222.4	-2943.4
38.269	2241	2224.15	-2983.15
38.2896	2133	2225.91	-3092.91
38.3102	2217	2227.69	-3010.69
38.3308	2196	2229.48	-3033.48
38.3514	2228	2231.28	-3003.28
38.372	2160	2233.1	-3073.1
38.3926	2213	2234.94	-3021.94
38.4132	2189	2236.79	-3047.79
38.4338	2260	2238.66	-2978.66
38.4544	2206	2240.54	-3034.54
38.475	2131	2242.44	-3111.44
38.4956	2272	2244.35	-2972.35
38.5162	2243	2246.28	-3003.28
38.5368	2247	2248.23	-3001.23
38.5574	2142	2250.19	-3108.19
38.578	2301	2252.17	-2951.17
38.5986	2230	2254.16	-3024.16
38.6192	2201	2256.17	-3055.17
38.6398	2269	2258.2	-2989.2
38.6604	2296	2260.24	-2964.24
38.681	2254	2262.3	-3008.3
38.7016	2184	2264.37	-3080.37
38.7222	2242	2266.46	-3024.46
38.7428	2182	2268.57	-3086.57
38.7634	2249	2270.7	-3021.7
38.784	2203	2272.84	-3069.84
38.8046	2228	2275	-3047
38.8252	2346	2277.18	-2931.18
38.8458	2286	2279.37	-2993.37
38.8664	2270	2281.59	-3011.59
38.887	2193	2283.81	-3090.81
38.9076	2405	2286.06	-2881.06
38.9282	2258	2288.33	-3030.33
38.9488	2256	2290.61	-3034.61
38.9694	2260	2292.91	-3032.91
38.99	2269	2295.23	-3026.23
39.0106	2308	2297.57	-2989.57
39.0312	2263	2299.93	-3036.93
39.0518	2243	2302.31	-3059.31
39.0724	2304	2304.7	-3000.7
39.093	2298	2307.12	-3009.12
39.1136	2267	2309.55	-3042.55
39.1342	2295	2312	-3017
39.1548	2280	2314.48	-3034.48
39.1754	2267	2316.97	-3049.97
39.196	2281	2319.48	-3038.48
39.2166	2315	2322.02	-3007.02
39.2372	2184	2324.57	-3140.57
39.2578	2351	2327.15	-2976.15
39.2784	2353	2329.74	-2976.74
39.299	2305	2332.36	-3027.36
39.3196	2291	2335	-3044
39.3402	2256	2337.66	-3081.66
39.3608	2283	2340.35	-3057.35
39.3814	2312	2343.05	-3031.05
39.402	2323	2345.78	-3022.78
39.4226	2326	2348.53	-3022.53
39.4432	2348	2351.31	-3003.31
39.4638	2342	2354.11	-3012.11
39.4844	2403	2356.93	-2953.93
39.505	2314	2359.78	-3045.78
39.5256	2357	2362.65	-3005.65
39.5462	2305	2365.55	-3060.55
39.5668	2353	2368.47	-3015.47
39.5874	2273	2371.42	-3098.42
39.608	2314	2374.4	-3060.4
39.6286	2386	2377.4	-2991.4
39.6492	2333	2380.43	-3047.43
39.6698	2347	2383.49	-3036.49
39.6904	2289	2386.58	-3097.58
39.711	2419	2389.69	-2970.69
39.7316	2314	2392.84	-3078.84
39.7522	2404	2396.01	-2992.01
39.7728	2341	2399.22	-3058.22
39.7934	2345	2402.46	-3057.46
39.814	2375	2405.72	-3030.72
39.8346	2363	2409.02	-3046.02
39.8552	2375	2412.36	-3037.36
39.8758	2318	2415.73	-3097.73
39.8964	2423	2419.13	-2996.13
39.917	2387	2422.57	-3035.57
39.9376	2217	2426.04	-3209.04
39.9582	2382	2429.56	-3047.56
39.9788	2358	2433.11	-3075.11
39.9994	2420	2436.7	-3016.7
40.02	2460	2440.33	-2980.33
40.0406	2386	2443.99	-3057.99
40.0612	2449	2447.71	-2998.71
40.0818	2392	2451.46	-3059.46
40.1024	2448	2455.26	-3007.26
40.123	2428	2459.11	-3031.11
40.1436	2468	2463	-2995
40.1642	2465	2466.94	-3001.94
40.1848	2513	2470.92	-2957.92
40.2054	2511	2474.96	-2963.96
40.226	2504	2479.05	-2975.05
40.2466	2482	2483.2	-3001.2
40.2672	2406	2487.4	-3081.4
40.2878	2379	2491.65	-3112.65
40.3084	2518	2495.97	-2977.97
40.329	2472	2500.35	-3028.35
40.3496	2507	2504.79	-2997.79
40.3702	2482	2509.29	-3027.29
40.3908	2513	2513.86	-3000.86
40.4114	2477	2518.5	-3041.5
40.432	2541	2523.21	-2982.21
40.4526	2650	2528	-2878
40.4732	2519	2532.86	-3013.86
40.4938	2602	2537.8	-2935.8
40.5144	2525	2542.83	-3017.83
40.535	2592	2547.94	-2955.94
40.5556	2538	2553.14	-3015.14
40.5762	2545	2558.43	-3013.43
40.5968	2664	2563.82	-2899.82
40.6174	2533	2569.31	-3036.31
40.638	2664	2574.9	-2910.9
40.6586	2679	2580.6	-2901.6
40.6792	2686	2586.42	-2900.42
40.6998	2570	2592.35	-3022.35
40.7204	2552	2598.41	-3046.41
40.741	2767	2604.59	-2837.59
40.7616	2627	2610.92	-2983.92
40.7822	2574	2617.38	-3043.38
40.8028	2730	2623.99	-2893.99
40.8234	2628	2630.75	-3002.75
40.844	2540	2637.69	-3097.69
40.8646	2726	2644.79	-2918.79
40.8852	2707	2652.07	-2945.07
40.9058	2721	2659.54	-2938.54
40.9264	2825	2667.21	-2842.21
40.947	2746	2675.09	-2929.09
40.9676	2695	2683.2	-2988.2
40.9882	2791	2691.55	-2900.55
41.0088	2758	2700.15	-2942.15
41.0294	2766	2709.01	-2943.01
41.05	2749	2718.16	-2969.16
41.0706	2797	2727.61	-2930.61
41.0912	2803	2737.38	-2934.38
41.1118	2780	2747.49	-2967.49
41.1324	2808	2757.97	-2949.97
41.153	2790	2768.83	-2978.83
41.1736	2849	2780.11	-2931.11
41.1942	2915	2791.85	-2876.85
41.2148	2721	2804.06	-3083.06
41.2354	2962	2816.79	-2854.79
41.256	2826	2830.08	-3004.08
41.2766	2934	2843.97	-2909.97
41.2972	2975	2858.51	-2883.51
41.3178	2929	2873.74	-2944.74
41.3384	3034	2889.74	-2855.74
41.359	3027	2906.54	-2879.54
41.3796	2920	2924.22	-3004.22
41.4002	2957	2942.82	-2985.82
41.4208	3038	2962.41	-2924.41
41.4414	3119	2983.06	-2864.06
41.462	3136	3004.83	-2868.83
41.4826	3139	3027.77	-2888.77
41.5032	3146	3051.93	-2905.93
41.5238	3199	3077.36	-2878.36
41.5444	3161	3104.09	-2943.09
41.565	3170	3132.14	-2962.14
41.5856	3219	3161.54	-2942.54
41.6062	3234	3192.28	-2958.28
41.6268	3160	3224.38	-3064.38
41.6474	3305	3257.82	-2952.82
41.668	3342	3292.61	-2950.61
41.6886	3404	3328.71	-2924.71
41.7092	3322	3366.12	-3044.12
41.7298	3334	3404.79	-3070.79
41.7504	3489	3444.73	-2955.73
41.771	3470	3485.89	-3015.89
41.7916	3516	3528.28	-3012.28
41.8122	3653	3571.88	-2918.88
41.8328	3583	3616.68	-3033.68
41.8534	3758	3662.67	-2904.67
41.874	3697	3709.84	-3012.84
41.8946	3655	3758.19	-3103.19
41.9152	3649	3807.73	-3158.73
41.9358	3751	3858.46	-3107.46
41.9564	3807	3910.4	-3103.4
41.977	3832	3963.55	-3131.55
41.9976	3909	4017.92	-3108.92
42.0182	3939	4073.54	-3134.54
42.0388	4091	4130.43	-3039.43
42.0594	4051	4188.6	-3137.6
42.08	4207	4248.08	-3041.08
42.1006	4121	4308.89	-3187.89
42.1212	4151	4371.06	-3220.06
42.1418	4269	4434.62	-3165.62
42.1624	4305	4499.6	-3194.6
42.183	4403	4566.05	-3163.05
42.2036	4378	4634.02	-3256.02
42.2242	4591	4703.51	-3112.51
42.2448	4578	4774.59	-3196.59
42.2654	4718	4847.31	-3129.31
42.286	4797	4921.7	-3124.7
42.3066	4916	4997.84	-3081.84
42.3272	4902	5075.78	-3173.78
42.3478	5049	5155.58	-3106.58
42.3684	4998	5237.3	-3239.3
42.389	5195	5321.01	-3126.01
42.4096	5195	5406.76	-3211.76
42.4302	5244	5494.65	-3250.65
42.4508	5442	5584.75	-3142.75
42.4714	5533	5677.13	-3144.13
42.492	5557	5771.87	-3214.87
42.5126	5637	5869.09	-3232.09
42.5332	5888	5968.86	-3080.86
42.5538	5873	6071.3	-3198.3
42.5744	6094	6176.53	-3082.53
42.595	6261	6284.63	-3023.63
42.6156	6288	6395.73	-3107.73
42.6362	6513	6509.96	-2996.96
42.6568	6576	6627.46	-3051.46
42.6774	6661	6748.37	-3087.37
42.698	6770	6872.9	-3102.9
42.7186	7070	7001.14	-2931.14
42.7392	7124	7133.25	-3009.25
42.7598	7139	7269.42	-3130.42
42.7804	7475	7409.83	-2934.83
42.801	7500	7554.68	-3054.68
42.8216	7588	7704.18	-3116.18
42.8422	8039	7858.51	-2819.51
42.8628	7904	8017.89	-3113.89
42.8834	8303	8182.57	-2879.57
42.904	8193	8352.77	-3159.77
42.9246	8509	8528.74	-3019.74
42.9452	8782	8710.76	-2928.76
42.9658	8925	8899.03	-2974.03
42.9864	9139	9093.81	-2954.81
43.007	9490	9295.38	-2805.38
43.0276	9441	9504.01	-3063.01
43.0482	9555	9719.99	-3164.99
43.0688	9955	9943.51	-2988.51
43.0894	10238	10174.7	-2936.67
43.11	10269	10413.7	-3144.68
43.1306	10675	10660.6	-2985.6
43.1512	10853	10915.5	-3062.46
43.1718	10963	11178.1	-3215.14
43.1924	11287	11448.4	-3161.44
43.213	11766	11725.8	-2959.82
43.2336	11867	12009.6	-3142.63
43.2542	12380	12298.8	-2918.84
43.2748	12806	12592	-2786.04
43.2954	12886	12887.3	-3001.3
43.316	13049	13182.1	-3133.13
43.3366	13440	13473.1	-3033.15
43.3572	13865	13756.2	-2891.24
43.3778	14219	14026.1	-2807.13
43.3984	14400	14276.5	-2876.53
43.419	14707	14500.2	-2793.24
43.4396	14830	14689.1	-2859.1
43.4602	15036	14834.2	-2798.19
43.4808	15031	14926.5	-2895.55
43.5014	15121	14957.7	-2836.7
43.522	15315	14920.5	-2605.49
43.5426	15141	14809.9	-2668.94
43.5632	14988	14623.9	-2635.92
43.5838	14835	14363.7	-2528.68
43.6044	14522	14033.7	-2511.68
43.625	14121	13641.3	-2520.33
43.6456	13627	13196.3	-2569.29
43.6662	13037	12709.7	-2672.69
43.6868	12833	12193.4	-2360.38
43.7074	11903	11659.1	-2756.09
43.728	11365	11118.3	-2753.32
43.7486	10867	10581.3	-2714.31
43.7692	10272	10056.7	-2784.67
43.7898	9714	9551.31	-2837.31
43.8104	9033	9070.31	-3037.31
43.831	8579	8616.99	-3037.99
43.8516	8071	8193.39	-3122.39
43.8722	7698	7800.07	-3102.07
43.8928	7082	7436.66	-3354.66
43.9134	7002	7102.15	-3100.15
43.934	6467	6795.03	-3328.03
43.9546	6293	6513.49	-3220.49
43.9752	5868	6255.73	-3387.73
43.9958	5666	6019.76	-3353.76
44.0164	5616	5803.72	-3187.72
44.037	5433	5605.81	-3172.81
44.0576	5287	5424.41	-3137.41
44.0782	4923	5258.02	-3335.02
44.0988	4953	5105.13	-3152.13
44.1194	4742	4964.43	-3222.43
44.14	4689	4834.75	-3145.75
44.1606	4620	4715.07	-3095.07
44.1812	4487	4604.43	-3117.43
44.2018	4451	4501.99	-3050.99
44.2224	4354	4407.02	-3053.02
44.243	4368	4318.84	-2950.84
44.2636	4330	4236.83	-2906.83
44.2842	4244	4160.44	-2916.44
44.3048	4212	4089.2	-2877.2
44.3254	4095	4022.64	-2927.64
44.346	4029	3960.4	-2931.4
44.3666	3879	3902.11	-3023.11
44.3872	3895	3847.43	-2952.43
44.4078	3974	3796.12	-2822.12
44.4284	3867	3747.89	-2880.89
44.449	3827	3702.47	-2875.47
44.4696	3723	3659.67	-2936.67
44.4902	3804	3619.29	-2815.29
44.5108	3688	3581.14	-2893.14
44.5314	3605	3545.06	-2940.06
44.552	3690	3510.9	-2820.9
44.5726	3515	3478.53	-2963.53
44.5932	3623	3447.82	-2824.82
44.6138	3537	3418.67	-2881.67
44.6344	3606	3390.95	-2784.95
44.655	3494	3364.59	-2870.59
44.6756	3501	3339.49	-2838.49
44.6962	3578	3315.57	-2737.57
44.7168	3423	3292.75	-2869.75
44.7374	3369	3270.97	-2901.97
44.758	3272	3250.17	-2978.17
44.7786	3380	3230.28	-2850.28
44.7992	3349	3211.25	-2862.25
44.8198	3360	3193.02	-2833.02
44.8404	3225	3175.56	-2950.56
44.861	3284	3158.8	-2874.8
44.8816	3319	3142.73	-2823.73
44.9022	3222	3127.28	-2905.28
44.9228	3141	3112.44	-2971.44
44.9434	3289	3098.16	-2809.16
44.964	3226	3084.42	-2858.42
44.9846	3224	3071.2	-2847.2
45.0052	3231	3058.45	-2827.45
45.0258	3187	3046.15	-2859.15
45.0464	3174	3034.29	-2860.29
45.067	2976	3022.84	-3046.84
45.0876	3095	3011.78	-2916.78
45.1082	3081	3001.09	-2920.09
45.1288	3173	2990.76	-2817.76
45.1494	3128	2980.75	-2852.75
45.17	3068	2971.07	-2903.07
45.1906	2989	2961.68	-2972.68
45.2112	3029	2952.59	-2923.59
45.2318	3147	2943.77	-2796.77
45.2524	3066	2935.21	-2869.21
45.273	3091	2926.9	-2835.9
45.2936	3053	2918.83	-2865.83
45.3142	3022	2910.98	-2888.98
45.3348	3012	2903.36	-2891.36
45.3554	2992	2895.94	-2903.94
45.376	2956	2888.71	-2932.71
45.3966	2941	2881.68	-2940.68
45.4172	2968	2874.83	-2906.83
45.4378	2914	2868.15	-2954.15
45.4584	2983	2861.64	-2878.64
45.479	2903	2855.29	-2952.29
45.4996	2926	2849.09	-2923.09
45.5202	2975	2843.04	-2868.04
45.5408	2952	2837.12	-2885.12
45.5614	2891	2831.34	-2940.34
45.582	2794	2825.69	-3031.69
45.6026	2806	2820.16	-3014.16
45.6232	2829	2814.75	-2985.75
45.6438	2781	2809.45	-3028.45
45.6644	2877	2804.26	-2927.26
45.685	2906	2799.18	-2893.18
45.7056	2779	2794.19	-3015.19
45.7262	2763	2789.31	-3026.31
45.7468	2824	2784.52	-2960.52
45.7674	2884	2779.81	-2895.81
45.788	2808	2775.2	-2967.2
45.8086	2715	2770.66	-3055.66
45.8292	2705	2766.21	-3061.21
45.8498	2739	2761.83	-3022.83
45.8704	2669	2757.53	-3088.53
45.891	2735	2753.29	-3018.29
45.9116	2765	2749.13	-2984.13
45.9322	2740	2745.03	-3005.03
45.9528	2761	2741	-2980
45.9734	2655	2737.03	-3082.03
45.994	2711	2733.11	-3022.11
46.0146	2745	2729.26	-2984.26
46.0352	2645	2725.46	-3080.46
46.0558	2685	2721.71	-3036.71
46.0764	2580	2718.01	-3138.01
46.097	2607	2714.37	-3107.37
46.1176	2627	2710.77	-3083.77
46.1382	2613	2707.22	-3094.22
46.1588	2617	2703.72	-3086.72
46.1794	2638	2700.25	-3062.25
46.2	2590	2696.83	-3106.83
46.2206	2662	2693.45	-3031.45
46.2412	2597	2690.11	-3093.11
46.2618	2626	2686.81	-3060.81
46.2824	2650	2683.55	-3033.55
46.303	2569	2680.32	-3111.32
46.3236	2522	2677.13	-3155.13
46.3442	2607	2673.97	-3066.97
46.3648	2525	2670.84	-3145.84
46.3854	2502	2667.74	-3165.74
46.406	2623	2664.68	-3041.68
46.4266	2617	2661.64	-3044.64
46.4472	2636	2658.64	-3022.64
46.4678	2587	2655.66	-3068.66
46.4884	2601	2652.71	-3051.71
46.509	2605	2649.79	-3044.79
46.5296	2586	2646.9	-3060.9
46.5502	2560	2644.03	-3084.03
46.5708	2506	2641.18	-3135.18
46.5914	2527	2638.36	-3111.36
46.612	2486	2635.57	-3149.57
46.6326	2519	2632.8	-3113.8
46.6532	2600	2630.05	-3030.05
46.6738	2466	2627.32	-3161.32
46.6944	2525	2624.62	-3099.62
46.715	2470	2621.93	-3151.93
46.7356	2498	2619.27	-3121.27
46.7562	2513	2616.63	-3103.63
46.7768	2505	2614.01	-3109.01
46.7974	2474	2611.41	-3137.41
46.818	2472	2608.83	-3136.83
46.8386	2597	2606.27	-3009.27
46.8592	2397	2603.73	-3206.73
46.8798	2429	2601.2	-3172.2
46.9004	2526	2598.7	-3072.7
46.921	2463	2596.22	-3133.22
46.9416	2435	2593.75	-3158.75
46.9622	2470	2591.3	-3121.3
46.9828	2503	2588.88	-3085.88
47.0034	2515	2586.47	-3071.47
47.024	2496	2584.07	-3088.07
47.0446	2469	2581.7	-3112.7
47.0652	2579	2579.34	-3000.34
47.0858	2493	2577.01	-3084.01
47.1064	2419	2574.69	-3155.69
47.127	2430	2572.38	-3142.38
47.1476	2349	2570.1	-3221.1
47.1682	2502	2567.83	-3065.83
[truncated: 2,076 more rows]

## Sheet: S15
Binding Energy (eV)	Intensity
1350.08	129386
1349.08	129850
1348.08	131542
1347.08	130390
1346.08	129565
1345.08	127576
1344.08	129945
1343.08	130013
1342.08	131991
1341.08	127902
1340.08	129184
1339.08	128372
1338.08	129246
1337.08	129680
1336.08	129749
1335.08	126243
1334.08	127872
1333.08	128075
1332.08	127313
1331.08	127092
1330.08	127761
1329.08	128911
1328.08	127643
1327.08	127079
1326.08	128123
1325.08	126936
1324.08	125464
1323.08	125965
1322.08	127341
1321.08	126659
1320.08	126895
1319.08	126029
1318.08	126434
1317.08	125762
1316.08	127566
1315.08	130179
1314.08	127384
1313.08	127266
1312.08	125562
1311.08	128139
1310.08	129456
1309.08	126538
1308.08	128861
1307.08	129304
1306.08	125788
1305.08	126554
1304.08	129334
1303.08	123677
1302.08	128274
1301.08	127786
1300.08	128061
1299.08	130886
1298.08	128350
1297.08	129222
1296.08	126213
1295.08	129392
1294.08	128961
1293.08	129375
1292.08	130112
1291.08	129222
1290.08	128531
1289.08	128163
1288.08	131548
1287.08	129828
1286.08	130178
1285.08	129029
1284.08	129849
1283.08	129650
1282.08	129302
1281.08	130310
1280.08	130855
1279.08	131524
1278.08	130628
1277.08	128953
1276.08	130878
1275.08	130938
1274.08	130043
1273.08	132602
1272.08	133586
1271.08	131230
1270.08	133224
1269.08	132578
1268.08	134044
1267.08	134468
1266.08	133441
1265.08	134343
1264.08	136148
1263.08	134886
1262.08	136468
1261.08	136292
1260.08	137279
1259.08	137472
1258.08	137641
1257.08	137763
1256.08	137865
1255.08	137159
1254.08	139611
1253.08	139742
1252.08	139790
1251.08	139998
1250.08	139876
1249.08	140490
1248.08	142811
1247.08	144049
1246.08	143348
1245.08	145134
1244.08	143558
1243.08	142659
1242.08	144914
1241.08	141730
1240.08	142293
1239.08	144036
1238.08	142438
1237.08	144295
1236.08	147833
1235.08	149050
1234.08	150313
1233.08	154298
1232.08	155471
1231.08	156566
1230.08	155028
1229.08	160304
1228.08	159331
1227.08	160567
1226.08	162560
1225.08	162708
1224.08	161082
1223.08	163985
1222.08	164459
1221.08	164241
1220.08	161863
1219.08	162325
1218.08	160578
1217.08	159926
1216.08	153962
1215.08	149774
1214.08	142073
1213.08	136473
1212.08	131146
1211.08	123457
1210.08	116447
1209.08	109682
1208.08	103420
1207.08	99521
1206.08	94869.7
1205.08	93422
1204.08	89063.7
1203.08	87635
1202.08	85009.5
1201.08	84640.7
1200.08	84028.3
1199.08	85590.4
1198.08	83721.7
1197.08	83366.3
1196.08	85000.7
1195.08	84613.6
1194.08	84272.9
1193.08	83496.8
1192.08	84332.3
1191.08	83122.2
1190.08	85436.4
1189.08	84824
1188.08	83728.9
1187.08	82345.8
1186.08	83975.5
1185.08	84608.2
1184.08	84744.2
1183.08	84000.1
1182.08	84937.2
1181.08	84859.7
1180.08	85639
1179.08	84324.7
1178.08	86269.9
1177.08	84333.9
1176.08	85187.8
1175.08	86506.9
1174.08	87094.4
1173.08	86385.3
1172.08	84754.9
1171.08	86916.6
1170.08	88152.8
1169.08	85583.2
1168.08	88727.8
1167.08	86433.1
1166.08	86190
1165.08	86715
1164.08	88229.8
1163.08	86664.5
1162.08	88150.9
1161.08	86847.6
1160.08	87509.3
1159.08	87396.3
1158.08	85791.9
1157.08	90125.7
1156.08	88999.2
1155.08	88053.2
1154.08	88821.7
1153.08	87346.5
1152.08	88018.9
1151.08	87872.4
1150.08	88319.5
1149.08	88909.4
1148.08	90042.1
1147.08	88644.8
1146.08	89072.2
1145.08	89273.4
1144.08	89977.9
1143.08	88526.6
1142.08	89952
1141.08	89312.9
1140.08	87910.3
1139.08	90602.9
1138.08	90876.5
1137.08	90165.3
1136.08	91409.9
1135.08	89378.4
1134.08	91966
1133.08	90486.7
1132.08	90694.9
1131.08	89420.2
1130.08	90695.1
1129.08	91089.1
1128.08	90015.7
1127.08	90089.9
1126.08	92117.4
1125.08	89844.7
1124.08	92477.5
1123.08	92441.2
1122.08	93208.4
1121.08	91841.2
1120.08	92411
1119.08	92048.6
1118.08	91470.6
1117.08	93789
1116.08	92051
1115.08	91011.8
1114.08	94215.7
1113.08	92049.2
1112.08	91456.8
1111.08	94570.4
1110.08	93008.6
1109.08	93997
1108.08	94424.7
1107.08	93754.7
1106.08	95527.3
1105.08	94673.3
1104.08	95355
1103.08	93780.5
1102.08	93726.2
1101.08	95238.3
1100.08	94352.4
1099.08	95422.9
1098.08	94981.1
1097.08	94909.5
1096.08	94511
1095.08	95481.9
1094.08	95553.6
1093.08	93739.1
1092.08	93701.8
1091.08	95060.7
1090.08	94472.6
1089.08	95361.9
1088.08	93845.3
1087.08	94919.7
1086.08	94131.4
1085.08	95995.5
1084.08	95863
1083.08	95820.2
1082.08	94765.2
1081.08	94788.7
1080.08	95481.3
1079.08	95527.3
1078.08	97480.2
1077.08	97145.2
1076.08	95400.9
1075.08	95063.5
1074.08	96960.4
1073.08	97746.8
1072.08	98886.6
1071.08	97305
1070.08	97977
1069.08	96133.9
1068.08	98834.8
1067.08	97235.6
1066.08	98256.7
1065.08	99529.8
1064.08	98261.1
1063.08	97567.9
1062.08	97643.9
1061.08	97828.5
1060.08	96910.7
1059.08	98818.8
1058.08	98426
1057.08	98136
1056.08	99572.6
1055.08	99854.3
1054.08	99285
1053.08	98002.6
1052.08	99723.9
1051.08	97720.5
1050.08	100045
1049.08	100133
1048.08	101385
1047.08	99542.9
1046.08	101643
1045.08	100963
1044.08	100206
1043.08	99430
1042.08	99401.9
1041.08	100633
1040.08	101442
1039.08	100675
1038.08	101225
1037.08	102221
1036.08	101279
1035.08	100462
1034.08	100983
1033.08	102204
1032.08	101374
1031.08	103092
1030.08	103398
1029.08	102332
1028.08	101157
1027.08	103090
1026.08	102658
1025.08	100774
1024.08	103586
1023.08	102241
1022.08	103404
1021.08	106043
1020.08	104992
1019.08	102758
1018.08	103469
1017.08	103155
1016.08	104521
1015.08	103999
1014.08	105945
1013.08	104974
1012.08	105296
1011.08	104984
1010.08	103509
1009.08	104339
1008.08	105842
1007.08	106880
1006.08	105343
1005.08	106103
1004.08	106764
1003.08	107427
1002.08	107003
1001.08	105038
1000.08	106751
999.08	106709
998.08	105069
997.08	107420
996.08	106435
995.08	107179
994.08	106400
993.08	107652
992.08	107234
991.08	109208
990.08	107788
989.08	108300
988.08	106284
987.08	108488
986.08	107515
985.08	106992
984.08	107435
983.08	107082
982.08	108225
981.08	108539
980.08	107654
979.08	110725
978.08	110433
977.08	112679
976.08	112352
975.08	108881
974.08	111715
973.08	108241
972.08	108152
971.08	109748
970.08	109373
969.08	110532
968.08	109341
967.08	107541
966.08	107929
965.08	107947
964.08	108886
963.08	107217
962.08	107117
961.08	107474
960.08	108215
959.08	107695
958.08	105660
957.08	107782
956.08	107648
955.08	108070
954.08	108430
953.08	109029
952.08	107529
951.08	109188
950.08	107197
949.08	106982
948.08	110238
947.08	107889
946.08	110665
945.08	110416
944.08	109026
943.08	108636
942.08	108761
941.08	109348
940.08	108420
939.08	109451
938.08	108308
937.08	108709
936.08	109431
935.08	108957
934.08	108839
933.08	108596
932.08	107710
931.08	109934
930.08	108105
929.08	109370
928.08	108001
927.08	110573
926.08	110241
925.08	107660
924.08	110327
923.08	112140
922.08	110096
921.08	109397
920.08	108659
919.08	111170
918.08	110379
917.08	111227
916.08	111252
915.08	110048
914.08	111171
913.08	112796
912.08	111633
911.08	110100
910.08	109945
909.08	112167
908.08	112109
907.08	112121
906.08	109965
905.08	111232
904.08	112342
903.08	113545
902.08	112230
901.08	111375
900.08	112459
899.08	113311
898.08	113241
897.08	111088
896.08	111926
895.08	112202
894.08	110717
893.08	112019
892.08	111776
891.08	112417
890.08	113319
889.08	111430
888.08	112046
[truncated: 898 more rows]

## Sheet: S16
B.E.(eV)	Raw Intensity	Peak Sum	Background	Peak1	Peak2
[truncated: 293 more rows]

[truncated: 24 more sheets: S17a, S17b, S17c, S17d, S17e, S18, S19, S20, S21, S23, S24, S25, S26, S27, S28, S29, S37, S41, S46, S48 …]
